# Supplementary material for: A viral ORFeome library for systems-level genetic dissection of host-pathogen interactions
Source: Cell. Author manuscript; Available in PMC 2026 Aug 2. (PMC13429030; doi:10.1016/j.cell.2026.05.024)
Supplement: MMC7 [file NIHMS2180536-supplement-MMC7.xlsx]

## Sheet: Sheet1
Table S6. Results of the whole cell proteomics in MC162R expressing A375 cells.
Protein Id	Gene Symbol	Description	Group ID	Number of peptides	log2FC	p_value	FDR
sp|Q9H2U9|ADAM7_HUMAN	ADAM7	Disintegrin and metalloproteinase domain-containing protein 7 OS=Homo sapiens OX=9606 GN=ADAM7 PE=1 SV=3	6897	4	-5.51314	0.000308127	0.00575129
sp|P49918|CDN1C_HUMAN	CDKN1C	Cyclin-dependent kinase inhibitor 1C OS=Homo sapiens OX=9606 GN=CDKN1C PE=1 SV=1	7515	1	-3.88029	6.44e-05	0.00340995
sp|Q8TES7|FBF1_HUMAN	FBF1	Fas-binding factor 1 OS=Homo sapiens OX=9606 GN=FBF1 PE=1 SV=2	4718	1	-2.73563	0.019204	0.046675
sp|O14559|RHG33_HUMAN	ARHGAP33	Rho GTPase-activating protein 33 OS=Homo sapiens OX=9606 GN=ARHGAP33 PE=1 SV=2	7176	1	-2.58516	0.194316	0.259603
sp|O43609|SPY1_HUMAN	SPRY1	Protein sprouty homolog 1 OS=Homo sapiens OX=9606 GN=SPRY1 PE=1 SV=2	5324	1	-2.48233	0.000310309	0.00575654
tr|K7EJB9|K7EJB9_HUMAN	CALR	Isoform of P27797, Calreticulin OS=Homo sapiens OX=9606 GN=CALR PE=1 SV=2	3719	4	-2.22251	7.97e-05	0.00355055
sp|O75342|LX12B_HUMAN	ALOX12B	Arachidonate 12-lipoxygenase, 12R-type OS=Homo sapiens OX=9606 GN=ALOX12B PE=1 SV=1	6346	1	-2.17364	0.379911	0.451718
sp|Q99081-2|HTF4_HUMAN	TCF12	Isoform of Q99081, Isoform 2 of Transcription factor 12 OS=Homo sapiens OX=9606 GN=TCF12	1528	1	-2.16888	0.000961812	0.00939083
tr|M0R3H3|M0R3H3_HUMAN	PGPEP1	Isoform of Q9NXJ5, Pyroglutamyl-peptidase I (Fragment) OS=Homo sapiens OX=9606 GN=PGPEP1 PE=1 SV=2	6719	1	-2.11783	0.0076576	0.0268457
sp|Q9UP38|FZD1_HUMAN	FZD1	Frizzled-1 OS=Homo sapiens OX=9606 GN=FZD1 PE=1 SV=2	5876	5	-2.03466	0.000123453	0.00403664
tr|A0A0G2JIF2|A0A0G2JIF2_HUMAN	HLA-A	Isoform of P04439, Major histocompatibility complex, class I, A OS=Homo sapiens OX=9606 GN=HLA-A PE=1 SV=1	2850	5	-1.97931	4.43e-06	0.00177326
sp|Q9C004|SPY4_HUMAN	SPRY4	Protein sprouty homolog 4 OS=Homo sapiens OX=9606 GN=SPRY4 PE=1 SV=2	6188	3	-1.95508	7.53e-05	0.00355055
sp|Q5H9B9|BM2KL_HUMAN	BMP2KL	Putative BMP-2-inducible kinase-like protein OS=Homo sapiens OX=9606 GN=BMP2KL PE=5 SV=2	8078	3	-1.91587	0.00271866	0.0150778
sp|Q8N441|FGRL1_HUMAN	FGFRL1	Fibroblast growth factor receptor-like 1 OS=Homo sapiens OX=9606 GN=FGFRL1 PE=1 SV=1	6055	1	-1.89165	0.00757093	0.0267002
sp|Q8NFL0|B3GN7_HUMAN	B3GNT7	UDP-GlcNAc:betaGal beta-1,3-N-acetylglucosaminyltransferase 7 OS=Homo sapiens OX=9606 GN=B3GNT7 PE=1 SV=1	7866	2	-1.85722	0.000514012	0.00709277
sp|Q6ZNB7|ALKMO_HUMAN	AGMO	Alkylglycerol monooxygenase OS=Homo sapiens OX=9606 GN=AGMO PE=1 SV=1	319	2	-1.82508	0.00284441	0.0154107
sp|Q9C005|DPY30_HUMAN	DPY30	Protein dpy-30 homolog OS=Homo sapiens OX=9606 GN=DPY30 PE=1 SV=1	7940	1	-1.77218	0.256638	0.326325
sp|Q8TCJ0|FBX25_HUMAN	FBXO25	F-box only protein 25 OS=Homo sapiens OX=9606 GN=FBXO25 PE=1 SV=3	4959	1	-1.76482	0.0128187	0.036444
sp|O14756|H17B6_HUMAN	HSD17B6	17-beta-hydroxysteroid dehydrogenase type 6 OS=Homo sapiens OX=9606 GN=HSD17B6 PE=1 SV=1	6845	1	-1.75595	0.00251813	0.0145702
sp|O15374|MOT5_HUMAN	SLC16A4	Monocarboxylate transporter 5 OS=Homo sapiens OX=9606 GN=SLC16A4 PE=1 SV=1	6967	1	-1.74876	0.000108168	0.00398075
sp|O75084|FZD7_HUMAN	FZD7	Frizzled-7 OS=Homo sapiens OX=9606 GN=FZD7 PE=1 SV=2	5876	2	-1.70652	0.00114867	0.0102166
sp|Q13503|MED21_HUMAN	MED21	Mediator of RNA polymerase II transcription subunit 21 OS=Homo sapiens OX=9606 GN=MED21 PE=1 SV=1	7004	1	-1.68424	0.0363557	0.0722189
sp|Q5W0Z9|ZDH20_HUMAN	ZDHHC20	Palmitoyltransferase ZDHHC20 OS=Homo sapiens OX=9606 GN=ZDHHC20 PE=1 SV=1	2413	2	-1.67823	0.000166707	0.00462003
sp|P01011|AACT_HUMAN	SERPINA3	Alpha-1-antichymotrypsin OS=Homo sapiens OX=9606 GN=SERPINA3 PE=1 SV=2	877	8	-1.66328	0.00086469	0.00891781
sp|O76070|SYUG_HUMAN	SNCG	Gamma-synuclein OS=Homo sapiens OX=9606 GN=SNCG PE=1 SV=2	7913	1	-1.66058	0.0769416	0.125647
sp|Q9H1E1|RNAS7_HUMAN	RNASE7	Ribonuclease 7 OS=Homo sapiens OX=9606 GN=RNASE7 PE=1 SV=2	6334	1	-1.63785	0.418679	0.489365
sp|O43597|SPY2_HUMAN	SPRY2	Protein sprouty homolog 2 OS=Homo sapiens OX=9606 GN=SPRY2 PE=1 SV=1	2950	5	-1.59592	4.13e-05	0.00297865
sp|Q9Y3D0|CIA2B_HUMAN	CIAO2B	Cytosolic iron-sulfur assembly component 2B OS=Homo sapiens OX=9606 GN=CIAO2B PE=1 SV=1	5303	3	-1.5787	0.0833773	0.133303
sp|Q8IXL6|FA20C_HUMAN	FAM20C	Extracellular serine/threonine protein kinase FAM20C OS=Homo sapiens OX=9606 GN=FAM20C PE=1 SV=2	7198	2	-1.5492	0.0121593	0.0353112
sp|O60245|PCDH7_HUMAN	PCDH7	Protocadherin-7 OS=Homo sapiens OX=9606 GN=PCDH7 PE=1 SV=2	1505	3	-1.53366	0.000225292	0.00501823
sp|Q9UFG5|CS025_HUMAN	C19orf25	UPF0449 protein C19orf25 OS=Homo sapiens OX=9606 GN=C19orf25 PE=1 SV=2	7240	2	-1.52215	0.106933	0.16109
tr|D6RF44|D6RF44_HUMAN	HNRNPD	Isoform of Q14103, Heterogeneous nuclear ribonucleoprotein D (Fragment) OS=Homo sapiens OX=9606 GN=HNRNPD PE=1 SV=8	4004	1	-1.51789	0.000317789	0.00578012
sp|P60201|MYPR_HUMAN	PLP1	Myelin proteolipid protein OS=Homo sapiens OX=9606 GN=PLP1 PE=1 SV=2	7091	1	-1.50946	0.000529158	0.00720066
sp|Q9NQS3|NECT3_HUMAN	NECTIN3	Nectin-3 OS=Homo sapiens OX=9606 GN=NECTIN3 PE=1 SV=1	4505	4	-1.49565	1.98e-05	0.00250258
sp|Q9BX67|JAM3_HUMAN	JAM3	Junctional adhesion molecule C OS=Homo sapiens OX=9606 GN=JAM3 PE=1 SV=1	4163	3	-1.47576	0.0038776	0.0181969
sp|P33764|S10A3_HUMAN	S100A3	Protein S100-A3 OS=Homo sapiens OX=9606 GN=S100A3 PE=1 SV=1	5363	2	-1.47571	0.0926822	0.144286
sp|Q9NZH8|IL36G_HUMAN	IL36G	Interleukin-36 gamma OS=Homo sapiens OX=9606 GN=IL36G PE=1 SV=1	7959	1	-1.46909	0.429287	0.49958
sp|Q3V5L5|MGT5B_HUMAN	MGAT5B	Alpha-1,6-mannosylglycoprotein 6-beta-N-acetylglucosaminyltransferase B OS=Homo sapiens OX=9606 GN=MGAT5B PE=1 SV=2	5633	4	-1.4535	0.000330526	0.00583394
tr|D6RA69|D6RA69_HUMAN	PACRGL	Isoform of Q8N7B6, Parkin coregulated like (Fragment) OS=Homo sapiens OX=9606 GN=PACRGL PE=4 SV=1	2647	1	-1.44106	0.000100575	0.0037778
sp|Q6ZYL4|TF2H5_HUMAN	GTF2H5	General transcription factor IIH subunit 5 OS=Homo sapiens OX=9606 GN=GTF2H5 PE=1 SV=1	6469	1	-1.43548	0.062598	0.107625
sp|Q6P9G4|TM154_HUMAN	TMEM154	Transmembrane protein 154 OS=Homo sapiens OX=9606 GN=TMEM154 PE=1 SV=2	7563	1	-1.43078	0.0120695	0.0352205
sp|Q9Y625|GPC6_HUMAN	GPC6	Glypican-6 OS=Homo sapiens OX=9606 GN=GPC6 PE=1 SV=1	6016	11	-1.42288	2.01e-05	0.00250258
sp|A4D2B0|MBLC1_HUMAN	MBLAC1	Metallo-beta-lactamase domain-containing protein 1 OS=Homo sapiens OX=9606 GN=MBLAC1 PE=1 SV=1	7986	1	-1.4197	0.0113539	0.0340524
sp|Q8NHG7|SVIP_HUMAN	SVIP	Small VCP/p97-interacting protein OS=Homo sapiens OX=9606 GN=SVIP PE=1 SV=1	6248	2	-1.41228	6.72e-05	0.00341082
sp|Q13542|4EBP2_HUMAN	EIF4EBP2	Eukaryotic translation initiation factor 4E-binding protein 2 OS=Homo sapiens OX=9606 GN=EIF4EBP2 PE=1 SV=1	7911	1	-1.394	0.0730007	0.120958
sp|Q8WUJ3|CEMIP_HUMAN	CEMIP	Cell migration-inducing and hyaluronan-binding protein OS=Homo sapiens OX=9606 GN=CEMIP PE=1 SV=2	800	15	-1.38128	2.63e-05	0.00250258
sp|Q96J02|ITCH_HUMAN	ITCH	E3 ubiquitin-protein ligase Itchy homolog OS=Homo sapiens OX=9606 GN=ITCH PE=1 SV=2	1738	23	-1.36294	1.81e-05	0.00250258
sp|Q8WVV4|POF1B_HUMAN	POF1B	Protein POF1B OS=Homo sapiens OX=9606 GN=POF1B PE=1 SV=3	7076	1	-1.35331	0.466085	0.534062
sp|Q8WTV0-2|SCRB1_HUMAN	SCARB1	Isoform of Q8WTV0, Isoform 1 of Scavenger receptor class B member 1 OS=Homo sapiens OX=9606 GN=SCARB1	4690	8	-1.35001	1.11e-05	0.0020314
sp|Q7LFL8|CXXC5_HUMAN	CXXC5	CXXC-type zinc finger protein 5 OS=Homo sapiens OX=9606 GN=CXXC5 PE=1 SV=1	7675	2	-1.3429	3.37e-05	0.00288674
sp|P02786|TFR1_HUMAN	TFRC	Transferrin receptor protein 1 OS=Homo sapiens OX=9606 GN=TFRC PE=1 SV=2	32	58	-1.3338	4.31e-05	0.00303479
sp|Q9NZU0|FLRT3_HUMAN	FLRT3	Leucine-rich repeat transmembrane protein FLRT3 OS=Homo sapiens OX=9606 GN=FLRT3 PE=1 SV=1	3572	8	-1.33184	9.69e-06	0.00195809
sp|P37231|PPARG_HUMAN	PPARG	Peroxisome proliferator-activated receptor gamma OS=Homo sapiens OX=9606 GN=PPARG PE=1 SV=3	6910	1	-1.29312	0.000241368	0.00513826
sp|Q9NQ69|LHX9_HUMAN	LHX9	LIM/homeobox protein Lhx9 OS=Homo sapiens OX=9606 GN=LHX9 PE=1 SV=3	7718	1	-1.28949	0.00301717	0.0159826
tr|M0QYL7|M0QYL7_HUMAN	HNRNPL	Isoform of P14866, Heterogeneous nuclear ribonucleoprotein L (Fragment) OS=Homo sapiens OX=9606 GN=HNRNPL PE=1 SV=1	2009	1	-1.28417	0.000602864	0.00763267
sp|Q99417|MYCBP_HUMAN	MYCBP	c-Myc-binding protein OS=Homo sapiens OX=9606 GN=MYCBP PE=1 SV=3	7013	5	-1.2767	0.236188	0.304532
sp|P41134|ID1_HUMAN	ID1	DNA-binding protein inhibitor ID-1 OS=Homo sapiens OX=9606 GN=ID1 PE=1 SV=3	4581	2	-1.26967	4.71e-05	0.00307932
sp|O14495|PLPP3_HUMAN	PLPP3	Phospholipid phosphatase 3 OS=Homo sapiens OX=9606 GN=PLPP3 PE=1 SV=1	2025	6	-1.26219	0.00037576	0.0062216
sp|Q9H0M0|WWP1_HUMAN	WWP1	NEDD4-like E3 ubiquitin-protein ligase WWP1 OS=Homo sapiens OX=9606 GN=WWP1 PE=1 SV=1	1738	8	-1.2478	0.000866273	0.00891781
sp|Q9P2K2|TXD16_HUMAN	TXNDC16	Thioredoxin domain-containing protein 16 OS=Homo sapiens OX=9606 GN=TXNDC16 PE=1 SV=4	1942	2	-1.24693	0.000371688	0.006188
sp|Q86T65|DAAM2_HUMAN	DAAM2	Disheveled-associated activator of morphogenesis 2 OS=Homo sapiens OX=9606 GN=DAAM2 PE=1 SV=3	4632	2	-1.24169	0.0394722	0.0766836
sp|P29034|S10A2_HUMAN	S100A2	Protein S100-A2 OS=Homo sapiens OX=9606 GN=S100A2 PE=1 SV=3	7937	3	-1.22322	0.00823281	0.0280286
sp|P51512|MMP16_HUMAN	MMP16	Matrix metalloproteinase-16 OS=Homo sapiens OX=9606 GN=MMP16 PE=1 SV=2	3311	5	-1.22287	0.00123238	0.0105988
sp|P35869|AHR_HUMAN	AHR	Aryl hydrocarbon receptor OS=Homo sapiens OX=9606 GN=AHR PE=1 SV=2	4770	15	-1.21726	0.00261039	0.014729
sp|Q8N2S1-3|LTBP4_HUMAN	LTBP4	Isoform of Q8N2S1, Isoform 3 of Latent-transforming growth factor beta-binding protein 4 OS=Homo sapiens OX=9606 GN=LTBP4	2323	1	-1.21154	0.00120738	0.0104624
sp|Q75V66|ANO5_HUMAN	ANO5	Anoctamin-5 OS=Homo sapiens OX=9606 GN=ANO5 PE=1 SV=1	7848	2	-1.21078	0.00117059	0.0102805
sp|Q15768|EFNB3_HUMAN	EFNB3	Ephrin-B3 OS=Homo sapiens OX=9606 GN=EFNB3 PE=1 SV=1	63	2	-1.20764	0.0115699	0.0343358
sp|Q9Y624|JAM1_HUMAN	F11R	Junctional adhesion molecule A OS=Homo sapiens OX=9606 GN=F11R PE=1 SV=1	3388	6	-1.20205	0.00146977	0.0115274
sp|P21741|MK_HUMAN	MDK	Midkine OS=Homo sapiens OX=9606 GN=MDK PE=1 SV=1	5841	3	-1.20008	0.00125749	0.0107532
sp|O75110|ATP9A_HUMAN	ATP9A	Probable phospholipid-transporting ATPase IIA OS=Homo sapiens OX=9606 GN=ATP9A PE=1 SV=3	1825	13	-1.19425	1.76e-05	0.00250258
tr|A0A140T913|A0A140T913_HUMAN	HLA-A	Isoform of P04439, Major histocompatibility complex, class I, A OS=Homo sapiens OX=9606 GN=HLA-A PE=1 SV=1	2850	12	-1.19108	0.000158795	0.00455345
sp|O75054|IGSF3_HUMAN	IGSF3	Immunoglobulin superfamily member 3 OS=Homo sapiens OX=9606 GN=IGSF3 PE=1 SV=3	4074	2	-1.18983	8.13e-05	0.00355055
sp|Q7L0J3|SV2A_HUMAN	SV2A	Synaptic vesicle glycoprotein 2A OS=Homo sapiens OX=9606 GN=SV2A PE=1 SV=1	5835	3	-1.18025	3.85e-05	0.0029594
sp|O75077|ADA23_HUMAN	ADAM23	Disintegrin and metalloproteinase domain-containing protein 23 OS=Homo sapiens OX=9606 GN=ADAM23 PE=1 SV=1	8063	1	-1.17723	0.016159	0.0418239
sp|O75506|HSBP1_HUMAN	HSBP1	Heat shock factor-binding protein 1 OS=Homo sapiens OX=9606 GN=HSBP1 PE=1 SV=1	6013	2	-1.1734	0.25034	0.319919
sp|Q8TAA9|VANG1_HUMAN	VANGL1	Vang-like protein 1 OS=Homo sapiens OX=9606 GN=VANGL1 PE=1 SV=1	4311	5	-1.16951	8.71e-05	0.00360434
sp|O00570|SOX1_HUMAN	SOX1	Transcription factor SOX-1 OS=Homo sapiens OX=9606 GN=SOX1 PE=1 SV=2	7362	1	-1.16388	0.000288362	0.00555549
sp|Q9ULD9|ZN608_HUMAN	ZNF608	Zinc finger protein 608 OS=Homo sapiens OX=9606 GN=ZNF608 PE=1 SV=4	4110	4	-1.14008	0.00454258	0.019757
sp|Q9Y6F9|WNT6_HUMAN	WNT6	Protein Wnt-6 OS=Homo sapiens OX=9606 GN=WNT6 PE=1 SV=2	2348	1	-1.13356	0.00555449	0.0223014
sp|Q9HC56|PCDH9_HUMAN	PCDH9	Protocadherin-9 OS=Homo sapiens OX=9606 GN=PCDH9 PE=1 SV=2	5161	5	-1.1259	0.000453266	0.00680923
sp|P52799|EFNB2_HUMAN	EFNB2	Ephrin-B2 OS=Homo sapiens OX=9606 GN=EFNB2 PE=1 SV=1	6873	3	-1.12126	0.00282386	0.0153798
sp|Q15506|SP17_HUMAN	SPA17	Sperm surface protein Sp17 OS=Homo sapiens OX=9606 GN=SPA17 PE=1 SV=1	5145	1	-1.11843	0.000535137	0.00721453
sp|O43374|RASL2_HUMAN	RASA4	Ras GTPase-activating protein 4 OS=Homo sapiens OX=9606 GN=RASA4 PE=1 SV=2	7308	3	-1.1102	0.00090329	0.00909292
sp|Q9NX18|SDHF2_HUMAN	SDHAF2	Succinate dehydrogenase assembly factor 2, mitochondrial OS=Homo sapiens OX=9606 GN=SDHAF2 PE=1 SV=1	2736	3	-1.09653	0.0344289	0.0696703
sp|Q53HC0|CCD92_HUMAN	CCDC92	Coiled-coil domain-containing protein 92 OS=Homo sapiens OX=9606 GN=CCDC92 PE=1 SV=2	7471	1	-1.09395	0.0055859	0.0223934
sp|O75531|BAF_HUMAN	BANF1	Barrier-to-autointegration factor OS=Homo sapiens OX=9606 GN=BANF1 PE=1 SV=1	4104	17	-1.09375	0.0996512	0.152164
sp|Q96Q06|PLIN4_HUMAN	PLIN4	Perilipin-4 OS=Homo sapiens OX=9606 GN=PLIN4 PE=1 SV=3	4081	5	-1.08763	8.03e-05	0.00355055
sp|Q13207|TBX2_HUMAN	TBX2	T-box transcription factor TBX2 OS=Homo sapiens OX=9606 GN=TBX2 PE=1 SV=3	7070	1	-1.08761	0.00278284	0.0152374
sp|O75197|LRP5_HUMAN	LRP5	Low-density lipoprotein receptor-related protein 5 OS=Homo sapiens OX=9606 GN=LRP5 PE=1 SV=2	660	3	-1.08561	0.00235251	0.0140837
sp|P48436|SOX9_HUMAN	SOX9	Transcription factor SOX-9 OS=Homo sapiens OX=9606 GN=SOX9 PE=1 SV=1	3094	6	-1.08016	0.000374251	0.00621927
sp|Q15375|EPHA7_HUMAN	EPHA7	Ephrin type-A receptor 7 OS=Homo sapiens OX=9606 GN=EPHA7 PE=1 SV=3	923	2	-1.07854	0.000491305	0.00702195
sp|P09958|FURIN_HUMAN	FURIN	Furin OS=Homo sapiens OX=9606 GN=FURIN PE=1 SV=2	7393	1	-1.06392	0.0220469	0.0508366
sp|Q0VAQ4|SMAGP_HUMAN	SMAGP	Small cell adhesion glycoprotein OS=Homo sapiens OX=9606 GN=SMAGP PE=1 SV=1	6432	1	-1.06365	0.0302783	0.0636076
sp|Q7Z7M0|MEGF8_HUMAN	MEGF8	Multiple epidermal growth factor-like domains protein 8 OS=Homo sapiens OX=9606 GN=MEGF8 PE=1 SV=2	2814	1	-1.05989	0.040579	0.078315
sp|Q99732|LITAF_HUMAN	LITAF	Lipopolysaccharide-induced tumor necrosis factor-alpha factor OS=Homo sapiens OX=9606 GN=LITAF PE=1 SV=2	2327	1	-1.05954	0.0151474	0.0401311
sp|Q53EL6|PDCD4_HUMAN	PDCD4	Programmed cell death protein 4 OS=Homo sapiens OX=9606 GN=PDCD4 PE=1 SV=2	2810	15	-1.05797	0.000587445	0.00758505
sp|P54764|EPHA4_HUMAN	EPHA4	Ephrin type-A receptor 4 OS=Homo sapiens OX=9606 GN=EPHA4 PE=1 SV=1	923	3	-1.05607	0.000138126	0.00427062
sp|Q9Y5J7|TIM9_HUMAN	TIMM9	Mitochondrial import inner membrane translocase subunit Tim9 OS=Homo sapiens OX=9606 GN=TIMM9 PE=1 SV=1	5196	2	-1.05243	0.192755	0.258048
sp|P53794|SC5A3_HUMAN	SLC5A3	Sodium/myo-inositol cotransporter OS=Homo sapiens OX=9606 GN=SLC5A3 PE=1 SV=4	3883	4	-1.04974	0.00140788	0.0112132
sp|Q9Y653|AGRG1_HUMAN	ADGRG1	Adhesion G-protein coupled receptor G1 OS=Homo sapiens OX=9606 GN=ADGRG1 PE=1 SV=2	6212	5	-1.04621	0.000160013	0.00457397
sp|O43556|SGCE_HUMAN	SGCE	Epsilon-sarcoglycan OS=Homo sapiens OX=9606 GN=SGCE PE=1 SV=6	5697	3	-1.04533	0.00129132	0.0109173
sp|P50222|MEOX2_HUMAN	MEOX2	Homeobox protein MOX-2 OS=Homo sapiens OX=9606 GN=MEOX2 PE=1 SV=2	5376	4	-1.0384	0.00780088	0.0271247
sp|Q9H2A7|CXL16_HUMAN	CXCL16	C-X-C motif chemokine 16 OS=Homo sapiens OX=9606 GN=CXCL16 PE=1 SV=4	7429	2	-1.03713	0.469375	0.537019
sp|Q9UL26|RB22A_HUMAN	RAB22A	Ras-related protein Rab-22A OS=Homo sapiens OX=9606 GN=RAB22A PE=1 SV=2	2103	4	-1.03676	3.72e-05	0.00294639
tr|M0R247|M0R247_HUMAN	HNRNPUL1	Isoform of Q9BUJ2, Heterogeneous nuclear ribonucleoprotein U like 1 OS=Homo sapiens OX=9606 GN=HNRNPUL1 PE=1 SV=1	7883	1	-1.03644	0.00120657	0.0104624
tr|F5H0I3|F5H0I3_HUMAN	SOX5	Isoform of P35711, SRY-box transcription factor 5 OS=Homo sapiens OX=9606 GN=SOX5 PE=1 SV=1	3148	21	-1.03454	5.45e-05	0.00337254
sp|P54821|PRRX1_HUMAN	PRRX1	Paired mesoderm homeobox protein 1 OS=Homo sapiens OX=9606 GN=PRRX1 PE=1 SV=2	6996	1	-1.03399	0.00954919	0.0305964
sp|P78357|CNTP1_HUMAN	CNTNAP1	Contactin-associated protein 1 OS=Homo sapiens OX=9606 GN=CNTNAP1 PE=1 SV=1	3739	22	-1.03313	0.000698742	0.00812897
sp|Q8TAM2-4|TTC8_HUMAN	TTC8	Isoform of Q8TAM2, Isoform 4 of Tetratricopeptide repeat protein 8 OS=Homo sapiens OX=9606 GN=TTC8	7824	1	-1.03287	0.0133433	0.0372629
sp|P29320|EPHA3_HUMAN	EPHA3	Ephrin type-A receptor 3 OS=Homo sapiens OX=9606 GN=EPHA3 PE=1 SV=2	923	6	-1.02118	0.000835026	0.00880495
sp|P14543|NID1_HUMAN	NID1	Nidogen-1 OS=Homo sapiens OX=9606 GN=NID1 PE=1 SV=3	3821	12	-1.02036	0.000133928	0.00421247
sp|Q99828|CIB1_HUMAN	CIB1	Calcium and integrin-binding protein 1 OS=Homo sapiens OX=9606 GN=CIB1 PE=1 SV=4	6641	4	-1.01769	0.000312148	0.00576158
sp|Q8NFJ5|RAI3_HUMAN	GPRC5A	Retinoic acid-induced protein 3 OS=Homo sapiens OX=9606 GN=GPRC5A PE=1 SV=2	1762	7	-1.01554	0.00523567	0.0215448
sp|P14209|CD99_HUMAN	CD99	CD99 antigen OS=Homo sapiens OX=9606 GN=CD99 PE=1 SV=1	5522	1	-1.01335	0.0018471	0.0126865
sp|P62072|TIM10_HUMAN	TIMM10	Mitochondrial import inner membrane translocase subunit Tim10 OS=Homo sapiens OX=9606 GN=TIMM10 PE=1 SV=1	7294	2	-1.01297	0.140771	0.20022
sp|O00470|MEIS1_HUMAN	MEIS1	Homeobox protein Meis1 OS=Homo sapiens OX=9606 GN=MEIS1 PE=1 SV=1	3479	1	-1.01071	0.0045306	0.019757
sp|Q96HQ2|C2AIL_HUMAN	CDKN2AIPNL	CDKN2AIP N-terminal-like protein OS=Homo sapiens OX=9606 GN=CDKN2AIPNL PE=1 SV=1	7537	5	-1.00583	0.00344344	0.0171395
sp|P20674|COX5A_HUMAN	COX5A	Cytochrome c oxidase subunit 5A, mitochondrial OS=Homo sapiens OX=9606 GN=COX5A PE=1 SV=2	6883	6	-1.00211	0.11389	0.169243
sp|Q9H6X2|ANTR1_HUMAN	ANTXR1	Anthrax toxin receptor 1 OS=Homo sapiens OX=9606 GN=ANTXR1 PE=1 SV=2	6936	5	-1.00034	0.000408314	0.00652297
sp|Q9H8H3|TMT1A_HUMAN	TMT1A	Thiol S-methyltransferase TMT1A OS=Homo sapiens OX=9606 GN=TMT1A PE=1 SV=1	7230	3	-0.999305	0.000545706	0.00730555
sp|Q13023|AKAP6_HUMAN	AKAP6	A-kinase anchor protein 6 OS=Homo sapiens OX=9606 GN=AKAP6 PE=1 SV=3	7106	4	-0.994495	0.0004611	0.00685989
sp|Q8TDW5|SYTL5_HUMAN	SYTL5	Synaptotagmin-like protein 5 OS=Homo sapiens OX=9606 GN=SYTL5 PE=1 SV=1	5760	4	-0.987643	8.33e-05	0.00357972
sp|P09619|PGFRB_HUMAN	PDGFRB	Platelet-derived growth factor receptor beta OS=Homo sapiens OX=9606 GN=PDGFRB PE=1 SV=1	1844	3	-0.982828	0.000157497	0.00453052
tr|E9PS23|E9PS23_HUMAN	CFL1	Isoform of P23528, Cofilin-1 (Fragment) OS=Homo sapiens OX=9606 GN=CFL1 PE=1 SV=8	3352	1	-0.981518	0.0944733	0.146297
sp|P50895|BCAM_HUMAN	BCAM	Basal cell adhesion molecule OS=Homo sapiens OX=9606 GN=BCAM PE=1 SV=2	5231	14	-0.977623	0.00075282	0.0083405
sp|Q68D86|C102B_HUMAN	CCDC102B	Coiled-coil domain-containing protein 102B OS=Homo sapiens OX=9606 GN=CCDC102B PE=1 SV=4	5181	5	-0.970851	0.000171566	0.00468146
sp|Q5H8C1|FREM1_HUMAN	FREM1	FRAS1-related extracellular matrix protein 1 OS=Homo sapiens OX=9606 GN=FREM1 PE=1 SV=3	6913	1	-0.970298	0.0155754	0.0408535
sp|P25940|CO5A3_HUMAN	COL5A3	Collagen alpha-3(V) chain OS=Homo sapiens OX=9606 GN=COL5A3 PE=1 SV=3	7864	1	-0.970006	0.015871	0.0413966
sp|Q96JB6|LOXL4_HUMAN	LOXL4	Lysyl oxidase homolog 4 OS=Homo sapiens OX=9606 GN=LOXL4 PE=1 SV=1	3027	24	-0.966436	2.96e-06	0.00177326
sp|Q8WUW1|BRK1_HUMAN	BRK1	Protein BRICK1 OS=Homo sapiens OX=9606 GN=BRK1 PE=1 SV=1	5761	4	-0.964349	0.0479548	0.0884939
sp|Q9H461|FZD8_HUMAN	FZD8	Frizzled-8 OS=Homo sapiens OX=9606 GN=FZD8 PE=1 SV=1	2791	1	-0.96339	0.0232059	0.0523818
sp|O14786|NRP1_HUMAN	NRP1	Neuropilin-1 OS=Homo sapiens OX=9606 GN=NRP1 PE=1 SV=3	5848	16	-0.959278	0.000567314	0.00746566
sp|Q8IWU5|SULF2_HUMAN	SULF2	Extracellular sulfatase Sulf-2 OS=Homo sapiens OX=9606 GN=SULF2 PE=1 SV=1	5756	5	-0.958445	0.000151134	0.00447494
sp|Q6ZUT9|DEN5B_HUMAN	DENND5B	DENN domain-containing protein 5B OS=Homo sapiens OX=9606 GN=DENND5B PE=1 SV=2	5601	5	-0.955985	0.00396483	0.0184727
sp|Q9UKU9|ANGL2_HUMAN	ANGPTL2	Angiopoietin-related protein 2 OS=Homo sapiens OX=9606 GN=ANGPTL2 PE=1 SV=1	7561	3	-0.954409	0.000143725	0.00433447
sp|Q6UY14|ATL4_HUMAN	ADAMTSL4	ADAMTS-like protein 4 OS=Homo sapiens OX=9606 GN=ADAMTSL4 PE=1 SV=2	1600	10	-0.95098	0.000833953	0.00880495
sp|Q96RK4|BBS4_HUMAN	BBS4	BBSome complex member BBS4 OS=Homo sapiens OX=9606 GN=BBS4 PE=1 SV=2	7432	2	-0.948302	0.00385735	0.01813
sp|A6ZKI3|RTL8C_HUMAN	RTL8C	Isoform of O15255, Retrotransposon Gag-like protein 8C OS=Homo sapiens OX=9606 GN=RTL8C PE=1 SV=1	2305	3	-0.946027	4.07e-05	0.0029594
sp|P10828|THB_HUMAN	THRB	Thyroid hormone receptor beta OS=Homo sapiens OX=9606 GN=THRB PE=1 SV=2	7939	1	-0.942232	0.00990068	0.0312869
sp|O00534|VMA5A_HUMAN	VWA5A	von Willebrand factor A domain-containing protein 5A OS=Homo sapiens OX=9606 GN=VWA5A PE=1 SV=2	6049	3	-0.936138	0.000383231	0.0062825
sp|Q9H5Y7|SLIK6_HUMAN	SLITRK6	SLIT and NTRK-like protein 6 OS=Homo sapiens OX=9606 GN=SLITRK6 PE=1 SV=3	2676	4	-0.934601	0.00655855	0.0244734
sp|Q15532|SSXT_HUMAN	SS18	Protein SSXT OS=Homo sapiens OX=9606 GN=SS18 PE=1 SV=3	6150	4	-0.931248	0.0658011	0.111696
sp|P58335|ANTR2_HUMAN	ANTXR2	Anthrax toxin receptor 2 OS=Homo sapiens OX=9606 GN=ANTXR2 PE=1 SV=5	6936	1	-0.929024	0.000622096	0.00768427
sp|Q9UN79|SOX13_HUMAN	SOX13	Transcription factor SOX-13 OS=Homo sapiens OX=9606 GN=SOX13 PE=1 SV=3	3148	6	-0.924784	4.04e-06	0.00177326
sp|P0DPQ3|PR20G_HUMAN	PRR20G	Proline-rich protein 20G OS=Homo sapiens OX=9606 GN=PRR20G PE=3 SV=1	6410	1	-0.918311	0.0675573	0.113908
sp|Q8WUM9|S20A1_HUMAN	SLC20A1	Sodium-dependent phosphate transporter 1 OS=Homo sapiens OX=9606 GN=SLC20A1 PE=1 SV=1	3902	5	-0.918257	0.000296917	0.00562343
sp|Q8N5J2|MINY1_HUMAN	MINDY1	Ubiquitin carboxyl-terminal hydrolase MINDY-1 OS=Homo sapiens OX=9606 GN=MINDY1 PE=1 SV=2	5235	2	-0.917539	0.000733414	0.00829751
sp|Q8WWI5|CTL1_HUMAN	SLC44A1	Choline transporter-like protein 1 OS=Homo sapiens OX=9606 GN=SLC44A1 PE=1 SV=1	7213	1	-0.917237	0.00112862	0.0101773
sp|Q13469|NFAC2_HUMAN	NFATC2	Nuclear factor of activated T-cells, cytoplasmic 2 OS=Homo sapiens OX=9606 GN=NFATC2 PE=1 SV=2	4030	5	-0.915059	0.000220053	0.00501823
sp|P51797|CLCN6_HUMAN	CLCN6	H(+)/Cl(-) exchange transporter 6 OS=Homo sapiens OX=9606 GN=CLCN6 PE=1 SV=2	7774	1	-0.914042	0.00467145	0.0201535
sp|Q8WZA1|PMGT1_HUMAN	POMGNT1	Protein O-linked-mannose beta-1,2-N-acetylglucosaminyltransferase 1 OS=Homo sapiens OX=9606 GN=POMGNT1 PE=1 SV=2	5978	5	-0.914005	0.00313127	0.0163113
sp|P40200|TACT_HUMAN	CD96	T-cell surface protein tactile OS=Homo sapiens OX=9606 GN=CD96 PE=1 SV=2	4297	2	-0.9124	0.000209388	0.00501823
sp|Q9BZ76|CNTP3_HUMAN	CNTNAP3	Contactin-associated protein-like 3 OS=Homo sapiens OX=9606 GN=CNTNAP3 PE=1 SV=3	585	10	-0.911934	0.00171317	0.0123332
sp|Q96BD5|PF21A_HUMAN	PHF21A	PHD finger protein 21A OS=Homo sapiens OX=9606 GN=PHF21A PE=1 SV=1	6336	5	-0.910789	0.000219506	0.00501823
sp|Q8IUZ0|LRC49_HUMAN	LRRC49	Leucine-rich repeat-containing protein 49 OS=Homo sapiens OX=9606 GN=LRRC49 PE=1 SV=2	6983	2	-0.906598	0.00364813	0.0176956
sp|Q9UN66|PCDB8_HUMAN	PCDHB8	Protocadherin beta-8 OS=Homo sapiens OX=9606 GN=PCDHB8 PE=1 SV=4	2959	5	-0.906354	0.000323968	0.00579699
sp|Q9H1C3|GL8D2_HUMAN	GLT8D2	Glycosyltransferase 8 domain-containing protein 2 OS=Homo sapiens OX=9606 GN=GLT8D2 PE=1 SV=1	6832	1	-0.906013	0.000535524	0.00721453
sp|O75379|VAMP4_HUMAN	VAMP4	Vesicle-associated membrane protein 4 OS=Homo sapiens OX=9606 GN=VAMP4 PE=1 SV=2	7700	1	-0.901123	0.00890643	0.0293757
sp|Q08AG7|MZT1_HUMAN	MZT1	Mitotic-spindle organizing protein 1 OS=Homo sapiens OX=9606 GN=MZT1 PE=1 SV=2	5673	2	-0.899837	0.126346	0.183846
sp|P52179|MYOM1_HUMAN	MYOM1	Myomesin-1 OS=Homo sapiens OX=9606 GN=MYOM1 PE=1 SV=2	6302	2	-0.897017	0.00187574	0.0127438
sp|Q9HBH9|MKNK2_HUMAN	MKNK2	MAP kinase-interacting serine/threonine-protein kinase 2 OS=Homo sapiens OX=9606 GN=MKNK2 PE=1 SV=3	6602	1	-0.896919	0.0146015	0.0394202
sp|P16949|STMN1_HUMAN	STMN1	Stathmin OS=Homo sapiens OX=9606 GN=STMN1 PE=1 SV=3	2178	32	-0.894599	0.068354	0.114789
sp|Q92478|CLC2B_HUMAN	CLEC2B	C-type lectin domain family 2 member B OS=Homo sapiens OX=9606 GN=CLEC2B PE=1 SV=2	7852	1	-0.891042	0.00689594	0.0251937
sp|Q9Y5E4|PCDB5_HUMAN	PCDHB5	Protocadherin beta-5 OS=Homo sapiens OX=9606 GN=PCDHB5 PE=1 SV=2	2959	3	-0.888531	0.00162036	0.0121127
sp|Q8IWA5|CTL2_HUMAN	SLC44A2	Choline transporter-like protein 2 OS=Homo sapiens OX=9606 GN=SLC44A2 PE=1 SV=3	6142	3	-0.882923	0.00113815	0.0101829
sp|O75581|LRP6_HUMAN	LRP6	Low-density lipoprotein receptor-related protein 6 OS=Homo sapiens OX=9606 GN=LRP6 PE=1 SV=2	660	12	-0.880646	3.76e-05	0.00294639
sp|P63098|CANB1_HUMAN	PPP3R1	Calcineurin subunit B type 1 OS=Homo sapiens OX=9606 GN=PPP3R1 PE=1 SV=2	4348	7	-0.880123	0.160842	0.223248
sp|Q99683|M3K5_HUMAN	MAP3K5	Mitogen-activated protein kinase kinase kinase 5 OS=Homo sapiens OX=9606 GN=MAP3K5 PE=1 SV=1	7735	1	-0.879775	0.110564	0.165491
sp|Q8TET4|GANC_HUMAN	GANC	Neutral alpha-glucosidase C OS=Homo sapiens OX=9606 GN=GANC PE=1 SV=3	5847	1	-0.878719	0.0050915	0.0212367
sp|Q92544|TM9S4_HUMAN	TM9SF4	Transmembrane 9 superfamily member 4 OS=Homo sapiens OX=9606 GN=TM9SF4 PE=1 SV=2	5846	1	-0.877226	0.00288722	0.0155686
sp|P0DMN0|ST1A4_HUMAN	SULT1A4	Sulfotransferase 1A4 OS=Homo sapiens OX=9606 GN=SULT1A4 PE=1 SV=1	5810	1	-0.875628	0.00252218	0.0145751
sp|P54274|TERF1_HUMAN	TERF1	Telomeric repeat-binding factor 1 OS=Homo sapiens OX=9606 GN=TERF1 PE=1 SV=3	4991	1	-0.875315	0.000445485	0.0067944
sp|Q9H334|FOXP1_HUMAN	FOXP1	Forkhead box protein P1 OS=Homo sapiens OX=9606 GN=FOXP1 PE=1 SV=1	6108	4	-0.874683	0.000168712	0.00465225
sp|Q92826|HXB13_HUMAN	HOXB13	Homeobox protein Hox-B13 OS=Homo sapiens OX=9606 GN=HOXB13 PE=1 SV=2	4381	1	-0.873591	0.0266137	0.0579861
sp|Q9NX57|RAB20_HUMAN	RAB20	Ras-related protein Rab-20 OS=Homo sapiens OX=9606 GN=RAB20 PE=1 SV=1	6841	7	-0.871894	0.000131204	0.00419945
sp|Q6ZQX7|LIAT1_HUMAN	LIAT1	Protein LIAT1 OS=Homo sapiens OX=9606 GN=LIAT1 PE=1 SV=2	7201	1	-0.871376	0.0487029	0.0894329
sp|Q9NV79|PCMD2_HUMAN	PCMTD2	Protein-L-isoaspartate O-methyltransferase domain-containing protein 2 OS=Homo sapiens OX=9606 GN=PCMTD2 PE=1 SV=2	972	5	-0.868658	0.000252827	0.00524703
sp|Q99653|CHP1_HUMAN	CHP1	Calcineurin B homologous protein 1 OS=Homo sapiens OX=9606 GN=CHP1 PE=1 SV=3	4189	9	-0.868276	0.00166849	0.0122505
sp|P23471|PTPRZ_HUMAN	PTPRZ1	Receptor-type tyrosine-protein phosphatase zeta OS=Homo sapiens OX=9606 GN=PTPRZ1 PE=1 SV=4	7293	5	-0.867654	0.00257379	0.0146774
sp|Q8IWK6|AGRA3_HUMAN	ADGRA3	Adhesion G protein-coupled receptor A3 OS=Homo sapiens OX=9606 GN=ADGRA3 PE=1 SV=2	251	4	-0.865357	0.000180399	0.00479481
sp|Q19T08|ECSCR_HUMAN	ECSCR	Endothelial cell-specific chemotaxis regulator OS=Homo sapiens OX=9606 GN=ECSCR PE=1 SV=1	4793	1	-0.862479	0.00623759	0.0237237
sp|P06703|S10A6_HUMAN	S100A6	Protein S100-A6 OS=Homo sapiens OX=9606 GN=S100A6 PE=1 SV=1	5473	8	-0.86234	0.132925	0.191094
sp|Q8NF99|ZN397_HUMAN	ZNF397	Zinc finger protein 397 OS=Homo sapiens OX=9606 GN=ZNF397 PE=1 SV=2	1417	2	-0.861871	0.00104584	0.00982099
sp|Q92187|SIA8D_HUMAN	ST8SIA4	CMP-N-acetylneuraminate-poly-alpha-2,8-sialyltransferase OS=Homo sapiens OX=9606 GN=ST8SIA4 PE=1 SV=1	7685	2	-0.858095	0.00238989	0.0141192
sp|Q9H013|ADA19_HUMAN	ADAM19	Disintegrin and metalloproteinase domain-containing protein 19 OS=Homo sapiens OX=9606 GN=ADAM19 PE=1 SV=3	2402	3	-0.857706	0.00938353	0.0302362
sp|Q86WK6|AMGO1_HUMAN	AMIGO1	Amphoterin-induced protein 1 OS=Homo sapiens OX=9606 GN=AMIGO1 PE=1 SV=1	5987	2	-0.857452	0.000556209	0.0074134
sp|O43809|CPSF5_HUMAN	NUDT21	Cleavage and polyadenylation specificity factor subunit 5 OS=Homo sapiens OX=9606 GN=NUDT21 PE=1 SV=1	2216	31	-0.85711	0.000151987	0.00448559
sp|Q9H336|CRLD1_HUMAN	CRISPLD1	Cysteine-rich secretory protein LCCL domain-containing 1 OS=Homo sapiens OX=9606 GN=CRISPLD1 PE=1 SV=1	6353	1	-0.855587	7.8e-05	0.00355055
sp|O95562|SFT2B_HUMAN	SFT2D2	Vesicle transport protein SFT2B OS=Homo sapiens OX=9606 GN=SFT2D2 PE=1 SV=1	7983	1	-0.854442	0.000860829	0.00890455
sp|Q96I13|ABHD8_HUMAN	ABHD8	Protein ABHD8 OS=Homo sapiens OX=9606 GN=ABHD8 PE=1 SV=1	7171	1	-0.852692	0.0187663	0.0459273
sp|Q8TBF4|ZCRB1_HUMAN	ZCRB1	Zinc finger CCHC-type and RNA-binding motif-containing protein 1 OS=Homo sapiens OX=9606 GN=ZCRB1 PE=1 SV=2	7795	1	-0.851597	0.0418901	0.0801134
tr|A0A8V8TM01|A0A8V8TM01_HUMAN	SOX10	Isoform of P56693, Transcription factor SOX-10 OS=Homo sapiens OX=9606 GN=SOX10 PE=1 SV=1	3094	7	-0.849716	0.00011829	0.00402332
sp|P50443|S26A2_HUMAN	SLC26A2	Sulfate transporter OS=Homo sapiens OX=9606 GN=SLC26A2 PE=1 SV=2	4807	15	-0.84967	8.8e-06	0.00190716
sp|P25189|MYP0_HUMAN	MPZ	Myelin protein P0 OS=Homo sapiens OX=9606 GN=MPZ PE=1 SV=1	4042	1	-0.844991	0.00946625	0.0303842
sp|P31274|HXC9_HUMAN	HOXC9	Homeobox protein Hox-C9 OS=Homo sapiens OX=9606 GN=HOXC9 PE=1 SV=3	7982	1	-0.843613	0.0121017	0.0352509
sp|Q7Z388|D19L4_HUMAN	DPY19L4	Probable C-mannosyltransferase DPY19L4 OS=Homo sapiens OX=9606 GN=DPY19L4 PE=1 SV=1	6787	1	-0.841944	0.0107077	0.0328717
sp|P35052|GPC1_HUMAN	GPC1	Glypican-1 OS=Homo sapiens OX=9606 GN=GPC1 PE=1 SV=2	7359	8	-0.841442	3.92e-05	0.0029594
sp|Q9NRB3|CHSTC_HUMAN	CHST12	Carbohydrate sulfotransferase 12 OS=Homo sapiens OX=9606 GN=CHST12 PE=1 SV=2	5798	1	-0.841402	0.000262345	0.00531157
sp|P42702|LIFR_HUMAN	LIFR	Leukemia inhibitory factor receptor OS=Homo sapiens OX=9606 GN=LIFR PE=1 SV=1	6438	5	-0.838603	0.00134236	0.0111003
sp|Q96AY3-2|FKB10_HUMAN	FKBP10	Isoform of Q96AY3, Isoform 2 of Peptidyl-prolyl cis-trans isomerase FKBP10 OS=Homo sapiens OX=9606 GN=FKBP10	1516	1	-0.838589	0.012109	0.0352509
sp|Q9Y4C2|TCAF1_HUMAN	TCAF1	TRPM8 channel-associated factor 1 OS=Homo sapiens OX=9606 GN=TCAF1 PE=1 SV=3	2667	23	-0.836746	0.000799843	0.00865545
sp|Q9Y282|ERGI3_HUMAN	ERGIC3	Endoplasmic reticulum-Golgi intermediate compartment protein 3 OS=Homo sapiens OX=9606 GN=ERGIC3 PE=1 SV=1	3569	8	-0.836022	4.49e-06	0.00177326
sp|Q9Y5J9|TIM8B_HUMAN	TIMM8B	Mitochondrial import inner membrane translocase subunit Tim8 B OS=Homo sapiens OX=9606 GN=TIMM8B PE=1 SV=1	5788	1	-0.833908	0.07389	0.122098
sp|O14862|AIM2_HUMAN	AIM2	Interferon-inducible protein AIM2 OS=Homo sapiens OX=9606 GN=AIM2 PE=1 SV=1	7295	4	-0.833405	0.0466495	0.0866457
sp|P06733-2|ENOA_HUMAN	ENO1	Isoform of P06733, Isoform MBP-1 of Alpha-enolase OS=Homo sapiens OX=9606 GN=ENO1	627	1	-0.831899	0.031825	0.0658719
sp|Q7RTY3|PRS45_HUMAN	PRSS45P	Putative serine protease 45 OS=Homo sapiens OX=9606 GN=PRSS45P PE=5 SV=1	2547	1	-0.831485	0.00254914	0.0146355
sp|P17181|INAR1_HUMAN	IFNAR1	Interferon alpha/beta receptor 1 OS=Homo sapiens OX=9606 GN=IFNAR1 PE=1 SV=3	7473	1	-0.829317	0.00408796	0.0187296
sp|P54760|EPHB4_HUMAN	EPHB4	Ephrin type-B receptor 4 OS=Homo sapiens OX=9606 GN=EPHB4 PE=1 SV=2	923	7	-0.826884	1.03e-05	0.0019988
sp|Q86W54|SPA24_HUMAN	SPATA24	Spermatogenesis-associated protein 24 OS=Homo sapiens OX=9606 GN=SPATA24 PE=1 SV=2	7505	1	-0.82676	0.0282424	0.0605766
sp|Q96DZ5|CLIP3_HUMAN	CLIP3	CAP-Gly domain-containing linker protein 3 OS=Homo sapiens OX=9606 GN=CLIP3 PE=1 SV=3	6620	1	-0.825703	0.0407278	0.0785186
sp|P78395|PRAME_HUMAN	PRAME	Melanoma antigen preferentially expressed in tumors OS=Homo sapiens OX=9606 GN=PRAME PE=1 SV=1	3079	6	-0.824825	0.00100098	0.00953759
sp|Q8TC44|POC1B_HUMAN	POC1B	POC1 centriolar protein homolog B OS=Homo sapiens OX=9606 GN=POC1B PE=1 SV=1	6693	1	-0.824804	0.0437403	0.082661
sp|Q5T3F8|CSCL2_HUMAN	TMEM63B	CSC1-like protein 2 OS=Homo sapiens OX=9606 GN=TMEM63B PE=1 SV=1	7181	3	-0.824412	0.000184404	0.00483545
sp|O15126|SCAM1_HUMAN	SCAMP1	Secretory carrier-associated membrane protein 1 OS=Homo sapiens OX=9606 GN=SCAMP1 PE=1 SV=2	2940	7	-0.824227	0.00320404	0.0164744
sp|Q9BQ24|ZFY21_HUMAN	ZFYVE21	Zinc finger FYVE domain-containing protein 21 OS=Homo sapiens OX=9606 GN=ZFYVE21 PE=1 SV=1	1358	3	-0.823478	0.000931844	0.00925733
sp|Q9P0R6|GSKIP_HUMAN	GSKIP	GSK3B-interacting protein OS=Homo sapiens OX=9606 GN=GSKIP PE=1 SV=2	3544	3	-0.818914	0.0182372	0.0450633
sp|P09488|GSTM1_HUMAN	GSTM1	Glutathione S-transferase Mu 1 OS=Homo sapiens OX=9606 GN=GSTM1 PE=1 SV=3	3734	10	-0.816612	3.69e-05	0.00294639
sp|P28161|GSTM2_HUMAN	GSTM2	Glutathione S-transferase Mu 2 OS=Homo sapiens OX=9606 GN=GSTM2 PE=1 SV=2	3734	3	-0.8164	0.0439701	0.0829573
sp|Q9HCN3|PGAP6_HUMAN	PGAP6	Post-GPI attachment to proteins factor 6 OS=Homo sapiens OX=9606 GN=PGAP6 PE=1 SV=3	7953	2	-0.813932	0.00245896	0.0143754
sp|Q13449|LSAMP_HUMAN	LSAMP	Limbic system-associated membrane protein OS=Homo sapiens OX=9606 GN=LSAMP PE=1 SV=2	8019	1	-0.810665	0.000391985	0.00635142
sp|Q03013|GSTM4_HUMAN	GSTM4	Glutathione S-transferase Mu 4 OS=Homo sapiens OX=9606 GN=GSTM4 PE=1 SV=3	3734	1	-0.806714	0.00105506	0.00984653
sp|Q3KQZ1|S2535_HUMAN	SLC25A35	Solute carrier family 25 member 35 OS=Homo sapiens OX=9606 GN=SLC25A35 PE=1 SV=1	6241	1	-0.805927	0.0206242	0.0488213
sp|Q63HR2|TENS2_HUMAN	TNS2	Tensin-2 OS=Homo sapiens OX=9606 GN=TNS2 PE=1 SV=2	779	22	-0.804493	0.000144432	0.00433447
sp|P19793|RXRA_HUMAN	RXRA	Retinoic acid receptor RXR-alpha OS=Homo sapiens OX=9606 GN=RXRA PE=1 SV=1	1922	2	-0.803937	0.00031412	0.00576158
tr|A0A0A0MQS9|A0A0A0MQS9_HUMAN	LAMA4	Isoform of Q16363, Laminin subunit alpha 4 OS=Homo sapiens OX=9606 GN=LAMA4 PE=1 SV=1	557	29	-0.802835	1.74e-05	0.00250258
sp|Q9BX79|STRA6_HUMAN	STRA6	Receptor for retinol uptake STRA6 OS=Homo sapiens OX=9606 GN=STRA6 PE=1 SV=1	6074	1	-0.798155	0.0146454	0.0394801
sp|Q9NZL6|RGL1_HUMAN	RGL1	Ral guanine nucleotide dissociation stimulator-like 1 OS=Homo sapiens OX=9606 GN=RGL1 PE=1 SV=1	2930	3	-0.797277	0.104282	0.157751
sp|Q96FN4|CPNE2_HUMAN	CPNE2	Copine-2 OS=Homo sapiens OX=9606 GN=CPNE2 PE=1 SV=3	4451	6	-0.796837	0.000981888	0.00944483
sp|Q9NWQ9|CN119_HUMAN	C14orf119	Uncharacterized protein C14orf119 OS=Homo sapiens OX=9606 GN=C14orf119 PE=1 SV=1	3704	5	-0.795934	0.00187333	0.0127438
sp|Q8N6Y2|LRC17_HUMAN	LRRC17	Leucine-rich repeat-containing protein 17 OS=Homo sapiens OX=9606 GN=LRRC17 PE=1 SV=1	3593	1	-0.795113	0.0284478	0.0609452
sp|O94886|CSCL1_HUMAN	TMEM63A	CSC1-like protein 1 OS=Homo sapiens OX=9606 GN=TMEM63A PE=1 SV=3	7865	1	-0.793066	2.46e-05	0.00250258
sp|P15923|TFE2_HUMAN	TCF3	Transcription factor E2-alpha OS=Homo sapiens OX=9606 GN=TCF3 PE=1 SV=1	1528	1	-0.792685	0.00331518	0.0168446
sp|Q13443|ADAM9_HUMAN	ADAM9	Disintegrin and metalloproteinase domain-containing protein 9 OS=Homo sapiens OX=9606 GN=ADAM9 PE=1 SV=1	3561	10	-0.787379	5.61e-05	0.00337694
sp|Q13480|GAB1_HUMAN	GAB1	GRB2-associated-binding protein 1 OS=Homo sapiens OX=9606 GN=GAB1 PE=1 SV=2	4071	1	-0.786274	0.00368368	0.0177261
sp|Q9UEE5|ST17A_HUMAN	STK17A	Serine/threonine-protein kinase 17A OS=Homo sapiens OX=9606 GN=STK17A PE=1 SV=2	3160	2	-0.785981	0.00505065	0.0211375
sp|P36639|8ODP_HUMAN	NUDT1	Oxidized purine nucleoside triphosphate hydrolase OS=Homo sapiens OX=9606 GN=NUDT1 PE=1 SV=4	5453	3	-0.785864	0.00450795	0.0197128
sp|O43805|SSNA1_HUMAN	SSNA1	Microtubule nucleation factor SSNA1 OS=Homo sapiens OX=9606 GN=SSNA1 PE=1 SV=2	658	4	-0.785697	0.0187774	0.0459328
sp|Q9Y6K1|DNM3A_HUMAN	DNMT3A	DNA (cytosine-5)-methyltransferase 3A OS=Homo sapiens OX=9606 GN=DNMT3A PE=1 SV=4	5929	7	-0.784448	0.00171119	0.0123332
sp|Q6ZTW0|TPGS1_HUMAN	TPGS1	Tubulin polyglutamylase complex subunit 1 OS=Homo sapiens OX=9606 GN=TPGS1 PE=1 SV=2	4330	2	-0.784092	0.00420759	0.0190151
sp|Q9NVM1|EVA1B_HUMAN	EVA1B	Protein eva-1 homolog B OS=Homo sapiens OX=9606 GN=EVA1B PE=1 SV=1	7851	1	-0.782722	0.0341002	0.06925
sp|P50549|ETV1_HUMAN	ETV1	ETS translocation variant 1 OS=Homo sapiens OX=9606 GN=ETV1 PE=1 SV=2	7573	1	-0.78013	0.000266647	0.00532708
sp|O95759|TBCD8_HUMAN	TBC1D8	TBC1 domain family member 8 OS=Homo sapiens OX=9606 GN=TBC1D8 PE=1 SV=3	6518	1	-0.779362	0.12418	0.181508
tr|E9PP50|E9PP50_HUMAN	CFL1	Isoform of P23528, Cofilin-1 (Fragment) OS=Homo sapiens OX=9606 GN=CFL1 PE=1 SV=8	3352	1	-0.778276	0.00453858	0.019757
sp|Q9P2P1|NYNRI_HUMAN	NYNRIN	Protein NYNRIN OS=Homo sapiens OX=9606 GN=NYNRIN PE=1 SV=3	8017	1	-0.777871	0.000462435	0.00686852
sp|Q8NFJ9|BBS1_HUMAN	BBS1	BBSome complex member BBS1 OS=Homo sapiens OX=9606 GN=BBS1 PE=1 SV=1	5123	2	-0.775755	0.000894682	0.00905504
sp|O00308|WWP2_HUMAN	WWP2	NEDD4-like E3 ubiquitin-protein ligase WWP2 OS=Homo sapiens OX=9606 GN=WWP2 PE=1 SV=2	1738	4	-0.774476	0.000485188	0.00699225
sp|Q96MH2|HEXI2_HUMAN	HEXIM2	Protein HEXIM2 OS=Homo sapiens OX=9606 GN=HEXIM2 PE=1 SV=1	1427	2	-0.774356	0.00249753	0.0145064
sp|P28328|PEX2_HUMAN	PEX2	Peroxisome biogenesis factor 2 OS=Homo sapiens OX=9606 GN=PEX2 PE=1 SV=2	7126	1	-0.773604	0.00836499	0.0282879
sp|Q08345|DDR1_HUMAN	DDR1	Epithelial discoidin domain-containing receptor 1 OS=Homo sapiens OX=9606 GN=DDR1 PE=1 SV=1	3435	4	-0.768744	0.000262365	0.00531157
sp|Q6IQ55|TTBK2_HUMAN	TTBK2	Tau-tubulin kinase 2 OS=Homo sapiens OX=9606 GN=TTBK2 PE=1 SV=2	5631	1	-0.766905	0.0621105	0.10703
sp|Q8NAP3|ZBT38_HUMAN	ZBTB38	Zinc finger and BTB domain-containing protein 38 OS=Homo sapiens OX=9606 GN=ZBTB38 PE=1 SV=2	1472	5	-0.765817	0.0002174	0.00501823
sp|Q14596|NBR1_HUMAN	NBR1	Next to BRCA1 gene 1 protein OS=Homo sapiens OX=9606 GN=NBR1 PE=1 SV=3	2407	1	-0.765192	0.0976973	0.150113
sp|P36894|BMR1A_HUMAN	BMPR1A	Bone morphogenetic protein receptor type-1A OS=Homo sapiens OX=9606 GN=BMPR1A PE=1 SV=2	5976	4	-0.762987	0.000121962	0.00403174
sp|P18827|SDC1_HUMAN	SDC1	Syndecan-1 OS=Homo sapiens OX=9606 GN=SDC1 PE=1 SV=3	5234	1	-0.756182	0.00120548	0.0104624
sp|O15049|N4BP3_HUMAN	N4BP3	NEDD4-binding protein 3 OS=Homo sapiens OX=9606 GN=N4BP3 PE=1 SV=3	6284	2	-0.752481	0.00392962	0.0183746
sp|Q9UK33|ZN580_HUMAN	ZNF580	Zinc finger protein 580 OS=Homo sapiens OX=9606 GN=ZNF580 PE=1 SV=1	1090	2	-0.751437	0.00235335	0.0140837
sp|Q6P3X8|PGBD2_HUMAN	PGBD2	PiggyBac transposable element-derived protein 2 OS=Homo sapiens OX=9606 GN=PGBD2 PE=1 SV=1	6177	1	-0.750853	0.0115901	0.0343731
sp|Q8TB40|ABHD4_HUMAN	ABHD4	(Lyso)-N-acylphosphatidylethanolamine lipase OS=Homo sapiens OX=9606 GN=ABHD4 PE=1 SV=1	2613	3	-0.747594	0.000113235	0.00400456
sp|O14561|ACPM_HUMAN	NDUFAB1	Acyl carrier protein, mitochondrial OS=Homo sapiens OX=9606 GN=NDUFAB1 PE=1 SV=3	7177	1	-0.746259	0.00893892	0.0294508
sp|O00750|P3C2B_HUMAN	PIK3C2B	Phosphatidylinositol 4-phosphate 3-kinase C2 domain-containing subunit beta OS=Homo sapiens OX=9606 GN=PIK3C2B PE=1 SV=2	4704	3	-0.744469	0.000214243	0.00501823
sp|Q9H497|TOR3A_HUMAN	TOR3A	Torsin-3A OS=Homo sapiens OX=9606 GN=TOR3A PE=1 SV=1	6101	5	-0.743516	0.00362288	0.017639
sp|O60381|HBP1_HUMAN	HBP1	HMG box-containing protein 1 OS=Homo sapiens OX=9606 GN=HBP1 PE=1 SV=2	7657	1	-0.743484	0.00113234	0.0101813
sp|P17544|ATF7_HUMAN	ATF7	Cyclic AMP-dependent transcription factor ATF-7 OS=Homo sapiens OX=9606 GN=ATF7 PE=1 SV=3	6035	2	-0.742927	0.00222982	0.0137918
tr|Q2L6G2|Q2L6G2_HUMAN	HLA-B	Isoform of P01889, HLA class I histocompatibility antigen B alpha chain OS=Homo sapiens OX=9606 GN=HLA-B PE=1 SV=1	2850	4	-0.741803	0.000970146	0.00939796
sp|Q9Y294|ASF1A_HUMAN	ASF1A	Histone chaperone ASF1A OS=Homo sapiens OX=9606 GN=ASF1A PE=1 SV=1	5535	6	-0.741086	8.81e-06	0.00190716
sp|Q8NC51-3|SERB1_HUMAN	SERBP1	Isoform of Q8NC51, Isoform 3 of SERPINE1 mRNA-binding protein 1 OS=Homo sapiens OX=9606 GN=SERBP1	4191	3	-0.740452	0.0147011	0.0395248
sp|Q08357|S20A2_HUMAN	SLC20A2	Sodium-dependent phosphate transporter 2 OS=Homo sapiens OX=9606 GN=SLC20A2 PE=1 SV=1	6360	1	-0.740032	0.027644	0.05973
sp|Q8NHQ8|RASF8_HUMAN	RASSF8	Ras association domain-containing protein 8 OS=Homo sapiens OX=9606 GN=RASSF8 PE=1 SV=2	4961	16	-0.739759	7.35e-06	0.00180053
sp|Q9BXS6|NUSAP_HUMAN	NUSAP1	Nucleolar and spindle-associated protein 1 OS=Homo sapiens OX=9606 GN=NUSAP1 PE=1 SV=1	3077	12	-0.739424	0.000183717	0.00483545
sp|Q8WUJ0|STYX_HUMAN	STYX	Serine/threonine/tyrosine-interacting protein OS=Homo sapiens OX=9606 GN=STYX PE=1 SV=1	5190	3	-0.739138	0.00321889	0.0165151
sp|P78324|SHPS1_HUMAN	SIRPA	Tyrosine-protein phosphatase non-receptor type substrate 1 OS=Homo sapiens OX=9606 GN=SIRPA PE=1 SV=2	2058	4	-0.737839	0.000241115	0.00513826
sp|P40426|PBX3_HUMAN	PBX3	Pre-B-cell leukemia transcription factor 3 OS=Homo sapiens OX=9606 GN=PBX3 PE=1 SV=1	3653	5	-0.737568	8.51e-05	0.00360434
sp|Q9UBU6|FA8A1_HUMAN	FAM8A1	Protein FAM8A1 OS=Homo sapiens OX=9606 GN=FAM8A1 PE=1 SV=1	4158	1	-0.737358	0.043031	0.0817454
sp|Q9Y4U1|MMAC_HUMAN	MMACHC	Cyanocobalamin reductase / alkylcobalamin dealkylase OS=Homo sapiens OX=9606 GN=MMACHC PE=1 SV=3	6914	1	-0.737087	0.00353829	0.0174137
sp|P49006|MRP_HUMAN	MARCKSL1	MARCKS-related protein OS=Homo sapiens OX=9606 GN=MARCKSL1 PE=1 SV=2	85	8	-0.73611	0.00133243	0.0110611
sp|Q9BQ70|TCF25_HUMAN	TCF25	Ribosome quality control complex subunit TCF25 OS=Homo sapiens OX=9606 GN=TCF25 PE=1 SV=1	6314	5	-0.735939	0.178127	0.24221
sp|Q96AQ6|PBIP1_HUMAN	PBXIP1	Pre-B-cell leukemia transcription factor-interacting protein 1 OS=Homo sapiens OX=9606 GN=PBXIP1 PE=1 SV=1	5585	12	-0.733649	6.9e-05	0.00344768
sp|O60353|FZD6_HUMAN	FZD6	Frizzled-6 OS=Homo sapiens OX=9606 GN=FZD6 PE=1 SV=2	5580	4	-0.733595	0.00639692	0.0241118
sp|Q9H4F8|SMOC1_HUMAN	SMOC1	SPARC-related modular calcium-binding protein 1 OS=Homo sapiens OX=9606 GN=SMOC1 PE=1 SV=1	7907	3	-0.73302	0.00627946	0.0238033
sp|O15211|RGL2_HUMAN	RGL2	Ral guanine nucleotide dissociation stimulator-like 2 OS=Homo sapiens OX=9606 GN=RGL2 PE=1 SV=1	4612	4	-0.732556	0.000685799	0.00809585
sp|Q12770|SCAP_HUMAN	SCAP	Sterol regulatory element-binding protein cleavage-activating protein OS=Homo sapiens OX=9606 GN=SCAP PE=1 SV=4	7197	2	-0.732278	0.0104924	0.0323748
sp|Q8TCT8|SPP2A_HUMAN	SPPL2A	Signal peptide peptidase-like 2A OS=Homo sapiens OX=9606 GN=SPPL2A PE=1 SV=2	6349	1	-0.726414	0.195983	0.261291
sp|Q66K64|DCA15_HUMAN	DCAF15	DDB1- and CUL4-associated factor 15 OS=Homo sapiens OX=9606 GN=DCAF15 PE=1 SV=1	6795	2	-0.726396	0.0047044	0.0202251
sp|Q13163|MP2K5_HUMAN	MAP2K5	Dual specificity mitogen-activated protein kinase kinase 5 OS=Homo sapiens OX=9606 GN=MAP2K5 PE=1 SV=2	6761	2	-0.726247	0.0482079	0.0888481
sp|Q96SL8|FIZ1_HUMAN	FIZ1	Flt3-interacting zinc finger protein 1 OS=Homo sapiens OX=9606 GN=FIZ1 PE=1 SV=2	7517	2	-0.726018	0.0165645	0.0426145
sp|Q9BRK4|LZTS2_HUMAN	LZTS2	Leucine zipper putative tumor suppressor 2 OS=Homo sapiens OX=9606 GN=LZTS2 PE=1 SV=2	661	5	-0.726011	0.000749749	0.0083405
sp|Q9UJU2|LEF1_HUMAN	LEF1	Lymphoid enhancer-binding factor 1 OS=Homo sapiens OX=9606 GN=LEF1 PE=1 SV=1	2220	3	-0.723792	0.000203578	0.00501823
sp|O60462|NRP2_HUMAN	NRP2	Neuropilin-2 OS=Homo sapiens OX=9606 GN=NRP2 PE=1 SV=3	5678	9	-0.722786	0.00217653	0.0136164
sp|Q9BPZ2|SPI2B_HUMAN	SPIN2B	Spindlin-2B OS=Homo sapiens OX=9606 GN=SPIN2B PE=1 SV=1	6454	3	-0.721044	0.00127014	0.0108409
sp|Q8NC54|KCT2_HUMAN	KCT2	Keratinocyte-associated transmembrane protein 2 OS=Homo sapiens OX=9606 GN=KCT2 PE=1 SV=2	6495	7	-0.71965	0.000396772	0.00639478
sp|P30533|AMRP_HUMAN	LRPAP1	Alpha-2-macroglobulin receptor-associated protein OS=Homo sapiens OX=9606 GN=LRPAP1 PE=1 SV=1	5379	19	-0.718822	0.000205911	0.00501823
sp|Q9UN73|PCDA6_HUMAN	PCDHA6	Protocadherin alpha-6 OS=Homo sapiens OX=9606 GN=PCDHA6 PE=1 SV=1	7564	2	-0.717784	0.0232608	0.0524536
sp|Q86SU0|ILDR1_HUMAN	ILDR1	Immunoglobulin-like domain-containing receptor 1 OS=Homo sapiens OX=9606 GN=ILDR1 PE=1 SV=2	5374	2	-0.717344	0.00586915	0.0230158
sp|Q8IYN2|TCAL8_HUMAN	TCEAL8	Transcription elongation factor A protein-like 8 OS=Homo sapiens OX=9606 GN=TCEAL8 PE=1 SV=1	6460	1	-0.716628	0.0285732	0.061113
sp|Q00994|BEX3_HUMAN	BEX3	Protein BEX3 OS=Homo sapiens OX=9606 GN=BEX3 PE=1 SV=1	7588	1	-0.71662	0.0461565	0.0859935
tr|A0A140T912|A0A140T912_HUMAN	HLA-C	Isoform of P10321, Major histocompatibility complex, class I, C OS=Homo sapiens OX=9606 GN=HLA-C PE=1 SV=1	2850	12	-0.715451	0.000488209	0.00699971
sp|P62877|RBX1_HUMAN	RBX1	E3 ubiquitin-protein ligase RBX1 OS=Homo sapiens OX=9606 GN=RBX1 PE=1 SV=1	7628	2	-0.714796	0.187941	0.252832
sp|Q06945|SOX4_HUMAN	SOX4	Transcription factor SOX-4 OS=Homo sapiens OX=9606 GN=SOX4 PE=1 SV=1	7658	2	-0.714617	0.0185901	0.0456234
sp|Q8WTR4|GDPD5_HUMAN	GDPD5	Glycerophosphodiester phosphodiesterase domain-containing protein 5 OS=Homo sapiens OX=9606 GN=GDPD5 PE=1 SV=2	7187	1	-0.71262	0.00426037	0.0191306
sp|Q9BRQ5|ORAI3_HUMAN	ORAI3	Protein orai-3 OS=Homo sapiens OX=9606 GN=ORAI3 PE=1 SV=2	7227	1	-0.711973	0.14831	0.209331
sp|Q12974|TP4A2_HUMAN	PTP4A2	Protein tyrosine phosphatase type IVA 2 OS=Homo sapiens OX=9606 GN=PTP4A2 PE=1 SV=1	7595	2	-0.71046	0.0124406	0.0358887
sp|Q9UHL9|GT2D1_HUMAN	GTF2IRD1	General transcription factor II-I repeat domain-containing protein 1 OS=Homo sapiens OX=9606 GN=GTF2IRD1 PE=1 SV=1	3154	1	-0.70967	0.0258512	0.0566098
sp|P34741|SDC2_HUMAN	SDC2	Syndecan-2 OS=Homo sapiens OX=9606 GN=SDC2 PE=1 SV=2	7371	2	-0.709278	0.00256861	0.014657
sp|Q13308|PTK7_HUMAN	PTK7	Inactive tyrosine-protein kinase 7 OS=Homo sapiens OX=9606 GN=PTK7 PE=1 SV=2	829	30	-0.709151	0.000188113	0.00488466
sp|P52564|MP2K6_HUMAN	MAP2K6	Dual specificity mitogen-activated protein kinase kinase 6 OS=Homo sapiens OX=9606 GN=MAP2K6 PE=1 SV=1	710	5	-0.709016	0.00109325	0.010038
sp|Q8N4T4|ARG39_HUMAN	ARHGEF39	Rho guanine nucleotide exchange factor 39 OS=Homo sapiens OX=9606 GN=ARHGEF39 PE=1 SV=1	7097	1	-0.70874	0.00475175	0.0203454
sp|Q5K4L6|S27A3_HUMAN	SLC27A3	Long-chain fatty acid transport protein 3 OS=Homo sapiens OX=9606 GN=SLC27A3 PE=1 SV=4	8077	1	-0.708679	0.00620332	0.0237082
sp|Q9HD67|MYO10_HUMAN	MYO10	Unconventional myosin-X OS=Homo sapiens OX=9606 GN=MYO10 PE=1 SV=3	2771	11	-0.708478	0.000447872	0.00680923
sp|Q7Z7L7|ZER1_HUMAN	ZER1	Protein zer-1 homolog OS=Homo sapiens OX=9606 GN=ZER1 PE=1 SV=1	4268	3	-0.708478	0.00343448	0.0171395
sp|P63218|GBG5_HUMAN	GNG5	Guanine nucleotide-binding protein G(I)/G(S)/G(O) subunit gamma-5 OS=Homo sapiens OX=9606 GN=GNG5 PE=1 SV=3	8006	1	-0.70817	0.00376629	0.0178963
sp|C9JJ37|BTBDJ_HUMAN	BTBD19	BTB/POZ domain-containing protein 19 OS=Homo sapiens OX=9606 GN=BTBD19 PE=1 SV=1	1204	1	-0.707963	0.0101507	0.0317843
sp|O15182|CETN3_HUMAN	CETN3	Centrin-3 OS=Homo sapiens OX=9606 GN=CETN3 PE=1 SV=2	2238	5	-0.706876	0.000886005	0.0090188
sp|Q9Y6I3-3|EPN1_HUMAN	EPN1	Isoform of Q9Y6I3, Isoform 3 of Epsin-1 OS=Homo sapiens OX=9606 GN=EPN1	4261	1	-0.704813	0.0835253	0.133458
sp|P00846|ATP6_HUMAN	MT-ATP6	ATP synthase subunit a OS=Homo sapiens OX=9606 GN=MT-ATP6 PE=1 SV=1	7101	2	-0.704758	0.0414273	0.0794795
sp|Q9HAR2|AGRL3_HUMAN	ADGRL3	Adhesion G protein-coupled receptor L3 OS=Homo sapiens OX=9606 GN=ADGRL3 PE=1 SV=2	6356	2	-0.704328	0.0229166	0.0520552
sp|Q9BTM9|URM1_HUMAN	URM1	Ubiquitin-related modifier 1 OS=Homo sapiens OX=9606 GN=URM1 PE=1 SV=1	8014	2	-0.704152	0.164504	0.22729
sp|Q9Y6R9|CCD61_HUMAN	CCDC61	Centrosomal protein CCDC61 OS=Homo sapiens OX=9606 GN=CCDC61 PE=1 SV=3	6143	1	-0.701903	0.0372513	0.0735517
sp|Q16553|LY6E_HUMAN	LY6E	Lymphocyte antigen 6E OS=Homo sapiens OX=9606 GN=LY6E PE=1 SV=1	7766	1	-0.701766	0.000994907	0.00951969
sp|Q5EG05|CAR16_HUMAN	CARD16	Caspase recruitment domain-containing protein 16 OS=Homo sapiens OX=9606 GN=CARD16 PE=1 SV=1	2280	1	-0.701471	0.092277	0.143901
sp|A8MTT3|CEBOS_HUMAN	CEBPZOS	Protein CEBPZOS OS=Homo sapiens OX=9606 GN=CEBPZOS PE=1 SV=2	7863	1	-0.699786	0.000606441	0.00763267
sp|Q8N474|SFRP1_HUMAN	SFRP1	Secreted frizzled-related protein 1 OS=Homo sapiens OX=9606 GN=SFRP1 PE=1 SV=1	6071	5	-0.697963	0.00568745	0.0226451
sp|P62760|VISL1_HUMAN	VSNL1	Visinin-like protein 1 OS=Homo sapiens OX=9606 GN=VSNL1 PE=1 SV=2	4161	6	-0.696961	3.21e-07	0.000777088
sp|Q9UBI4|STML1_HUMAN	STOML1	Stomatin-like protein 1 OS=Homo sapiens OX=9606 GN=STOML1 PE=1 SV=1	2415	1	-0.696841	0.0450253	0.0844398
sp|Q6IAA8|LTOR1_HUMAN	LAMTOR1	Ragulator complex protein LAMTOR1 OS=Homo sapiens OX=9606 GN=LAMTOR1 PE=1 SV=2	6978	10	-0.696037	0.00225766	0.0138303
sp|P48960|AGRE5_HUMAN	ADGRE5	Adhesion G protein-coupled receptor E5 OS=Homo sapiens OX=9606 GN=ADGRE5 PE=1 SV=4	4866	11	-0.692481	0.000687692	0.00809585
sp|P32456|GBP2_HUMAN	GBP2	Guanylate-binding protein 2 OS=Homo sapiens OX=9606 GN=GBP2 PE=1 SV=3	1226	12	-0.692296	0.000412986	0.00654568
sp|Q8NBI5-2|S43A3_HUMAN	SLC43A3	Isoform of Q8NBI5, Isoform 2 of Equilibrative nucleobase transporter 1 OS=Homo sapiens OX=9606 GN=SLC43A3	5200	2	-0.691347	0.00183297	0.0126609
sp|O43493|TGON2_HUMAN	TGOLN2	Trans-Golgi network integral membrane protein 2 OS=Homo sapiens OX=9606 GN=TGOLN2 PE=1 SV=4	945	13	-0.688318	0.00436739	0.019408
sp|P0DI81|TPC2A_HUMAN	TRAPPC2	Trafficking protein particle complex subunit 2 OS=Homo sapiens OX=9606 GN=TRAPPC2 PE=1 SV=1	5909	4	-0.68829	0.00471967	0.0202606
sp|P25815|S100P_HUMAN	S100P	Protein S100-P OS=Homo sapiens OX=9606 GN=S100P PE=1 SV=2	8080	1	-0.687419	0.223499	0.291061
sp|Q8TAD4|ZNT5_HUMAN	SLC30A5	Proton-coupled zinc antiporter SLC30A5 OS=Homo sapiens OX=9606 GN=SLC30A5 PE=1 SV=1	4032	2	-0.686776	0.0034983	0.0172824
sp|Q9NQB0-3|TF7L2_HUMAN	TCF7L2	Isoform of Q9NQB0, Isoform 3 of Transcription factor 7-like 2 OS=Homo sapiens OX=9606 GN=TCF7L2	2220	6	-0.686717	0.00029228	0.00560793
sp|Q9NWW6|NRK1_HUMAN	NMRK1	Nicotinamide riboside kinase 1 OS=Homo sapiens OX=9606 GN=NMRK1 PE=1 SV=1	8031	1	-0.686662	0.401102	0.473331
sp|Q8NBM4|UBAC2_HUMAN	UBAC2	Ubiquitin-associated domain-containing protein 2 OS=Homo sapiens OX=9606 GN=UBAC2 PE=1 SV=1	3086	5	-0.686612	0.0191515	0.0466174
sp|Q8IUX4|ABC3F_HUMAN	APOBEC3F	DNA dC->dU-editing enzyme APOBEC-3F OS=Homo sapiens OX=9606 GN=APOBEC3F PE=1 SV=3	2638	4	-0.686494	2.14e-05	0.00250258
sp|O75173|ATS4_HUMAN	ADAMTS4	A disintegrin and metalloproteinase with thrombospondin motifs 4 OS=Homo sapiens OX=9606 GN=ADAMTS4 PE=1 SV=3	6306	5	-0.685876	0.00274871	0.0151429
sp|O95178|NDUB2_HUMAN	NDUFB2	NADH dehydrogenase [ubiquinone] 1 beta subcomplex subunit 2, mitochondrial OS=Homo sapiens OX=9606 GN=NDUFB2 PE=1 SV=1	7570	1	-0.685596	0.00288764	0.0155686
sp|Q8NBZ9|NEAS1_HUMAN	NEXN-AS1	Putative uncharacterized protein NEXN-AS1 OS=Homo sapiens OX=9606 GN=NEXN-AS1 PE=5 SV=1	4286	1	-0.685475	0.0767011	0.125308
sp|P51511|MMP15_HUMAN	MMP15	Matrix metalloproteinase-15 OS=Homo sapiens OX=9606 GN=MMP15 PE=1 SV=1	3311	2	-0.685049	0.00274262	0.0151369
sp|Q96KM6|Z512B_HUMAN	ZNF512B	Zinc finger protein 512B OS=Homo sapiens OX=9606 GN=ZNF512B PE=1 SV=1	3842	9	-0.68474	0.0252364	0.0556758
sp|Q9ULJ1|ODF2L_HUMAN	ODF2L	Protein BCAP OS=Homo sapiens OX=9606 GN=ODF2L PE=1 SV=2	6692	1	-0.680861	0.0157863	0.041235
sp|P10070|GLI2_HUMAN	GLI2	Zinc finger protein GLI2 OS=Homo sapiens OX=9606 GN=GLI2 PE=1 SV=4	2816	3	-0.680109	0.00573342	0.0227384
sp|Q9NS15|LTBP3_HUMAN	LTBP3	Latent-transforming growth factor beta-binding protein 3 OS=Homo sapiens OX=9606 GN=LTBP3 PE=1 SV=4	3597	17	-0.680002	2.23e-05	0.00250258
sp|Q8TCZ2|C99L2_HUMAN	CD99L2	CD99 antigen-like protein 2 OS=Homo sapiens OX=9606 GN=CD99L2 PE=1 SV=1	4490	1	-0.67977	0.00227536	0.0138759
sp|P61204|ARF3_HUMAN	ARF3	ADP-ribosylation factor 3 OS=Homo sapiens OX=9606 GN=ARF3 PE=1 SV=2	4087	2	-0.679761	0.0473418	0.0875914
sp|O95677-2|EYA4_HUMAN	EYA4	Isoform of O95677, Isoform 2 of Eyes absent homolog 4 OS=Homo sapiens OX=9606 GN=EYA4	7765	1	-0.679707	0.00508884	0.0212367
sp|Q9NP78|ABCB9_HUMAN	ABCB9	ABC-type oligopeptide transporter ABCB9 OS=Homo sapiens OX=9606 GN=ABCB9 PE=1 SV=1	7951	2	-0.679276	0.00085492	0.00890455
sp|P78549|NTH_HUMAN	NTHL1	Endonuclease III-like protein 1 OS=Homo sapiens OX=9606 GN=NTHL1 PE=1 SV=3	349	4	-0.677813	0.000694192	0.00811474
sp|Q9NUM4|T106B_HUMAN	TMEM106B	Transmembrane protein 106B OS=Homo sapiens OX=9606 GN=TMEM106B PE=1 SV=2	5090	2	-0.676854	0.0115666	0.0343358
sp|O75564|JERKY_HUMAN	JRK	Jerky protein homolog OS=Homo sapiens OX=9606 GN=JRK PE=1 SV=3	3379	2	-0.676781	6.56e-05	0.00340995
sp|P28356|HXD9_HUMAN	HOXD9	Homeobox protein Hox-D9 OS=Homo sapiens OX=9606 GN=HOXD9 PE=1 SV=5	6570	1	-0.676179	0.000984248	0.00945752
sp|Q9Y6N7|ROBO1_HUMAN	ROBO1	Roundabout homolog 1 OS=Homo sapiens OX=9606 GN=ROBO1 PE=1 SV=1	424	22	-0.675878	2.63e-05	0.00250258
sp|Q7Z3V4|UBE3B_HUMAN	UBE3B	Ubiquitin-protein ligase E3B OS=Homo sapiens OX=9606 GN=UBE3B PE=1 SV=3	3944	3	-0.673298	0.0134183	0.0374348
sp|Q96GE9|DMAC1_HUMAN	DMAC1	Distal membrane-arm assembly complex protein 1 OS=Homo sapiens OX=9606 GN=DMAC1 PE=1 SV=1	7284	1	-0.672053	0.030883	0.0644904
sp|Q9ULE3|DEN2A_HUMAN	DENND2A	DENN domain-containing protein 2A OS=Homo sapiens OX=9606 GN=DENND2A PE=1 SV=4	828	1	-0.671802	0.0704567	0.117363
sp|Q96HH9|GRM2B_HUMAN	GRAMD2B	GRAM domain-containing protein 2B OS=Homo sapiens OX=9606 GN=GRAMD2B PE=1 SV=1	7753	1	-0.671209	0.00197807	0.0130012
sp|Q6UW56|ARAID_HUMAN	ATRAID	All-trans retinoic acid-induced differentiation factor OS=Homo sapiens OX=9606 GN=ATRAID PE=1 SV=2	5433	4	-0.670595	0.0141468	0.038679
sp|Q9Y2H2|SAC2_HUMAN	INPP5F	Phosphatidylinositide phosphatase SAC2 OS=Homo sapiens OX=9606 GN=INPP5F PE=1 SV=3	5046	18	-0.669874	0.000256441	0.00527386
sp|O75971|SNPC5_HUMAN	SNAPC5	snRNA-activating protein complex subunit 5 OS=Homo sapiens OX=9606 GN=SNAPC5 PE=1 SV=1	6870	1	-0.669833	0.00113269	0.0101813
sp|Q9C0C4|SEM4C_HUMAN	SEMA4C	Semaphorin-4C OS=Homo sapiens OX=9606 GN=SEMA4C PE=1 SV=2	3853	3	-0.669507	0.00141356	0.0112227
sp|Q96BD0|SO4A1_HUMAN	SLCO4A1	Solute carrier organic anion transporter family member 4A1 OS=Homo sapiens OX=9606 GN=SLCO4A1 PE=1 SV=2	7668	1	-0.669297	0.0138074	0.038123
sp|O94991|SLIK5_HUMAN	SLITRK5	SLIT and NTRK-like protein 5 OS=Homo sapiens OX=9606 GN=SLITRK5 PE=1 SV=2	2676	6	-0.669143	0.000970267	0.00939796
sp|Q8N6N7|ACBD7_HUMAN	ACBD7	Acyl-CoA-binding domain-containing protein 7 OS=Homo sapiens OX=9606 GN=ACBD7 PE=1 SV=1	6317	1	-0.668828	0.0919919	0.143598
sp|O14770|MEIS2_HUMAN	MEIS2	Homeobox protein Meis2 OS=Homo sapiens OX=9606 GN=MEIS2 PE=1 SV=2	3479	4	-0.667588	0.000217591	0.00501823
sp|Q8N4P2|IT70B_HUMAN	IFT70B	Intraflagellar transport protein 70B OS=Homo sapiens OX=9606 GN=IFT70B PE=1 SV=2	312	7	-0.667109	0.00203064	0.0131941
sp|O60861|GAS7_HUMAN	GAS7	Growth arrest-specific protein 7 OS=Homo sapiens OX=9606 GN=GAS7 PE=1 SV=3	2857	9	-0.666615	0.00017481	0.00472922
sp|P07093|GDN_HUMAN	SERPINE2	Glia-derived nexin OS=Homo sapiens OX=9606 GN=SERPINE2 PE=1 SV=1	2989	34	-0.663751	0.00019685	0.0049843
sp|Q14145|KEAP1_HUMAN	KEAP1	Kelch-like ECH-associated protein 1 OS=Homo sapiens OX=9606 GN=KEAP1 PE=1 SV=2	2590	15	-0.66188	0.000452878	0.00680923
sp|Q9Y5R8|TPPC1_HUMAN	TRAPPC1	Trafficking protein particle complex subunit 1 OS=Homo sapiens OX=9606 GN=TRAPPC1 PE=1 SV=1	4296	4	-0.660937	0.00140899	0.0112132
sp|O95025|SEM3D_HUMAN	SEMA3D	Semaphorin-3D OS=Homo sapiens OX=9606 GN=SEMA3D PE=1 SV=2	662	1	-0.659605	0.00519722	0.021435
sp|Q9Y5U9|IR3IP_HUMAN	IER3IP1	Immediate early response 3-interacting protein 1 OS=Homo sapiens OX=9606 GN=IER3IP1 PE=1 SV=1	7456	1	-0.657533	0.00314007	0.0163189
sp|P51159|RB27A_HUMAN	RAB27A	Ras-related protein Rab-27A OS=Homo sapiens OX=9606 GN=RAB27A PE=1 SV=3	6665	3	-0.656866	0.0111867	0.0336848
sp|Q9P212|PLCE1_HUMAN	PLCE1	1-phosphatidylinositol 4,5-bisphosphate phosphodiesterase epsilon-1 OS=Homo sapiens OX=9606 GN=PLCE1 PE=1 SV=3	3626	3	-0.656215	0.00477327	0.02038
tr|A0A0G2JQM2|A0A0G2JQM2_HUMAN	SDCCAG8	Isoform of Q86SQ7, SHH signaling and ciliogenesis regulator SDCCAG8 OS=Homo sapiens OX=9606 GN=SDCCAG8 PE=1 SV=1	517	1	-0.654872	0.0231855	0.0523739
sp|O96015|DNAL4_HUMAN	DNAL4	Dynein axonemal light chain 4 OS=Homo sapiens OX=9606 GN=DNAL4 PE=1 SV=1	7248	1	-0.654695	0.0417317	0.0798781
sp|O94813|SLIT2_HUMAN	SLIT2	Slit homolog 2 protein OS=Homo sapiens OX=9606 GN=SLIT2 PE=1 SV=1	1989	3	-0.653469	0.0213418	0.0497046
sp|Q96CC6|RHDF1_HUMAN	RHBDF1	Inactive rhomboid protein 1 OS=Homo sapiens OX=9606 GN=RHBDF1 PE=1 SV=2	11	5	-0.653427	0.00278766	0.0152374
sp|P09493-5|TPM1_HUMAN	TPM1	Isoform of P09493, Isoform 5 of Tropomyosin alpha-1 chain OS=Homo sapiens OX=9606 GN=TPM1	122	5	-0.653238	0.00122479	0.0105629
sp|Q15834|CC85B_HUMAN	CCDC85B	Coiled-coil domain-containing protein 85B OS=Homo sapiens OX=9606 GN=CCDC85B PE=1 SV=2	4480	5	-0.653155	0.000248772	0.00521348
sp|P58546|MTPN_HUMAN	MTPN	Myotrophin OS=Homo sapiens OX=9606 GN=MTPN PE=1 SV=2	5205	7	-0.652957	0.173551	0.237409
sp|Q9Y5X2|SNX8_HUMAN	SNX8	Sorting nexin-8 OS=Homo sapiens OX=9606 GN=SNX8 PE=1 SV=1	2039	5	-0.652766	0.00215483	0.0135553
sp|P04062|GBA1_HUMAN	GBA1	Lysosomal acid glucosylceramidase OS=Homo sapiens OX=9606 GN=GBA1 PE=1 SV=3	5920	13	-0.651419	0.00132074	0.0109978
sp|P07108|ACBP_HUMAN	DBI	Acyl-CoA-binding protein OS=Homo sapiens OX=9606 GN=DBI PE=1 SV=2	7549	6	-0.65111	0.0170769	0.0432754
sp|O94952|FBX21_HUMAN	FBXO21	F-box only protein 21 OS=Homo sapiens OX=9606 GN=FBXO21 PE=1 SV=2	6830	3	-0.649224	0.00116569	0.0102477
sp|A8K8V0|ZN785_HUMAN	ZNF785	Zinc finger protein 785 OS=Homo sapiens OX=9606 GN=ZNF785 PE=1 SV=1	6416	1	-0.647958	0.00686547	0.0251416
sp|O43504|LTOR5_HUMAN	LAMTOR5	Ragulator complex protein LAMTOR5 OS=Homo sapiens OX=9606 GN=LAMTOR5 PE=1 SV=1	6445	3	-0.646143	0.0202647	0.0482846
sp|Q4FZB7|KMT5B_HUMAN	KMT5B	Histone-lysine N-methyltransferase KMT5B OS=Homo sapiens OX=9606 GN=KMT5B PE=1 SV=5	4790	3	-0.646009	0.0134791	0.0375383
sp|Q5VSY0|GKAP1_HUMAN	GKAP1	G kinase-anchoring protein 1 OS=Homo sapiens OX=9606 GN=GKAP1 PE=1 SV=2	4760	1	-0.645424	0.0136412	0.0378623
sp|Q9UMS5|PHTF1_HUMAN	PHTF1	Protein PHTF1 OS=Homo sapiens OX=9606 GN=PHTF1 PE=1 SV=2	6440	1	-0.64536	0.0192695	0.0467967
sp|Q86V87|FHI2B_HUMAN	FHIP2B	FHF complex subunit HOOK-interacting protein 2B OS=Homo sapiens OX=9606 GN=FHIP2B PE=1 SV=2	3808	3	-0.645335	0.0076198	0.0267842
sp|P20749|BCL3_HUMAN	BCL3	B-cell lymphoma 3 protein OS=Homo sapiens OX=9606 GN=BCL3 PE=1 SV=2	796	1	-0.644967	0.00114533	0.0102069
sp|Q9ULM6|CNOT6_HUMAN	CNOT6	CCR4-NOT transcription complex subunit 6 OS=Homo sapiens OX=9606 GN=CNOT6 PE=1 SV=2	5423	2	-0.644748	0.00201124	0.0131405
sp|Q08999|RBL2_HUMAN	RBL2	Retinoblastoma-like protein 2 OS=Homo sapiens OX=9606 GN=RBL2 PE=1 SV=3	6606	2	-0.644288	0.00130501	0.0109534
sp|Q92633|LPAR1_HUMAN	LPAR1	Lysophosphatidic acid receptor 1 OS=Homo sapiens OX=9606 GN=LPAR1 PE=1 SV=3	7652	1	-0.644085	0.123538	0.180743
sp|P62330|ARF6_HUMAN	ARF6	ADP-ribosylation factor 6 OS=Homo sapiens OX=9606 GN=ARF6 PE=1 SV=2	5980	7	-0.643763	0.00412982	0.0188454
sp|Q6PI47|KCD18_HUMAN	KCTD18	BTB/POZ domain-containing protein KCTD18 OS=Homo sapiens OX=9606 GN=KCTD18 PE=1 SV=2	1047	2	-0.64173	0.00237545	0.0140979
sp|Q9NR81|ARHG3_HUMAN	ARHGEF3	Rho guanine nucleotide exchange factor 3 OS=Homo sapiens OX=9606 GN=ARHGEF3 PE=1 SV=1	3664	1	-0.640903	0.0300817	0.0632983
sp|Q8IY63|AMOL1_HUMAN	AMOTL1	Angiomotin-like protein 1 OS=Homo sapiens OX=9606 GN=AMOTL1 PE=1 SV=1	188	16	-0.639809	0.00010334	0.00384985
sp|Q9NZV5|SELN_HUMAN	SELENON	Selenoprotein N OS=Homo sapiens OX=9606 GN=SELENON PE=1 SV=5	4298	6	-0.638384	0.000236299	0.00512325
sp|A1L170|CA226_HUMAN	C1orf226	Uncharacterized protein C1orf226 OS=Homo sapiens OX=9606 GN=C1orf226 PE=1 SV=1	5569	4	-0.637922	0.00837997	0.0283069
sp|O75354|ENTP6_HUMAN	ENTPD6	Ectonucleoside triphosphate diphosphohydrolase 6 OS=Homo sapiens OX=9606 GN=ENTPD6 PE=1 SV=3	3244	5	-0.637881	0.000499926	0.00704283
sp|P30305|MPIP2_HUMAN	CDC25B	M-phase inducer phosphatase 2 OS=Homo sapiens OX=9606 GN=CDC25B PE=1 SV=2	4022	4	-0.636553	0.00191188	0.0128543
tr|A0A1B0GVM0|A0A1B0GVM0_HUMAN	BEGAIN	Isoform of Q9BUH8, Brain enriched guanylate kinase associated OS=Homo sapiens OX=9606 GN=BEGAIN PE=1 SV=1	68	1	-0.635635	0.0383681	0.0751187
sp|Q5T8I9|HENMT_HUMAN	HENMT1	Small RNA 2'-O-methyltransferase OS=Homo sapiens OX=9606 GN=HENMT1 PE=1 SV=1	5867	1	-0.635475	0.00888232	0.0293281
sp|Q9BW30|TPPP3_HUMAN	TPPP3	Tubulin polymerization-promoting protein family member 3 OS=Homo sapiens OX=9606 GN=TPPP3 PE=1 SV=1	7430	1	-0.63515	0.00181454	0.0126116
sp|Q96KN1|LRAT2_HUMAN	LRATD2	Protein LRATD2 OS=Homo sapiens OX=9606 GN=LRATD2 PE=1 SV=1	620	11	-0.634483	0.00308666	0.0162029
sp|P24557|THAS_HUMAN	TBXAS1	Thromboxane-A synthase OS=Homo sapiens OX=9606 GN=TBXAS1 PE=1 SV=3	7797	1	-0.634405	0.117237	0.17286
sp|Q8IZL2|MAML2_HUMAN	MAML2	Mastermind-like protein 2 OS=Homo sapiens OX=9606 GN=MAML2 PE=1 SV=2	6587	7	-0.633532	0.000719264	0.0082034
sp|Q9H707|ZN552_HUMAN	ZNF552	Zinc finger protein 552 OS=Homo sapiens OX=9606 GN=ZNF552 PE=1 SV=2	5995	1	-0.633237	0.0213072	0.0496668
sp|Q8N6N3|CA052_HUMAN	C1orf52	UPF0690 protein C1orf52 OS=Homo sapiens OX=9606 GN=C1orf52 PE=1 SV=1	2748	4	-0.63245	0.0193461	0.046945
sp|P16144|ITB4_HUMAN	ITGB4	Integrin beta-4 OS=Homo sapiens OX=9606 GN=ITGB4 PE=1 SV=5	2951	36	-0.631991	0.000212369	0.00501823
sp|O14595|CTDS2_HUMAN	CTDSP2	Carboxy-terminal domain RNA polymerase II polypeptide A small phosphatase 2 OS=Homo sapiens OX=9606 GN=CTDSP2 PE=1 SV=2	7643	1	-0.631868	0.00113553	0.0101813
sp|O15230|LAMA5_HUMAN	LAMA5	Laminin subunit alpha-5 OS=Homo sapiens OX=9606 GN=LAMA5 PE=1 SV=8	1523	39	-0.631578	9.39e-07	0.00104563
sp|O14874|BCKD_HUMAN	BCKDK	Branched-chain alpha-ketoacid dehydrogenase kinase OS=Homo sapiens OX=9606 GN=BCKDK PE=1 SV=2	4715	7	-0.631092	0.000229481	0.0050508
sp|Q9BV40|VAMP8_HUMAN	VAMP8	Vesicle-associated membrane protein 8 OS=Homo sapiens OX=9606 GN=VAMP8 PE=1 SV=1	6155	4	-0.63058	0.00336672	0.0169831
sp|Q96B49|TOM6_HUMAN	TOMM6	Mitochondrial import receptor subunit TOM6 homolog OS=Homo sapiens OX=9606 GN=TOMM6 PE=1 SV=1	7477	4	-0.629767	0.0674088	0.113703
sp|Q14126|DSG2_HUMAN	DSG2	Desmoglein-2 OS=Homo sapiens OX=9606 GN=DSG2 PE=1 SV=2	558	21	-0.629331	0.00130299	0.0109532
sp|A5PL33|KRBA1_HUMAN	KRBA1	Protein KRBA1 OS=Homo sapiens OX=9606 GN=KRBA1 PE=1 SV=3	863	1	-0.629208	0.197632	0.263103
sp|Q9BRJ7|TIRR_HUMAN	NUDT16L1	Tudor-interacting repair regulator protein OS=Homo sapiens OX=9606 GN=NUDT16L1 PE=1 SV=1	2040	15	-0.628928	0.00128953	0.0109142
sp|Q6UXD5|SE6L2_HUMAN	SEZ6L2	Seizure 6-like protein 2 OS=Homo sapiens OX=9606 GN=SEZ6L2 PE=1 SV=2	7827	2	-0.627136	0.0203999	0.048467
sp|P18433|PTPRA_HUMAN	PTPRA	Receptor-type tyrosine-protein phosphatase alpha OS=Homo sapiens OX=9606 GN=PTPRA PE=1 SV=3	4552	7	-0.626999	0.000156739	0.00452303
sp|O95297|MPZL1_HUMAN	MPZL1	Myelin protein zero-like protein 1 OS=Homo sapiens OX=9606 GN=MPZL1 PE=1 SV=1	4968	3	-0.626387	0.000226345	0.00501823
sp|P10071|GLI3_HUMAN	GLI3	Transcriptional activator GLI3 OS=Homo sapiens OX=9606 GN=GLI3 PE=1 SV=6	2816	5	-0.626366	0.000225454	0.00501823
sp|Q9NW07|ZN358_HUMAN	ZNF358	Zinc finger protein 358 OS=Homo sapiens OX=9606 GN=ZNF358 PE=1 SV=2	1356	4	-0.626101	0.00159898	0.0120261
sp|P69849|NOMO3_HUMAN	NOMO3	BOS complex subunit NOMO3 OS=Homo sapiens OX=9606 GN=NOMO3 PE=1 SV=2	2258	1	-0.625711	0.0345449	0.0698583
sp|P19438|TNR1A_HUMAN	TNFRSF1A	Tumor necrosis factor receptor superfamily member 1A OS=Homo sapiens OX=9606 GN=TNFRSF1A PE=1 SV=1	5044	3	-0.624706	0.00839067	0.028322
sp|Q02539|H11_HUMAN	H1-1	Histone H1.1 OS=Homo sapiens OX=9606 GN=H1-1 PE=1 SV=3	252	3	-0.624685	0.0144333	0.0390939
sp|O60493|SNX3_HUMAN	SNX3	Sorting nexin-3 OS=Homo sapiens OX=9606 GN=SNX3 PE=1 SV=3	3753	16	-0.624519	0.00111546	0.0101124
sp|P49326|FMO5_HUMAN	FMO5	Flavin-containing monooxygenase 5 OS=Homo sapiens OX=9606 GN=FMO5 PE=1 SV=2	1943	2	-0.623327	0.0042968	0.0192117
sp|Q9NX55|HYPK_HUMAN	HYPK	Huntingtin-interacting protein K OS=Homo sapiens OX=9606 GN=HYPK PE=1 SV=3	5326	6	-0.622482	0.0138233	0.038123
sp|P40855|PEX19_HUMAN	PEX19	Peroxisomal biogenesis factor 19 OS=Homo sapiens OX=9606 GN=PEX19 PE=1 SV=1	4044	7	-0.621081	0.0459969	0.0857762
sp|Q5VUG0|SMBT2_HUMAN	SFMBT2	Scm-like with four MBT domains protein 2 OS=Homo sapiens OX=9606 GN=SFMBT2 PE=1 SV=1	6580	1	-0.620762	0.0199945	0.0478037
sp|Q9H492|MLP3A_HUMAN	MAP1LC3A	Microtubule-associated proteins 1A/1B light chain 3A OS=Homo sapiens OX=9606 GN=MAP1LC3A PE=1 SV=2	5959	2	-0.620627	0.00222568	0.0137864
sp|Q9NVP2|ASF1B_HUMAN	ASF1B	Histone chaperone ASF1B OS=Homo sapiens OX=9606 GN=ASF1B PE=1 SV=1	5535	3	-0.619393	0.0130123	0.0367222
sp|O15033|AREL1_HUMAN	AREL1	Apoptosis-resistant E3 ubiquitin protein ligase 1 OS=Homo sapiens OX=9606 GN=AREL1 PE=1 SV=3	7054	1	-0.618748	0.015737	0.0411533
sp|Q7Z736|PKHH3_HUMAN	PLEKHH3	Pleckstrin homology domain-containing family H member 3 OS=Homo sapiens OX=9606 GN=PLEKHH3 PE=1 SV=2	5485	2	-0.618114	0.00297358	0.0158798
sp|P09471|GNAO_HUMAN	GNAO1	Guanine nucleotide-binding protein G(o) subunit alpha OS=Homo sapiens OX=9606 GN=GNAO1 PE=1 SV=4	2063	3	-0.61786	0.00582139	0.0228977
sp|Q96F45|ZN503_HUMAN	ZNF503	Zinc finger protein 503 OS=Homo sapiens OX=9606 GN=ZNF503 PE=1 SV=1	6786	2	-0.617779	0.00849324	0.0284844
sp|Q14627|I13R2_HUMAN	IL13RA2	Interleukin-13 receptor subunit alpha-2 OS=Homo sapiens OX=9606 GN=IL13RA2 PE=1 SV=1	4295	13	-0.617583	0.000441419	0.00676645
sp|B1AK53|ESPN_HUMAN	ESPN	Espin OS=Homo sapiens OX=9606 GN=ESPN PE=1 SV=1	5447	1	-0.61668	0.00267899	0.014988
sp|Q9UNK0|STX8_HUMAN	STX8	Syntaxin-8 OS=Homo sapiens OX=9606 GN=STX8 PE=1 SV=2	6095	6	-0.616608	0.000510928	0.00709277
sp|Q9P2A4|ABI3_HUMAN	ABI3	ABI gene family member 3 OS=Homo sapiens OX=9606 GN=ABI3 PE=1 SV=2	7656	2	-0.616227	0.00282026	0.0153786
sp|Q9H1C4|UN93B_HUMAN	UNC93B1	Protein unc-93 homolog B1 OS=Homo sapiens OX=9606 GN=UNC93B1 PE=1 SV=2	7654	1	-0.615336	0.0122493	0.0354719
sp|Q14938|NFIX_HUMAN	NFIX	Nuclear factor 1 X-type OS=Homo sapiens OX=9606 GN=NFIX PE=1 SV=2	5103	2	-0.614946	0.0338506	0.0689761
sp|Q8WXG6-2|MADD_HUMAN	MADD	Isoform of Q8WXG6, Isoform 2 of MAP kinase-activating death domain protein OS=Homo sapiens OX=9606 GN=MADD	2818	22	-0.614489	0.000204774	0.00501823
sp|A8MT70|ZBBX_HUMAN	ZBBX	Zinc finger B-box domain-containing protein 1 OS=Homo sapiens OX=9606 GN=ZBBX PE=1 SV=3	6816	1	-0.61412	0.0133182	0.0372385
sp|Q6ZN30|BNC2_HUMAN	BNC2	Zinc finger protein basonuclin-2 OS=Homo sapiens OX=9606 GN=BNC2 PE=1 SV=1	3249	3	-0.614009	0.0125777	0.0361219
sp|Q96PQ0|SORC2_HUMAN	SORCS2	VPS10 domain-containing receptor SorCS2 OS=Homo sapiens OX=9606 GN=SORCS2 PE=1 SV=3	7974	1	-0.611977	0.00971361	0.0309271
sp|P06865|HEXA_HUMAN	HEXA	Beta-hexosaminidase subunit alpha OS=Homo sapiens OX=9606 GN=HEXA PE=1 SV=2	3976	9	-0.611926	0.00225757	0.0138303
sp|O94956|SO2B1_HUMAN	SLCO2B1	Solute carrier organic anion transporter family member 2B1 OS=Homo sapiens OX=9606 GN=SLCO2B1 PE=1 SV=3	5907	1	-0.611765	0.0488535	0.0896584
sp|Q9NPB8|GPCP1_HUMAN	GPCPD1	Glycerophosphocholine phosphodiesterase GPCPD1 OS=Homo sapiens OX=9606 GN=GPCPD1 PE=1 SV=2	5472	11	-0.609457	0.00788128	0.027271
sp|Q08117|TLE5_HUMAN	TLE5	TLE family member 5 OS=Homo sapiens OX=9606 GN=TLE5 PE=1 SV=4	6042	3	-0.608959	0.0028448	0.0154107
sp|O43924|PDE6D_HUMAN	PDE6D	Retinal rod rhodopsin-sensitive cGMP 3',5'-cyclic phosphodiesterase subunit delta OS=Homo sapiens OX=9606 GN=PDE6D PE=1 SV=1	5435	3	-0.607844	0.00242155	0.0142287
sp|P78352|DLG4_HUMAN	DLG4	Disks large homolog 4 OS=Homo sapiens OX=9606 GN=DLG4 PE=1 SV=3	531	1	-0.605826	0.0795889	0.128776
sp|Q9NRX6|KISHB_HUMAN	TMEM167B	Protein kish-B OS=Homo sapiens OX=9606 GN=TMEM167B PE=1 SV=1	7921	1	-0.605774	0.0109051	0.0332659
sp|Q8IZ13|F200C_HUMAN	FAM200C	Protein FAM200C OS=Homo sapiens OX=9606 GN=FAM200C PE=1 SV=1	7780	1	-0.605341	0.0231498	0.0523322
sp|Q16864|VATF_HUMAN	ATP6V1F	V-type proton ATPase subunit F OS=Homo sapiens OX=9606 GN=ATP6V1F PE=1 SV=2	4863	6	-0.604262	0.0290668	0.061863
sp|O95980|RECK_HUMAN	RECK	Reversion-inducing cysteine-rich protein with Kazal motifs OS=Homo sapiens OX=9606 GN=RECK PE=1 SV=1	1814	1	-0.60409	0.0245307	0.0544528
sp|Q14995|NR1D2_HUMAN	NR1D2	Nuclear receptor subfamily 1 group D member 2 OS=Homo sapiens OX=9606 GN=NR1D2 PE=1 SV=4	5173	2	-0.603875	0.00685024	0.0251083
sp|Q9H3G5|CPVL_HUMAN	CPVL	Probable serine carboxypeptidase CPVL OS=Homo sapiens OX=9606 GN=CPVL PE=1 SV=2	3924	4	-0.602908	0.00267936	0.014988
sp|Q9NZR2|LRP1B_HUMAN	LRP1B	Low-density lipoprotein receptor-related protein 1B OS=Homo sapiens OX=9606 GN=LRP1B PE=1 SV=2	660	2	-0.601778	0.401422	0.473522
sp|Q9BX59|TPSNR_HUMAN	TAPBPL	Tapasin-related protein OS=Homo sapiens OX=9606 GN=TAPBPL PE=1 SV=2	6105	1	-0.601714	0.0187566	0.0459192
sp|Q9UMX1|SUFU_HUMAN	SUFU	Suppressor of fused homolog OS=Homo sapiens OX=9606 GN=SUFU PE=1 SV=2	5975	7	-0.601112	0.00512195	0.0212693
sp|Q96AK3|ABC3D_HUMAN	APOBEC3D	DNA dC->dU-editing enzyme APOBEC-3D OS=Homo sapiens OX=9606 GN=APOBEC3D PE=1 SV=1	2638	6	-0.6005	0.0049407	0.020821
sp|Q969Q6|P2R3C_HUMAN	PPP2R3C	Serine/threonine-protein phosphatase 2A regulatory subunit B'' subunit gamma OS=Homo sapiens OX=9606 GN=PPP2R3C PE=1 SV=1	5649	1	-0.599755	0.027478	0.0594486
sp|Q9NR77|PXMP2_HUMAN	PXMP2	Peroxisomal membrane protein 2 OS=Homo sapiens OX=9606 GN=PXMP2 PE=1 SV=3	6195	1	-0.599329	0.0348626	0.0702664
sp|O15540|FABP7_HUMAN	FABP7	Fatty acid-binding protein, brain OS=Homo sapiens OX=9606 GN=FABP7 PE=1 SV=3	2263	4	-0.599096	6.65e-05	0.00340995
sp|O43716|GATC_HUMAN	GATC	Glutamyl-tRNA(Gln) amidotransferase subunit C, mitochondrial OS=Homo sapiens OX=9606 GN=GATC PE=1 SV=1	6808	5	-0.598182	0.0198006	0.0476032
sp|P36956|SRBP1_HUMAN	SREBF1	Sterol regulatory element-binding protein 1 OS=Homo sapiens OX=9606 GN=SREBF1 PE=1 SV=2	365	8	-0.598179	0.000741629	0.00833302
sp|P30511|HLAF_HUMAN	HLA-F	HLA class I histocompatibility antigen, alpha chain F OS=Homo sapiens OX=9606 GN=HLA-F PE=1 SV=3	2850	1	-0.597615	0.168135	0.231463
sp|P17029|ZKSC1_HUMAN	ZKSCAN1	Zinc finger protein with KRAB and SCAN domains 1 OS=Homo sapiens OX=9606 GN=ZKSCAN1 PE=1 SV=3	1417	6	-0.595539	0.000407564	0.00652246
sp|P13498|CY24A_HUMAN	CYBA	Cytochrome b-245 light chain OS=Homo sapiens OX=9606 GN=CYBA PE=1 SV=3	5613	5	-0.595182	9.82e-05	0.00373578
sp|Q9Y2G9|SBNO2_HUMAN	SBNO2	Protein strawberry notch homolog 2 OS=Homo sapiens OX=9606 GN=SBNO2 PE=1 SV=3	1573	2	-0.593876	0.010962	0.0333484
sp|Q8N2H3|PYRD2_HUMAN	PYROXD2	Pyridine nucleotide-disulfide oxidoreductase domain-containing protein 2 OS=Homo sapiens OX=9606 GN=PYROXD2 PE=1 SV=2	7207	4	-0.593691	0.0011795	0.0103391
sp|O43768|ENSA_HUMAN	ENSA	Alpha-endosulfine OS=Homo sapiens OX=9606 GN=ENSA PE=1 SV=1	2066	13	-0.593272	0.00372374	0.0177847
sp|Q8NHZ8|CDC26_HUMAN	CDC26	Anaphase-promoting complex subunit CDC26 OS=Homo sapiens OX=9606 GN=CDC26 PE=1 SV=1	6988	2	-0.593018	0.0327859	0.0674416
sp|Q9P2E7|PCD10_HUMAN	PCDH10	Protocadherin-10 OS=Homo sapiens OX=9606 GN=PCDH10 PE=1 SV=2	1163	2	-0.591472	0.0598735	0.104223
sp|Q9NPH2|INO1_HUMAN	ISYNA1	Inositol-3-phosphate synthase 1 OS=Homo sapiens OX=9606 GN=ISYNA1 PE=1 SV=1	897	13	-0.591463	6.13e-05	0.00340995
sp|Q9BPZ3|PAIP2_HUMAN	PAIP2	Polyadenylate-binding protein-interacting protein 2 OS=Homo sapiens OX=9606 GN=PAIP2 PE=1 SV=1	5220	2	-0.59114	0.000126011	0.00406183
sp|P03886|NU1M_HUMAN	MT-ND1	NADH-ubiquinone oxidoreductase chain 1 OS=Homo sapiens OX=9606 GN=MT-ND1 PE=1 SV=1	6705	1	-0.589439	0.0197206	0.0474862
sp|Q9UNW9|NOVA2_HUMAN	NOVA2	RNA-binding protein Nova-2 OS=Homo sapiens OX=9606 GN=NOVA2 PE=1 SV=1	3429	1	-0.589238	0.0847935	0.134845
sp|Q15836|VAMP3_HUMAN	VAMP3	Vesicle-associated membrane protein 3 OS=Homo sapiens OX=9606 GN=VAMP3 PE=1 SV=3	773	9	-0.589219	0.0178527	0.0444972
sp|O75911|DHRS3_HUMAN	DHRS3	Short-chain dehydrogenase/reductase 3 OS=Homo sapiens OX=9606 GN=DHRS3 PE=1 SV=2	6019	6	-0.58883	8.24e-05	0.00356731
sp|P43378|PTN9_HUMAN	PTPN9	Tyrosine-protein phosphatase non-receptor type 9 OS=Homo sapiens OX=9606 GN=PTPN9 PE=1 SV=1	1451	11	-0.588263	0.00293536	0.0157326
sp|Q7Z402|TMC7_HUMAN	TMC7	Transmembrane channel-like protein 7 OS=Homo sapiens OX=9606 GN=TMC7 PE=1 SV=1	8067	1	-0.587802	0.0550376	0.0978661
sp|Q9UH99|SUN2_HUMAN	SUN2	SUN domain-containing protein 2 OS=Homo sapiens OX=9606 GN=SUN2 PE=1 SV=3	1103	26	-0.587757	0.000227878	0.00502771
sp|Q2KHR2|RFX7_HUMAN	RFX7	DNA-binding protein RFX7 OS=Homo sapiens OX=9606 GN=RFX7 PE=1 SV=2	2943	6	-0.587216	0.00118121	0.0103441
sp|P21926|CD9_HUMAN	CD9	CD9 antigen OS=Homo sapiens OX=9606 GN=CD9 PE=1 SV=4	5730	2	-0.586693	0.00309018	0.0162029
sp|Q8IVH2|FOXP4_HUMAN	FOXP4	Forkhead box protein P4 OS=Homo sapiens OX=9606 GN=FOXP4 PE=1 SV=1	7219	3	-0.586177	0.00735073	0.0261827
sp|O96033|MOC2A_HUMAN	MOCS2	Isoform of O96007, Molybdopterin synthase sulfur carrier subunit OS=Homo sapiens OX=9606 GN=MOCS2 PE=1 SV=1	7491	2	-0.585882	0.0545624	0.0972685
sp|Q9BXP2|S12A9_HUMAN	SLC12A9	Solute carrier family 12 member 9 OS=Homo sapiens OX=9606 GN=SLC12A9 PE=1 SV=1	1909	3	-0.585872	0.00578352	0.0228449
sp|Q5SZK8|FREM2_HUMAN	FREM2	FRAS1-related extracellular matrix protein 2 OS=Homo sapiens OX=9606 GN=FREM2 PE=1 SV=3	1610	8	-0.585074	0.00812524	0.0278186
sp|Q86X10-3|RLGPB_HUMAN	RALGAPB	Isoform of Q86X10, Isoform 3 of Ral GTPase-activating protein subunit beta OS=Homo sapiens OX=9606 GN=RALGAPB	979	1	-0.584636	0.0150398	0.0399626
sp|Q15788|NCOA1_HUMAN	NCOA1	Nuclear receptor coactivator 1 OS=Homo sapiens OX=9606 GN=NCOA1 PE=1 SV=3	6679	3	-0.584157	0.00739483	0.0262779
sp|Q8TEW8|PAR3L_HUMAN	PARD3B	Partitioning defective 3 homolog B OS=Homo sapiens OX=9606 GN=PARD3B PE=1 SV=2	7086	1	-0.584077	0.002018	0.0131495
sp|Q9NRW3|ABC3C_HUMAN	APOBEC3C	DNA dC->dU-editing enzyme APOBEC-3C OS=Homo sapiens OX=9606 GN=APOBEC3C PE=1 SV=2	2638	3	-0.583654	0.0042447	0.0190754
sp|Q15464|SHB_HUMAN	SHB	SH2 domain-containing adapter protein B OS=Homo sapiens OX=9606 GN=SHB PE=1 SV=2	3538	2	-0.582493	0.0227498	0.0518415
sp|Q8NEH6|MNS1_HUMAN	MNS1	Meiosis-specific nuclear structural protein 1 OS=Homo sapiens OX=9606 GN=MNS1 PE=1 SV=2	5484	2	-0.58233	0.0354435	0.0710277
sp|Q99622|C10_HUMAN	C12orf57	Protein C10 OS=Homo sapiens OX=9606 GN=C12orf57 PE=1 SV=1	3497	1	-0.581917	0.0361629	0.0719144
sp|O43255|SIAH2_HUMAN	SIAH2	E3 ubiquitin-protein ligase SIAH2 OS=Homo sapiens OX=9606 GN=SIAH2 PE=1 SV=1	8046	1	-0.581898	0.042373	0.0807823
sp|Q96RP7|G3ST4_HUMAN	GAL3ST4	Galactose-3-O-sulfotransferase 4 OS=Homo sapiens OX=9606 GN=GAL3ST4 PE=1 SV=1	7978	1	-0.581862	0.0215367	0.0500047
sp|O96006|ZBED1_HUMAN	ZBED1	E3 SUMO-protein ligase ZBED1 OS=Homo sapiens OX=9606 GN=ZBED1 PE=1 SV=1	5003	6	-0.581275	0.000974716	0.0094157
sp|Q92859|NEO1_HUMAN	NEO1	Neogenin OS=Homo sapiens OX=9606 GN=NEO1 PE=1 SV=2	4338	5	-0.580867	0.00272291	0.015083
sp|Q14999|CUL7_HUMAN	CUL7	Cullin-7 OS=Homo sapiens OX=9606 GN=CUL7 PE=1 SV=2	356	20	-0.579512	5.24e-06	0.00178244
sp|P78314|3BP2_HUMAN	SH3BP2	SH3 domain-binding protein 2 OS=Homo sapiens OX=9606 GN=SH3BP2 PE=1 SV=2	186	5	-0.57907	0.00174253	0.0124135
sp|Q86Y13|DZIP3_HUMAN	DZIP3	E3 ubiquitin-protein ligase DZIP3 OS=Homo sapiens OX=9606 GN=DZIP3 PE=1 SV=2	4543	5	-0.578373	0.000713214	0.00817814
sp|P51151|RAB9A_HUMAN	RAB9A	Ras-related protein Rab-9A OS=Homo sapiens OX=9606 GN=RAB9A PE=1 SV=1	4077	5	-0.577578	0.000108854	0.00398985
sp|Q9Y2B5|VP9D1_HUMAN	VPS9D1	VPS9 domain-containing protein 1 OS=Homo sapiens OX=9606 GN=VPS9D1 PE=1 SV=2	5475	1	-0.577473	0.00111467	0.0101124
sp|P28799|GRN_HUMAN	GRN	Progranulin OS=Homo sapiens OX=9606 GN=GRN PE=1 SV=2	2721	2	-0.577414	0.0198764	0.0476829
sp|P28290|ITPI2_HUMAN	ITPRID2	Protein ITPRID2 OS=Homo sapiens OX=9606 GN=ITPRID2 PE=1 SV=3	89	26	-0.575517	0.000116533	0.00402096
sp|Q8IV63|VRK3_HUMAN	VRK3	Serine/threonine-protein kinase VRK3 OS=Homo sapiens OX=9606 GN=VRK3 PE=1 SV=2	4662	4	-0.575341	0.00415124	0.0188886
sp|Q5T7W0|ZN618_HUMAN	ZNF618	Zinc finger protein 618 OS=Homo sapiens OX=9606 GN=ZNF618 PE=1 SV=1	7255	3	-0.575095	0.00773807	0.0270234
sp|Q00978|IRF9_HUMAN	IRF9	Interferon regulatory factor 9 OS=Homo sapiens OX=9606 GN=IRF9 PE=1 SV=1	5232	1	-0.574256	0.0607573	0.105277
sp|O95620|DUS4L_HUMAN	DUS4L	tRNA-dihydrouridine(20a/20b) synthase [NAD(P)+]-like OS=Homo sapiens OX=9606 GN=DUS4L PE=1 SV=2	6813	1	-0.574238	0.0300701	0.0632983
sp|Q9UEU0|VTI1B_HUMAN	VTI1B	Vesicle transport through interaction with t-SNAREs homolog 1B OS=Homo sapiens OX=9606 GN=VTI1B PE=1 SV=3	6276	7	-0.573071	0.000120468	0.00403174
sp|P57060|RWD2B_HUMAN	RWDD2B	RWD domain-containing protein 2B OS=Homo sapiens OX=9606 GN=RWDD2B PE=1 SV=1	6344	2	-0.572525	0.000223949	0.00501823
sp|Q155Q3|DIXC1_HUMAN	DIXDC1	Dixin OS=Homo sapiens OX=9606 GN=DIXDC1 PE=1 SV=2	2536	5	-0.571349	0.00192258	0.0128976
sp|Q9NRX5|SERC1_HUMAN	SERINC1	Serine incorporator 1 OS=Homo sapiens OX=9606 GN=SERINC1 PE=1 SV=1	7688	1	-0.570784	0.00464938	0.0200679
tr|A0A8Q3WKY3|A0A8Q3WKY3_HUMAN	PROSER3	Isoform of Q2NL68, Proline and serine rich 3 OS=Homo sapiens OX=9606 GN=PROSER3 PE=1 SV=1	7998	1	-0.570703	0.0918794	0.143527
sp|Q9UBQ6|EXTL2_HUMAN	EXTL2	Exostosin-like 2 OS=Homo sapiens OX=9606 GN=EXTL2 PE=1 SV=1	7147	3	-0.570108	0.00138991	0.0112035
sp|O15484|CAN5_HUMAN	CAPN5	Calpain-5 OS=Homo sapiens OX=9606 GN=CAPN5 PE=1 SV=2	3436	11	-0.569132	2.16e-05	0.00250258
sp|O94964|MTCL2_HUMAN	MTCL2	Microtubule cross-linking factor 2 OS=Homo sapiens OX=9606 GN=MTCL2 PE=1 SV=3	148	31	-0.568957	0.000976444	0.00942238
sp|Q96DU9|PABP5_HUMAN	PABPC5	Polyadenylate-binding protein 5 OS=Homo sapiens OX=9606 GN=PABPC5 PE=1 SV=1	2154	1	-0.568902	0.0103512	0.0321463
sp|O00258|GET1_HUMAN	GET1	Guided entry of tail-anchored proteins factor 1 OS=Homo sapiens OX=9606 GN=GET1 PE=1 SV=2	7562	1	-0.568857	0.0298043	0.0629452
sp|Q13950|RUNX2_HUMAN	RUNX2	Runt-related transcription factor 2 OS=Homo sapiens OX=9606 GN=RUNX2 PE=1 SV=2	7878	1	-0.568787	0.162203	0.224726
sp|Q5JS54|PSMG4_HUMAN	PSMG4	Proteasome assembly chaperone 4 OS=Homo sapiens OX=9606 GN=PSMG4 PE=1 SV=2	6683	3	-0.568593	0.00911859	0.0297682
sp|Q9Y5H3|PCDGA_HUMAN	PCDHGA10	Protocadherin gamma-A10 OS=Homo sapiens OX=9606 GN=PCDHGA10 PE=1 SV=1	4031	2	-0.568439	0.0132121	0.0370521
sp|Q6NTE8|MRNIP_HUMAN	MRNIP	MRN complex-interacting protein OS=Homo sapiens OX=9606 GN=MRNIP PE=1 SV=2	4819	1	-0.567823	0.0795067	0.128757
sp|P04066|FUCO_HUMAN	FUCA1	Tissue alpha-L-fucosidase OS=Homo sapiens OX=9606 GN=FUCA1 PE=1 SV=4	4318	4	-0.56754	0.000114101	0.00400456
sp|Q9NZD8|SPG21_HUMAN	SPG21	Maspardin OS=Homo sapiens OX=9606 GN=SPG21 PE=1 SV=1	6681	7	-0.566488	0.000776542	0.00848409
sp|Q9NQC1|JADE2_HUMAN	JADE2	E3 ubiquitin-protein ligase Jade-2 OS=Homo sapiens OX=9606 GN=JADE2 PE=1 SV=2	3806	8	-0.56635	0.00518637	0.0214194
sp|Q7LC44|ARC_HUMAN	ARC	Activity-regulated cytoskeleton-associated protein OS=Homo sapiens OX=9606 GN=ARC PE=1 SV=1	7025	1	-0.56622	0.609991	0.667246
sp|O75976|CBPD_HUMAN	CPD	Carboxypeptidase D OS=Homo sapiens OX=9606 GN=CPD PE=1 SV=2	1918	35	-0.565982	5.85e-06	0.00178244
sp|Q96AZ6|ISG20_HUMAN	ISG20	Interferon-stimulated gene 20 kDa protein OS=Homo sapiens OX=9606 GN=ISG20 PE=1 SV=2	3898	3	-0.565971	0.0027621	0.015189
sp|Q68BL7|OLM2A_HUMAN	OLFML2A	Olfactomedin-like protein 2A OS=Homo sapiens OX=9606 GN=OLFML2A PE=1 SV=1	3878	1	-0.565869	0.0117248	0.0346484
sp|P21860|ERBB3_HUMAN	ERBB3	Receptor tyrosine-protein kinase erbB-3 OS=Homo sapiens OX=9606 GN=ERBB3 PE=1 SV=1	3845	8	-0.564883	4.68e-05	0.00307932
sp|O43861|ATP9B_HUMAN	ATP9B	Probable phospholipid-transporting ATPase IIB OS=Homo sapiens OX=9606 GN=ATP9B PE=1 SV=4	7335	1	-0.564773	0.0169993	0.0431872
sp|Q96HU1|SGSM3_HUMAN	SGSM3	Small G protein signaling modulator 3 OS=Homo sapiens OX=9606 GN=SGSM3 PE=1 SV=1	6047	2	-0.564697	0.00230969	0.0139759
sp|Q9P0P0|RN181_HUMAN	RNF181	E3 ubiquitin-protein ligase RNF181 OS=Homo sapiens OX=9606 GN=RNF181 PE=1 SV=1	7019	2	-0.563983	0.0111232	0.0336472
sp|Q9C026|TRIM9_HUMAN	TRIM9	E3 ubiquitin-protein ligase TRIM9 OS=Homo sapiens OX=9606 GN=TRIM9 PE=1 SV=1	285	2	-0.563956	0.00647698	0.0242786
sp|O00767|SCD_HUMAN	SCD	Stearoyl-CoA desaturase OS=Homo sapiens OX=9606 GN=SCD PE=1 SV=2	6431	3	-0.563782	0.0118808	0.0349043
sp|Q8NBM8|PCYXL_HUMAN	PCYOX1L	Prenylcysteine oxidase-like OS=Homo sapiens OX=9606 GN=PCYOX1L PE=1 SV=2	8001	1	-0.563306	0.00315984	0.016357
sp|Q9UI08|EVL_HUMAN	EVL	Ena/VASP-like protein OS=Homo sapiens OX=9606 GN=EVL PE=1 SV=2	624	2	-0.563255	0.00405292	0.0186438
sp|Q9BSI4|TINF2_HUMAN	TINF2	TERF1-interacting nuclear factor 2 OS=Homo sapiens OX=9606 GN=TINF2 PE=1 SV=1	5614	2	-0.562625	0.0111912	0.0336848
sp|P08493|MGP_HUMAN	MGP	Matrix Gla protein OS=Homo sapiens OX=9606 GN=MGP PE=1 SV=2	7434	1	-0.562229	0.0126636	0.0362222
sp|P15907|SIAT1_HUMAN	ST6GAL1	Beta-galactoside alpha-2,6-sialyltransferase 1 OS=Homo sapiens OX=9606 GN=ST6GAL1 PE=1 SV=1	3563	1	-0.56201	0.000164184	0.00461238
sp|Q9BRX8|PXL2A_HUMAN	PRXL2A	Peroxiredoxin-like 2A OS=Homo sapiens OX=9606 GN=PRXL2A PE=1 SV=3	358	7	-0.560505	0.000436166	0.00674278
sp|Q96C90|PP14B_HUMAN	PPP1R14B	Protein phosphatase 1 regulatory subunit 14B OS=Homo sapiens OX=9606 GN=PPP1R14B PE=1 SV=3	7650	2	-0.560448	0.00315166	0.016324
sp|Q6ZMP0|THSD4_HUMAN	THSD4	Thrombospondin type-1 domain-containing protein 4 OS=Homo sapiens OX=9606 GN=THSD4 PE=1 SV=2	6064	5	-0.559607	0.00107666	0.00997638
sp|P27037|AVR2A_HUMAN	ACVR2A	Activin receptor type-2A OS=Homo sapiens OX=9606 GN=ACVR2A PE=1 SV=1	8070	1	-0.559451	0.0546638	0.0973696
sp|Q9P003|CNIH4_HUMAN	CNIH4	Protein cornichon homolog 4 OS=Homo sapiens OX=9606 GN=CNIH4 PE=1 SV=1	8060	1	-0.558234	0.187061	0.251946
sp|Q15149-8|PLEC_HUMAN	PLEC	Isoform of Q15149, Isoform 8 of Plectin OS=Homo sapiens OX=9606 GN=PLEC	170	1	-0.558002	0.291519	0.361614
sp|Q9UN36|NDRG2_HUMAN	NDRG2	Protein NDRG2 OS=Homo sapiens OX=9606 GN=NDRG2 PE=1 SV=2	4995	5	-0.557915	0.000448444	0.00680923
sp|P12110|CO6A2_HUMAN	COL6A2	Collagen alpha-2(VI) chain OS=Homo sapiens OX=9606 GN=COL6A2 PE=1 SV=4	610	2	-0.557174	0.00981586	0.0311473
tr|K7EPI4|K7EPI4_HUMAN	GFAP	Isoform of P14136, Glial fibrillary acidic protein (Fragment) OS=Homo sapiens OX=9606 GN=GFAP PE=1 SV=2	943	2	-0.556815	0.0346991	0.0700298
sp|Q8TAC2|JOS2_HUMAN	JOSD2	Josephin-2 OS=Homo sapiens OX=9606 GN=JOSD2 PE=1 SV=1	2742	2	-0.556574	0.0172199	0.0435323
sp|Q8N9N2|ASCC1_HUMAN	ASCC1	Activating signal cointegrator 1 complex subunit 1 OS=Homo sapiens OX=9606 GN=ASCC1 PE=1 SV=1	5997	3	-0.556034	0.00949121	0.0304321
sp|Q9BQI3|E2AK1_HUMAN	EIF2AK1	Eukaryotic translation initiation factor 2-alpha kinase 1 OS=Homo sapiens OX=9606 GN=EIF2AK1 PE=1 SV=2	4142	4	-0.555176	0.072999	0.120958
sp|Q92581|SL9A6_HUMAN	SLC9A6	Sodium/hydrogen exchanger 6 OS=Homo sapiens OX=9606 GN=SLC9A6 PE=1 SV=3	5354	1	-0.554925	0.00657379	0.0245202
sp|P23771|GATA3_HUMAN	GATA3	Trans-acting T-cell-specific transcription factor GATA-3 OS=Homo sapiens OX=9606 GN=GATA3 PE=1 SV=1	4932	4	-0.554737	0.00719752	0.0258701
sp|Q7Z7A1|CNTRL_HUMAN	CNTRL	Centriolin OS=Homo sapiens OX=9606 GN=CNTRL PE=1 SV=2	900	2	-0.5539	0.12282	0.17978
sp|Q13946|PDE7A_HUMAN	PDE7A	High affinity 3',5'-cyclic-AMP phosphodiesterase 7A OS=Homo sapiens OX=9606 GN=PDE7A PE=1 SV=2	6435	2	-0.553529	0.000485921	0.00699225
sp|Q63HN8-5|RN213_HUMAN	RNF213	Isoform of Q63HN8, Isoform 3 of E3 ubiquitin-protein ligase RNF213 OS=Homo sapiens OX=9606 GN=RNF213	126	6	-0.55327	0.00544082	0.0220139
sp|P53816|PLAT3_HUMAN	PLAAT3	Phospholipase A and acyltransferase 3 OS=Homo sapiens OX=9606 GN=PLAAT3 PE=1 SV=2	1056	4	-0.552505	0.00213601	0.0134932
sp|Q16832|DDR2_HUMAN	DDR2	Discoidin domain-containing receptor 2 OS=Homo sapiens OX=9606 GN=DDR2 PE=1 SV=2	4457	14	-0.551618	0.000622412	0.00768427
sp|Q969F9|HPS3_HUMAN	HPS3	BLOC-2 complex member HPS3 OS=Homo sapiens OX=9606 GN=HPS3 PE=1 SV=1	1149	1	-0.551417	0.00744016	0.0263875
sp|Q9Y251|HPSE_HUMAN	HPSE	Heparanase OS=Homo sapiens OX=9606 GN=HPSE PE=1 SV=2	7980	2	-0.551385	0.0194084	0.0470836
sp|Q99640|PMYT1_HUMAN	PKMYT1	Membrane-associated tyrosine- and threonine-specific cdc2-inhibitory kinase OS=Homo sapiens OX=9606 GN=PKMYT1 PE=1 SV=1	7581	1	-0.551357	0.0207398	0.0489802
sp|Q86UL8|MAGI2_HUMAN	MAGI2	Membrane-associated guanylate kinase, WW and PDZ domain-containing protein 2 OS=Homo sapiens OX=9606 GN=MAGI2 PE=1 SV=3	6552	1	-0.55092	0.292421	0.362486
tr|H3BMZ2|H3BMZ2_HUMAN	CNOT1	Isoform of A5YKK6, CCR4-NOT transcription complex subunit 1 (Fragment) OS=Homo sapiens OX=9606 GN=CNOT1 PE=1 SV=1	1445	1	-0.550781	0.00647338	0.0242752
sp|O95490|AGRL2_HUMAN	ADGRL2	Adhesion G protein-coupled receptor L2 OS=Homo sapiens OX=9606 GN=ADGRL2 PE=1 SV=2	4663	4	-0.550149	0.046684	0.0866921
sp|Q96NH3|BROMI_HUMAN	TBC1D32	Protein broad-minded OS=Homo sapiens OX=9606 GN=TBC1D32 PE=1 SV=4	6286	1	-0.549852	0.0296795	0.0627557
sp|Q03169|TNAP2_HUMAN	TNFAIP2	Tumor necrosis factor alpha-induced protein 2 OS=Homo sapiens OX=9606 GN=TNFAIP2 PE=1 SV=2	1411	14	-0.549672	0.00172258	0.0123585
sp|Q86U06|RBM23_HUMAN	RBM23	Probable RNA-binding protein 23 OS=Homo sapiens OX=9606 GN=RBM23 PE=1 SV=1	64	6	-0.547958	0.00544293	0.0220139
sp|P41440|S19A1_HUMAN	SLC19A1	Reduced folate transporter OS=Homo sapiens OX=9606 GN=SLC19A1 PE=1 SV=3	472	5	-0.546618	0.000500132	0.00704283
sp|Q5JPI3|CC038_HUMAN	C3orf38	Uncharacterized protein C3orf38 OS=Homo sapiens OX=9606 GN=C3orf38 PE=1 SV=1	5146	4	-0.546095	0.0148218	0.0397317
sp|P56282|DPOE2_HUMAN	POLE2	DNA polymerase epsilon subunit 2 OS=Homo sapiens OX=9606 GN=POLE2 PE=1 SV=2	3532	7	-0.546055	0.000321686	0.00579699
sp|Q16762|THTR_HUMAN	TST	Thiosulfate sulfurtransferase OS=Homo sapiens OX=9606 GN=TST PE=1 SV=4	5240	4	-0.544795	0.000287463	0.00555549
sp|Q6ZT07|TBCD9_HUMAN	TBC1D9	TBC1 domain family member 9 OS=Homo sapiens OX=9606 GN=TBC1D9 PE=1 SV=2	930	6	-0.544469	0.000287102	0.00555549
sp|Q15119|PDK2_HUMAN	PDK2	[Pyruvate dehydrogenase (acetyl-transferring)] kinase isozyme 2, mitochondrial OS=Homo sapiens OX=9606 GN=PDK2 PE=1 SV=2	5315	2	-0.544325	0.0064947	0.024305
sp|Q99808|S29A1_HUMAN	SLC29A1	Equilibrative nucleoside transporter 1 OS=Homo sapiens OX=9606 GN=SLC29A1 PE=1 SV=3	7009	1	-0.544324	0.0567547	0.100094
sp|Q15125|EBP_HUMAN	EBP	3-beta-hydroxysteroid-Delta(8),Delta(7)-isomerase OS=Homo sapiens OX=9606 GN=EBP PE=1 SV=3	638	1	-0.544129	0.0029086	0.015626
sp|P0DJ07|PT100_HUMAN	PET100	Protein PET100 homolog, mitochondrial OS=Homo sapiens OX=9606 GN=PET100 PE=1 SV=1	5489	3	-0.543712	0.000795543	0.00863977
sp|O15240|VGF_HUMAN	VGF	Neurosecretory protein VGF OS=Homo sapiens OX=9606 GN=VGF PE=1 SV=2	2786	4	-0.542681	0.00347112	0.0171855
sp|Q75QN2|INT8_HUMAN	INTS8	Integrator complex subunit 8 OS=Homo sapiens OX=9606 GN=INTS8 PE=1 SV=1	2942	7	-0.541549	0.00801125	0.0275842
sp|O94923|GLCE_HUMAN	GLCE	D-glucuronyl C5-epimerase OS=Homo sapiens OX=9606 GN=GLCE PE=1 SV=3	2807	3	-0.541335	0.00415869	0.0189013
sp|O60499|STX10_HUMAN	STX10	Syntaxin-10 OS=Homo sapiens OX=9606 GN=STX10 PE=1 SV=1	4358	8	-0.540589	0.00260448	0.0147273
sp|P15336|ATF2_HUMAN	ATF2	Cyclic AMP-dependent transcription factor ATF-2 OS=Homo sapiens OX=9606 GN=ATF2 PE=1 SV=4	6035	4	-0.540415	0.00393643	0.0183876
sp|Q6FIF0|ZFAN6_HUMAN	ZFAND6	AN1-type zinc finger protein 6 OS=Homo sapiens OX=9606 GN=ZFAND6 PE=1 SV=2	3403	3	-0.5397	0.000736792	0.0083198
sp|O94921|CDK14_HUMAN	CDK14	Cyclin-dependent kinase 14 OS=Homo sapiens OX=9606 GN=CDK14 PE=1 SV=3	1673	1	-0.539617	0.0188721	0.0461026
sp|Q8ND83|SLAI1_HUMAN	SLAIN1	SLAIN motif-containing protein 1 OS=Homo sapiens OX=9606 GN=SLAIN1 PE=1 SV=3	7223	3	-0.539609	0.00258808	0.0147219
sp|Q4KMQ2-2|ANO6_HUMAN	ANO6	Isoform of Q4KMQ2, Isoform 2 of Anoctamin-6 OS=Homo sapiens OX=9606 GN=ANO6	4024	10	-0.539007	0.00757653	0.0267002
sp|O15438|MRP3_HUMAN	ABCC3	ATP-binding cassette sub-family C member 3 OS=Homo sapiens OX=9606 GN=ABCC3 PE=1 SV=3	546	2	-0.538224	0.0156124	0.0408982
sp|Q92522|H1X_HUMAN	H1-10	Histone H1.10 OS=Homo sapiens OX=9606 GN=H1-10 PE=1 SV=1	1596	15	-0.537132	0.000338026	0.00592182
sp|Q13332|PTPRS_HUMAN	PTPRS	Receptor-type tyrosine-protein phosphatase S OS=Homo sapiens OX=9606 GN=PTPRS PE=1 SV=3	290	8	-0.536755	0.000691131	0.00809585
sp|Q8IUC8|GLT13_HUMAN	GALNT13	Polypeptide N-acetylgalactosaminyltransferase 13 OS=Homo sapiens OX=9606 GN=GALNT13 PE=1 SV=2	3721	1	-0.536474	0.192837	0.258119
sp|Q6NUS6|TECT3_HUMAN	TCTN3	Tectonic-3 OS=Homo sapiens OX=9606 GN=TCTN3 PE=1 SV=2	1551	3	-0.535871	0.00371193	0.0177837
sp|O43734|CIKS_HUMAN	TRAF3IP2	E3 ubiquitin ligase TRAF3IP2 OS=Homo sapiens OX=9606 GN=TRAF3IP2 PE=1 SV=3	7405	1	-0.535025	0.0557674	0.0988651
sp|Q2TAA2|IAH1_HUMAN	IAH1	Isoamyl acetate-hydrolyzing esterase 1 homolog OS=Homo sapiens OX=9606 GN=IAH1 PE=1 SV=1	4874	5	-0.534829	0.000132892	0.00420496
sp|Q9Y6R4|M3K4_HUMAN	MAP3K4	Mitogen-activated protein kinase kinase kinase 4 OS=Homo sapiens OX=9606 GN=MAP3K4 PE=1 SV=2	3293	9	-0.534703	0.00286189	0.0154665
sp|P35611|ADDA_HUMAN	ADD1	Alpha-adducin OS=Homo sapiens OX=9606 GN=ADD1 PE=1 SV=2	639	33	-0.533919	3.96e-06	0.00177326
sp|Q8TEM1|PO210_HUMAN	NUP210	Nuclear pore membrane glycoprotein 210 OS=Homo sapiens OX=9606 GN=NUP210 PE=1 SV=3	3308	14	-0.533794	0.000676945	0.00803541
sp|Q2M1Z3|RHG31_HUMAN	ARHGAP31	Rho GTPase-activating protein 31 OS=Homo sapiens OX=9606 GN=ARHGAP31 PE=1 SV=2	2972	4	-0.533222	0.00238659	0.0141146
sp|P23634|AT2B4_HUMAN	ATP2B4	Plasma membrane calcium-transporting ATPase 4 OS=Homo sapiens OX=9606 GN=ATP2B4 PE=1 SV=2	1830	22	-0.533168	0.000472073	0.00695699
sp|O75385|ULK1_HUMAN	ULK1	Serine/threonine-protein kinase ULK1 OS=Homo sapiens OX=9606 GN=ULK1 PE=1 SV=2	4524	3	-0.53289	0.000570117	0.00747815
sp|Q8WU17|RN139_HUMAN	RNF139	E3 ubiquitin-protein ligase RNF139 OS=Homo sapiens OX=9606 GN=RNF139 PE=1 SV=1	8030	1	-0.532574	0.0223587	0.0513104
sp|Q12913|PTPRJ_HUMAN	PTPRJ	Receptor-type tyrosine-protein phosphatase eta OS=Homo sapiens OX=9606 GN=PTPRJ PE=1 SV=3	1719	6	-0.532155	0.00049849	0.00704283
sp|Q92506|DHB8_HUMAN	HSD17B8	(3R)-3-hydroxyacyl-CoA dehydrogenase OS=Homo sapiens OX=9606 GN=HSD17B8 PE=1 SV=2	3814	5	-0.532144	0.000111931	0.00400456
sp|Q6UX07|DHR13_HUMAN	DHRS13	Dehydrogenase/reductase SDR family member 13 OS=Homo sapiens OX=9606 GN=DHRS13 PE=1 SV=1	1302	1	-0.532064	0.0018699	0.0127438
sp|O95379|TFIP8_HUMAN	TNFAIP8	Tumor necrosis factor alpha-induced protein 8 OS=Homo sapiens OX=9606 GN=TNFAIP8 PE=1 SV=1	5689	2	-0.531842	0.00152903	0.011707
sp|Q9P273|TEN3_HUMAN	TENM3	Teneurin-3 OS=Homo sapiens OX=9606 GN=TENM3 PE=1 SV=3	4476	17	-0.530819	0.000970736	0.00939796
sp|P17538|CTRB1_HUMAN	CTRB1	Chymotrypsinogen B OS=Homo sapiens OX=9606 GN=CTRB1 PE=1 SV=2	7096	1	-0.530669	0.0091429	0.0297682
sp|O94827|PKHG5_HUMAN	PLEKHG5	Pleckstrin homology domain-containing family G member 5 OS=Homo sapiens OX=9606 GN=PLEKHG5 PE=1 SV=4	2354	9	-0.530525	0.00345108	0.0171397
sp|P09211|GSTP1_HUMAN	GSTP1	Glutathione S-transferase P OS=Homo sapiens OX=9606 GN=GSTP1 PE=1 SV=2	1383	65	-0.530314	6.56e-05	0.00340995
sp|O00219|HYAS3_HUMAN	HAS3	Hyaluronan synthase 3 OS=Homo sapiens OX=9606 GN=HAS3 PE=1 SV=3	6793	2	-0.530083	0.0540596	0.0966185
sp|P08236|BGLR_HUMAN	GUSB	Beta-glucuronidase OS=Homo sapiens OX=9606 GN=GUSB PE=1 SV=2	5373	7	-0.530073	0.00179447	0.0125765
sp|O15287|FANCG_HUMAN	FANCG	Fanconi anemia group G protein OS=Homo sapiens OX=9606 GN=FANCG PE=1 SV=1	4173	8	-0.528699	0.0121666	0.0353112
sp|O95857|TSN13_HUMAN	TSPAN13	Tetraspanin-13 OS=Homo sapiens OX=9606 GN=TSPAN13 PE=1 SV=1	7474	2	-0.528594	0.000175902	0.00474464
sp|Q7Z7N9|T179B_HUMAN	TMEM179B	Transmembrane protein 179B OS=Homo sapiens OX=9606 GN=TMEM179B PE=1 SV=1	6134	1	-0.527863	0.0333343	0.0682453
sp|O60268|K0513_HUMAN	KIAA0513	Uncharacterized protein KIAA0513 OS=Homo sapiens OX=9606 GN=KIAA0513 PE=1 SV=1	3437	4	-0.527833	4.06e-05	0.0029594
sp|Q9UKV5|AMFR_HUMAN	AMFR	E3 ubiquitin-protein ligase AMFR OS=Homo sapiens OX=9606 GN=AMFR PE=1 SV=2	6780	9	-0.527725	0.000275556	0.00544522
sp|O43610|SPY3_HUMAN	SPRY3	Protein sprouty homolog 3 OS=Homo sapiens OX=9606 GN=SPRY3 PE=1 SV=2	7114	1	-0.526976	0.0339444	0.0690433
sp|Q9HBI0|PARVG_HUMAN	PARVG	Gamma-parvin OS=Homo sapiens OX=9606 GN=PARVG PE=1 SV=1	5018	4	-0.526782	0.00214642	0.0135303
sp|Q6UX53|TMT1B_HUMAN	TMT1B	Thiol S-methyltransferase TMT1B OS=Homo sapiens OX=9606 GN=TMT1B PE=1 SV=2	4495	5	-0.526251	0.000680086	0.00805995
sp|P05106|ITB3_HUMAN	ITGB3	Integrin beta-3 OS=Homo sapiens OX=9606 GN=ITGB3 PE=1 SV=2	4059	13	-0.525655	0.00881438	0.0291674
sp|Q96P53|WDFY2_HUMAN	WDFY2	WD repeat and FYVE domain-containing protein 2 OS=Homo sapiens OX=9606 GN=WDFY2 PE=1 SV=2	3587	5	-0.525332	6.11e-05	0.00340995
sp|Q6P1A2|MBOA5_HUMAN	LPCAT3	Lysophospholipid acyltransferase 5 OS=Homo sapiens OX=9606 GN=LPCAT3 PE=1 SV=1	8047	1	-0.525251	0.0118679	0.0349012
sp|Q9UMS0|NFU1_HUMAN	NFU1	NFU1 iron-sulfur cluster scaffold homolog, mitochondrial OS=Homo sapiens OX=9606 GN=NFU1 PE=1 SV=2	5910	8	-0.525013	0.000320786	0.00579699
sp|Q5SRI9|MANEA_HUMAN	MANEA	Glycoprotein endo-alpha-1,2-mannosidase OS=Homo sapiens OX=9606 GN=MANEA PE=1 SV=1	7849	2	-0.52483	0.027985	0.0602442
sp|Q96AY4|TTC28_HUMAN	TTC28	Tetratricopeptide repeat protein 28 OS=Homo sapiens OX=9606 GN=TTC28 PE=1 SV=4	2986	4	-0.524729	0.00172656	0.0123725
sp|P49454|CENPF_HUMAN	CENPF	Centromere protein F OS=Homo sapiens OX=9606 GN=CENPF PE=1 SV=3	1191	94	-0.524534	0.00083383	0.00880495
sp|Q9UN81|LORF1_HUMAN	L1RE1	LINE-1 retrotransposable element ORF1 protein OS=Homo sapiens OX=9606 GN=L1RE1 PE=1 SV=1	2294	13	-0.524231	0.00768576	0.026912
sp|Q9NTG7|SIR3_HUMAN	SIRT3	NAD-dependent protein deacetylase sirtuin-3, mitochondrial OS=Homo sapiens OX=9606 GN=SIRT3 PE=1 SV=2	3850	2	-0.523817	0.00272631	0.0150838
sp|Q6PGN9|PSRC1_HUMAN	PSRC1	Proline/serine-rich coiled-coil protein 1 OS=Homo sapiens OX=9606 GN=PSRC1 PE=1 SV=1	6091	8	-0.523786	0.00998722	0.0314675
sp|Q9UHG3|PCYOX_HUMAN	PCYOX1	Prenylcysteine oxidase 1 OS=Homo sapiens OX=9606 GN=PCYOX1 PE=1 SV=3	3847	14	-0.523521	0.000478783	0.00698577
sp|Q9Y3D2|MSRB2_HUMAN	MSRB2	Methionine-R-sulfoxide reductase B2, mitochondrial OS=Homo sapiens OX=9606 GN=MSRB2 PE=1 SV=2	5807	4	-0.522753	0.00216685	0.0135933
sp|Q96CP6|ASTRA_HUMAN	GRAMD1A	Protein Aster-A OS=Homo sapiens OX=9606 GN=GRAMD1A PE=1 SV=2	3138	6	-0.522448	0.00101153	0.00960798
sp|Q15059|BRD3_HUMAN	BRD3	Bromodomain-containing protein 3 OS=Homo sapiens OX=9606 GN=BRD3 PE=1 SV=1	556	8	-0.52174	0.00313622	0.0163184
sp|Q92903|CDS1_HUMAN	CDS1	Phosphatidate cytidylyltransferase 1 OS=Homo sapiens OX=9606 GN=CDS1 PE=1 SV=2	6251	1	-0.521312	0.015287	0.0403598
sp|P55196-3|AFAD_HUMAN	AFDN	Isoform of P55196, Isoform 3 of Afadin OS=Homo sapiens OX=9606 GN=AFDN	4587	2	-0.520726	0.0125233	0.0360015
sp|O14772|FPGT_HUMAN	FPGT	Fucose-1-phosphate guanylyltransferase OS=Homo sapiens OX=9606 GN=FPGT PE=1 SV=3	3913	11	-0.520443	0.0012752	0.0108504
sp|Q9BTY2|FUCO2_HUMAN	FUCA2	Plasma alpha-L-fucosidase OS=Homo sapiens OX=9606 GN=FUCA2 PE=1 SV=2	8035	2	-0.520415	0.0882003	0.139022
sp|Q8TCU6|PREX1_HUMAN	PREX1	Phosphatidylinositol 3,4,5-trisphosphate-dependent Rac exchanger 1 protein OS=Homo sapiens OX=9606 GN=PREX1 PE=1 SV=3	4099	15	-0.520181	0.00259332	0.0147234
sp|Q8TCP9|F200A_HUMAN	FAM200A	Protein FAM200A OS=Homo sapiens OX=9606 GN=FAM200A PE=1 SV=1	7873	1	-0.520132	0.0620311	0.106934
sp|P50150|GBG4_HUMAN	GNG4	Guanine nucleotide-binding protein G(I)/G(S)/G(O) subunit gamma-4 OS=Homo sapiens OX=9606 GN=GNG4 PE=1 SV=1	6864	1	-0.520099	0.0295803	0.0626179
sp|Q14254|FLOT2_HUMAN	FLOT2	Flotillin-2 OS=Homo sapiens OX=9606 GN=FLOT2 PE=1 SV=2	4013	19	-0.52004	9.51e-05	0.0037227
tr|A0A5F9UQ55|A0A5F9UQ55_HUMAN	FBXW4	Isoform of P57775, F-box and WD repeat domain containing 4 OS=Homo sapiens OX=9606 GN=FBXW4 PE=1 SV=1	3067	2	-0.519918	0.059191	0.103292
sp|Q9UEY8|ADDG_HUMAN	ADD3	Gamma-adducin OS=Homo sapiens OX=9606 GN=ADD3 PE=1 SV=1	4153	21	-0.519875	5.18e-05	0.00326991
sp|Q8N0S6|CENPL_HUMAN	CENPL	Centromere protein L OS=Homo sapiens OX=9606 GN=CENPL PE=1 SV=2	6028	2	-0.519453	0.0122926	0.0355634
sp|Q9UH17|ABC3B_HUMAN	APOBEC3B	DNA dC->dU-editing enzyme APOBEC-3B OS=Homo sapiens OX=9606 GN=APOBEC3B PE=1 SV=1	2638	6	-0.519365	0.00202204	0.01316
sp|Q5TGY1|TMCO4_HUMAN	TMCO4	Transmembrane and coiled-coil domain-containing protein 4 OS=Homo sapiens OX=9606 GN=TMCO4 PE=1 SV=1	6285	1	-0.518743	0.0636496	0.10896
sp|P41212|ETV6_HUMAN	ETV6	Transcription factor ETV6 OS=Homo sapiens OX=9606 GN=ETV6 PE=1 SV=1	2337	6	-0.518711	9.91e-05	0.00375316
sp|Q9Y2Y0|AR2BP_HUMAN	ARL2BP	ADP-ribosylation factor-like protein 2-binding protein OS=Homo sapiens OX=9606 GN=ARL2BP PE=1 SV=1	6266	4	-0.518581	0.00585161	0.0229767
sp|Q9HAY2|MAGF1_HUMAN	MAGEF1	Melanoma-associated antigen F1 OS=Homo sapiens OX=9606 GN=MAGEF1 PE=1 SV=2	5043	4	-0.517481	0.0015389	0.0117354
sp|Q13445|TMED1_HUMAN	TMED1	Transmembrane emp24 domain-containing protein 1 OS=Homo sapiens OX=9606 GN=TMED1 PE=1 SV=1	832	2	-0.517205	0.0239101	0.0535064
sp|P14406|CX7A2_HUMAN	COX7A2	Cytochrome c oxidase subunit 7A2, mitochondrial OS=Homo sapiens OX=9606 GN=COX7A2 PE=1 SV=1	6225	3	-0.517083	0.020583	0.0487828
sp|Q13433|S39A6_HUMAN	SLC39A6	Zinc transporter ZIP6 OS=Homo sapiens OX=9606 GN=SLC39A6 PE=1 SV=3	929	6	-0.516958	0.00514623	0.0213312
sp|B7ZAQ6|GPHRA_HUMAN	GPR89A	Golgi pH regulator A OS=Homo sapiens OX=9606 GN=GPR89A PE=1 SV=2	7508	1	-0.515794	0.0511119	0.0926974
sp|Q9Y4D8|HECD4_HUMAN	HECTD4	Probable E3 ubiquitin-protein ligase HECTD4 OS=Homo sapiens OX=9606 GN=HECTD4 PE=1 SV=5	2377	6	-0.515589	0.0208035	0.049067
sp|Q9H920|RN121_HUMAN	RNF121	E3 ubiquitin ligase RNF121 OS=Homo sapiens OX=9606 GN=RNF121 PE=1 SV=1	5371	1	-0.515325	0.0155481	0.0408178
tr|H0YB59|H0YB59_HUMAN	PTPN12	Isoform of Q05209, Protein tyrosine phosphatase non-receptor type 12 (Fragment) OS=Homo sapiens OX=9606 GN=PTPN12 PE=1 SV=1	4247	3	-0.514899	0.0817549	0.131425
sp|Q9H1B7|I2BPL_HUMAN	IRF2BPL	Probable E3 ubiquitin-protein ligase IRF2BPL OS=Homo sapiens OX=9606 GN=IRF2BPL PE=1 SV=1	76	21	-0.514203	2.47e-05	0.00250258
sp|Q8TF76|HASP_HUMAN	HASPIN	Serine/threonine-protein kinase haspin OS=Homo sapiens OX=9606 GN=HASPIN PE=1 SV=3	3068	3	-0.513212	0.00548974	0.0221
sp|Q13488|VPP3_HUMAN	TCIRG1	V-type proton ATPase 116 kDa subunit a 3 OS=Homo sapiens OX=9606 GN=TCIRG1 PE=1 SV=3	2915	6	-0.513189	4.93e-05	0.00315759
sp|Q9BYC5|FUT8_HUMAN	FUT8	Alpha-(1,6)-fucosyltransferase OS=Homo sapiens OX=9606 GN=FUT8 PE=1 SV=2	4600	3	-0.512691	0.000411559	0.00654033
sp|O75771|RA51D_HUMAN	RAD51D	DNA repair protein RAD51 homolog 4 OS=Homo sapiens OX=9606 GN=RAD51D PE=1 SV=1	7807	1	-0.511989	0.0167086	0.0427837
sp|Q9ULL5|PRR12_HUMAN	PRR12	Proline-rich protein 12 OS=Homo sapiens OX=9606 GN=PRR12 PE=1 SV=3	1518	12	-0.511312	0.00298301	0.0158942
sp|P46013-2|KI67_HUMAN	MKI67	Isoform of P46013, Isoform Short of Proliferation marker protein Ki-67 OS=Homo sapiens OX=9606 GN=MKI67	937	1	-0.510044	0.0285838	0.0611212
sp|O43414|ERI3_HUMAN	ERI3	ERI1 exoribonuclease 3 OS=Homo sapiens OX=9606 GN=ERI3 PE=1 SV=2	3519	7	-0.509409	0.00423019	0.0190267
sp|Q96AT1|K1143_HUMAN	KIAA1143	Uncharacterized protein KIAA1143 OS=Homo sapiens OX=9606 GN=KIAA1143 PE=1 SV=2	5258	4	-0.509381	0.00195921	0.0129842
sp|Q9NWS9|ZN446_HUMAN	ZNF446	Zinc finger protein 446 OS=Homo sapiens OX=9606 GN=ZNF446 PE=1 SV=1	5494	1	-0.509193	0.00866482	0.0288404
sp|O75123|ZN623_HUMAN	ZNF623	Zinc finger protein 623 OS=Homo sapiens OX=9606 GN=ZNF623 PE=1 SV=3	1417	1	-0.50905	0.0203324	0.0483953
sp|Q96B01|R51A1_HUMAN	RAD51AP1	RAD51-associated protein 1 OS=Homo sapiens OX=9606 GN=RAD51AP1 PE=1 SV=1	3798	5	-0.508487	0.00422348	0.0190151
sp|O15037|KHNYN_HUMAN	KHNYN	Protein KHNYN OS=Homo sapiens OX=9606 GN=KHNYN PE=1 SV=3	4120	11	-0.508332	0.000154241	0.00450109
sp|Q9UKT5|FBX4_HUMAN	FBXO4	F-box only protein 4 OS=Homo sapiens OX=9606 GN=FBXO4 PE=1 SV=2	4570	5	-0.507936	0.00168451	0.012299
sp|Q6SPF0|SAMD1_HUMAN	SAMD1	Sterile alpha motif domain-containing protein 1 OS=Homo sapiens OX=9606 GN=SAMD1 PE=1 SV=1	449	7	-0.50672	0.00113458	0.0101813
sp|P06213|INSR_HUMAN	INSR	Insulin receptor OS=Homo sapiens OX=9606 GN=INSR PE=1 SV=4	1186	4	-0.506597	0.00418654	0.0189899
sp|P83876|TXN4A_HUMAN	TXNL4A	Thioredoxin-like protein 4A OS=Homo sapiens OX=9606 GN=TXNL4A PE=1 SV=1	6321	9	-0.506472	0.00806265	0.0277022
sp|Q9UHK6|AMACR_HUMAN	AMACR	Alpha-methylacyl-CoA racemase OS=Homo sapiens OX=9606 GN=AMACR PE=1 SV=2	6393	7	-0.506329	0.0143377	0.0389216
sp|A6QL63|ABTB3_HUMAN	ABTB3	Ankyrin repeat and BTB/POZ domain-containing protein 3 OS=Homo sapiens OX=9606 GN=ABTB3 PE=1 SV=3	6082	6	-0.505959	0.0471926	0.0873687
sp|Q92754|AP2C_HUMAN	TFAP2C	Transcription factor AP-2 gamma OS=Homo sapiens OX=9606 GN=TFAP2C PE=1 SV=1	3285	4	-0.505885	0.000113746	0.00400456
sp|P26232|CTNA2_HUMAN	CTNNA2	Catenin alpha-2 OS=Homo sapiens OX=9606 GN=CTNNA2 PE=1 SV=5	37	15	-0.505762	0.0382486	0.0749795
sp|Q9NV96|CC50A_HUMAN	TMEM30A	Cell cycle control protein 50A OS=Homo sapiens OX=9606 GN=TMEM30A PE=1 SV=1	4203	7	-0.505644	0.00253935	0.0146211
sp|Q9GZX9|TWSG1_HUMAN	TWSG1	Twisted gastrulation protein homolog 1 OS=Homo sapiens OX=9606 GN=TWSG1 PE=1 SV=1	2115	1	-0.505427	0.00115668	0.0102211
sp|Q5T1R4|ZEP3_HUMAN	HIVEP3	Transcription factor HIVEP3 OS=Homo sapiens OX=9606 GN=HIVEP3 PE=1 SV=1	7809	1	-0.505146	0.0109569	0.0333438
sp|Q9NXH8|TOR4A_HUMAN	TOR4A	Torsin-4A OS=Homo sapiens OX=9606 GN=TOR4A PE=1 SV=2	857	10	-0.504698	0.00560886	0.0224395
sp|Q9H6E4|CC134_HUMAN	CCDC134	Coiled-coil domain-containing protein 134 OS=Homo sapiens OX=9606 GN=CCDC134 PE=1 SV=1	4811	6	-0.503321	0.00423024	0.0190267
sp|Q86WH2|RASF3_HUMAN	RASSF3	Ras association domain-containing protein 3 OS=Homo sapiens OX=9606 GN=RASSF3 PE=1 SV=1	7417	1	-0.503238	0.262304	0.332036
sp|Q9BQ90|KLDC3_HUMAN	KLHDC3	Kelch domain-containing protein 3 OS=Homo sapiens OX=9606 GN=KLHDC3 PE=1 SV=1	5972	3	-0.503213	0.00270525	0.0150683
sp|P51397|DAP1_HUMAN	DAP	Death-associated protein 1 OS=Homo sapiens OX=9606 GN=DAP PE=1 SV=3	1606	6	-0.502838	2.04e-05	0.00250258
sp|O43482|MS18B_HUMAN	OIP5	Protein Mis18-beta OS=Homo sapiens OX=9606 GN=OIP5 PE=1 SV=2	2024	1	-0.502717	0.00414036	0.018884
sp|Q99081|HTF4_HUMAN	TCF12	Transcription factor 12 OS=Homo sapiens OX=9606 GN=TCF12 PE=1 SV=1	1528	13	-0.502657	0.0027785	0.0152332
sp|O43670-2|ZN207_HUMAN	ZNF207	Isoform of O43670, Isoform 2 of BUB3-interacting and GLEBS motif-containing protein ZNF207 OS=Homo sapiens OX=9606 GN=ZNF207	2225	1	-0.501993	0.129833	0.187777
sp|Q9H857|NT5D2_HUMAN	NT5DC2	5'-nucleotidase domain-containing protein 2 OS=Homo sapiens OX=9606 GN=NT5DC2 PE=1 SV=1	2223	5	-0.501609	0.00780418	0.0271247
tr|A0A994J782|A0A994J782_HUMAN	HNRNPK	Isoform of P61978, Heterogeneous nuclear ribonucleoprotein K (Fragment) OS=Homo sapiens OX=9606 GN=HNRNPK PE=1 SV=1	2936	1	-0.501315	0.270941	0.34041
sp|Q92484|ASM3A_HUMAN	SMPDL3A	Cyclic GMP-AMP phosphodiesterase SMPDL3A OS=Homo sapiens OX=9606 GN=SMPDL3A PE=1 SV=2	6426	2	-0.50101	0.000878184	0.00897941
sp|O75915|PRAF3_HUMAN	ARL6IP5	PRA1 family protein 3 OS=Homo sapiens OX=9606 GN=ARL6IP5 PE=1 SV=1	3471	8	-0.500996	0.00986844	0.0312364
sp|Q96HR9|REEP6_HUMAN	REEP6	Receptor expression-enhancing protein 6 OS=Homo sapiens OX=9606 GN=REEP6 PE=1 SV=2	6735	1	-0.500857	0.00760209	0.0267427
sp|Q2M2Z5|KIZ_HUMAN	KIZ	Centrosomal protein kizuna OS=Homo sapiens OX=9606 GN=KIZ PE=1 SV=2	7029	1	-0.499752	0.016591	0.0426284
sp|Q9UL33|TPC2L_HUMAN	TRAPPC2L	Trafficking protein particle complex subunit 2-like protein OS=Homo sapiens OX=9606 GN=TRAPPC2L PE=1 SV=1	6050	4	-0.499592	0.000677132	0.00803541
sp|Q7KZN9|COX15_HUMAN	COX15	Heme A synthase COX15 OS=Homo sapiens OX=9606 GN=COX15 PE=1 SV=1	5505	2	-0.49953	0.00604269	0.0234235
sp|P16219|ACADS_HUMAN	ACADS	Short-chain specific acyl-CoA dehydrogenase, mitochondrial OS=Homo sapiens OX=9606 GN=ACADS PE=1 SV=1	5396	6	-0.498773	0.00047238	0.00695699
sp|Q8NFW1|COMA1_HUMAN	COL22A1	Collagen alpha-1(XXII) chain OS=Homo sapiens OX=9606 GN=COL22A1 PE=1 SV=2	6159	1	-0.498711	0.26228	0.332036
sp|Q9BXC9|BBS2_HUMAN	BBS2	BBSome complex member BBS2 OS=Homo sapiens OX=9606 GN=BBS2 PE=1 SV=2	6493	2	-0.497972	0.00407735	0.0186999
sp|Q02338|BDH_HUMAN	BDH1	D-beta-hydroxybutyrate dehydrogenase, mitochondrial OS=Homo sapiens OX=9606 GN=BDH1 PE=1 SV=3	7425	1	-0.497937	0.00957989	0.0306624
sp|Q8IYA6|CKP2L_HUMAN	CKAP2L	Cytoskeleton-associated protein 2-like OS=Homo sapiens OX=9606 GN=CKAP2L PE=1 SV=4	5508	7	-0.497681	0.000125705	0.00406183
sp|P50135|HNMT_HUMAN	HNMT	Histamine N-methyltransferase OS=Homo sapiens OX=9606 GN=HNMT PE=1 SV=1	4577	1	-0.497619	0.0058498	0.0229767
sp|P00966|ASSY_HUMAN	ASS1	Argininosuccinate synthase OS=Homo sapiens OX=9606 GN=ASS1 PE=1 SV=2	6399	1	-0.496918	0.127925	0.185552
sp|G9CGD6|CNIPF_HUMAN	CNK3/IPCEF1	CNK3/IPCEF1 fusion protein OS=Homo sapiens OX=9606 GN=CNK3/IPCEF1 PE=1 SV=1	2308	2	-0.496769	0.125527	0.182888
sp|Q8TCX1|DC2L1_HUMAN	DYNC2LI1	Cytoplasmic dynein 2 light intermediate chain 1 OS=Homo sapiens OX=9606 GN=DYNC2LI1 PE=1 SV=1	3740	4	-0.496707	0.00269049	0.0150132
sp|Q8N3S3|PHTF2_HUMAN	PHTF2	Protein PHTF2 OS=Homo sapiens OX=9606 GN=PHTF2 PE=1 SV=2	7822	2	-0.496647	0.00240747	0.0141735
sp|Q99551|MTEF1_HUMAN	MTERF1	Transcription termination factor 1, mitochondrial OS=Homo sapiens OX=9606 GN=MTERF1 PE=1 SV=1	5708	3	-0.496579	0.00320023	0.0164741
sp|Q96IK0|TM101_HUMAN	TMEM101	Transmembrane protein 101 OS=Homo sapiens OX=9606 GN=TMEM101 PE=1 SV=1	7667	5	-0.496484	0.00720371	0.0258719
sp|Q13099|IFT88_HUMAN	IFT88	Intraflagellar transport protein 88 homolog OS=Homo sapiens OX=9606 GN=IFT88 PE=1 SV=3	4964	8	-0.496241	0.00155453	0.0117952
sp|Q3SXM5|HSDL1_HUMAN	HSDL1	Inactive hydroxysteroid dehydrogenase-like protein 1 OS=Homo sapiens OX=9606 GN=HSDL1 PE=1 SV=3	2458	2	-0.496181	0.00609393	0.0235518
sp|Q96BI1|S22AI_HUMAN	SLC22A18	Solute carrier family 22 member 18 OS=Homo sapiens OX=9606 GN=SLC22A18 PE=1 SV=3	3142	2	-0.495708	0.00339242	0.0170641
sp|Q86WV6|STING_HUMAN	STING1	Stimulator of interferon genes protein OS=Homo sapiens OX=9606 GN=STING1 PE=1 SV=1	5176	7	-0.49546	0.0141809	0.0386983
sp|P42898|MTHR_HUMAN	MTHFR	Methylenetetrahydrofolate reductase (NADPH) OS=Homo sapiens OX=9606 GN=MTHFR PE=1 SV=3	4899	2	-0.495099	0.0057917	0.0228496
sp|Q96FL9|GLT14_HUMAN	GALNT14	Polypeptide N-acetylgalactosaminyltransferase 14 OS=Homo sapiens OX=9606 GN=GALNT14 PE=1 SV=1	4943	1	-0.494964	0.127128	0.184658
sp|Q96N06|SPT33_HUMAN	SPATA33	Spermatogenesis-associated protein 33 OS=Homo sapiens OX=9606 GN=SPATA33 PE=1 SV=1	6935	2	-0.494402	0.00333363	0.0168842
sp|Q96QE5|TEFM_HUMAN	TEFM	Transcription elongation factor, mitochondrial OS=Homo sapiens OX=9606 GN=TEFM PE=1 SV=1	7042	2	-0.494239	0.0230313	0.0522212
sp|Q9Y3D5|RT18C_HUMAN	MRPS18C	Small ribosomal subunit protein bS18m OS=Homo sapiens OX=9606 GN=MRPS18C PE=1 SV=1	2903	1	-0.494188	0.0174995	0.043973
sp|P23229|ITA6_HUMAN	ITGA6	Integrin alpha-6 OS=Homo sapiens OX=9606 GN=ITGA6 PE=1 SV=5	1001	37	-0.494087	2.62e-06	0.0017282
sp|P38571|LICH_HUMAN	LIPA	Lysosomal acid lipase/cholesteryl ester hydrolase OS=Homo sapiens OX=9606 GN=LIPA PE=1 SV=2	5199	5	-0.493967	0.00172922	0.0123769
sp|Q14108|SCRB2_HUMAN	SCARB2	Lysosome membrane protein 2 OS=Homo sapiens OX=9606 GN=SCARB2 PE=1 SV=2	3309	14	-0.492907	0.000244623	0.00517576
sp|Q92887|MRP2_HUMAN	ABCC2	ATP-binding cassette sub-family C member 2 OS=Homo sapiens OX=9606 GN=ABCC2 PE=1 SV=3	5853	4	-0.492873	0.000367763	0.00614515
sp|P82664|RT10_HUMAN	MRPS10	Small ribosomal subunit protein uS10m OS=Homo sapiens OX=9606 GN=MRPS10 PE=1 SV=2	4603	12	-0.492645	0.00800773	0.0275842
sp|O15162|PLS1_HUMAN	PLSCR1	Phospholipid scramblase 1 OS=Homo sapiens OX=9606 GN=PLSCR1 PE=1 SV=1	6034	5	-0.49252	0.0371449	0.0734015
sp|Q9H6Y7|RN167_HUMAN	RNF167	E3 ubiquitin-protein ligase RNF167 OS=Homo sapiens OX=9606 GN=RNF167 PE=1 SV=1	2231	3	-0.492463	0.00246439	0.0143783
sp|Q9H7P9|PKHG2_HUMAN	PLEKHG2	Pleckstrin homology domain-containing family G member 2 OS=Homo sapiens OX=9606 GN=PLEKHG2 PE=1 SV=3	6220	6	-0.492172	0.000728121	0.00828363
sp|Q9Y6Q2|STON1_HUMAN	STON1	Stonin-1 OS=Homo sapiens OX=9606 GN=STON1 PE=1 SV=2	1891	2	-0.491627	0.0706423	0.117629
sp|Q9NQZ5|STAR7_HUMAN	STARD7	StAR-related lipid transfer protein 7, mitochondrial OS=Homo sapiens OX=9606 GN=STARD7 PE=1 SV=2	3321	6	-0.49156	0.00830794	0.0281473
sp|Q5VV41|ARHGG_HUMAN	ARHGEF16	Rho guanine nucleotide exchange factor 16 OS=Homo sapiens OX=9606 GN=ARHGEF16 PE=1 SV=1	7098	2	-0.491513	0.0390523	0.0760792
sp|P98196|AT11A_HUMAN	ATP11A	Phospholipid-transporting ATPase IH OS=Homo sapiens OX=9606 GN=ATP11A PE=1 SV=3	1830	6	-0.491062	0.00100318	0.00954864
sp|Q6Y1H2|HACD2_HUMAN	HACD2	Very-long-chain (3R)-3-hydroxyacyl-CoA dehydratase 2 OS=Homo sapiens OX=9606 GN=HACD2 PE=1 SV=1	7544	2	-0.491028	0.00846554	0.0284585
sp|Q7L622|G2E3_HUMAN	G2E3	G2/M phase-specific E3 ubiquitin-protein ligase OS=Homo sapiens OX=9606 GN=G2E3 PE=1 SV=1	2672	3	-0.491025	0.0155641	0.0408422
sp|Q53EZ4|CEP55_HUMAN	CEP55	Centrosomal protein of 55 kDa OS=Homo sapiens OX=9606 GN=CEP55 PE=1 SV=3	3992	16	-0.490929	0.00178665	0.0125411
sp|Q9Y597|KCTD3_HUMAN	KCTD3	BTB/POZ domain-containing protein KCTD3 OS=Homo sapiens OX=9606 GN=KCTD3 PE=1 SV=2	3402	11	-0.4908	0.000485419	0.00699225
sp|Q96NE9-2|FRMD6_HUMAN	FRMD6	Isoform of Q96NE9, Isoform 2 of FERM domain-containing protein 6 OS=Homo sapiens OX=9606 GN=FRMD6	4843	10	-0.49039	0.000667784	0.00797655
sp|P25963|IKBA_HUMAN	NFKBIA	NF-kappa-B inhibitor alpha OS=Homo sapiens OX=9606 GN=NFKBIA PE=1 SV=1	7616	1	-0.490173	0.00516922	0.0213874
sp|Q9H0Y0|ATG10_HUMAN	ATG10	Ubiquitin-like-conjugating enzyme ATG10 OS=Homo sapiens OX=9606 GN=ATG10 PE=1 SV=1	4453	1	-0.48943	0.126396	0.183889
sp|Q8IY26|PLPP6_HUMAN	PLPP6	Polyisoprenoid diphosphate/phosphate phosphohydrolase PLPP6 OS=Homo sapiens OX=9606 GN=PLPP6 PE=1 SV=3	5837	1	-0.489269	0.0212621	0.0496668
sp|Q8TDW0|LRC8C_HUMAN	LRRC8C	Volume-regulated anion channel subunit LRRC8C OS=Homo sapiens OX=9606 GN=LRRC8C PE=1 SV=2	2471	2	-0.489014	0.00309944	0.0162089
sp|P27987|IP3KB_HUMAN	ITPKB	Inositol-trisphosphate 3-kinase B OS=Homo sapiens OX=9606 GN=ITPKB PE=1 SV=5	468	3	-0.488929	0.0359202	0.0716417
tr|A0A2R8YGD3|A0A2R8YGD3_HUMAN	RAPGEF2	Isoform of Q9Y4G8, Rap guanine nucleotide exchange factor 2 OS=Homo sapiens OX=9606 GN=RAPGEF2 PE=1 SV=1	4072	3	-0.488612	0.045633	0.0852216
sp|Q13227|GPS2_HUMAN	GPS2	G protein pathway suppressor 2 OS=Homo sapiens OX=9606 GN=GPS2 PE=1 SV=3	7110	3	-0.488416	0.000306309	0.00574092
sp|Q9UGQ2|FLOWR_HUMAN	CACFD1	Calcium channel flower homolog OS=Homo sapiens OX=9606 GN=CACFD1 PE=1 SV=1	6954	1	-0.488415	0.00539363	0.0219169
sp|Q9HCE1|MOV10_HUMAN	MOV10	Helicase MOV-10 OS=Homo sapiens OX=9606 GN=MOV10 PE=1 SV=2	1779	43	-0.48835	0.0018517	0.0126938
sp|Q9NX61|T161A_HUMAN	TMEM161A	Transmembrane protein 161A OS=Homo sapiens OX=9606 GN=TMEM161A PE=1 SV=1	8033	2	-0.488155	0.00511212	0.0212479
sp|P0DJJ0|SRG2C_HUMAN	SRGAP2C	SLIT-ROBO Rho GTPase-activating protein 2C OS=Homo sapiens OX=9606 GN=SRGAP2C PE=1 SV=1	2687	1	-0.488003	0.00414621	0.0188859
sp|O00291|HIP1_HUMAN	HIP1	Huntingtin-interacting protein 1 OS=Homo sapiens OX=9606 GN=HIP1 PE=1 SV=5	1135	6	-0.487758	0.00097774	0.00942488
sp|P30711|GSTT1_HUMAN	GSTT1	Glutathione S-transferase theta-1 OS=Homo sapiens OX=9606 GN=GSTT1 PE=1 SV=4	3467	6	-0.487733	0.00054212	0.0072701
sp|Q9UKM7|MA1B1_HUMAN	MAN1B1	Endoplasmic reticulum mannosyl-oligosaccharide 1,2-alpha-mannosidase OS=Homo sapiens OX=9606 GN=MAN1B1 PE=1 SV=2	4883	5	-0.487682	0.0216361	0.0501354
sp|Q5T2E6|ARMD3_HUMAN	ARMH3	Armadillo-like helical domain-containing protein 3 OS=Homo sapiens OX=9606 GN=ARMH3 PE=1 SV=1	1924	2	-0.486047	0.00420752	0.0190151
sp|O60239|3BP5_HUMAN	SH3BP5	SH3 domain-binding protein 5 OS=Homo sapiens OX=9606 GN=SH3BP5 PE=1 SV=2	4147	1	-0.485886	0.00135155	0.0111283
sp|Q8WYA0|IFT81_HUMAN	IFT81	Intraflagellar transport protein 81 homolog OS=Homo sapiens OX=9606 GN=IFT81 PE=1 SV=1	1074	13	-0.485726	0.000948306	0.00933922
sp|Q969E4|TCAL3_HUMAN	TCEAL3	Transcription elongation factor A protein-like 3 OS=Homo sapiens OX=9606 GN=TCEAL3 PE=1 SV=1	4818	3	-0.48552	0.0843479	0.134395
sp|Q9BPU9|B9D2_HUMAN	B9D2	B9 domain-containing protein 2 OS=Homo sapiens OX=9606 GN=B9D2 PE=1 SV=2	5260	1	-0.484753	0.0359061	0.0716417
sp|Q52LA3|LIN52_HUMAN	LIN52	Protein lin-52 homolog OS=Homo sapiens OX=9606 GN=LIN52 PE=1 SV=1	6311	1	-0.484656	0.0524645	0.0946611
sp|Q9H7F0|AT133_HUMAN	ATP13A3	Polyamine-transporting ATPase 13A3 OS=Homo sapiens OX=9606 GN=ATP13A3 PE=1 SV=4	4111	5	-0.484404	0.00344865	0.0171395
sp|P51530|DNA2_HUMAN	DNA2	DNA replication ATP-dependent helicase/nuclease DNA2 OS=Homo sapiens OX=9606 GN=DNA2 PE=1 SV=3	905	5	-0.484069	0.0136789	0.0379543
tr|A0A0A0MR51|A0A0A0MR51_HUMAN	FADS1	Isoform of O60427, Fatty acid desaturase 1 OS=Homo sapiens OX=9606 GN=FADS1 PE=1 SV=1	5626	7	-0.483996	0.00677187	0.0249519
sp|Q4G0F5|VP26B_HUMAN	VPS26B	Vacuolar protein sorting-associated protein 26B OS=Homo sapiens OX=9606 GN=VPS26B PE=1 SV=2	5331	9	-0.483745	0.00341911	0.0171144
sp|Q5SYE7-2|NHSL1_HUMAN	NHSL1	Isoform of Q5SYE7, Isoform 2 of NHS-like protein 1 OS=Homo sapiens OX=9606 GN=NHSL1	4207	14	-0.483644	0.000341456	0.00595746
sp|Q01459|DIAC_HUMAN	CTBS	Di-N-acetylchitobiase OS=Homo sapiens OX=9606 GN=CTBS PE=1 SV=1	7620	1	-0.482978	0.00121367	0.0105066
sp|Q8TB22|SPT20_HUMAN	SPATA20	Spermatogenesis-associated protein 20 OS=Homo sapiens OX=9606 GN=SPATA20 PE=1 SV=3	2535	15	-0.482709	0.000155483	0.00450109
sp|Q8IYY4|DZI1L_HUMAN	DZIP1L	Cilium assembly protein DZIP1L OS=Homo sapiens OX=9606 GN=DZIP1L PE=1 SV=2	7044	1	-0.482445	0.248452	0.317954
sp|Q53GT1|KLH22_HUMAN	KLHL22	Kelch-like protein 22 OS=Homo sapiens OX=9606 GN=KLHL22 PE=1 SV=2	6950	1	-0.482016	0.0344994	0.0697818
sp|Q13425|SNTB2_HUMAN	SNTB2	Beta-2-syntrophin OS=Homo sapiens OX=9606 GN=SNTB2 PE=1 SV=1	767	31	-0.481951	0.000930885	0.00925733
sp|Q15223|NECT1_HUMAN	NECTIN1	Nectin-1 OS=Homo sapiens OX=9606 GN=NECTIN1 PE=1 SV=3	6367	2	-0.481646	0.00756701	0.0267002
sp|P43155|CACP_HUMAN	CRAT	Carnitine O-acetyltransferase OS=Homo sapiens OX=9606 GN=CRAT PE=1 SV=5	3509	5	-0.481548	0.00174186	0.0124135
sp|Q99523|SORT_HUMAN	SORT1	Sortilin OS=Homo sapiens OX=9606 GN=SORT1 PE=1 SV=3	862	10	-0.481213	0.000710603	0.00817814
sp|Q9NS00|C1GLT_HUMAN	C1GALT1	Glycoprotein-N-acetylgalactosamine 3-beta-galactosyltransferase 1 OS=Homo sapiens OX=9606 GN=C1GALT1 PE=1 SV=1	5664	1	-0.480735	0.0336248	0.0686236
sp|P60903|S10AA_HUMAN	S100A10	Protein S100-A10 OS=Homo sapiens OX=9606 GN=S100A10 PE=1 SV=2	4687	11	-0.480567	8.04e-05	0.00355055
sp|Q96CP2|FWCH2_HUMAN	FLYWCH2	FLYWCH family member 2 OS=Homo sapiens OX=9606 GN=FLYWCH2 PE=1 SV=1	1852	9	-0.480411	0.000606159	0.00763267
sp|Q92844|TANK_HUMAN	TANK	TRAF family member-associated NF-kappa-B activator OS=Homo sapiens OX=9606 GN=TANK PE=1 SV=2	6096	1	-0.480248	0.0153077	0.040391
sp|Q6ZRQ5|MMS22_HUMAN	MMS22L	Protein MMS22-like OS=Homo sapiens OX=9606 GN=MMS22L PE=1 SV=3	5392	10	-0.479808	0.0230982	0.0523077
sp|Q53HC5|KLH26_HUMAN	KLHL26	Kelch-like protein 26 OS=Homo sapiens OX=9606 GN=KLHL26 PE=1 SV=2	5047	3	-0.479575	0.0235118	0.05281
sp|O95183|VAMP5_HUMAN	VAMP5	Vesicle-associated membrane protein 5 OS=Homo sapiens OX=9606 GN=VAMP5 PE=1 SV=1	115	1	-0.479563	0.0156009	0.0408916
sp|P10588|NR2F6_HUMAN	NR2F6	Nuclear receptor subfamily 2 group F member 6 OS=Homo sapiens OX=9606 GN=NR2F6 PE=1 SV=2	1431	6	-0.479498	0.00171234	0.0123332
sp|P62310|LSM3_HUMAN	LSM3	U6 snRNA-associated Sm-like protein LSm3 OS=Homo sapiens OX=9606 GN=LSM3 PE=1 SV=2	6126	5	-0.479494	0.00616643	0.0236743
sp|P50281|MMP14_HUMAN	MMP14	Matrix metalloproteinase-14 OS=Homo sapiens OX=9606 GN=MMP14 PE=1 SV=3	3311	10	-0.479162	0.00056747	0.00746566
sp|Q8TER5|ARH40_HUMAN	ARHGEF40	Rho guanine nucleotide exchange factor 40 OS=Homo sapiens OX=9606 GN=ARHGEF40 PE=1 SV=3	1444	19	-0.478432	2.86e-05	0.00259776
sp|P30307|MPIP3_HUMAN	CDC25C	M-phase inducer phosphatase 3 OS=Homo sapiens OX=9606 GN=CDC25C PE=1 SV=2	3901	4	-0.478388	0.00167192	0.0122505
sp|Q8N392|RHG18_HUMAN	ARHGAP18	Rho GTPase-activating protein 18 OS=Homo sapiens OX=9606 GN=ARHGAP18 PE=1 SV=3	1430	31	-0.478387	0.000603155	0.00763267
sp|O43427|FIBP_HUMAN	FIBP	Acidic fibroblast growth factor intracellular-binding protein OS=Homo sapiens OX=9606 GN=FIBP PE=1 SV=3	4507	10	-0.478318	0.00462601	0.020018
sp|Q9HBI5|CEP15_HUMAN	CEP15	Centrosomal protein 15 OS=Homo sapiens OX=9606 GN=CEP15 PE=1 SV=1	7183	1	-0.477921	0.00182162	0.0126411
sp|Q9P021|CRIPT_HUMAN	CRIPT	Cysteine-rich PDZ-binding protein OS=Homo sapiens OX=9606 GN=CRIPT PE=1 SV=1	6235	5	-0.477282	0.0345685	0.0698676
sp|O15091|MRPP3_HUMAN	PRORP	Mitochondrial ribonuclease P catalytic subunit OS=Homo sapiens OX=9606 GN=PRORP PE=1 SV=2	1345	14	-0.476796	0.000258856	0.00528364
sp|O75970|MPDZ_HUMAN	MPDZ	Multiple PDZ domain protein OS=Homo sapiens OX=9606 GN=MPDZ PE=1 SV=2	1680	23	-0.476714	0.000574465	0.00750271
sp|Q9H2L5|RASF4_HUMAN	RASSF4	Ras association domain-containing protein 4 OS=Homo sapiens OX=9606 GN=RASSF4 PE=1 SV=2	7695	1	-0.476692	0.0120993	0.0352509
sp|Q8NCR0|B3GL2_HUMAN	B3GALNT2	UDP-GalNAc:beta-1,3-N-acetylgalactosaminyltransferase 2 OS=Homo sapiens OX=9606 GN=B3GALNT2 PE=1 SV=1	8018	1	-0.476459	0.0336645	0.0686893
sp|A6NI28|RHG42_HUMAN	ARHGAP42	Rho GTPase-activating protein 42 OS=Homo sapiens OX=9606 GN=ARHGAP42 PE=1 SV=3	2911	1	-0.476427	0.148932	0.209956
sp|Q9UBB4|ATX10_HUMAN	ATXN10	Ataxin-10 OS=Homo sapiens OX=9606 GN=ATXN10 PE=1 SV=1	1081	31	-0.475652	6.77e-05	0.00341835
sp|Q9H9A7|RMI1_HUMAN	RMI1	RecQ-mediated genome instability protein 1 OS=Homo sapiens OX=9606 GN=RMI1 PE=1 SV=3	7503	1	-0.475572	0.0563763	0.0996354
sp|O60936|NOL3_HUMAN	NOL3	Nucleolar protein 3 OS=Homo sapiens OX=9606 GN=NOL3 PE=1 SV=2	7140	3	-0.47505	0.130542	0.188349
sp|Q9HCD6|TANC2_HUMAN	TANC2	Protein TANC2 OS=Homo sapiens OX=9606 GN=TANC2 PE=1 SV=3	2192	9	-0.474587	0.000605399	0.00763267
sp|Q8N3P4|VPS8_HUMAN	VPS8	Vacuolar protein sorting-associated protein 8 homolog OS=Homo sapiens OX=9606 GN=VPS8 PE=1 SV=3	4886	5	-0.473494	0.0257413	0.0564507
sp|P78358|CTG1B_HUMAN	CTAG1B	Cancer/testis antigen 1 OS=Homo sapiens OX=9606 GN=CTAG1B PE=1 SV=1	5218	2	-0.473399	0.0526906	0.0949183
sp|Q9UK76|JUPI1_HUMAN	JPT1	Jupiter microtubule associated homolog 1 OS=Homo sapiens OX=9606 GN=JPT1 PE=1 SV=3	5110	11	-0.473361	0.000214245	0.00501823
sp|Q5T0D9|TPRGL_HUMAN	TPRG1L	Tumor protein p63-regulated gene 1-like protein OS=Homo sapiens OX=9606 GN=TPRG1L PE=1 SV=1	2332	4	-0.472848	0.00188923	0.0127681
sp|Q86X27|RGPS2_HUMAN	RALGPS2	Ras-specific guanine nucleotide-releasing factor RalGPS2 OS=Homo sapiens OX=9606 GN=RALGPS2 PE=1 SV=1	3681	6	-0.47284	0.00566373	0.0225903
sp|Q9Y250|LZTS1_HUMAN	LZTS1	Leucine zipper putative tumor suppressor 1 OS=Homo sapiens OX=9606 GN=LZTS1 PE=1 SV=3	661	6	-0.472653	0.000626367	0.00768427
sp|P78536|ADA17_HUMAN	ADAM17	Disintegrin and metalloproteinase domain-containing protein 17 OS=Homo sapiens OX=9606 GN=ADAM17 PE=1 SV=1	3535	13	-0.4724	2.39e-05	0.00250258
sp|P84243|H33_HUMAN	H3-3B	Histone H3.3 OS=Homo sapiens OX=9606 GN=H3-3B PE=1 SV=2	5292	39	-0.472239	0.175119	0.239194
sp|Q9Y227|ENTP4_HUMAN	ENTPD4	Ectonucleoside triphosphate diphosphohydrolase 4 OS=Homo sapiens OX=9606 GN=ENTPD4 PE=1 SV=1	7782	1	-0.472234	0.138554	0.197655
sp|Q9UNS1|TIM_HUMAN	TIMELESS	Protein timeless homolog OS=Homo sapiens OX=9606 GN=TIMELESS PE=1 SV=2	77	23	-0.47205	0.000759975	0.00838519
sp|Q00597|FANCC_HUMAN	FANCC	Fanconi anemia group C protein OS=Homo sapiens OX=9606 GN=FANCC PE=1 SV=1	2961	2	-0.471953	0.0147835	0.0396787
sp|Q9H4B0|OSGL1_HUMAN	OSGEPL1	tRNA N6-adenosine threonylcarbamoyltransferase, mitochondrial OS=Homo sapiens OX=9606 GN=OSGEPL1 PE=1 SV=2	3833	2	-0.471941	0.00990397	0.0312869
sp|Q9Y3R0|GRIP1_HUMAN	GRIP1	Glutamate receptor-interacting protein 1 OS=Homo sapiens OX=9606 GN=GRIP1 PE=1 SV=3	6015	1	-0.471926	0.0608408	0.105364
sp|O00628|PEX7_HUMAN	PEX7	Peroxisomal targeting signal 2 receptor OS=Homo sapiens OX=9606 GN=PEX7 PE=1 SV=1	283	1	-0.471531	0.155274	0.217226
sp|Q8NAT1|PMGT2_HUMAN	POMGNT2	Protein O-linked-mannose beta-1,4-N-acetylglucosaminyltransferase 2 OS=Homo sapiens OX=9606 GN=POMGNT2 PE=1 SV=1	7533	2	-0.471449	0.0157954	0.041235
sp|Q13506|NAB1_HUMAN	NAB1	NGFI-A-binding protein 1 OS=Homo sapiens OX=9606 GN=NAB1 PE=1 SV=2	3539	5	-0.471393	0.0232405	0.0524259
sp|Q14135|VGLL4_HUMAN	VGLL4	Transcription cofactor vestigial-like protein 4 OS=Homo sapiens OX=9606 GN=VGLL4 PE=1 SV=5	2235	3	-0.471158	0.0265881	0.0579443
sp|Q969E2|SCAM4_HUMAN	SCAMP4	Secretory carrier-associated membrane protein 4 OS=Homo sapiens OX=9606 GN=SCAMP4 PE=1 SV=1	2958	3	-0.470915	0.00698518	0.0253576
sp|Q96A19|C102A_HUMAN	CCDC102A	Coiled-coil domain-containing protein 102A OS=Homo sapiens OX=9606 GN=CCDC102A PE=1 SV=2	3098	10	-0.470527	0.00021419	0.00501823
sp|P43353|AL3B1_HUMAN	ALDH3B1	Aldehyde dehydrogenase family 3 member B1 OS=Homo sapiens OX=9606 GN=ALDH3B1 PE=1 SV=1	493	5	-0.469436	0.00133252	0.0110611
sp|Q8NHP8|PLBL2_HUMAN	PLBD2	Putative phospholipase B-like 2 OS=Homo sapiens OX=9606 GN=PLBD2 PE=1 SV=2	5977	6	-0.469334	0.00233147	0.0140166
sp|Q9UI26|IPO11_HUMAN	IPO11	Importin-11 OS=Homo sapiens OX=9606 GN=IPO11 PE=1 SV=1	2359	12	-0.469298	0.00245478	0.0143683
sp|O15127|SCAM2_HUMAN	SCAMP2	Secretory carrier-associated membrane protein 2 OS=Homo sapiens OX=9606 GN=SCAMP2 PE=1 SV=2	550	7	-0.46923	0.00246436	0.0143783
sp|P54802|ANAG_HUMAN	NAGLU	Alpha-N-acetylglucosaminidase OS=Homo sapiens OX=9606 GN=NAGLU PE=1 SV=2	6137	7	-0.468884	0.000567522	0.00746566
sp|Q8IVV7|GID4_HUMAN	GID4	Glucose-induced degradation protein 4 homolog OS=Homo sapiens OX=9606 GN=GID4 PE=1 SV=1	5588	9	-0.468845	0.00480688	0.0204551
sp|Q15067|ACOX1_HUMAN	ACOX1	Peroxisomal acyl-coenzyme A oxidase 1 OS=Homo sapiens OX=9606 GN=ACOX1 PE=1 SV=3	3989	11	-0.468845	0.0118798	0.0349043
sp|P07942|LAMB1_HUMAN	LAMB1	Laminin subunit beta-1 OS=Homo sapiens OX=9606 GN=LAMB1 PE=1 SV=2	499	65	-0.468717	1.21e-05	0.00215207
sp|P63302|SELW_HUMAN	SELENOW	Selenoprotein W OS=Homo sapiens OX=9606 GN=SELENOW PE=1 SV=3	6127	3	-0.468603	0.00843677	0.0283933
sp|Q969N2|PIGT_HUMAN	PIGT	GPI transamidase component PIG-T OS=Homo sapiens OX=9606 GN=PIGT PE=1 SV=1	1661	13	-0.468594	0.0042011	0.0190151
sp|Q9UK11|ZN223_HUMAN	ZNF223	Zinc finger protein 223 OS=Homo sapiens OX=9606 GN=ZNF223 PE=1 SV=2	1374	1	-0.468284	0.175802	0.239855
sp|Q8WVP5|TP8L1_HUMAN	TNFAIP8L1	Tumor necrosis factor alpha-induced protein 8-like protein 1 OS=Homo sapiens OX=9606 GN=TNFAIP8L1 PE=1 SV=2	7392	1	-0.467939	0.018697	0.04582
sp|P08247|SYPH_HUMAN	SYP	Synaptophysin OS=Homo sapiens OX=9606 GN=SYP PE=1 SV=3	7363	1	-0.467634	0.0280791	0.0603545
sp|Q9P0S9|TM14C_HUMAN	TMEM14C	Transmembrane protein 14C OS=Homo sapiens OX=9606 GN=TMEM14C PE=1 SV=1	7962	1	-0.467359	0.00998324	0.0314659
sp|Q7L576|CYFP1_HUMAN	CYFIP1	Cytoplasmic FMR1-interacting protein 1 OS=Homo sapiens OX=9606 GN=CYFIP1 PE=1 SV=1	2389	22	-0.4669	0.00838427	0.0283109
sp|Q9UBQ0-2|VPS29_HUMAN	VPS29	Isoform of Q9UBQ0, Isoform 2 of Vacuolar protein sorting-associated protein 29 OS=Homo sapiens OX=9606 GN=VPS29	5655	2	-0.466895	0.0298107	0.0629452
sp|Q11206|SIA4C_HUMAN	ST3GAL4	CMP-N-acetylneuraminate-beta-galactosamide-alpha-2,3-sialyltransferase 4 OS=Homo sapiens OX=9606 GN=ST3GAL4 PE=1 SV=1	4735	6	-0.466821	0.000601481	0.00763267
sp|P37268|FDFT_HUMAN	FDFT1	Squalene synthase OS=Homo sapiens OX=9606 GN=FDFT1 PE=1 SV=1	2153	13	-0.466489	1.1e-05	0.0020314
sp|Q86X52|CHSS1_HUMAN	CHSY1	Chondroitin sulfate synthase 1 OS=Homo sapiens OX=9606 GN=CHSY1 PE=1 SV=3	6886	3	-0.466475	0.0282695	0.0606204
sp|Q8N465|D2HDH_HUMAN	D2HGDH	D-2-hydroxyglutarate dehydrogenase, mitochondrial OS=Homo sapiens OX=9606 GN=D2HGDH PE=1 SV=3	4669	4	-0.466217	1.36e-05	0.00233062
sp|Q3B7J2|GFOD2_HUMAN	GFOD2	Glucose-fructose oxidoreductase domain-containing protein 2 OS=Homo sapiens OX=9606 GN=GFOD2 PE=1 SV=1	6335	1	-0.466125	0.0920037	0.143598
sp|O95997|PTTG1_HUMAN	PTTG1	Securin OS=Homo sapiens OX=9606 GN=PTTG1 PE=1 SV=1	7611	2	-0.465254	0.0238386	0.0533726
sp|Q8N5D0|WDTC1_HUMAN	WDTC1	WD and tetratricopeptide repeats protein 1 OS=Homo sapiens OX=9606 GN=WDTC1 PE=1 SV=2	1996	4	-0.464805	0.0114071	0.0341201
sp|Q9ULI0|ATD2B_HUMAN	ATAD2B	ATPase family AAA domain-containing protein 2B OS=Homo sapiens OX=9606 GN=ATAD2B PE=1 SV=4	2094	12	-0.464793	0.00748723	0.0265234
sp|Q9NWT6|HIF1N_HUMAN	HIF1AN	Hypoxia-inducible factor 1-alpha inhibitor OS=Homo sapiens OX=9606 GN=HIF1AN PE=1 SV=2	3703	7	-0.464503	0.00115803	0.0102211
sp|P07902|GALT_HUMAN	GALT	Galactose-1-phosphate uridylyltransferase OS=Homo sapiens OX=9606 GN=GALT PE=1 SV=3	4606	4	-0.464386	0.00136321	0.0111517
sp|P55285|CADH6_HUMAN	CDH6	Cadherin-6 OS=Homo sapiens OX=9606 GN=CDH6 PE=1 SV=1	4667	9	-0.464301	0.00367304	0.0177261
sp|P08651-5|NFIC_HUMAN	NFIC	Isoform of P08651, Isoform 5 of Nuclear factor 1 C-type OS=Homo sapiens OX=9606 GN=NFIC	476	1	-0.464208	0.120684	0.177166
sp|Q6P3S1|DEN1B_HUMAN	DENND1B	DENN domain-containing protein 1B OS=Homo sapiens OX=9606 GN=DENND1B PE=1 SV=2	6180	1	-0.464205	0.191373	0.2565
sp|Q9UMX5|NENF_HUMAN	NENF	Neudesin OS=Homo sapiens OX=9606 GN=NENF PE=1 SV=1	2065	9	-0.463892	0.00346811	0.0171799
sp|Q5T160|SYRM_HUMAN	RARS2	Probable arginine--tRNA ligase, mitochondrial OS=Homo sapiens OX=9606 GN=RARS2 PE=1 SV=1	6288	4	-0.463339	0.0476998	0.0881249
sp|Q6L9T8|FA72D_HUMAN	FAM72D	Protein FAM72D OS=Homo sapiens OX=9606 GN=FAM72D PE=1 SV=1	3967	1	-0.463336	0.213017	0.280059
sp|Q92542|NICA_HUMAN	NCSTN	Nicastrin OS=Homo sapiens OX=9606 GN=NCSTN PE=1 SV=2	2077	9	-0.463083	0.00345858	0.0171608
sp|Q6ZU35|CRACD_HUMAN	CRACD	Capping protein-inhibiting regulator of actin dynamics OS=Homo sapiens OX=9606 GN=CRACD PE=1 SV=3	7285	1	-0.463081	0.00928246	0.0299849
sp|Q9NVH2|INT7_HUMAN	INTS7	Integrator complex subunit 7 OS=Homo sapiens OX=9606 GN=INTS7 PE=1 SV=1	2486	9	-0.463014	0.0331465	0.0679808
sp|Q9NSB8|HOME2_HUMAN	HOMER2	Homer protein homolog 2 OS=Homo sapiens OX=9606 GN=HOMER2 PE=1 SV=1	1807	2	-0.462166	0.049546	0.0906001
sp|Q9BST9|RTKN_HUMAN	RTKN	Rhotekin OS=Homo sapiens OX=9606 GN=RTKN PE=1 SV=2	3055	2	-0.461727	0.0468906	0.086944
sp|Q14202|ZMYM3_HUMAN	ZMYM3	Zinc finger MYM-type protein 3 OS=Homo sapiens OX=9606 GN=ZMYM3 PE=1 SV=2	4168	16	-0.461517	0.00200387	0.0131234
sp|Q3T906|GNPTA_HUMAN	GNPTAB	N-acetylglucosamine-1-phosphotransferase subunits alpha/beta OS=Homo sapiens OX=9606 GN=GNPTAB PE=1 SV=1	4257	3	-0.461424	0.00130249	0.0109532
sp|Q53EU6|GPAT3_HUMAN	GPAT3	Glycerol-3-phosphate acyltransferase 3 OS=Homo sapiens OX=9606 GN=GPAT3 PE=1 SV=2	5149	8	-0.461384	0.00427451	0.01915
sp|P55283|CADH4_HUMAN	CDH4	Cadherin-4 OS=Homo sapiens OX=9606 GN=CDH4 PE=1 SV=2	4896	2	-0.460943	0.00216539	0.0135933
sp|Q16385|SSX2_HUMAN	SSX2B	Protein SSX2 OS=Homo sapiens OX=9606 GN=SSX2B PE=1 SV=2	7639	1	-0.460915	0.0571334	0.100531
sp|Q9UKG9|OCTC_HUMAN	CROT	Peroxisomal carnitine O-octanoyltransferase OS=Homo sapiens OX=9606 GN=CROT PE=1 SV=2	6012	2	-0.460253	0.00411639	0.0188042
sp|Q4ZIN3|MBRL_HUMAN	TMEM259	Membralin OS=Homo sapiens OX=9606 GN=TMEM259 PE=1 SV=1	2839	2	-0.459833	0.0119812	0.0350529
sp|Q99985|SEM3C_HUMAN	SEMA3C	Semaphorin-3C OS=Homo sapiens OX=9606 GN=SEMA3C PE=1 SV=2	3674	15	-0.459555	6.44e-05	0.00340995
sp|Q7Z699|SPRE1_HUMAN	SPRED1	Sprouty-related, EVH1 domain-containing protein 1 OS=Homo sapiens OX=9606 GN=SPRED1 PE=1 SV=2	1855	5	-0.459508	0.00856409	0.028631
sp|Q86VP3|PACS2_HUMAN	PACS2	Phosphofurin acidic cluster sorting protein 2 OS=Homo sapiens OX=9606 GN=PACS2 PE=1 SV=3	4561	1	-0.459205	0.1027	0.155772
sp|Q12767|TMM94_HUMAN	TMEM94	Transmembrane protein 94 OS=Homo sapiens OX=9606 GN=TMEM94 PE=1 SV=1	5597	2	-0.459177	0.17841	0.242486
sp|Q9NVW2|RNF12_HUMAN	RLIM	E3 ubiquitin-protein ligase RLIM OS=Homo sapiens OX=9606 GN=RLIM PE=1 SV=3	4659	1	-0.458724	0.0950672	0.146991
sp|P56177|DLX1_HUMAN	DLX1	Homeobox protein DLX-1 OS=Homo sapiens OX=9606 GN=DLX1 PE=1 SV=3	7000	1	-0.458592	0.0240718	0.0537491
sp|A2RRD8|ZN320_HUMAN	ZNF320	Zinc finger protein 320 OS=Homo sapiens OX=9606 GN=ZNF320 PE=1 SV=1	1417	1	-0.458578	0.0217346	0.0502716
sp|O95674|CDS2_HUMAN	CDS2	Phosphatidate cytidylyltransferase 2 OS=Homo sapiens OX=9606 GN=CDS2 PE=1 SV=1	1225	4	-0.457978	0.00772059	0.0269924
sp|Q96CB8|INT12_HUMAN	INTS12	Integrator complex subunit 12 OS=Homo sapiens OX=9606 GN=INTS12 PE=1 SV=1	6380	5	-0.457579	0.0170144	0.0432134
tr|E5RHC1|E5RHC1_HUMAN	PPP2CB	Isoform of P62714, Serine/threonine-protein phosphatase (Fragment) OS=Homo sapiens OX=9606 GN=PPP2CB PE=1 SV=1	4157	1	-0.457368	0.0148351	0.0397523
sp|O00142|KITM_HUMAN	TK2	Thymidine kinase 2, mitochondrial OS=Homo sapiens OX=9606 GN=TK2 PE=1 SV=4	6418	5	-0.457087	0.00366478	0.0177261
sp|Q9HA64|KT3K_HUMAN	FN3KRP	Ketosamine-3-kinase OS=Homo sapiens OX=9606 GN=FN3KRP PE=1 SV=2	3200	9	-0.456545	0.00806381	0.0277022
sp|Q8NA03|FSIP1_HUMAN	FSIP1	Fibrous sheath-interacting protein 1 OS=Homo sapiens OX=9606 GN=FSIP1 PE=1 SV=1	7225	1	-0.456142	0.215438	0.282588
tr|A0A0A0MTC1|A0A0A0MTC1_HUMAN	RNF213	Isoform of Q63HN8, Ring finger protein 213 OS=Homo sapiens OX=9606 GN=RNF213 PE=1 SV=1	126	62	-0.456024	4.2e-05	0.00300794
sp|Q8IWF2|FXRD2_HUMAN	FOXRED2	FAD-dependent oxidoreductase domain-containing protein 2 OS=Homo sapiens OX=9606 GN=FOXRED2 PE=1 SV=1	8064	1	-0.455983	0.112771	0.167855
sp|Q9H7X7|IFT22_HUMAN	IFT22	Intraflagellar transport protein 22 homolog OS=Homo sapiens OX=9606 GN=IFT22 PE=1 SV=1	4751	6	-0.455975	0.000481113	0.00699225
sp|O14641|DVL2_HUMAN	DVL2	Segment polarity protein dishevelled homolog DVL-2 OS=Homo sapiens OX=9606 GN=DVL2 PE=1 SV=1	1130	12	-0.455855	0.000314263	0.00576158
sp|P00167|CYB5_HUMAN	CYB5A	Cytochrome b5 OS=Homo sapiens OX=9606 GN=CYB5A PE=1 SV=2	5577	5	-0.455219	0.0377672	0.0742761
sp|O15528|CP27B_HUMAN	CYP27B1	25-hydroxyvitamin D-1 alpha hydroxylase, mitochondrial OS=Homo sapiens OX=9606 GN=CYP27B1 PE=1 SV=1	7732	1	-0.45515	0.0292167	0.0621093
sp|O60337|MARH6_HUMAN	MARCHF6	E3 ubiquitin-protein ligase MARCHF6 OS=Homo sapiens OX=9606 GN=MARCHF6 PE=1 SV=2	182	2	-0.455025	0.0177049	0.0442595
sp|Q9NXR1|NDE1_HUMAN	NDE1	Nuclear distribution protein nudE homolog 1 OS=Homo sapiens OX=9606 GN=NDE1 PE=1 SV=3	1195	14	-0.454813	0.00109819	0.010063
sp|P21266|GSTM3_HUMAN	GSTM3	Glutathione S-transferase Mu 3 OS=Homo sapiens OX=9606 GN=GSTM3 PE=1 SV=3	3734	16	-0.454722	0.00416153	0.0189047
sp|Q86U70|LDB1_HUMAN	LDB1	LIM domain-binding protein 1 OS=Homo sapiens OX=9606 GN=LDB1 PE=1 SV=2	3657	6	-0.454609	0.0515224	0.0932946
sp|O14656|TOR1A_HUMAN	TOR1A	Torsin-1A OS=Homo sapiens OX=9606 GN=TOR1A PE=1 SV=1	2587	11	-0.453918	0.00576729	0.0228231
sp|Q9UPQ0-4|LIMC1_HUMAN	LIMCH1	Isoform of Q9UPQ0, Isoform 4 of LIM and calponin homology domains-containing protein 1 OS=Homo sapiens OX=9606 GN=LIMCH1	3409	21	-0.453735	0.000186775	0.00486471
sp|Q6SJ93|F111B_HUMAN	FAM111B	Serine protease FAM111B OS=Homo sapiens OX=9606 GN=FAM111B PE=1 SV=1	2624	10	-0.453546	0.00116117	0.0102211
sp|P09543|CN37_HUMAN	CNP	2',3'-cyclic-nucleotide 3'-phosphodiesterase OS=Homo sapiens OX=9606 GN=CNP PE=1 SV=2	1700	41	-0.453359	0.00019879	0.00501823
sp|P86452|ZBED6_HUMAN	ZBED6	Zinc finger BED domain-containing protein 6 OS=Homo sapiens OX=9606 GN=ZBED6 PE=1 SV=1	7591	1	-0.452731	0.0481973	0.0888481
sp|O43677|NDUC1_HUMAN	NDUFC1	NADH dehydrogenase [ubiquinone] 1 subunit C1, mitochondrial OS=Homo sapiens OX=9606 GN=NDUFC1 PE=1 SV=1	5564	1	-0.452611	0.180623	0.244992
sp|Q49AG3|ZBED5_HUMAN	ZBED5	Zinc finger BED domain-containing protein 5 OS=Homo sapiens OX=9606 GN=ZBED5 PE=1 SV=2	4952	4	-0.452489	0.00607631	0.0234937
sp|Q86VW0|SESD1_HUMAN	SESTD1	SEC14 domain and spectrin repeat-containing protein 1 OS=Homo sapiens OX=9606 GN=SESTD1 PE=1 SV=2	6184	3	-0.452164	0.0100265	0.0315584
sp|Q8WY22|BRI3B_HUMAN	BRI3BP	BRI3-binding protein OS=Homo sapiens OX=9606 GN=BRI3BP PE=1 SV=1	7916	2	-0.452044	0.0598367	0.104218
sp|Q9BSU1|PHAF1_HUMAN	PHAF1	Phagosome assembly factor 1 OS=Homo sapiens OX=9606 GN=PHAF1 PE=1 SV=1	5521	2	-0.451704	0.0467429	0.0867306
sp|Q7Z5J4|RAI1_HUMAN	RAI1	Retinoic acid-induced protein 1 OS=Homo sapiens OX=9606 GN=RAI1 PE=1 SV=2	553	25	-0.451167	0.000849622	0.00887709
sp|P24588|AKAP5_HUMAN	AKAP5	A-kinase anchor protein 5 OS=Homo sapiens OX=9606 GN=AKAP5 PE=1 SV=3	4953	1	-0.451061	0.0084641	0.0284585
sp|Q9NYU1|UGGG2_HUMAN	UGGT2	UDP-glucose:glycoprotein glucosyltransferase 2 OS=Homo sapiens OX=9606 GN=UGGT2 PE=1 SV=4	893	17	-0.45106	0.000451457	0.00680923
sp|Q8WXH0|SYNE2_HUMAN	SYNE2	Nesprin-2 OS=Homo sapiens OX=9606 GN=SYNE2 PE=1 SV=3	781	48	-0.450894	4.45e-05	0.00306629
sp|P17152|TMM11_HUMAN	TMEM11	Transmembrane protein 11, mitochondrial OS=Homo sapiens OX=9606 GN=TMEM11 PE=1 SV=1	7064	3	-0.450892	0.0359911	0.071714
sp|Q8N972|ZN709_HUMAN	ZNF709	Zinc finger protein 709 OS=Homo sapiens OX=9606 GN=ZNF709 PE=1 SV=1	1321	3	-0.450528	0.00184785	0.0126865
sp|Q96EK7|F120B_HUMAN	FAM120B	Constitutive coactivator of peroxisome proliferator-activated receptor gamma OS=Homo sapiens OX=9606 GN=FAM120B PE=1 SV=1	3419	7	-0.449691	0.00875361	0.0290085
sp|O95429|BAG4_HUMAN	BAG4	BAG family molecular chaperone regulator 4 OS=Homo sapiens OX=9606 GN=BAG4 PE=1 SV=1	75	3	-0.449586	0.00457916	0.0198875
tr|A0A1B0GTW6|A0A1B0GTW6_HUMAN	EPB41L1	Isoform of Q9H4G0, Erythrocyte membrane protein band 4.1 like 1 OS=Homo sapiens OX=9606 GN=EPB41L1 PE=1 SV=2	2768	1	-0.449566	0.0393875	0.0766009
sp|P56559|ARL4C_HUMAN	ARL4C	ADP-ribosylation factor-like protein 4C OS=Homo sapiens OX=9606 GN=ARL4C PE=1 SV=1	5780	3	-0.449565	0.0101203	0.0317127
sp|Q6PCT2|FXL19_HUMAN	FBXL19	F-box/LRR-repeat protein 19 OS=Homo sapiens OX=9606 GN=FBXL19 PE=1 SV=3	7229	2	-0.449503	0.00741232	0.0263093
sp|P51513|NOVA1_HUMAN	NOVA1	RNA-binding protein Nova-1 OS=Homo sapiens OX=9606 GN=NOVA1 PE=1 SV=2	3429	3	-0.449367	0.000101855	0.00381013
sp|Q86V85|GP180_HUMAN	GPR180	Integral membrane protein GPR180 OS=Homo sapiens OX=9606 GN=GPR180 PE=1 SV=1	6408	1	-0.449331	0.0624246	0.107443
sp|Q9UBG0|MRC2_HUMAN	MRC2	C-type mannose receptor 2 OS=Homo sapiens OX=9606 GN=MRC2 PE=1 SV=2	3632	13	-0.449211	0.000304552	0.00571979
sp|Q7Z7A4|PXK_HUMAN	PXK	PX domain-containing protein kinase-like protein OS=Homo sapiens OX=9606 GN=PXK PE=1 SV=1	6769	3	-0.448414	0.00181473	0.0126116
sp|Q8NB49|AT11C_HUMAN	ATP11C	Phospholipid-transporting ATPase IG OS=Homo sapiens OX=9606 GN=ATP11C PE=1 SV=3	1830	5	-0.448307	0.00302542	0.0160052
sp|Q8IXU6|S35F2_HUMAN	SLC35F2	Solute carrier family 35 member F2 OS=Homo sapiens OX=9606 GN=SLC35F2 PE=1 SV=1	7005	2	-0.448194	0.0423431	0.0807423
sp|Q8N8R3|S2529_HUMAN	SLC25A29	Mitochondrial basic amino acids transporter OS=Homo sapiens OX=9606 GN=SLC25A29 PE=1 SV=2	7236	1	-0.448191	0.129057	0.186863
sp|Q0PNE2|ELP6_HUMAN	ELP6	Elongator complex protein 6 OS=Homo sapiens OX=9606 GN=ELP6 PE=1 SV=1	5026	7	-0.448015	0.000773482	0.00847102
sp|Q8NFU5|IPMK_HUMAN	IPMK	Inositol polyphosphate multikinase OS=Homo sapiens OX=9606 GN=IPMK PE=1 SV=1	7001	2	-0.447745	0.000911386	0.0091464
sp|Q5XXA6|ANO1_HUMAN	ANO1	Anoctamin-1 OS=Homo sapiens OX=9606 GN=ANO1 PE=1 SV=1	7792	1	-0.447595	0.0725602	0.120309
sp|Q9P0K8|FOXJ2_HUMAN	FOXJ2	Forkhead box protein J2 OS=Homo sapiens OX=9606 GN=FOXJ2 PE=1 SV=1	6577	3	-0.447414	0.0188062	0.045991
sp|Q8IWF6|DEN6A_HUMAN	DENND6A	Protein DENND6A OS=Homo sapiens OX=9606 GN=DENND6A PE=1 SV=1	7567	8	-0.447252	0.00312557	0.0163003
sp|Q9P209|CEP72_HUMAN	CEP72	Centrosomal protein of 72 kDa OS=Homo sapiens OX=9606 GN=CEP72 PE=1 SV=2	7073	1	-0.446965	0.180935	0.245294
sp|Q96MP8|KCTD7_HUMAN	KCTD7	BTB/POZ domain-containing protein KCTD7 OS=Homo sapiens OX=9606 GN=KCTD7 PE=1 SV=1	4340	1	-0.446443	0.0297723	0.0628934
sp|Q9NPF0|CD320_HUMAN	CD320	CD320 antigen OS=Homo sapiens OX=9606 GN=CD320 PE=1 SV=1	3588	4	-0.445923	0.00302211	0.0159994
sp|Q8WV60|PTCD2_HUMAN	PTCD2	Pentatricopeptide repeat-containing protein 2, mitochondrial OS=Homo sapiens OX=9606 GN=PTCD2 PE=1 SV=3	5882	1	-0.445786	0.0142863	0.038866
sp|Q9UI95|MD2L2_HUMAN	MAD2L2	Mitotic spindle assembly checkpoint protein MAD2B OS=Homo sapiens OX=9606 GN=MAD2L2 PE=1 SV=2	5748	1	-0.445578	0.00174719	0.0124272
sp|P12757|SKIL_HUMAN	SKIL	Ski-like protein OS=Homo sapiens OX=9606 GN=SKIL PE=1 SV=2	6733	3	-0.443671	0.00645875	0.0242303
sp|Q8IVF7|FMNL3_HUMAN	FMNL3	Formin-like protein 3 OS=Homo sapiens OX=9606 GN=FMNL3 PE=1 SV=3	1724	6	-0.443579	0.00221376	0.0137453
sp|O75884|RBBP9_HUMAN	RBBP9	Serine hydrolase RBBP9 OS=Homo sapiens OX=9606 GN=RBBP9 PE=1 SV=2	3360	5	-0.443419	0.00569309	0.0226577
sp|P17677|NEUM_HUMAN	GAP43	Neuromodulin OS=Homo sapiens OX=9606 GN=GAP43 PE=1 SV=1	6879	1	-0.44317	0.00483306	0.0205292
sp|Q9NS93|TM7S3_HUMAN	TM7SF3	Transmembrane 7 superfamily member 3 OS=Homo sapiens OX=9606 GN=TM7SF3 PE=1 SV=1	6400	3	-0.443063	0.00124552	0.010691
sp|Q9BUM1|G6PC3_HUMAN	G6PC3	Glucose-6-phosphatase 3 OS=Homo sapiens OX=9606 GN=G6PC3 PE=1 SV=2	4785	1	-0.443034	0.128079	0.18567
sp|P61106|RAB14_HUMAN	RAB14	Ras-related protein Rab-14 OS=Homo sapiens OX=9606 GN=RAB14 PE=1 SV=4	4841	19	-0.442931	0.00133931	0.0110979
sp|Q9H6A9|PCX3_HUMAN	PCNX3	Pecanex-like protein 3 OS=Homo sapiens OX=9606 GN=PCNX3 PE=1 SV=2	7376	2	-0.442861	0.00857919	0.0286604
sp|Q9NR19|ACSA_HUMAN	ACSS2	Acetyl-coenzyme A synthetase, cytoplasmic OS=Homo sapiens OX=9606 GN=ACSS2 PE=1 SV=1	1145	10	-0.442378	0.00161961	0.0121127
sp|Q9ULQ1|TPC1_HUMAN	TPCN1	Two pore channel protein 1 OS=Homo sapiens OX=9606 GN=TPCN1 PE=1 SV=3	5164	2	-0.441946	0.0603908	0.104862
sp|O75414|NDK6_HUMAN	NME6	Nucleoside diphosphate kinase 6 OS=Homo sapiens OX=9606 GN=NME6 PE=1 SV=3	3662	4	-0.441515	0.00138239	0.0111796
sp|Q9NRD1|FBX6_HUMAN	FBXO6	F-box only protein 6 OS=Homo sapiens OX=9606 GN=FBXO6 PE=1 SV=1	4941	3	-0.441112	0.0275828	0.0596118
sp|O14777|NDC80_HUMAN	NDC80	Kinetochore protein NDC80 homolog OS=Homo sapiens OX=9606 GN=NDC80 PE=1 SV=1	2382	29	-0.441008	0.000331872	0.00584634
sp|Q9Y2S2|CRYL1_HUMAN	CRYL1	Lambda-crystallin homolog OS=Homo sapiens OX=9606 GN=CRYL1 PE=1 SV=3	7122	2	-0.440816	0.0155103	0.0407687
sp|Q8IXM2-2|BAP18_HUMAN	BAP18	Isoform of Q8IXM2, Isoform 2 of Chromatin complexes subunit BAP18 OS=Homo sapiens OX=9606 GN=BAP18	960	2	-0.440813	0.00888161	0.0293281
sp|O94992|HEXI1_HUMAN	HEXIM1	Protein HEXIM1 OS=Homo sapiens OX=9606 GN=HEXIM1 PE=1 SV=1	1427	7	-0.440693	0.0134355	0.0374514
sp|Q12882|DPYD_HUMAN	DPYD	Dihydropyrimidine dehydrogenase [NADP(+)] OS=Homo sapiens OX=9606 GN=DPYD PE=1 SV=2	232	27	-0.44063	0.00150592	0.0116641
sp|Q9Y4X4|KLF12_HUMAN	KLF12	Krueppel-like factor 12 OS=Homo sapiens OX=9606 GN=KLF12 PE=1 SV=2	6158	2	-0.44052	0.0161795	0.0418563
sp|Q6QNY1|BL1S2_HUMAN	BLOC1S2	Biogenesis of lysosome-related organelles complex 1 subunit 2 OS=Homo sapiens OX=9606 GN=BLOC1S2 PE=1 SV=1	5546	4	-0.440496	0.00131544	0.010984
sp|Q9BZD4|NUF2_HUMAN	NUF2	Kinetochore protein Nuf2 OS=Homo sapiens OX=9606 GN=NUF2 PE=1 SV=2	5637	19	-0.44017	0.00793448	0.0274133
sp|A6NDB9|PALM3_HUMAN	PALM3	Paralemmin-3 OS=Homo sapiens OX=9606 GN=PALM3 PE=1 SV=2	6200	1	-0.439978	0.0844437	0.134453
sp|Q6AHZ1|Z518A_HUMAN	ZNF518A	Zinc finger protein 518A OS=Homo sapiens OX=9606 GN=ZNF518A PE=1 SV=2	6714	3	-0.439905	0.0118499	0.0348739
sp|Q9H0X9|OSBL5_HUMAN	OSBPL5	Oxysterol-binding protein-related protein 5 OS=Homo sapiens OX=9606 GN=OSBPL5 PE=1 SV=1	3786	3	-0.439522	0.00227907	0.0138759
sp|P15529|MCP_HUMAN	CD46	Membrane cofactor protein OS=Homo sapiens OX=9606 GN=CD46 PE=1 SV=3	3270	3	-0.439511	0.0132619	0.0371267
sp|P20248|CCNA2_HUMAN	CCNA2	Cyclin-A2 OS=Homo sapiens OX=9606 GN=CCNA2 PE=1 SV=2	333	4	-0.439024	0.00895607	0.0294966
tr|K7EQB2|K7EQB2_HUMAN	GLYR1	Isoform of Q49A26, Glyoxylate reductase 1 homolog (Fragment) OS=Homo sapiens OX=9606 GN=GLYR1 PE=1 SV=8	2150	1	-0.438754	0.0343816	0.0696521
sp|Q9Y520-4|PRC2C_HUMAN	PRRC2C	Isoform of Q9Y520, Isoform 4 of Protein PRRC2C OS=Homo sapiens OX=9606 GN=PRRC2C	423	1	-0.438626	0.00378252	0.017947
sp|Q96F46|I17RA_HUMAN	IL17RA	Interleukin-17 receptor A OS=Homo sapiens OX=9606 GN=IL17RA PE=1 SV=2	5559	1	-0.438375	0.0189214	0.0461734
sp|O95067|CCNB2_HUMAN	CCNB2	G2/mitotic-specific cyclin-B2 OS=Homo sapiens OX=9606 GN=CCNB2 PE=1 SV=1	4479	8	-0.438355	0.000911622	0.0091464
sp|O00560-2|SDCB1_HUMAN	SDCBP	Isoform of O00560, Isoform 2 of Syntenin-1 OS=Homo sapiens OX=9606 GN=SDCBP	2703	1	-0.437965	0.0936758	0.145413
sp|P07947|YES_HUMAN	YES1	Tyrosine-protein kinase Yes OS=Homo sapiens OX=9606 GN=YES1 PE=1 SV=3	1673	7	-0.437867	0.000162312	0.00461069
sp|Q9H9P5|UNKL_HUMAN	UNKL	Putative E3 ubiquitin-protein ligase UNKL OS=Homo sapiens OX=9606 GN=UNKL PE=1 SV=3	7738	1	-0.437844	0.0864859	0.136944
sp|Q969T3|SNX21_HUMAN	SNX21	Sorting nexin-21 OS=Homo sapiens OX=9606 GN=SNX21 PE=1 SV=1	6371	4	-0.437781	0.00631442	0.023896
sp|Q8IWW6-3|RHG12_HUMAN	ARHGAP12	Isoform of Q8IWW6, Isoform 3 of Rho GTPase-activating protein 12 OS=Homo sapiens OX=9606 GN=ARHGAP12	1501	16	-0.437501	0.000624767	0.00768427
sp|Q3B820|F161A_HUMAN	FAM161A	Protein FAM161A OS=Homo sapiens OX=9606 GN=FAM161A PE=1 SV=2	7975	1	-0.437309	0.033449	0.0684184
sp|Q07954|LRP1_HUMAN	LRP1	Prolow-density lipoprotein receptor-related protein 1 OS=Homo sapiens OX=9606 GN=LRP1 PE=1 SV=2	660	90	-0.437045	0.000113374	0.00400456
sp|Q9HAW4|CLSPN_HUMAN	CLSPN	Claspin OS=Homo sapiens OX=9606 GN=CLSPN PE=1 SV=3	1699	6	-0.437	0.0226555	0.0517434
sp|O95236|APOL3_HUMAN	APOL3	Apolipoprotein L3 OS=Homo sapiens OX=9606 GN=APOL3 PE=1 SV=3	7214	1	-0.436908	0.121982	0.178669
sp|A9UHW6|MI4GD_HUMAN	MIF4GD	MIF4G domain-containing protein OS=Homo sapiens OX=9606 GN=MIF4GD PE=1 SV=1	6777	2	-0.436693	0.0290549	0.061863
sp|Q15846|CLUL1_HUMAN	CLUL1	Clusterin-like protein 1 OS=Homo sapiens OX=9606 GN=CLUL1 PE=1 SV=1	1856	1	-0.436612	0.115289	0.170653
tr|A0A3B3ITT1|A0A3B3ITT1_HUMAN	RAB12	Isoform of Q6IQ22, RAB12, member RAS oncogene family OS=Homo sapiens OX=9606 GN=RAB12 PE=1 SV=1	4841	11	-0.436306	0.0092162	0.0298783
sp|Q6UWJ1|TMCO3_HUMAN	TMCO3	Transmembrane and coiled-coil domain-containing protein 3 OS=Homo sapiens OX=9606 GN=TMCO3 PE=1 SV=1	150	5	-0.436252	0.0004576	0.00681899
sp|P51149|RAB7A_HUMAN	RAB7A	Ras-related protein Rab-7a OS=Homo sapiens OX=9606 GN=RAB7A PE=1 SV=1	2864	56	-0.436157	0.00669813	0.0247723
tr|A0A140TA36|A0A140TA36_HUMAN	VARS2	Isoform of Q5ST30, Valine--tRNA ligase, mitochondrial OS=Homo sapiens OX=9606 GN=VARS2 PE=1 SV=1	4402	9	-0.436131	0.00214788	0.0135303
sp|Q9HBG6|IF122_HUMAN	IFT122	Intraflagellar transport protein 122 homolog OS=Homo sapiens OX=9606 GN=IFT122 PE=1 SV=2	6698	4	-0.435619	0.0138175	0.038123
sp|P11117|PPAL_HUMAN	ACP2	Lysosomal acid phosphatase OS=Homo sapiens OX=9606 GN=ACP2 PE=1 SV=3	4713	6	-0.435512	0.0117421	0.0346881
sp|Q7Z6K5-2|ARPIN_HUMAN	ARPIN	Isoform of Q7Z6K5, Isoform C15orf38-AP3S2 of Arpin OS=Homo sapiens OX=9606 GN=ARPIN	3804	12	-0.435284	0.000133227	0.00420496
sp|Q5BJH2|TM128_HUMAN	TMEM128	Transmembrane protein 128 OS=Homo sapiens OX=9606 GN=TMEM128 PE=1 SV=2	5230	3	-0.435194	0.000149318	0.00445018
sp|P23470|PTPRG_HUMAN	PTPRG	Receptor-type tyrosine-protein phosphatase gamma OS=Homo sapiens OX=9606 GN=PTPRG PE=1 SV=4	4170	5	-0.435137	0.00783242	0.0271536
sp|P54803|GALC_HUMAN	GALC	Galactocerebrosidase OS=Homo sapiens OX=9606 GN=GALC PE=1 SV=3	5180	6	-0.434681	0.00821156	0.0279667
sp|Q9H773|DCTP1_HUMAN	DCTPP1	dCTP pyrophosphatase 1 OS=Homo sapiens OX=9606 GN=DCTPP1 PE=1 SV=1	3871	12	-0.434631	0.00524476	0.0215638
sp|Q9NVI1|FANCI_HUMAN	FANCI	Fanconi anemia group I protein OS=Homo sapiens OX=9606 GN=FANCI PE=1 SV=4	2161	30	-0.434171	0.00677856	0.0249597
sp|Q8N697|S15A4_HUMAN	SLC15A4	Solute carrier family 15 member 4 OS=Homo sapiens OX=9606 GN=SLC15A4 PE=1 SV=1	2783	2	-0.434153	0.00160348	0.0120449
sp|Q14934|NFAC4_HUMAN	NFATC4	Nuclear factor of activated T-cells, cytoplasmic 4 OS=Homo sapiens OX=9606 GN=NFATC4 PE=1 SV=2	6191	2	-0.433734	0.00268232	0.0149953
sp|Q6T4R5|NHS_HUMAN	NHS	Actin remodeling regulator NHS OS=Homo sapiens OX=9606 GN=NHS PE=1 SV=2	4341	7	-0.433651	0.00159856	0.0120261
sp|O77932|DXO_HUMAN	DXO	Decapping and exoribonuclease protein OS=Homo sapiens OX=9606 GN=DXO PE=1 SV=2	7485	6	-0.432724	0.00225839	0.0138303
sp|Q99757|THIOM_HUMAN	TXN2	Thioredoxin, mitochondrial OS=Homo sapiens OX=9606 GN=TXN2 PE=1 SV=2	5917	5	-0.432686	0.0149158	0.0398195
sp|P35222|CTNB1_HUMAN	CTNNB1	Catenin beta-1 OS=Homo sapiens OX=9606 GN=CTNNB1 PE=1 SV=1	415	49	-0.432629	0.000301017	0.00567372
sp|Q96KN3|PKNX2_HUMAN	PKNOX2	Homeobox protein PKNOX2 OS=Homo sapiens OX=9606 GN=PKNOX2 PE=1 SV=2	6722	1	-0.432328	0.0462479	0.0861321
sp|Q92624|APBP2_HUMAN	APPBP2	Amyloid protein-binding protein 2 OS=Homo sapiens OX=9606 GN=APPBP2 PE=1 SV=2	7349	2	-0.432219	0.0105933	0.0326416
sp|O43306|ADCY6_HUMAN	ADCY6	Adenylate cyclase type 6 OS=Homo sapiens OX=9606 GN=ADCY6 PE=1 SV=2	5937	2	-0.432042	0.0188409	0.0460387
sp|Q9BRK5|CAB45_HUMAN	SDF4	45 kDa calcium-binding protein OS=Homo sapiens OX=9606 GN=SDF4 PE=1 SV=1	4483	18	-0.431972	0.00044316	0.00677356
sp|Q7L7V1|DHX32_HUMAN	DHX32	Putative pre-mRNA-splicing factor ATP-dependent RNA helicase DHX32 OS=Homo sapiens OX=9606 GN=DHX32 PE=1 SV=1	1150	4	-0.431346	0.0114807	0.03425
sp|Q6RI45|BRWD3_HUMAN	BRWD3	Bromodomain and WD repeat-containing protein 3 OS=Homo sapiens OX=9606 GN=BRWD3 PE=1 SV=2	5429	2	-0.431199	0.194117	0.259374
sp|Q9Y2D8|ADIP_HUMAN	SSX2IP	Afadin- and alpha-actinin-binding protein OS=Homo sapiens OX=9606 GN=SSX2IP PE=1 SV=3	4128	5	-0.431141	0.0179524	0.0446844
sp|Q9BSJ6|PIMRE_HUMAN	PIMREG	Protein PIMREG OS=Homo sapiens OX=9606 GN=PIMREG PE=1 SV=1	8043	1	-0.431118	0.0108029	0.0330545
sp|P48552|NRIP1_HUMAN	NRIP1	Nuclear receptor-interacting protein 1 OS=Homo sapiens OX=9606 GN=NRIP1 PE=1 SV=2	844	9	-0.43078	0.0021245	0.0134764
sp|P33897|ABCD1_HUMAN	ABCD1	ATP-binding cassette sub-family D member 1 OS=Homo sapiens OX=9606 GN=ABCD1 PE=1 SV=2	4745	9	-0.430602	0.0263927	0.0575738
sp|Q9P0W2|HM20B_HUMAN	HMG20B	SWI/SNF-related matrix-associated actin-dependent regulator of chromatin subfamily E member 1-related OS=Homo sapiens OX=9606 GN=HMG20B PE=1 SV=1	6720	4	-0.43058	0.00118751	0.010351
sp|Q9BRT3|MIEN1_HUMAN	MIEN1	Migration and invasion enhancer 1 OS=Homo sapiens OX=9606 GN=MIEN1 PE=1 SV=1	4523	4	-0.430452	0.00614555	0.0236607
sp|Q9NVX7|KBTB4_HUMAN	KBTBD4	Kelch repeat and BTB domain-containing protein 4 OS=Homo sapiens OX=9606 GN=KBTBD4 PE=1 SV=4	4043	4	-0.430356	0.00129432	0.0109176
sp|O14939|PLD2_HUMAN	PLD2	Phospholipase D2 OS=Homo sapiens OX=9606 GN=PLD2 PE=1 SV=2	2374	13	-0.430218	0.00144105	0.0113609
sp|Q9BWW4|SSBP3_HUMAN	SSBP3	Single-stranded DNA-binding protein 3 OS=Homo sapiens OX=9606 GN=SSBP3 PE=1 SV=1	4139	2	-0.430086	0.0186875	0.04582
sp|Q8N4U5|T11L2_HUMAN	TCP11L2	T-complex protein 11-like protein 2 OS=Homo sapiens OX=9606 GN=TCP11L2 PE=1 SV=1	6785	1	-0.429861	0.0784826	0.127433
sp|Q96PM9|Z385A_HUMAN	ZNF385A	Zinc finger protein 385A OS=Homo sapiens OX=9606 GN=ZNF385A PE=1 SV=2	3385	5	-0.429612	0.00125697	0.0107532
sp|Q9BXB4|OSB11_HUMAN	OSBPL11	Oxysterol-binding protein-related protein 11 OS=Homo sapiens OX=9606 GN=OSBPL11 PE=1 SV=2	4933	12	-0.4294	0.0020519	0.0132163
sp|Q92521|PIGB_HUMAN	PIGB	GPI mannosyltransferase 3 OS=Homo sapiens OX=9606 GN=PIGB PE=1 SV=1	95	1	-0.429366	0.0434885	0.0824767
sp|O15231-9|ZN185_HUMAN	ZNF185	Isoform of O15231, Isoform 9 of Zinc finger protein 185 OS=Homo sapiens OX=9606 GN=ZNF185	6214	1	-0.429269	0.0919951	0.143598
sp|O95863|SNAI1_HUMAN	SNAI1	Zinc finger protein SNAI1 OS=Homo sapiens OX=9606 GN=SNAI1 PE=1 SV=2	5767	4	-0.429168	0.0115788	0.034351
sp|Q9NYZ3|GTSE1_HUMAN	GTSE1	G2 and S phase-expressed protein 1 OS=Homo sapiens OX=9606 GN=GTSE1 PE=1 SV=4	3889	5	-0.429087	0.00053895	0.00724713
sp|Q8IY47|KBTB2_HUMAN	KBTBD2	Kelch repeat and BTB domain-containing protein 2 OS=Homo sapiens OX=9606 GN=KBTBD2 PE=1 SV=2	2589	4	-0.42906	0.0101208	0.0317127
sp|Q9HCH5|SYTL2_HUMAN	SYTL2	Synaptotagmin-like protein 2 OS=Homo sapiens OX=9606 GN=SYTL2 PE=1 SV=3	7301	2	-0.428981	0.117453	0.17315
sp|Q16595|FRDA_HUMAN	FXN	Frataxin, mitochondrial OS=Homo sapiens OX=9606 GN=FXN PE=1 SV=2	6305	4	-0.428769	0.00622818	0.0237234
sp|Q8N3D4|EH1L1_HUMAN	EHBP1L1	EH domain-binding protein 1-like protein 1 OS=Homo sapiens OX=9606 GN=EHBP1L1 PE=1 SV=2	819	37	-0.428615	0.00138946	0.0112035
sp|Q8N4N3|KLH36_HUMAN	KLHL36	Kelch-like protein 36 OS=Homo sapiens OX=9606 GN=KLHL36 PE=1 SV=1	3746	4	-0.428602	0.0431979	0.0819841
sp|Q9H672|ASB7_HUMAN	ASB7	Ankyrin repeat and SOCS box protein 7 OS=Homo sapiens OX=9606 GN=ASB7 PE=1 SV=2	7554	1	-0.428445	0.0828908	0.132795
sp|Q7L1Q6|5MP2_HUMAN	BZW1	eIF5-mimic protein 2 OS=Homo sapiens OX=9606 GN=BZW1 PE=1 SV=1	955	29	-0.428189	0.00178403	0.012533
sp|Q96Q07|BTBD9_HUMAN	BTBD9	BTB/POZ domain-containing protein 9 OS=Homo sapiens OX=9606 GN=BTBD9 PE=1 SV=2	7671	2	-0.427912	0.0633191	0.108516
sp|Q9ULP0|NDRG4_HUMAN	NDRG4	Protein NDRG4 OS=Homo sapiens OX=9606 GN=NDRG4 PE=1 SV=2	6956	2	-0.42726	0.0114561	0.0342434
sp|P32856|STX2_HUMAN	STX2	Syntaxin-2 OS=Homo sapiens OX=9606 GN=STX2 PE=1 SV=3	4353	4	-0.427246	0.00663066	0.0246117
sp|P42338|PK3CB_HUMAN	PIK3CB	Phosphatidylinositol 4,5-bisphosphate 3-kinase catalytic subunit beta isoform OS=Homo sapiens OX=9606 GN=PIK3CB PE=1 SV=1	4048	8	-0.427133	0.000293661	0.00560793
sp|Q6XQN6|PNCB_HUMAN	NAPRT	Nicotinate phosphoribosyltransferase OS=Homo sapiens OX=9606 GN=NAPRT PE=1 SV=2	247	13	-0.427086	0.00193611	0.0129451
sp|Q9UHA4|LTOR3_HUMAN	LAMTOR3	Ragulator complex protein LAMTOR3 OS=Homo sapiens OX=9606 GN=LAMTOR3 PE=1 SV=1	5360	4	-0.426951	0.00781141	0.0271247
sp|P24311|COX7B_HUMAN	COX7B	Cytochrome c oxidase subunit 7B, mitochondrial OS=Homo sapiens OX=9606 GN=COX7B PE=1 SV=2	7666	3	-0.426721	0.00596324	0.0232843
sp|Q96H78|S2544_HUMAN	SLC25A44	Solute carrier family 25 member 44 OS=Homo sapiens OX=9606 GN=SLC25A44 PE=1 SV=1	7587	2	-0.426625	0.011382	0.0340728
sp|Q96P70|IPO9_HUMAN	IPO9	Importin-9 OS=Homo sapiens OX=9606 GN=IPO9 PE=1 SV=3	27	37	-0.426517	0.0082776	0.0280946
sp|Q9BZG1|RAB34_HUMAN	RAB34	Ras-related protein Rab-34 OS=Homo sapiens OX=9606 GN=RAB34 PE=1 SV=1	1288	13	-0.426399	0.0128053	0.0364205
sp|Q96E52|OMA1_HUMAN	OMA1	Metalloendopeptidase OMA1, mitochondrial OS=Homo sapiens OX=9606 GN=OMA1 PE=1 SV=1	6657	3	-0.42612	0.00112514	0.0101665
sp|Q8WVS4|DC2I1_HUMAN	DYNC2I1	Cytoplasmic dynein 2 intermediate chain 1 OS=Homo sapiens OX=9606 GN=DYNC2I1 PE=1 SV=3	2553	3	-0.426082	0.000398402	0.00640969
sp|Q8N4Q0|PTGR3_HUMAN	PTGR3	Prostaglandin reductase 3 OS=Homo sapiens OX=9606 GN=PTGR3 PE=1 SV=1	3399	9	-0.425417	0.00637882	0.0240733
sp|Q9H3S5|PIGM_HUMAN	PIGM	GPI mannosyltransferase 1 OS=Homo sapiens OX=9606 GN=PIGM PE=1 SV=1	6569	1	-0.425355	0.143503	0.203565
sp|Q8IV08|PLD3_HUMAN	PLD3	5'-3' exonuclease PLD3 OS=Homo sapiens OX=9606 GN=PLD3 PE=1 SV=1	7597	2	-0.425124	0.0246293	0.0545782
sp|P20337|RAB3B_HUMAN	RAB3B	Ras-related protein Rab-3B OS=Homo sapiens OX=9606 GN=RAB3B PE=1 SV=2	4841	11	-0.425121	0.010265	0.03201
sp|Q15345|LRC41_HUMAN	LRRC41	Leucine-rich repeat-containing protein 41 OS=Homo sapiens OX=9606 GN=LRRC41 PE=1 SV=3	2823	9	-0.425031	0.000645904	0.00783183
sp|Q8WVM7|STAG1_HUMAN	STAG1	Cohesin subunit SA-1 OS=Homo sapiens OX=9606 GN=STAG1 PE=1 SV=3	2662	21	-0.424412	0.00415666	0.0189013
sp|Q504Q3|PAN2_HUMAN	PAN2	PAN2-PAN3 deadenylation complex catalytic subunit PAN2 OS=Homo sapiens OX=9606 GN=PAN2 PE=1 SV=3	2010	9	-0.424141	0.000206521	0.00501823
sp|Q9ULM2|ZN490_HUMAN	ZNF490	Zinc finger protein 490 OS=Homo sapiens OX=9606 GN=ZNF490 PE=1 SV=2	1464	1	-0.424107	0.0965776	0.148795
sp|Q92686|NEUG_HUMAN	NRGN	Neurogranin OS=Homo sapiens OX=9606 GN=NRGN PE=1 SV=1	6884	1	-0.423871	0.00635536	0.0240136
sp|Q4G0A6|MINY4_HUMAN	MINDY4	Probable ubiquitin carboxyl-terminal hydrolase MINDY-4 OS=Homo sapiens OX=9606 GN=MINDY4 PE=1 SV=2	6102	2	-0.42381	0.0077307	0.0270173
sp|O75787|RENR_HUMAN	ATP6AP2	Renin receptor OS=Homo sapiens OX=9606 GN=ATP6AP2 PE=1 SV=2	2699	10	-0.423761	0.00180467	0.0126075
sp|Q8TEQ0|SNX29_HUMAN	SNX29	Sorting nexin-29 OS=Homo sapiens OX=9606 GN=SNX29 PE=1 SV=3	5786	6	-0.42375	0.000530307	0.00720552
sp|Q96LW4|PRIPO_HUMAN	PRIMPOL	DNA-directed primase/polymerase protein OS=Homo sapiens OX=9606 GN=PRIMPOL PE=1 SV=3	5131	2	-0.423696	0.000698061	0.00812897
sp|P51959|CCNG1_HUMAN	CCNG1	Cyclin-G1 OS=Homo sapiens OX=9606 GN=CCNG1 PE=1 SV=2	7133	2	-0.423658	0.0788316	0.127863
sp|Q9HBL8|NMRL1_HUMAN	NMRAL1	NmrA-like family domain-containing protein 1 OS=Homo sapiens OX=9606 GN=NMRAL1 PE=1 SV=1	2498	7	-0.42361	0.001348	0.0111283
sp|Q8WVZ9|KBTB7_HUMAN	KBTBD7	Kelch repeat and BTB domain-containing protein 7 OS=Homo sapiens OX=9606 GN=KBTBD7 PE=1 SV=1	5518	4	-0.423522	0.0212805	0.0496668
sp|Q14164|IKKE_HUMAN	IKBKE	Inhibitor of nuclear factor kappa-B kinase subunit epsilon OS=Homo sapiens OX=9606 GN=IKBKE PE=1 SV=1	2630	2	-0.423375	0.0809556	0.13043
sp|Q96GX1|TECT2_HUMAN	TCTN2	Tectonic-2 OS=Homo sapiens OX=9606 GN=TCTN2 PE=1 SV=1	3969	3	-0.423055	0.00733737	0.0261453
tr|A0A9L9PX62|A0A9L9PX62_HUMAN	GPS1	Isoform of Q13098, G protein pathway suppressor 1 OS=Homo sapiens OX=9606 GN=GPS1 PE=1 SV=1	1245	1	-0.422566	0.02104	0.049428
sp|Q6ZMV8|ZN730_HUMAN	ZNF730	Putative zinc finger protein 730 OS=Homo sapiens OX=9606 GN=ZNF730 PE=1 SV=1	4956	1	-0.422359	0.205142	0.271432
sp|Q9P0N9|TBCD7_HUMAN	TBC1D7	TBC1 domain family member 7 OS=Homo sapiens OX=9606 GN=TBC1D7 PE=1 SV=1	1847	3	-0.42234	0.00103806	0.00976813
sp|Q9UM82|SPAT2_HUMAN	SPATA2	Spermatogenesis-associated protein 2 OS=Homo sapiens OX=9606 GN=SPATA2 PE=1 SV=2	5481	2	-0.421515	0.0209861	0.0493567
sp|Q86TP1|PRUN1_HUMAN	PRUNE1	Exopolyphosphatase PRUNE1 OS=Homo sapiens OX=9606 GN=PRUNE1 PE=1 SV=2	3904	2	-0.420849	0.00309995	0.0162089
sp|O75340|PDCD6_HUMAN	PDCD6	Programmed cell death protein 6 OS=Homo sapiens OX=9606 GN=PDCD6 PE=1 SV=1	1744	15	-0.420781	8.16e-05	0.00355055
sp|Q9H0U4|RAB1B_HUMAN	RAB1B	Ras-related protein Rab-1B OS=Homo sapiens OX=9606 GN=RAB1B PE=1 SV=1	4841	8	-0.420679	0.000390743	0.00635036
tr|A0A8I5KTA1|A0A8I5KTA1_HUMAN	PDIA3	Isoform of P30101, Protein disulfide isomerase family A member 3 (Fragment) OS=Homo sapiens OX=9606 GN=PDIA3 PE=1 SV=1	4069	1	-0.420499	0.0804949	0.129943
sp|P35568|IRS1_HUMAN	IRS1	Insulin receptor substrate 1 OS=Homo sapiens OX=9606 GN=IRS1 PE=1 SV=1	3650	9	-0.420382	0.00256319	0.0146374
sp|O60318|GANP_HUMAN	MCM3AP	Germinal-center associated nuclear protein OS=Homo sapiens OX=9606 GN=MCM3AP PE=1 SV=2	1418	19	-0.420211	0.00660639	0.0245813
sp|Q96JP0|FEM1C_HUMAN	FEM1C	Protein fem-1 homolog C OS=Homo sapiens OX=9606 GN=FEM1C PE=1 SV=1	104	2	-0.419935	0.435458	0.505273
sp|O75381|PEX14_HUMAN	PEX14	Peroxisomal membrane protein PEX14 OS=Homo sapiens OX=9606 GN=PEX14 PE=1 SV=1	5561	11	-0.418979	0.00073221	0.00829751
sp|Q4G0S4|C27C1_HUMAN	CYP27C1	Cytochrome P450 27C1 OS=Homo sapiens OX=9606 GN=CYP27C1 PE=1 SV=3	7804	1	-0.418482	0.0296982	0.0627805
sp|Q499Z4|ZN672_HUMAN	ZNF672	Zinc finger protein 672 OS=Homo sapiens OX=9606 GN=ZNF672 PE=1 SV=2	1417	2	-0.41846	0.00343606	0.0171395
sp|Q9H0H3|KLH25_HUMAN	KLHL25	Kelch-like protein 25 OS=Homo sapiens OX=9606 GN=KLHL25 PE=1 SV=1	3997	4	-0.418399	0.0248672	0.0550117
sp|Q7LBR1|CHM1B_HUMAN	CHMP1B	Charged multivesicular body protein 1b OS=Homo sapiens OX=9606 GN=CHMP1B PE=1 SV=1	6784	5	-0.417949	0.0149668	0.0398538
sp|Q99643|C560_HUMAN	SDHC	Succinate dehydrogenase cytochrome b560 subunit, mitochondrial OS=Homo sapiens OX=9606 GN=SDHC PE=1 SV=1	6540	3	-0.417935	0.0231909	0.0523739
sp|P16260|GDC_HUMAN	SLC25A16	Solute carrier family 25 member 16 OS=Homo sapiens OX=9606 GN=SLC25A16 PE=1 SV=3	6316	1	-0.417811	0.029264	0.0621587
sp|O60551|NMT2_HUMAN	NMT2	Glycylpeptide N-tetradecanoyltransferase 2 OS=Homo sapiens OX=9606 GN=NMT2 PE=1 SV=1	1865	9	-0.417703	0.000997636	0.00952016
sp|Q9P1Z0|ZBTB4_HUMAN	ZBTB4	Zinc finger and BTB domain-containing protein 4 OS=Homo sapiens OX=9606 GN=ZBTB4 PE=1 SV=3	1472	4	-0.417239	0.00154334	0.0117397
sp|O94761|RECQ4_HUMAN	RECQL4	ATP-dependent DNA helicase Q4 OS=Homo sapiens OX=9606 GN=RECQL4 PE=1 SV=2	7568	1	-0.41719	0.00047178	0.00695699
sp|Q9P0T7|TMEM9_HUMAN	TMEM9	Proton-transporting V-type ATPase complex assembly regulator TMEM9 OS=Homo sapiens OX=9606 GN=TMEM9 PE=1 SV=1	7249	4	-0.417088	0.00720941	0.0258821
sp|Q8WZ73|RFFL_HUMAN	RFFL	E3 ubiquitin-protein ligase rififylin OS=Homo sapiens OX=9606 GN=RFFL PE=1 SV=1	4588	3	-0.41671	0.0680737	0.114485
sp|P51687|SUOX_HUMAN	SUOX	Sulfite oxidase, mitochondrial OS=Homo sapiens OX=9606 GN=SUOX PE=1 SV=2	5419	5	-0.416234	0.00169071	0.0123145
sp|Q5HYA8|MKS3_HUMAN	TMEM67	Meckelin OS=Homo sapiens OX=9606 GN=TMEM67 PE=1 SV=2	6645	5	-0.415651	0.0102534	0.0319847
sp|Q8N2S1-2|LTBP4_HUMAN	LTBP4	Isoform of Q8N2S1, Isoform 2 of Latent-transforming growth factor beta-binding protein 4 OS=Homo sapiens OX=9606 GN=LTBP4	6038	1	-0.415552	0.102849	0.155947
sp|Q9Y315|DEOC_HUMAN	DERA	Deoxyribose-phosphate aldolase OS=Homo sapiens OX=9606 GN=DERA PE=1 SV=2	259	12	-0.415538	0.000797199	0.00864742
sp|P28702|RXRB_HUMAN	RXRB	Retinoic acid receptor RXR-beta OS=Homo sapiens OX=9606 GN=RXRB PE=1 SV=2	1922	10	-0.414834	0.000437484	0.00674759
sp|P24844|MYL9_HUMAN	MYL9	Myosin regulatory light polypeptide 9 OS=Homo sapiens OX=9606 GN=MYL9 PE=1 SV=4	3251	2	-0.414265	0.0252831	0.0556923
sp|Q9Y5W8|SNX13_HUMAN	SNX13	Sorting nexin-13 OS=Homo sapiens OX=9606 GN=SNX13 PE=1 SV=4	4026	4	-0.414156	0.000884058	0.00900907
sp|P84157|MXRA7_HUMAN	MXRA7	Matrix-remodeling-associated protein 7 OS=Homo sapiens OX=9606 GN=MXRA7 PE=1 SV=1	1511	8	-0.414107	0.0337286	0.068789
sp|Q13303|KCAB2_HUMAN	KCNAB2	Voltage-gated potassium channel subunit beta-2 OS=Homo sapiens OX=9606 GN=KCNAB2 PE=1 SV=2	1277	2	-0.414006	0.0226785	0.051757
sp|Q96CM8|ACSF2_HUMAN	ACSF2	Medium-chain acyl-CoA ligase ACSF2, mitochondrial OS=Homo sapiens OX=9606 GN=ACSF2 PE=1 SV=2	4289	6	-0.413969	0.00267167	0.014988
sp|P02545-2|LMNA_HUMAN	LMNA	Isoform of P02545, Isoform C of Prelamin-A/C OS=Homo sapiens OX=9606 GN=LMNA	83	1	-0.413547	0.0222066	0.0510828
sp|Q5TEA3|DAAF9_HUMAN	DNAAF9	Dynein axonemal assembly factor 9 OS=Homo sapiens OX=9606 GN=DNAAF9 PE=1 SV=1	6822	2	-0.413378	0.00420609	0.0190151
sp|Q53EQ6|TIGD5_HUMAN	TIGD5	Tigger transposable element-derived protein 5 OS=Homo sapiens OX=9606 GN=TIGD5 PE=1 SV=3	7108	1	-0.413349	0.00943881	0.0303283
sp|Q9BQF6|SENP7_HUMAN	SENP7	Sentrin-specific protease 7 OS=Homo sapiens OX=9606 GN=SENP7 PE=1 SV=4	7399	4	-0.413072	0.00296281	0.0158423
tr|A0A1C7CYX0|A0A1C7CYX0_HUMAN	EXOC3L2	Isoform of Q2M3D2, Exocyst complex component 3 like 2 OS=Homo sapiens OX=9606 GN=EXOC3L2 PE=1 SV=1	1343	24	-0.413017	0.000691008	0.00809585
sp|P34059|GALNS_HUMAN	GALNS	N-acetylgalactosamine-6-sulfatase OS=Homo sapiens OX=9606 GN=GALNS PE=1 SV=1	2982	6	-0.41295	0.000497542	0.00704283
sp|Q9H0K1|SIK2_HUMAN	SIK2	Serine/threonine-protein kinase SIK2 OS=Homo sapiens OX=9606 GN=SIK2 PE=1 SV=1	458	10	-0.412917	0.00309086	0.0162029
sp|Q5T9L3|WLS_HUMAN	WLS	Protein wntless homolog OS=Homo sapiens OX=9606 GN=WLS PE=1 SV=2	3926	3	-0.412826	0.000857967	0.00890455
sp|Q9GZU7-3|CTDS1_HUMAN	CTDSP1	Isoform of Q9GZU7, Isoform 3 of Carboxy-terminal domain RNA polymerase II polypeptide A small phosphatase 1 OS=Homo sapiens OX=9606 GN=CTDSP1	7892	2	-0.412751	0.000104082	0.00386166
sp|P37173|TGFR2_HUMAN	TGFBR2	TGF-beta receptor type-2 OS=Homo sapiens OX=9606 GN=TGFBR2 PE=1 SV=2	4387	8	-0.412736	2.59e-05	0.00250258
sp|Q9Y5E7|PCDB2_HUMAN	PCDHB2	Protocadherin beta-2 OS=Homo sapiens OX=9606 GN=PCDHB2 PE=1 SV=1	2959	2	-0.41259	0.0330269	0.0677837
tr|H3BMH6|H3BMH6_HUMAN	RARG	Isoform of P13631, Retinoic acid receptor gamma (Fragment) OS=Homo sapiens OX=9606 GN=RARG PE=4 SV=1	7030	1	-0.412566	0.205839	0.272236
sp|Q76I76|SSH2_HUMAN	SSH2	Protein phosphatase Slingshot homolog 2 OS=Homo sapiens OX=9606 GN=SSH2 PE=1 SV=1	4496	6	-0.41246	0.00731071	0.0261117
sp|P52630|STAT2_HUMAN	STAT2	Signal transducer and activator of transcription 2 OS=Homo sapiens OX=9606 GN=STAT2 PE=1 SV=1	1495	27	-0.411605	0.0404374	0.0781411
sp|Q9NY35|CLDN1_HUMAN	CLDND1	Claudin domain-containing protein 1 OS=Homo sapiens OX=9606 GN=CLDND1 PE=1 SV=1	7839	2	-0.411596	0.0413472	0.0793595
sp|Q15121|PEA15_HUMAN	PEA15	Astrocytic phosphoprotein PEA-15 OS=Homo sapiens OX=9606 GN=PEA15 PE=1 SV=2	4656	8	-0.411456	0.0538567	0.0963317
sp|Q8N5S9|KKCC1_HUMAN	CAMKK1	Calcium/calmodulin-dependent protein kinase kinase 1 OS=Homo sapiens OX=9606 GN=CAMKK1 PE=1 SV=2	7529	1	-0.411195	0.0970377	0.149301
sp|Q8WW01|SEN15_HUMAN	TSEN15	tRNA-splicing endonuclease subunit Sen15 OS=Homo sapiens OX=9606 GN=TSEN15 PE=1 SV=1	6136	4	-0.411076	0.0059231	0.0231773
sp|Q96BF6|NACC2_HUMAN	NACC2	Nucleus accumbens-associated protein 2 OS=Homo sapiens OX=9606 GN=NACC2 PE=1 SV=1	3362	3	-0.410947	0.0210821	0.0494801
sp|Q9Y2G8|DJC16_HUMAN	DNAJC16	DnaJ homolog subfamily C member 16 OS=Homo sapiens OX=9606 GN=DNAJC16 PE=1 SV=3	7586	2	-0.410569	0.0161808	0.0418563
sp|Q96GX2|A7L3B_HUMAN	ATXN7L3B	Ataxin-7-like protein 3B OS=Homo sapiens OX=9606 GN=ATXN7L3B PE=1 SV=2	4223	4	-0.410437	0.00926428	0.0299368
sp|Q5SVZ6|ZMYM1_HUMAN	ZMYM1	Zinc finger MYM-type protein 1 OS=Homo sapiens OX=9606 GN=ZMYM1 PE=1 SV=1	3297	7	-0.410309	0.00526335	0.0216097
sp|Q8N6S5|AR6P6_HUMAN	ARL6IP6	ADP-ribosylation factor-like protein 6-interacting protein 6 OS=Homo sapiens OX=9606 GN=ARL6IP6 PE=1 SV=1	1078	2	-0.410304	0.000204301	0.00501823
sp|Q8N961|ABTB2_HUMAN	ABTB2	Ankyrin repeat and BTB/POZ domain-containing protein 2 OS=Homo sapiens OX=9606 GN=ABTB2 PE=1 SV=2	7167	2	-0.410274	0.0121631	0.0353112
sp|Q5JWR5|DOP1A_HUMAN	DOP1A	Protein DOP1A OS=Homo sapiens OX=9606 GN=DOP1A PE=1 SV=1	1136	2	-0.410131	0.0307541	0.0643199
sp|P20338|RAB4A_HUMAN	RAB4A	Ras-related protein Rab-4A OS=Homo sapiens OX=9606 GN=RAB4A PE=1 SV=3	4841	10	-0.410031	0.00357847	0.0175314
sp|P14635|CCNB1_HUMAN	CCNB1	G2/mitotic-specific cyclin-B1 OS=Homo sapiens OX=9606 GN=CCNB1 PE=1 SV=1	2384	7	-0.40981	6.54e-05	0.00340995
sp|Q02086|SP2_HUMAN	SP2	Transcription factor Sp2 OS=Homo sapiens OX=9606 GN=SP2 PE=1 SV=3	1221	5	-0.409596	0.00355769	0.0174552
sp|O96018|APBA3_HUMAN	APBA3	Amyloid-beta A4 precursor protein-binding family A member 3 OS=Homo sapiens OX=9606 GN=APBA3 PE=1 SV=1	7166	1	-0.409489	0.0566974	0.100035
sp|Q9BZJ4|S2539_HUMAN	SLC25A39	Mitochondrial glutathione transporter SLC25A39 OS=Homo sapiens OX=9606 GN=SLC25A39 PE=1 SV=2	7627	1	-0.409381	0.00437074	0.0194089
sp|Q96HJ9|FMC1_HUMAN	FMC1	Protein FMC1 homolog OS=Homo sapiens OX=9606 GN=FMC1 PE=1 SV=2	967	2	-0.409281	0.0116298	0.0344589
sp|Q16670|ZSC26_HUMAN	ZSCAN26	Zinc finger and SCAN domain-containing protein 26 OS=Homo sapiens OX=9606 GN=ZSCAN26 PE=1 SV=2	6725	1	-0.409033	0.00778461	0.0271015
sp|Q6W2J9|BCOR_HUMAN	BCOR	BCL-6 corepressor OS=Homo sapiens OX=9606 GN=BCOR PE=1 SV=1	1708	11	-0.408696	0.00623409	0.0237234
sp|Q9HAT2|SIAE_HUMAN	SIAE	Sialate O-acetylesterase OS=Homo sapiens OX=9606 GN=SIAE PE=1 SV=1	5792	1	-0.408293	0.0855433	0.1358
sp|O15440|MRP5_HUMAN	ABCC5	ATP-binding cassette sub-family C member 5 OS=Homo sapiens OX=9606 GN=ABCC5 PE=1 SV=2	5853	2	-0.408248	0.0307884	0.0643635
sp|P46013|KI67_HUMAN	MKI67	Proliferation marker protein Ki-67 OS=Homo sapiens OX=9606 GN=MKI67 PE=1 SV=2	937	154	-0.408129	0.086505	0.136944
sp|O94887|FARP2_HUMAN	FARP2	FERM, ARHGEF and pleckstrin domain-containing protein 2 OS=Homo sapiens OX=9606 GN=FARP2 PE=1 SV=3	2490	7	-0.408108	0.00150645	0.0116641
sp|Q9UN70|PCDGK_HUMAN	PCDHGC3	Protocadherin gamma-C3 OS=Homo sapiens OX=9606 GN=PCDHGC3 PE=1 SV=1	4031	5	-0.408013	0.009124	0.0297682
sp|O15379|HDAC3_HUMAN	HDAC3	Histone deacetylase 3 OS=Homo sapiens OX=9606 GN=HDAC3 PE=1 SV=2	7047	6	-0.407734	0.00206004	0.0132163
sp|O95503|CBX6_HUMAN	CBX6	Chromobox protein homolog 6 OS=Homo sapiens OX=9606 GN=CBX6 PE=1 SV=1	1008	8	-0.407162	0.0054895	0.0221
sp|P52435|RPB11_HUMAN	POLR2J	DNA-directed RNA polymerase II subunit RPB11-a OS=Homo sapiens OX=9606 GN=POLR2J PE=1 SV=1	4698	7	-0.40699	0.0447362	0.0840538
sp|Q8ND90|PNMA1_HUMAN	PNMA1	Paraneoplastic antigen Ma1 OS=Homo sapiens OX=9606 GN=PNMA1 PE=1 SV=2	2204	5	-0.406763	0.00170885	0.0123332
sp|Q99941|ATF6B_HUMAN	ATF6B	Cyclic AMP-dependent transcription factor ATF-6 beta OS=Homo sapiens OX=9606 GN=ATF6B PE=1 SV=2	5127	3	-0.406591	0.0015291	0.011707
sp|Q12873|CHD3_HUMAN	CHD3	Chromodomain-helicase-DNA-binding protein 3 OS=Homo sapiens OX=9606 GN=CHD3 PE=1 SV=3	1399	58	-0.406358	4.64e-05	0.00307932
sp|O95382|M3K6_HUMAN	MAP3K6	Mitogen-activated protein kinase kinase kinase 6 OS=Homo sapiens OX=9606 GN=MAP3K6 PE=1 SV=3	1703	9	-0.405929	0.00127167	0.0108438
sp|Q8NC44|RETR2_HUMAN	RETREG2	Reticulophagy regulator 2 OS=Homo sapiens OX=9606 GN=RETREG2 PE=1 SV=3	4510	2	-0.405833	0.111746	0.166848
sp|O14672|ADA10_HUMAN	ADAM10	Disintegrin and metalloproteinase domain-containing protein 10 OS=Homo sapiens OX=9606 GN=ADAM10 PE=1 SV=1	1850	13	-0.405722	0.000733354	0.00829751
sp|P25686|DNJB2_HUMAN	DNAJB2	DnaJ homolog subfamily B member 2 OS=Homo sapiens OX=9606 GN=DNAJB2 PE=1 SV=3	991	3	-0.405679	0.0166282	0.0426736
sp|Q86SX6|GLRX5_HUMAN	GLRX5	Glutaredoxin-related protein 5, mitochondrial OS=Homo sapiens OX=9606 GN=GLRX5 PE=1 SV=2	4948	4	-0.405588	0.0226728	0.051757
sp|Q6NWY9|PR40B_HUMAN	PRPF40B	Pre-mRNA-processing factor 40 homolog B OS=Homo sapiens OX=9606 GN=PRPF40B PE=1 SV=1	1220	4	-0.405564	0.00239048	0.0141192
sp|Q07890|SOS2_HUMAN	SOS2	Son of sevenless homolog 2 OS=Homo sapiens OX=9606 GN=SOS2 PE=1 SV=2	1617	2	-0.405397	0.0703676	0.11726
sp|Q8WUD6|CHPT1_HUMAN	CHPT1	Cholinephosphotransferase 1 OS=Homo sapiens OX=9606 GN=CHPT1 PE=1 SV=1	2469	1	-0.405283	0.00491662	0.0207774
sp|O94830|DDHD2_HUMAN	DDHD2	Phospholipase DDHD2 OS=Homo sapiens OX=9606 GN=DDHD2 PE=1 SV=2	4574	4	-0.405207	0.00399122	0.0185009
sp|Q9Y5Z0|BACE2_HUMAN	BACE2	Beta-secretase 2 OS=Homo sapiens OX=9606 GN=BACE2 PE=1 SV=1	2020	2	-0.405198	0.227625	0.295335
sp|Q9UNW1|MINP1_HUMAN	MINPP1	Multiple inositol polyphosphate phosphatase 1 OS=Homo sapiens OX=9606 GN=MINPP1 PE=1 SV=1	2698	18	-0.405032	0.0020225	0.01316
sp|Q9BTX7|TTPAL_HUMAN	TTPAL	Alpha-tocopherol transfer protein-like OS=Homo sapiens OX=9606 GN=TTPAL PE=1 SV=2	2035	4	-0.405026	0.00260711	0.0147273
sp|Q16626|MEA1_HUMAN	MEA1	Male-enhanced antigen 1 OS=Homo sapiens OX=9606 GN=MEA1 PE=1 SV=2	7548	3	-0.40497	0.0210588	0.0494381
sp|Q9HD47|MOG1_HUMAN	RANGRF	Ran guanine nucleotide release factor OS=Homo sapiens OX=9606 GN=RANGRF PE=1 SV=1	3856	3	-0.404911	0.0126631	0.0362222
sp|O95235|KI20A_HUMAN	KIF20A	Kinesin-like protein KIF20A OS=Homo sapiens OX=9606 GN=KIF20A PE=1 SV=1	670	27	-0.404752	0.00448663	0.0196547
sp|Q9UNA1|RHG26_HUMAN	ARHGAP26	Rho GTPase-activating protein 26 OS=Homo sapiens OX=9606 GN=ARHGAP26 PE=1 SV=1	5998	2	-0.404739	0.0104809	0.0323748
sp|Q9Y4B5|MTCL1_HUMAN	MTCL1	Microtubule cross-linking factor 1 OS=Homo sapiens OX=9606 GN=MTCL1 PE=1 SV=5	148	6	-0.40466	0.00581449	0.0228933
sp|Q969J2|ZKSC4_HUMAN	ZKSCAN4	Zinc finger protein with KRAB and SCAN domains 4 OS=Homo sapiens OX=9606 GN=ZKSCAN4 PE=1 SV=1	5135	1	-0.404654	0.221674	0.289015
sp|Q9NXG0|CNTLN_HUMAN	CNTLN	Centlein OS=Homo sapiens OX=9606 GN=CNTLN PE=1 SV=6	3921	8	-0.404581	0.00832982	0.0282004
sp|Q13641|TPBG_HUMAN	TPBG	Trophoblast glycoprotein OS=Homo sapiens OX=9606 GN=TPBG PE=1 SV=1	4756	2	-0.404484	0.0641179	0.109637
sp|Q14156|EFR3A_HUMAN	EFR3A	Protein EFR3 homolog A OS=Homo sapiens OX=9606 GN=EFR3A PE=1 SV=2	6581	6	-0.404375	0.00234797	0.0140837
sp|P61769|B2MG_HUMAN	B2M	Beta-2-microglobulin OS=Homo sapiens OX=9606 GN=B2M PE=1 SV=1	7944	1	-0.40408	0.0154471	0.0406644
sp|Q9NT99|LRC4B_HUMAN	LRRC4B	Leucine-rich repeat-containing protein 4B OS=Homo sapiens OX=9606 GN=LRRC4B PE=1 SV=3	4474	3	-0.403407	0.0285089	0.0610043
sp|Q96RY7|IF140_HUMAN	IFT140	Intraflagellar transport protein 140 homolog OS=Homo sapiens OX=9606 GN=IFT140 PE=1 SV=1	2147	9	-0.403064	0.00963903	0.0308156
sp|Q93063|EXT2_HUMAN	EXT2	Exostosin-2 OS=Homo sapiens OX=9606 GN=EXT2 PE=1 SV=1	914	19	-0.402799	0.0053161	0.0217477
sp|Q6VMQ6|MCAF1_HUMAN	ATF7IP	Activating transcription factor 7-interacting protein 1 OS=Homo sapiens OX=9606 GN=ATF7IP PE=1 SV=3	154	24	-0.40203	0.00194896	0.0129659
sp|Q9NSG2|FIRRM_HUMAN	FIRRM	FIGNL1-interacting regulator of recombination and mitosis OS=Homo sapiens OX=9606 GN=FIRRM PE=1 SV=1	5851	6	-0.401975	0.000968787	0.00939796
sp|Q69YH5|CDCA2_HUMAN	CDCA2	Cell division cycle-associated protein 2 OS=Homo sapiens OX=9606 GN=CDCA2 PE=1 SV=2	668	9	-0.401773	0.00986493	0.0312364
sp|Q9UJX4|APC5_HUMAN	ANAPC5	Anaphase-promoting complex subunit 5 OS=Homo sapiens OX=9606 GN=ANAPC5 PE=1 SV=2	997	18	-0.40119	0.00256356	0.0146374
sp|P48380|RFX3_HUMAN	RFX3	Transcription factor RFX3 OS=Homo sapiens OX=9606 GN=RFX3 PE=1 SV=2	1438	1	-0.400824	0.0117791	0.0347523
sp|P62256|UBE2H_HUMAN	UBE2H	Ubiquitin-conjugating enzyme E2 H OS=Homo sapiens OX=9606 GN=UBE2H PE=1 SV=1	6066	8	-0.400613	0.00192472	0.0129024
sp|Q8N5G0|SIM20_HUMAN	SMIM20	Small integral membrane protein 20 OS=Homo sapiens OX=9606 GN=SMIM20 PE=1 SV=3	1622	2	-0.399901	0.00500593	0.0210471
sp|O94941|RNF37_HUMAN	UBOX5	RING finger protein 37 OS=Homo sapiens OX=9606 GN=UBOX5 PE=1 SV=1	2956	1	-0.399071	0.0580908	0.101833
sp|Q92562|FIG4_HUMAN	FIG4	Polyphosphoinositide phosphatase OS=Homo sapiens OX=9606 GN=FIG4 PE=1 SV=1	7191	5	-0.398703	0.0178109	0.0444417
sp|Q8IXW5|RPAP2_HUMAN	RPAP2	Putative RNA polymerase II subunit B1 CTD phosphatase RPAP2 OS=Homo sapiens OX=9606 GN=RPAP2 PE=1 SV=1	5609	10	-0.398672	0.00140843	0.0112132
sp|Q63ZY3|KANK2_HUMAN	KANK2	KN motif and ankyrin repeat domain-containing protein 2 OS=Homo sapiens OX=9606 GN=KANK2 PE=1 SV=1	2303	18	-0.398551	0.00219023	0.0136645
sp|P11388|TOP2A_HUMAN	TOP2A	DNA topoisomerase 2-alpha OS=Homo sapiens OX=9606 GN=TOP2A PE=1 SV=3	31	83	-0.398234	5.86e-07	0.000792282
sp|P61165|TM258_HUMAN	TMEM258	Transmembrane protein 258 OS=Homo sapiens OX=9606 GN=TMEM258 PE=1 SV=1	7377	1	-0.398222	0.0482667	0.0888828
sp|Q99973|TEP1_HUMAN	TEP1	Telomerase protein component 1 OS=Homo sapiens OX=9606 GN=TEP1 PE=1 SV=2	3729	14	-0.398115	0.00371352	0.0177837
sp|Q6Q0C0|TRAF7_HUMAN	TRAF7	E3 ubiquitin-protein ligase TRAF7 OS=Homo sapiens OX=9606 GN=TRAF7 PE=1 SV=1	3839	9	-0.398115	0.000482337	0.00699225
sp|Q5T5P2|SKT_HUMAN	KIAA1217	Sickle tail protein homolog OS=Homo sapiens OX=9606 GN=KIAA1217 PE=1 SV=2	2230	24	-0.397974	0.00130969	0.0109601
sp|A0AVF1|IFT56_HUMAN	IFT56	Intraflagellar transport protein 56 OS=Homo sapiens OX=9606 GN=IFT56 PE=1 SV=1	161	14	-0.397515	0.00663351	0.0246117
sp|P55854|SUMO3_HUMAN	SUMO3	Small ubiquitin-related modifier 3 OS=Homo sapiens OX=9606 GN=SUMO3 PE=1 SV=2	7645	6	-0.397502	0.0010751	0.00997638
sp|Q9BZK3|NACP4_HUMAN	NACA4P	Putative nascent polypeptide-associated complex subunit alpha-like protein OS=Homo sapiens OX=9606 GN=NACA4P PE=5 SV=1	4382	1	-0.396863	0.0256031	0.056229
sp|Q9UKY1|ZHX1_HUMAN	ZHX1	Zinc fingers and homeoboxes protein 1 OS=Homo sapiens OX=9606 GN=ZHX1 PE=1 SV=1	5293	8	-0.396858	0.00103587	0.00975755
sp|P22415|USF1_HUMAN	USF1	Upstream stimulatory factor 1 OS=Homo sapiens OX=9606 GN=USF1 PE=1 SV=1	6677	5	-0.396593	0.00394184	0.0184033
sp|Q96NA2|RILP_HUMAN	RILP	Rab-interacting lysosomal protein OS=Homo sapiens OX=9606 GN=RILP PE=1 SV=1	5430	2	-0.396038	0.023761	0.0532581
sp|Q8N4B1|SESQ1_HUMAN	PHETA1	Sesquipedalian-1 OS=Homo sapiens OX=9606 GN=PHETA1 PE=1 SV=1	7660	1	-0.395874	0.00564293	0.0225365
sp|Q3V6T2|GRDN_HUMAN	CCDC88A	Girdin OS=Homo sapiens OX=9606 GN=CCDC88A PE=1 SV=2	2048	37	-0.395843	0.000301475	0.00567372
sp|Q15831|STK11_HUMAN	STK11	Serine/threonine-protein kinase STK11 OS=Homo sapiens OX=9606 GN=STK11 PE=1 SV=1	6788	2	-0.395029	0.00931925	0.0300824
sp|P61225|RAP2B_HUMAN	RAP2B	Ras-related protein Rap-2b OS=Homo sapiens OX=9606 GN=RAP2B PE=1 SV=1	2082	5	-0.395027	0.0111903	0.0336848
sp|Q9NQC8|IFT46_HUMAN	IFT46	Intraflagellar transport protein 46 homolog OS=Homo sapiens OX=9606 GN=IFT46 PE=1 SV=1	5398	1	-0.394971	0.0168087	0.0429188
sp|Q99728|BARD1_HUMAN	BARD1	BRCA1-associated RING domain protein 1 OS=Homo sapiens OX=9606 GN=BARD1 PE=1 SV=2	6162	9	-0.394852	0.00227122	0.0138759
sp|Q9H490|PIGU_HUMAN	PIGU	Phosphatidylinositol glycan anchor biosynthesis class U protein OS=Homo sapiens OX=9606 GN=PIGU PE=1 SV=3	4337	6	-0.394712	0.00891621	0.0293866
sp|Q7Z3J2|VP35L_HUMAN	VPS35L	VPS35 endosomal protein-sorting factor-like OS=Homo sapiens OX=9606 GN=VPS35L PE=1 SV=2	323	17	-0.394709	0.00241003	0.0141794
sp|Q8TB61|S35B2_HUMAN	SLC35B2	Adenosine 3'-phospho 5'-phosphosulfate transporter 1 OS=Homo sapiens OX=9606 GN=SLC35B2 PE=1 SV=1	3008	12	-0.394658	0.00136242	0.0111517
sp|Q3SXY8|AR13B_HUMAN	ARL13B	ADP-ribosylation factor-like protein 13B OS=Homo sapiens OX=9606 GN=ARL13B PE=1 SV=1	5226	3	-0.39437	0.00577304	0.0228253
sp|Q02078|MEF2A_HUMAN	MEF2A	Myocyte-specific enhancer factor 2A OS=Homo sapiens OX=9606 GN=MEF2A PE=1 SV=1	7882	1	-0.394283	0.017665	0.0442355
sp|Q8N0X4|CLYBL_HUMAN	CLYBL	Citramalyl-CoA lyase, mitochondrial OS=Homo sapiens OX=9606 GN=CLYBL PE=1 SV=2	7860	1	-0.394255	0.0103344	0.0321051
sp|P11047|LAMC1_HUMAN	LAMC1	Laminin subunit gamma-1 OS=Homo sapiens OX=9606 GN=LAMC1 PE=1 SV=3	2079	74	-0.393983	0.00125542	0.0107532
sp|Q14738|2A5D_HUMAN	PPP2R5D	Serine/threonine-protein phosphatase 2A 56 kDa regulatory subunit delta isoform OS=Homo sapiens OX=9606 GN=PPP2R5D PE=1 SV=1	396	22	-0.393593	0.0009457	0.00933378
sp|Q86YM7|HOME1_HUMAN	HOMER1	Homer protein homolog 1 OS=Homo sapiens OX=9606 GN=HOMER1 PE=1 SV=2	1807	1	-0.393513	0.0776241	0.126407
sp|Q8IY92|SLX4_HUMAN	SLX4	Structure-specific endonuclease subunit SLX4 OS=Homo sapiens OX=9606 GN=SLX4 PE=1 SV=3	6926	1	-0.393339	0.0180641	0.0448514
sp|P50226|ST1A2_HUMAN	SULT1A2	Sulfotransferase 1A2 OS=Homo sapiens OX=9606 GN=SULT1A2 PE=1 SV=2	5810	5	-0.393329	0.0130796	0.0368207
sp|Q9Y4F3|MARF1_HUMAN	MARF1	Meiosis regulator and mRNA stability factor 1 OS=Homo sapiens OX=9606 GN=MARF1 PE=1 SV=6	4463	12	-0.393052	0.00486152	0.0205924
sp|P29372|3MG_HUMAN	MPG	DNA-3-methyladenine glycosylase OS=Homo sapiens OX=9606 GN=MPG PE=1 SV=3	1392	15	-0.392965	0.00812411	0.0278186
sp|Q14980-2|NUMA1_HUMAN	NUMA1	Isoform of Q14980, Isoform 2 of Nuclear mitotic apparatus protein 1 OS=Homo sapiens OX=9606 GN=NUMA1	115	3	-0.392892	0.039359	0.0765619
sp|Q9NVA1|UQCC1_HUMAN	UQCC1	Ubiquinol-cytochrome c reductase complex assembly factor 1 OS=Homo sapiens OX=9606 GN=UQCC1 PE=1 SV=3	7488	2	-0.392828	0.00965591	0.0308386
sp|O14662-4|STX16_HUMAN	STX16	Isoform of O14662, Isoform D of Syntaxin-16 OS=Homo sapiens OX=9606 GN=STX16	6621	3	-0.392734	0.114249	0.169637
sp|O14684|PTGES_HUMAN	PTGES	Prostaglandin E synthase OS=Homo sapiens OX=9606 GN=PTGES PE=1 SV=2	1300	1	-0.392406	0.0815689	0.131186
sp|Q0VGL1|LTOR4_HUMAN	LAMTOR4	Ragulator complex protein LAMTOR4 OS=Homo sapiens OX=9606 GN=LAMTOR4 PE=1 SV=1	6332	2	-0.392272	0.0117641	0.0347277
sp|Q14643|ITPR1_HUMAN	ITPR1	Inositol 1,4,5-trisphosphate-gated calcium channel ITPR1 OS=Homo sapiens OX=9606 GN=ITPR1 PE=1 SV=3	861	10	-0.392062	0.0169333	0.0431158
sp|Q07864|DPOE1_HUMAN	POLE	DNA polymerase epsilon catalytic subunit A OS=Homo sapiens OX=9606 GN=POLE PE=1 SV=5	907	27	-0.392035	0.00222359	0.0137864
sp|Q02318|CP27A_HUMAN	CYP27A1	Sterol 26-hydroxylase, mitochondrial OS=Homo sapiens OX=9606 GN=CYP27A1 PE=1 SV=1	7742	2	-0.392023	0.0250482	0.0553177
sp|Q9Y5Y5|PEX16_HUMAN	PEX16	Peroxisomal membrane protein PEX16 OS=Homo sapiens OX=9606 GN=PEX16 PE=1 SV=2	6183	3	-0.391808	0.0207019	0.0489034
sp|Q8N6G5|CGAT2_HUMAN	CSGALNACT2	Chondroitin sulfate N-acetylgalactosaminyltransferase 2 OS=Homo sapiens OX=9606 GN=CSGALNACT2 PE=1 SV=1	6450	1	-0.391721	0.101564	0.154462
sp|O60831|PRAF2_HUMAN	PRAF2	PRA1 family protein 2 OS=Homo sapiens OX=9606 GN=PRAF2 PE=1 SV=1	5974	4	-0.391605	0.00459576	0.0199215
sp|Q8N5M9|JAGN1_HUMAN	JAGN1	Protein jagunal homolog 1 OS=Homo sapiens OX=9606 GN=JAGN1 PE=1 SV=1	7120	2	-0.39154	0.0040515	0.0186438
sp|O75891|AL1L1_HUMAN	ALDH1L1	Cytosolic 10-formyltetrahydrofolate dehydrogenase OS=Homo sapiens OX=9606 GN=ALDH1L1 PE=1 SV=2	908	1	-0.391477	0.215153	0.282346
sp|Q66GS9|CP135_HUMAN	CEP135	Centrosomal protein of 135 kDa OS=Homo sapiens OX=9606 GN=CEP135 PE=1 SV=2	5291	14	-0.391463	0.0979531	0.15038
sp|Q92759|TF2H4_HUMAN	GTF2H4	General transcription factor IIH subunit 4 OS=Homo sapiens OX=9606 GN=GTF2H4 PE=1 SV=1	2877	6	-0.391245	0.00753948	0.0266358
sp|Q04656|ATP7A_HUMAN	ATP7A	Copper-transporting ATPase 1 OS=Homo sapiens OX=9606 GN=ATP7A PE=1 SV=4	7726	3	-0.39114	0.0143023	0.0388795
sp|Q96LB3|IFT74_HUMAN	IFT74	Intraflagellar transport protein 74 homolog OS=Homo sapiens OX=9606 GN=IFT74 PE=1 SV=1	5679	10	-0.391048	7.14e-05	0.00348781
sp|Q9P2Q2|FRM4A_HUMAN	FRMD4A	FERM domain-containing protein 4A OS=Homo sapiens OX=9606 GN=FRMD4A PE=1 SV=3	5178	6	-0.390985	0.0366368	0.072621
sp|P16591|FER_HUMAN	FER	Tyrosine-protein kinase Fer OS=Homo sapiens OX=9606 GN=FER PE=1 SV=2	5115	6	-0.390971	0.000375698	0.0062216
sp|Q9NXZ1|SAGE1_HUMAN	SAGE1	Sarcoma antigen 1 OS=Homo sapiens OX=9606 GN=SAGE1 PE=1 SV=2	4259	12	-0.390631	0.00598716	0.0233179
sp|Q9HB19|PKHA2_HUMAN	PLEKHA2	Pleckstrin homology domain-containing family A member 2 OS=Homo sapiens OX=9606 GN=PLEKHA2 PE=1 SV=3	4653	7	-0.390555	0.000944671	0.00933376
sp|P07305|H10_HUMAN	H1-0	Histone H1.0 OS=Homo sapiens OX=9606 GN=H1-0 PE=1 SV=3	6464	9	-0.390463	0.00550912	0.0221485
sp|Q9HBM0|VEZA_HUMAN	VEZT	Vezatin OS=Homo sapiens OX=9606 GN=VEZT PE=1 SV=3	1474	5	-0.390213	0.00506715	0.0211869
sp|Q9ULC5|ACSL5_HUMAN	ACSL5	Long-chain-fatty-acid--CoA ligase 5 OS=Homo sapiens OX=9606 GN=ACSL5 PE=1 SV=1	1930	1	-0.39015	0.354455	0.425458
sp|Q96JM2-3|ZN462_HUMAN	ZNF462	Isoform of Q96JM2, Isoform 3 of Zinc finger protein 462 OS=Homo sapiens OX=9606 GN=ZNF462	124	18	-0.390139	0.00209558	0.0133489
tr|A0A087WVV1|A0A087WVV1_HUMAN	PSMB2	Isoform of P49721, Proteasome 20S subunit beta 2 OS=Homo sapiens OX=9606 GN=PSMB2 PE=1 SV=1	3744	1	-0.390133	0.0897456	0.140847
sp|O60725|ICMT_HUMAN	ICMT	Protein-S-isoprenylcysteine O-methyltransferase OS=Homo sapiens OX=9606 GN=ICMT PE=1 SV=1	7996	2	-0.390072	0.00908699	0.0297553
sp|Q9UHR4|BI2L1_HUMAN	BAIAP2L1	BAR/IMD domain-containing adapter protein 2-like 1 OS=Homo sapiens OX=9606 GN=BAIAP2L1 PE=1 SV=2	3394	22	-0.389709	0.00150837	0.011669
sp|Q9BZQ6|EDEM3_HUMAN	EDEM3	ER degradation-enhancing alpha-mannosidase-like protein 3 OS=Homo sapiens OX=9606 GN=EDEM3 PE=1 SV=2	2139	21	-0.389651	0.0070886	0.0255392
sp|O14924|RGS12_HUMAN	RGS12	Regulator of G-protein signaling 12 OS=Homo sapiens OX=9606 GN=RGS12 PE=1 SV=1	3261	5	-0.389531	0.019626	0.0474052
sp|Q96AA3|RFT1_HUMAN	RFT1	Man(5)GlcNAc(2)-PP-dolichol translocation protein RFT1 OS=Homo sapiens OX=9606 GN=RFT1 PE=1 SV=1	6811	4	-0.389314	0.0405081	0.0782424
sp|O75618|DEDD_HUMAN	DEDD	Death effector domain-containing protein OS=Homo sapiens OX=9606 GN=DEDD PE=1 SV=1	6462	2	-0.389249	0.0252822	0.0556923
sp|P27216|ANX13_HUMAN	ANXA13	Annexin A13 OS=Homo sapiens OX=9606 GN=ANXA13 PE=1 SV=3	1787	2	-0.389156	0.00728836	0.0260626
sp|O00479|HMGN4_HUMAN	HMGN4	High mobility group nucleosome-binding domain-containing protein 4 OS=Homo sapiens OX=9606 GN=HMGN4 PE=1 SV=3	1080	2	-0.38909	0.0166723	0.0427467
sp|Q8N4X5|AF1L2_HUMAN	AFAP1L2	Actin filament-associated protein 1-like 2 OS=Homo sapiens OX=9606 GN=AFAP1L2 PE=1 SV=1	5968	2	-0.38898	0.0435306	0.0824998
sp|Q96S52|PIGS_HUMAN	PIGS	GPI transamidase component PIG-S OS=Homo sapiens OX=9606 GN=PIGS PE=1 SV=3	4279	6	-0.388804	0.0122128	0.0353773
sp|Q14571|ITPR2_HUMAN	ITPR2	Inositol 1,4,5-trisphosphate-gated calcium channel ITPR2 OS=Homo sapiens OX=9606 GN=ITPR2 PE=1 SV=2	861	16	-0.388744	0.002505	0.0145315
sp|Q12980|NPRL3_HUMAN	NPRL3	GATOR1 complex protein NPRL3 OS=Homo sapiens OX=9606 GN=NPRL3 PE=1 SV=1	318	3	-0.388561	0.00197755	0.0130012
sp|P54725|RD23A_HUMAN	RAD23A	UV excision repair protein RAD23 homolog A OS=Homo sapiens OX=9606 GN=RAD23A PE=1 SV=1	3031	6	-0.388467	0.00874562	0.0290049
sp|A6NFI3|ZN316_HUMAN	ZNF316	Zinc finger protein 316 OS=Homo sapiens OX=9606 GN=ZNF316 PE=1 SV=1	5713	1	-0.388444	0.263564	0.333212
sp|Q9Y5W7|SNX14_HUMAN	SNX14	Sorting nexin-14 OS=Homo sapiens OX=9606 GN=SNX14 PE=1 SV=3	6420	3	-0.388422	0.0122984	0.0355687
sp|Q8TE04|PANK1_HUMAN	PANK1	Pantothenate kinase 1 OS=Homo sapiens OX=9606 GN=PANK1 PE=1 SV=2	3001	4	-0.388215	0.00168148	0.0122867
sp|O95479|G6PE_HUMAN	H6PD	GDH/6PGL endoplasmic bifunctional protein OS=Homo sapiens OX=9606 GN=H6PD PE=1 SV=2	6403	12	-0.388141	0.000110415	0.00399869
sp|P38435|VKGC_HUMAN	GGCX	Vitamin K-dependent gamma-carboxylase OS=Homo sapiens OX=9606 GN=GGCX PE=1 SV=2	463	5	-0.387717	0.00189073	0.0127687
sp|Q9ULI3|HEG1_HUMAN	HEG1	Protein HEG homolog 1 OS=Homo sapiens OX=9606 GN=HEG1 PE=1 SV=3	3851	4	-0.387656	0.00840836	0.0283396
tr|H7C4U6|H7C4U6_HUMAN	AGAP3	Isoform of Q96P47, ArfGAP with GTPase domain, ankyrin repeat and PH domain 3 (Fragment) OS=Homo sapiens OX=9606 GN=AGAP3 PE=1 SV=1	6623	1	-0.387566	0.0384147	0.0751753
sp|P48651|PTSS1_HUMAN	PTDSS1	Phosphatidylserine synthase 1 OS=Homo sapiens OX=9606 GN=PTDSS1 PE=1 SV=1	3383	1	-0.387382	0.0533037	0.0956814
sp|P62253|UB2G1_HUMAN	UBE2G1	Ubiquitin-conjugating enzyme E2 G1 OS=Homo sapiens OX=9606 GN=UBE2G1 PE=1 SV=3	1786	9	-0.387216	0.00689846	0.0251937
sp|Q8IZT6|ASPM_HUMAN	ASPM	Abnormal spindle-like microcephaly-associated protein OS=Homo sapiens OX=9606 GN=ASPM PE=1 SV=2	539	25	-0.387017	0.00218182	0.0136401
sp|Q8N129|CNPY4_HUMAN	CNPY4	Protein canopy homolog 4 OS=Homo sapiens OX=9606 GN=CNPY4 PE=1 SV=1	5716	7	-0.386971	0.00755885	0.0266835
sp|P55212|CASP6_HUMAN	CASP6	Caspase-6 OS=Homo sapiens OX=9606 GN=CASP6 PE=1 SV=2	3628	8	-0.38665	0.00137724	0.0111678
sp|P52294|IMA5_HUMAN	KPNA1	Importin subunit alpha-5 OS=Homo sapiens OX=9606 GN=KPNA1 PE=1 SV=3	4984	13	-0.386376	0.00673833	0.0248759
sp|Q9H668|STN1_HUMAN	STN1	CST complex subunit STN1 OS=Homo sapiens OX=9606 GN=STN1 PE=1 SV=2	5462	4	-0.386287	0.000586784	0.00758505
sp|Q9H4W6|COE3_HUMAN	EBF3	Transcription factor COE3 OS=Homo sapiens OX=9606 GN=EBF3 PE=1 SV=2	131	7	-0.385812	0.000820862	0.00875779
sp|Q8ND76|CCNY_HUMAN	CCNY	Cyclin-Y OS=Homo sapiens OX=9606 GN=CCNY PE=1 SV=2	3130	3	-0.385387	0.0231412	0.0523322
sp|Q13009|TIAM1_HUMAN	TIAM1	Rho guanine nucleotide exchange factor TIAM1 OS=Homo sapiens OX=9606 GN=TIAM1 PE=1 SV=2	4556	3	-0.38438	0.0309481	0.0645522
sp|O95229|ZWINT_HUMAN	ZWINT	ZW10 interactor OS=Homo sapiens OX=9606 GN=ZWINT PE=1 SV=2	3342	5	-0.384098	0.0312443	0.0649761
sp|O43633|CHM2A_HUMAN	CHMP2A	Charged multivesicular body protein 2a OS=Homo sapiens OX=9606 GN=CHMP2A PE=1 SV=1	973	28	-0.38319	0.00848578	0.0284844
sp|O43169|CYB5B_HUMAN	CYB5B	Cytochrome b5 type B OS=Homo sapiens OX=9606 GN=CYB5B PE=1 SV=3	5488	14	-0.383106	0.0164883	0.0424705
sp|P46100|ATRX_HUMAN	ATRX	Transcriptional regulator ATRX OS=Homo sapiens OX=9606 GN=ATRX PE=1 SV=6	642	27	-0.383078	0.00011678	0.00402096
sp|Q68CP9|ARID2_HUMAN	ARID2	AT-rich interactive domain-containing protein 2 OS=Homo sapiens OX=9606 GN=ARID2 PE=1 SV=2	1180	17	-0.382955	0.00260561	0.0147273
sp|P98161|PKD1_HUMAN	PKD1	Polycystin-1 OS=Homo sapiens OX=9606 GN=PKD1 PE=1 SV=3	7040	3	-0.38264	0.0889448	0.13988
tr|M0QXZ5|M0QXZ5_HUMAN	ZNF428	Isoform of Q96B54, Zinc finger protein 428 (Fragment) OS=Homo sapiens OX=9606 GN=ZNF428 PE=1 SV=1	501	5	-0.382336	0.00828003	0.0280946
sp|Q96DE0|NUD16_HUMAN	NUDT16	U8 snoRNA-decapping enzyme OS=Homo sapiens OX=9606 GN=NUDT16 PE=1 SV=2	2040	6	-0.381992	0.0378888	0.0744669
sp|Q5THJ4|VP13D_HUMAN	VPS13D	Intermembrane lipid transfer protein VPS13D OS=Homo sapiens OX=9606 GN=VPS13D PE=1 SV=2	2441	11	-0.381927	0.00765786	0.0268457
sp|Q92994|TF3B_HUMAN	BRF1	Transcription factor IIIB 90 kDa subunit OS=Homo sapiens OX=9606 GN=BRF1 PE=1 SV=1	6110	3	-0.381874	0.0118737	0.0349043
tr|A0A6Q8PHG4|A0A6Q8PHG4_HUMAN		readthrough, Tripartite motif-containing protein 2 OS=Homo sapiens OX=9606 PE=3 SV=1	2459	8	-0.381637	0.000621166	0.00768427
sp|O43405|COCH_HUMAN	COCH	Cochlin OS=Homo sapiens OX=9606 GN=COCH PE=1 SV=1	4910	2	-0.381483	0.0520538	0.0939946
sp|Q8NCN4|RN169_HUMAN	RNF169	E3 ubiquitin-protein ligase RNF169 OS=Homo sapiens OX=9606 GN=RNF169 PE=1 SV=2	438	2	-0.38144	0.149597	0.210696
sp|Q9NXE4|NSMA3_HUMAN	SMPD4	Sphingomyelin phosphodiesterase 4 OS=Homo sapiens OX=9606 GN=SMPD4 PE=1 SV=3	926	19	-0.380779	0.00936206	0.0301884
sp|O60669|MOT2_HUMAN	SLC16A7	Monocarboxylate transporter 2 OS=Homo sapiens OX=9606 GN=SLC16A7 PE=1 SV=2	7531	2	-0.380356	0.0284968	0.0609927
sp|P63208|SKP1_HUMAN	SKP1	S-phase kinase-associated protein 1 OS=Homo sapiens OX=9606 GN=SKP1 PE=1 SV=2	4157	22	-0.380327	0.0293451	0.0622077
sp|Q99550|MPP9_HUMAN	MPHOSPH9	M-phase phosphoprotein 9 OS=Homo sapiens OX=9606 GN=MPHOSPH9 PE=1 SV=7	2701	3	-0.379961	0.00249217	0.0145031
sp|Q03936|ZNF92_HUMAN	ZNF92	Zinc finger protein 92 OS=Homo sapiens OX=9606 GN=ZNF92 PE=1 SV=2	1417	7	-0.379872	0.00704702	0.02546
sp|Q6PJW8|CNST_HUMAN	CNST	Consortin OS=Homo sapiens OX=9606 GN=CNST PE=1 SV=3	3911	4	-0.379466	0.0140299	0.0384582
sp|Q8N2W9|PIAS4_HUMAN	PIAS4	E3 SUMO-protein ligase PIAS4 OS=Homo sapiens OX=9606 GN=PIAS4 PE=1 SV=1	7226	5	-0.379221	0.00217252	0.0136111
sp|Q659A1|ICE2_HUMAN	ICE2	Little elongation complex subunit 2 OS=Homo sapiens OX=9606 GN=ICE2 PE=1 SV=2	5822	3	-0.378888	0.0574322	0.100939
sp|Q9NT68|TEN2_HUMAN	TENM2	Teneurin-2 OS=Homo sapiens OX=9606 GN=TENM2 PE=1 SV=3	4476	2	-0.378847	0.0654453	0.111154
sp|O95777|LSM8_HUMAN	LSM8	U6 snRNA-associated Sm-like protein LSm8 OS=Homo sapiens OX=9606 GN=LSM8 PE=1 SV=3	6168	5	-0.378308	0.0554218	0.0983953
sp|Q9C037|TRIM4_HUMAN	TRIM4	E3 ubiquitin-protein ligase TRIM4 OS=Homo sapiens OX=9606 GN=TRIM4 PE=1 SV=2	5132	12	-0.378119	0.00464379	0.0200532
sp|O95466|FMNL1_HUMAN	FMNL1	Formin-like protein 1 OS=Homo sapiens OX=9606 GN=FMNL1 PE=1 SV=3	1724	7	-0.377683	0.00503246	0.0210904
sp|O94782|UBP1_HUMAN	USP1	Ubiquitin carboxyl-terminal hydrolase 1 OS=Homo sapiens OX=9606 GN=USP1 PE=1 SV=1	3019	15	-0.377457	0.00117168	0.0102805
sp|Q5JTW2|CEP78_HUMAN	CEP78	Centrosomal protein of 78 kDa OS=Homo sapiens OX=9606 GN=CEP78 PE=1 SV=1	2169	7	-0.377247	0.000294594	0.00561397
sp|O43156|TTI1_HUMAN	TTI1	TELO2-interacting protein 1 homolog OS=Homo sapiens OX=9606 GN=TTI1 PE=1 SV=3	1688	17	-0.376077	0.0296525	0.0627277
sp|O95405|ZFYV9_HUMAN	ZFYVE9	Zinc finger FYVE domain-containing protein 9 OS=Homo sapiens OX=9606 GN=ZFYVE9 PE=1 SV=2	6339	3	-0.375882	0.0139411	0.0383202
sp|P50748|KNTC1_HUMAN	KNTC1	Kinetochore-associated protein 1 OS=Homo sapiens OX=9606 GN=KNTC1 PE=1 SV=1	3784	41	-0.375641	0.00166999	0.0122505
sp|Q9Y6P5-2|SESN1_HUMAN	SESN1	Isoform of Q9Y6P5, Isoform T1 of Sestrin-1 OS=Homo sapiens OX=9606 GN=SESN1	8034	2	-0.375381	0.0222325	0.0511241
sp|Q9Y247|FA50B_HUMAN	FAM50B	Protein FAM50B OS=Homo sapiens OX=9606 GN=FAM50B PE=1 SV=1	2187	1	-0.375334	0.0387153	0.0756171
sp|O14628|ZN195_HUMAN	ZNF195	Zinc finger protein 195 OS=Homo sapiens OX=9606 GN=ZNF195 PE=1 SV=2	7444	1	-0.375068	0.135152	0.193744
sp|Q8NEN9|PDZD8_HUMAN	PDZD8	PDZ domain-containing protein 8 OS=Homo sapiens OX=9606 GN=PDZD8 PE=1 SV=1	3727	8	-0.374972	0.0203891	0.0484599
sp|P40424|PBX1_HUMAN	PBX1	Pre-B-cell leukemia transcription factor 1 OS=Homo sapiens OX=9606 GN=PBX1 PE=1 SV=1	3653	3	-0.374963	0.00757826	0.0267002
sp|O94888|UBXN7_HUMAN	UBXN7	UBX domain-containing protein 7 OS=Homo sapiens OX=9606 GN=UBXN7 PE=1 SV=2	835	8	-0.374867	0.00597939	0.023315
sp|Q6EEV4-2|GL1AD_HUMAN	POLR2M	Isoform of P0CAP2, Isoform 5 of DNA-directed RNA polymerase II subunit GRINL1A, isoforms 4/5 OS=Homo sapiens OX=9606 GN=POLR2M	2755	4	-0.374638	0.203695	0.269734
sp|Q9H1E3|NUCKS_HUMAN	NUCKS1	Nuclear ubiquitous casein and cyclin-dependent kinase substrate 1 OS=Homo sapiens OX=9606 GN=NUCKS1 PE=1 SV=1	3275	6	-0.374638	0.142567	0.202363
sp|Q5D0E6|DALD3_HUMAN	DALRD3	DALR anticodon-binding domain-containing protein 3 OS=Homo sapiens OX=9606 GN=DALRD3 PE=1 SV=2	3556	3	-0.374628	0.0102525	0.0319847
sp|Q9NZD2|GLTP_HUMAN	GLTP	Glycolipid transfer protein OS=Homo sapiens OX=9606 GN=GLTP PE=1 SV=3	3465	5	-0.374399	0.0199643	0.0477699
sp|O75113|N4BP1_HUMAN	N4BP1	NEDD4-binding protein 1 OS=Homo sapiens OX=9606 GN=N4BP1 PE=1 SV=4	1151	16	-0.374337	0.00130378	0.0109532
sp|O60888|CUTA_HUMAN	CUTA	Protein CutA OS=Homo sapiens OX=9606 GN=CUTA PE=1 SV=2	6624	3	-0.373163	0.0376419	0.0741259
sp|Q96EI5|TCAL4_HUMAN	TCEAL4	Transcription elongation factor A protein-like 4 OS=Homo sapiens OX=9606 GN=TCEAL4 PE=1 SV=2	4380	9	-0.373141	0.132543	0.190696
sp|O75391|SPAG7_HUMAN	SPAG7	Sperm-associated antigen 7 OS=Homo sapiens OX=9606 GN=SPAG7 PE=1 SV=2	4000	11	-0.373071	0.00389161	0.0182476
sp|Q2NKJ3|CTC1_HUMAN	CTC1	CST complex subunit CTC1 OS=Homo sapiens OX=9606 GN=CTC1 PE=1 SV=2	5463	1	-0.373068	0.104732	0.158194
sp|Q05469|LIPS_HUMAN	LIPE	Hormone-sensitive lipase OS=Homo sapiens OX=9606 GN=LIPE PE=1 SV=4	2254	2	-0.372727	0.0983126	0.150702
sp|Q00613|HSF1_HUMAN	HSF1	Heat shock factor protein 1 OS=Homo sapiens OX=9606 GN=HSF1 PE=1 SV=1	3782	10	-0.372655	0.0151773	0.0401869
sp|Q6PJG6|BRAT1_HUMAN	BRAT1	BRCA1-associated ATM activator 1 OS=Homo sapiens OX=9606 GN=BRAT1 PE=1 SV=2	3277	16	-0.37259	0.00284882	0.0154233
sp|Q9Y4K1|CRBG1_HUMAN	CRYBG1	Beta/gamma crystallin domain-containing protein 1 OS=Homo sapiens OX=9606 GN=CRYBG1 PE=1 SV=4	2665	22	-0.372267	0.000836202	0.00880495
sp|Q15070|OXA1L_HUMAN	OXA1L	Mitochondrial inner membrane protein OXA1L OS=Homo sapiens OX=9606 GN=OXA1L PE=1 SV=4	3113	10	-0.371963	0.00617406	0.0236743
sp|Q96JQ2|CLMN_HUMAN	CLMN	Calmin OS=Homo sapiens OX=9606 GN=CLMN PE=1 SV=1	1450	4	-0.371721	0.00502134	0.0210656
sp|O75356|ENTP5_HUMAN	ENTPD5	Nucleoside diphosphate phosphatase ENTPD5 OS=Homo sapiens OX=9606 GN=ENTPD5 PE=1 SV=1	2321	2	-0.371708	0.0023268	0.014007
sp|Q8IXQ6-2|PARP9_HUMAN	PARP9	Isoform of Q8IXQ6, Isoform 2 of Protein mono-ADP-ribosyltransferase PARP9 OS=Homo sapiens OX=9606 GN=PARP9	1586	23	-0.371551	0.00693814	0.0252675
sp|Q96RU2|UBP28_HUMAN	USP28	Ubiquitin carboxyl-terminal hydrolase 28 OS=Homo sapiens OX=9606 GN=USP28 PE=1 SV=1	3083	8	-0.371346	0.000644265	0.00782936
sp|Q86X53|ERIC1_HUMAN	ERICH1	Glutamate-rich protein 1 OS=Homo sapiens OX=9606 GN=ERICH1 PE=1 SV=1	6973	1	-0.371126	0.0301799	0.0634448
sp|Q9P2B2|FPRP_HUMAN	PTGFRN	Prostaglandin F2 receptor negative regulator OS=Homo sapiens OX=9606 GN=PTGFRN PE=1 SV=2	793	20	-0.371036	0.0126638	0.0362222
sp|P17707|DCAM_HUMAN	AMD1	S-adenosylmethionine decarboxylase proenzyme OS=Homo sapiens OX=9606 GN=AMD1 PE=1 SV=2	2533	8	-0.370989	0.0106409	0.0327373
sp|O43657|TSN6_HUMAN	TSPAN6	Tetraspanin-6 OS=Homo sapiens OX=9606 GN=TSPAN6 PE=1 SV=1	4946	2	-0.370646	0.157122	0.219257
sp|Q14185|DOCK1_HUMAN	DOCK1	Dedicator of cytokinesis protein 1 OS=Homo sapiens OX=9606 GN=DOCK1 PE=1 SV=2	2657	22	-0.370624	0.000240259	0.00513826
sp|Q14296|FASTK_HUMAN	FASTK	Fas-activated serine/threonine kinase OS=Homo sapiens OX=9606 GN=FASTK PE=1 SV=1	7067	2	-0.370513	0.0867914	0.137321
tr|G5EA36|G5EA36_HUMAN	CDC27	Isoform of P30260, Cell division cycle protein 27 homolog OS=Homo sapiens OX=9606 GN=CDC27 PE=1 SV=1	28	2	-0.370373	0.0103186	0.032089
sp|Q9NQ11|AT132_HUMAN	ATP13A2	Polyamine-transporting ATPase 13A2 OS=Homo sapiens OX=9606 GN=ATP13A2 PE=1 SV=2	7677	2	-0.370318	0.0175917	0.0441005
sp|Q15398|DLGP5_HUMAN	DLGAP5	Disks large-associated protein 5 OS=Homo sapiens OX=9606 GN=DLGAP5 PE=1 SV=2	4244	28	-0.370026	0.000993502	0.00951854
sp|O60503|ADCY9_HUMAN	ADCY9	Adenylate cyclase type 9 OS=Homo sapiens OX=9606 GN=ADCY9 PE=1 SV=4	6898	4	-0.369961	0.00119933	0.0104315
sp|P51114-2|FXR1_HUMAN	FXR1	Isoform of P51114, Isoform 2 of RNA-binding protein FXR1 OS=Homo sapiens OX=9606 GN=FXR1	1789	1	-0.369937	0.0344285	0.0696703
sp|O75955|FLOT1_HUMAN	FLOT1	Flotillin-1 OS=Homo sapiens OX=9606 GN=FLOT1 PE=1 SV=3	646	15	-0.369919	0.000154974	0.00450109
sp|Q9Y6F1|PARP3_HUMAN	PARP3	Protein mono-ADP-ribosyltransferase PARP3 OS=Homo sapiens OX=9606 GN=PARP3 PE=1 SV=4	3861	2	-0.369891	0.0287686	0.0614242
sp|O94885|SASH1_HUMAN	SASH1	SAM and SH3 domain-containing protein 1 OS=Homo sapiens OX=9606 GN=SASH1 PE=1 SV=3	6892	8	-0.369825	0.0119227	0.0349718
sp|Q9Y666|S12A7_HUMAN	SLC12A7	Solute carrier family 12 member 7 OS=Homo sapiens OX=9606 GN=SLC12A7 PE=1 SV=3	3936	3	-0.36974	0.0124956	0.0359787
sp|Q9UPV0|CE164_HUMAN	CEP164	Centrosomal protein of 164 kDa OS=Homo sapiens OX=9606 GN=CEP164 PE=1 SV=3	2973	6	-0.369611	0.0022755	0.0138759
sp|Q9HCE3|ZN532_HUMAN	ZNF532	Zinc finger protein 532 OS=Homo sapiens OX=9606 GN=ZNF532 PE=1 SV=2	452	9	-0.369489	3.52e-05	0.00290472
sp|Q16706|MA2A1_HUMAN	MAN2A1	Alpha-mannosidase 2 OS=Homo sapiens OX=9606 GN=MAN2A1 PE=1 SV=2	370	18	-0.369231	0.0168285	0.0429499
sp|P27361|MK03_HUMAN	MAPK3	Mitogen-activated protein kinase 3 OS=Homo sapiens OX=9606 GN=MAPK3 PE=1 SV=4	1844	13	-0.369219	0.0220068	0.0507819
sp|O95398|RPGF3_HUMAN	RAPGEF3	Rap guanine nucleotide exchange factor 3 OS=Homo sapiens OX=9606 GN=RAPGEF3 PE=1 SV=6	5348	2	-0.369215	0.210813	0.277723
sp|Q9HAB8|PPCS_HUMAN	PPCS	Phosphopantothenate--cysteine ligase OS=Homo sapiens OX=9606 GN=PPCS PE=1 SV=2	1375	17	-0.368994	0.00231787	0.0139903
sp|Q9Y6X3|SCC4_HUMAN	MAU2	MAU2 chromatid cohesion factor homolog OS=Homo sapiens OX=9606 GN=MAU2 PE=1 SV=2	2222	12	-0.368969	0.0060031	0.0233441
sp|Q7L211|ABHDD_HUMAN	ABHD13	Protein ABHD13 OS=Homo sapiens OX=9606 GN=ABHD13 PE=1 SV=1	7603	1	-0.368945	0.0348802	0.0702862
sp|Q8N1F8|S11IP_HUMAN	STK11IP	Serine/threonine-protein kinase 11-interacting protein OS=Homo sapiens OX=9606 GN=STK11IP PE=1 SV=4	561	12	-0.368903	0.00102979	0.0097204
sp|O15360|FANCA_HUMAN	FANCA	Fanconi anemia group A protein OS=Homo sapiens OX=9606 GN=FANCA PE=1 SV=2	6289	4	-0.368584	0.0107707	0.0330173
sp|Q9H8S9|MOB1A_HUMAN	MOB1A	MOB kinase activator 1A OS=Homo sapiens OX=9606 GN=MOB1A PE=1 SV=4	5361	7	-0.368179	0.00204147	0.0132025
sp|P84022|SMAD3_HUMAN	SMAD3	Mothers against decapentaplegic homolog 3 OS=Homo sapiens OX=9606 GN=SMAD3 PE=1 SV=1	1871	3	-0.368084	0.0544053	0.0970646
sp|O00562|PITM1_HUMAN	PITPNM1	Membrane-associated phosphatidylinositol transfer protein 1 OS=Homo sapiens OX=9606 GN=PITPNM1 PE=1 SV=4	2244	6	-0.367859	0.000239602	0.00513826
sp|Q8IWT3|CUL9_HUMAN	CUL9	Cullin-9 OS=Homo sapiens OX=9606 GN=CUL9 PE=1 SV=2	356	9	-0.367591	0.00143621	0.0113424
sp|Q6NUK4|REEP3_HUMAN	REEP3	Receptor expression-enhancing protein 3 OS=Homo sapiens OX=9606 GN=REEP3 PE=1 SV=1	5294	2	-0.367535	0.097211	0.149514
sp|Q9HCM3|K1549_HUMAN	KIAA1549	UPF0606 protein KIAA1549 OS=Homo sapiens OX=9606 GN=KIAA1549 PE=1 SV=4	6298	4	-0.366924	0.0662223	0.112201
sp|Q92791|SC65_HUMAN	P3H4	Endoplasmic reticulum protein SC65 OS=Homo sapiens OX=9606 GN=P3H4 PE=1 SV=1	808	8	-0.366651	5.68e-05	0.00337694
sp|Q3ZCT1|ZN260_HUMAN	ZNF260	Zinc finger protein 260 OS=Homo sapiens OX=9606 GN=ZNF260 PE=1 SV=3	1417	1	-0.366646	0.000971273	0.00939796
sp|Q6PJT7-2|ZC3HE_HUMAN	ZC3H14	Isoform of Q6PJT7, Isoform 2 of Zinc finger CCCH domain-containing protein 14 OS=Homo sapiens OX=9606 GN=ZC3H14	1993	3	-0.366589	0.0213153	0.0496668
sp|Q96BD8|SKA1_HUMAN	SKA1	SKA complex subunit 1 OS=Homo sapiens OX=9606 GN=SKA1 PE=1 SV=1	5366	5	-0.366545	0.00536343	0.0218735
sp|Q07002|CDK18_HUMAN	CDK18	Cyclin-dependent kinase 18 OS=Homo sapiens OX=9606 GN=CDK18 PE=1 SV=4	1673	1	-0.366455	0.0660088	0.111944
sp|Q9H6U6|BCAS3_HUMAN	BCAS3	BCAS3 microtubule associated cell migration factor OS=Homo sapiens OX=9606 GN=BCAS3 PE=1 SV=3	6573	4	-0.3664	0.0318372	0.0658773
sp|Q93075|TATD2_HUMAN	TATDN2	Putative deoxyribonuclease TATDN2 OS=Homo sapiens OX=9606 GN=TATDN2 PE=1 SV=2	4078	3	-0.366038	0.0170715	0.0432754
tr|B3KNS4|B3KNS4_HUMAN	ERVK3-1	Endogenous retrovirus group K3 member 1 OS=Homo sapiens OX=9606 GN=ERVK3-1 PE=1 SV=1	4711	5	-0.36589	0.0758827	0.124418
sp|Q16880|CGT_HUMAN	UGT8	2-hydroxyacylsphingosine 1-beta-galactosyltransferase OS=Homo sapiens OX=9606 GN=UGT8 PE=1 SV=2	6328	2	-0.365861	0.168233	0.231562
sp|Q9NVQ4|FAIM1_HUMAN	FAIM	Fas apoptotic inhibitory molecule 1 OS=Homo sapiens OX=9606 GN=FAIM PE=1 SV=1	5242	4	-0.365719	0.0146009	0.0394202
sp|Q9BX70|BTBD2_HUMAN	BTBD2	BTB/POZ domain-containing protein 2 OS=Homo sapiens OX=9606 GN=BTBD2 PE=1 SV=1	895	2	-0.365422	0.0035336	0.0174094
sp|Q8WV37|ZN480_HUMAN	ZNF480	Zinc finger protein 480 OS=Homo sapiens OX=9606 GN=ZNF480 PE=1 SV=2	1417	1	-0.365302	0.456683	0.525541
sp|Q8WWK9|CKAP2_HUMAN	CKAP2	Cytoskeleton-associated protein 2 OS=Homo sapiens OX=9606 GN=CKAP2 PE=1 SV=1	1928	12	-0.365268	0.00420995	0.0190151
sp|P57740|NU107_HUMAN	NUP107	Nuclear pore complex protein Nup107 OS=Homo sapiens OX=9606 GN=NUP107 PE=1 SV=1	574	31	-0.365203	0.0020609	0.0132163
sp|Q9UPZ3|HPS5_HUMAN	HPS5	BLOC-2 complex member HPS5 OS=Homo sapiens OX=9606 GN=HPS5 PE=1 SV=2	4293	6	-0.364967	0.011526	0.0343024
sp|Q8TB24|RIN3_HUMAN	RIN3	Ras and Rab interactor 3 OS=Homo sapiens OX=9606 GN=RIN3 PE=1 SV=4	7813	1	-0.364736	0.0940095	0.145802
sp|Q7L7L0|H2A3_HUMAN	H2AC25	Histone H2A type 3 OS=Homo sapiens OX=9606 GN=H2AC25 PE=1 SV=3	1656	6	-0.364644	0.102013	0.155041
sp|Q9Y376|CAB39_HUMAN	CAB39	Calcium-binding protein 39 OS=Homo sapiens OX=9606 GN=CAB39 PE=1 SV=1	3181	16	-0.364325	0.00164829	0.012211
sp|O15040|TCPR2_HUMAN	TECPR2	Tectonin beta-propeller repeat-containing protein 2 OS=Homo sapiens OX=9606 GN=TECPR2 PE=1 SV=4	4023	8	-0.364313	0.00218574	0.0136459
sp|O00459|P85B_HUMAN	PIK3R2	Phosphatidylinositol 3-kinase regulatory subunit beta OS=Homo sapiens OX=9606 GN=PIK3R2 PE=1 SV=2	383	15	-0.363891	0.000475487	0.00695699
sp|Q9UHW9-2|S12A6_HUMAN	SLC12A6	Isoform of Q9UHW9, Isoform 2 of Solute carrier family 12 member 6 OS=Homo sapiens OX=9606 GN=SLC12A6	3936	2	-0.363854	0.0273716	0.0592952
sp|Q7Z2K6|ERMP1_HUMAN	ERMP1	Endoplasmic reticulum metallopeptidase 1 OS=Homo sapiens OX=9606 GN=ERMP1 PE=1 SV=2	1549	2	-0.363399	0.0029823	0.0158942
sp|Q5VUJ6|LRCH2_HUMAN	LRCH2	Leucine-rich repeat and calponin homology domain-containing protein 2 OS=Homo sapiens OX=9606 GN=LRCH2 PE=1 SV=2	2173	2	-0.363195	0.102446	0.155543
sp|Q15291|RBBP5_HUMAN	RBBP5	Retinoblastoma-binding protein 5 OS=Homo sapiens OX=9606 GN=RBBP5 PE=1 SV=2	1582	12	-0.362972	0.183218	0.247945
sp|Q9BT22|ALG1_HUMAN	ALG1	Chitobiosyldiphosphodolichol beta-mannosyltransferase OS=Homo sapiens OX=9606 GN=ALG1 PE=1 SV=2	3449	3	-0.362931	0.0278776	0.0600918
sp|Q2NKX9|CB068_HUMAN	C2orf68	UPF0561 protein C2orf68 OS=Homo sapiens OX=9606 GN=C2orf68 PE=1 SV=1	2885	1	-0.3622	0.0034476	0.0171395
sp|Q96PN7|TREF1_HUMAN	TRERF1	Transcriptional-regulating factor 1 OS=Homo sapiens OX=9606 GN=TRERF1 PE=1 SV=1	4315	3	-0.362126	0.0192217	0.0467054
sp|Q6PCB6|AB17C_HUMAN	ABHD17C	Alpha/beta hydrolase domain-containing protein 17C OS=Homo sapiens OX=9606 GN=ABHD17C PE=1 SV=2	5370	1	-0.362017	0.0530906	0.095477
sp|P50151|GBG10_HUMAN	GNG10	Guanine nucleotide-binding protein G(I)/G(S)/G(O) subunit gamma-10 OS=Homo sapiens OX=9606 GN=GNG10 PE=1 SV=1	4049	1	-0.361449	0.256955	0.326674
sp|Q9UII2|ATIF1_HUMAN	ATP5IF1	ATPase inhibitor, mitochondrial OS=Homo sapiens OX=9606 GN=ATP5IF1 PE=1 SV=1	5008	3	-0.361217	0.0179733	0.0447119
tr|B5MCU0|B5MCU0_HUMAN	R3HDM2	Isoform of Q9Y2K5, R3H domain containing 2 OS=Homo sapiens OX=9606 GN=R3HDM2 PE=1 SV=1	3117	5	-0.361209	0.000739397	0.00833302
sp|Q8NCA9|ZN784_HUMAN	ZNF784	Zinc finger protein 784 OS=Homo sapiens OX=9606 GN=ZNF784 PE=1 SV=1	2102	1	-0.361041	0.0414499	0.0794798
sp|Q9NSP4|CENPM_HUMAN	CENPM	Centromere protein M OS=Homo sapiens OX=9606 GN=CENPM PE=1 SV=1	5091	5	-0.361014	0.0946701	0.146527
sp|Q9UL40|ZN346_HUMAN	ZNF346	Zinc finger protein 346 OS=Homo sapiens OX=9606 GN=ZNF346 PE=1 SV=1	5504	4	-0.360991	0.000502435	0.00704283
sp|O15061|SYNEM_HUMAN	SYNM	Synemin OS=Homo sapiens OX=9606 GN=SYNM PE=1 SV=3	341	27	-0.360763	0.000573252	0.00749939
sp|Q9NYP9|MS18A_HUMAN	MIS18A	Protein Mis18-alpha OS=Homo sapiens OX=9606 GN=MIS18A PE=1 SV=1	2909	10	-0.360343	9.59e-05	0.0037227
sp|Q9Y2E8|SL9A8_HUMAN	SLC9A8	Sodium/hydrogen exchanger 8 OS=Homo sapiens OX=9606 GN=SLC9A8 PE=1 SV=4	6186	1	-0.360307	0.0162975	0.0421102
sp|Q8NFP9|NBEA_HUMAN	NBEA	Neurobeachin OS=Homo sapiens OX=9606 GN=NBEA PE=1 SV=3	6269	5	-0.360202	0.0230496	0.0522497
sp|Q8IUD6|RN135_HUMAN	RNF135	E3 ubiquitin-protein ligase RNF135 OS=Homo sapiens OX=9606 GN=RNF135 PE=1 SV=2	1455	2	-0.360038	0.00825938	0.0280528
sp|Q14703|MBTP1_HUMAN	MBTPS1	Membrane-bound transcription factor site-1 protease OS=Homo sapiens OX=9606 GN=MBTPS1 PE=1 SV=1	7390	3	-0.360035	0.0216412	0.0501354
tr|H0YDF6|H0YDF6_HUMAN	NHSL1	Isoform of Q5SYE7, NHS like 1 (Fragment) OS=Homo sapiens OX=9606 GN=NHSL1 PE=1 SV=1	4207	2	-0.359952	0.0351522	0.0706308
sp|Q8TBP6|S2540_HUMAN	SLC25A40	Mitochondrial glutathione transporter SLC25A40 OS=Homo sapiens OX=9606 GN=SLC25A40 PE=1 SV=1	6912	1	-0.359833	0.0113907	0.0340823
sp|Q9Y547|IFT25_HUMAN	IFT25	Intraflagellar transport protein 25 homolog OS=Homo sapiens OX=9606 GN=IFT25 PE=1 SV=1	4610	1	-0.359573	0.100065	0.152692
sp|P37275|ZEB1_HUMAN	ZEB1	Zinc finger E-box-binding homeobox 1 OS=Homo sapiens OX=9606 GN=ZEB1 PE=1 SV=2	3531	4	-0.359493	0.00520659	0.0214639
sp|Q68CZ2|TENS3_HUMAN	TNS3	Tensin-3 OS=Homo sapiens OX=9606 GN=TNS3 PE=1 SV=2	779	43	-0.359375	4.05e-05	0.0029594
sp|Q9HBE1|PATZ1_HUMAN	PATZ1	POZ-, AT hook-, and zinc finger-containing protein 1 OS=Homo sapiens OX=9606 GN=PATZ1 PE=1 SV=1	653	4	-0.359351	0.00265108	0.0149123
sp|Q14680|MELK_HUMAN	MELK	Maternal embryonic leucine zipper kinase OS=Homo sapiens OX=9606 GN=MELK PE=1 SV=3	4865	9	-0.359208	0.0131414	0.0369603
sp|Q9NX62|IMPA3_HUMAN	BPNT2	Golgi-resident adenosine 3',5'-bisphosphate 3'-phosphatase OS=Homo sapiens OX=9606 GN=BPNT2 PE=1 SV=1	5506	2	-0.359092	0.136776	0.195579
sp|P37235|HPCL1_HUMAN	HPCAL1	Hippocalcin-like protein 1 OS=Homo sapiens OX=9606 GN=HPCAL1 PE=1 SV=3	4122	24	-0.358937	0.00360875	0.0176218
sp|Q53T59|H1BP3_HUMAN	HS1BP3	HCLS1-binding protein 3 OS=Homo sapiens OX=9606 GN=HS1BP3 PE=1 SV=1	3330	12	-0.358919	0.00593059	0.0231967
sp|P25391|LAMA1_HUMAN	LAMA1	Laminin subunit alpha-1 OS=Homo sapiens OX=9606 GN=LAMA1 PE=1 SV=2	7136	2	-0.358503	0.0896773	0.140764
sp|Q9UFN0|NPS3A_HUMAN	NIPSNAP3A	Protein NipSnap homolog 3A OS=Homo sapiens OX=9606 GN=NIPSNAP3A PE=1 SV=2	7315	5	-0.358409	0.0206036	0.0487853
sp|Q16514|TAF12_HUMAN	TAF12	Transcription initiation factor TFIID subunit 12 OS=Homo sapiens OX=9606 GN=TAF12 PE=1 SV=1	7786	1	-0.358208	0.0249776	0.0552182
sp|Q9UQ53|MGT4B_HUMAN	MGAT4B	Alpha-1,3-mannosyl-glycoprotein 4-beta-N-acetylglucosaminyltransferase B OS=Homo sapiens OX=9606 GN=MGAT4B PE=1 SV=1	5438	1	-0.358051	0.0692001	0.115902
sp|P42695|CNDD3_HUMAN	NCAPD3	Condensin-2 complex subunit D3 OS=Homo sapiens OX=9606 GN=NCAPD3 PE=1 SV=2	1364	18	-0.357913	0.000285973	0.00555549
sp|Q9Y4P8|WIPI2_HUMAN	WIPI2	WD repeat domain phosphoinositide-interacting protein 2 OS=Homo sapiens OX=9606 GN=WIPI2 PE=1 SV=1	5862	3	-0.357845	0.0292706	0.0621587
sp|Q99487|PAFA2_HUMAN	PAFAH2	Platelet-activating factor acetylhydrolase 2, cytoplasmic OS=Homo sapiens OX=9606 GN=PAFAH2 PE=1 SV=1	2602	5	-0.357771	0.0279252	0.0601659
sp|Q7Z6I8|CE024_HUMAN	C5orf24	UPF0461 protein C5orf24 OS=Homo sapiens OX=9606 GN=C5orf24 PE=1 SV=1	149	3	-0.357502	0.0172659	0.0435963
sp|Q86X10|RLGPB_HUMAN	RALGAPB	Ral GTPase-activating protein subunit beta OS=Homo sapiens OX=9606 GN=RALGAPB PE=1 SV=1	979	12	-0.357325	0.012269	0.0355176
sp|Q15036|SNX17_HUMAN	SNX17	Sorting nexin-17 OS=Homo sapiens OX=9606 GN=SNX17 PE=1 SV=1	4123	13	-0.357244	0.000453663	0.00680923
sp|Q5QP82|DCA10_HUMAN	DCAF10	DDB1- and CUL4-associated factor 10 OS=Homo sapiens OX=9606 GN=DCAF10 PE=1 SV=1	6527	2	-0.357161	0.0174195	0.0438503
sp|Q9BY12|SCAPE_HUMAN	SCAPER	S phase cyclin A-associated protein in the endoplasmic reticulum OS=Homo sapiens OX=9606 GN=SCAPER PE=1 SV=2	2653	1	-0.357008	0.153972	0.215789
sp|P53350|PLK1_HUMAN	PLK1	Serine/threonine-protein kinase PLK1 OS=Homo sapiens OX=9606 GN=PLK1 PE=1 SV=1	1745	16	-0.356868	0.00511891	0.0212664
sp|Q96EU7|C1GLC_HUMAN	C1GALT1C1	C1GALT1-specific chaperone 1 OS=Homo sapiens OX=9606 GN=C1GALT1C1 PE=1 SV=1	4931	7	-0.356845	0.0778481	0.126567
sp|Q9UPT9|UBP22_HUMAN	USP22	Ubiquitin carboxyl-terminal hydrolase 22 OS=Homo sapiens OX=9606 GN=USP22 PE=1 SV=2	3887	8	-0.356565	0.00530905	0.0217286
sp|Q96JI7|SPTCS_HUMAN	SPG11	Spatacsin OS=Homo sapiens OX=9606 GN=SPG11 PE=1 SV=3	5401	12	-0.35605	9.62e-05	0.0037227
sp|Q9H6H4|REEP4_HUMAN	REEP4	Receptor expression-enhancing protein 4 OS=Homo sapiens OX=9606 GN=REEP4 PE=1 SV=1	5294	7	-0.35598	0.00134327	0.0111003
sp|Q8TCG2|P4K2B_HUMAN	PI4K2B	Phosphatidylinositol 4-kinase type 2-beta OS=Homo sapiens OX=9606 GN=PI4K2B PE=1 SV=1	1211	5	-0.355748	0.00606634	0.0234651
sp|Q9UKT7|FBXL3_HUMAN	FBXL3	F-box/LRR-repeat protein 3 OS=Homo sapiens OX=9606 GN=FBXL3 PE=1 SV=1	7789	1	-0.355594	0.0665123	0.112609
sp|P53007|TXTP_HUMAN	SLC25A1	Tricarboxylate transport protein, mitochondrial OS=Homo sapiens OX=9606 GN=SLC25A1 PE=1 SV=2	2067	9	-0.355438	0.0175338	0.0439917
sp|Q9NU23|LYRM2_HUMAN	LYRM2	LYR motif-containing protein 2 OS=Homo sapiens OX=9606 GN=LYRM2 PE=1 SV=1	7199	2	-0.355187	0.040156	0.077746
sp|Q8N3J2|METL4_HUMAN	METTL4	N(6)-adenine-specific methyltransferase METTL4 OS=Homo sapiens OX=9606 GN=METTL4 PE=1 SV=3	6920	2	-0.354725	0.0178498	0.0444972
sp|Q5R3I4|TTC38_HUMAN	TTC38	Tetratricopeptide repeat protein 38 OS=Homo sapiens OX=9606 GN=TTC38 PE=1 SV=1	591	8	-0.354677	0.00775039	0.0270446
sp|P59768|GBG2_HUMAN	GNG2	Guanine nucleotide-binding protein G(I)/G(S)/G(O) subunit gamma-2 OS=Homo sapiens OX=9606 GN=GNG2 PE=1 SV=2	21	6	-0.354334	0.00941201	0.0302743
sp|Q9P2C4|TM181_HUMAN	TMEM181	Transmembrane protein 181 OS=Homo sapiens OX=9606 GN=TMEM181 PE=1 SV=3	7433	4	-0.354304	0.00985148	0.0312238
sp|P61966|AP1S1_HUMAN	AP1S1	AP-1 complex subunit sigma-1A OS=Homo sapiens OX=9606 GN=AP1S1 PE=1 SV=1	1877	12	-0.3543	0.0127067	0.0362877
sp|Q9H477|RBSK_HUMAN	RBKS	Ribokinase OS=Homo sapiens OX=9606 GN=RBKS PE=1 SV=1	4783	2	-0.354235	0.0560359	0.0991372
sp|Q8IY57|YAF2_HUMAN	YAF2	YY1-associated factor 2 OS=Homo sapiens OX=9606 GN=YAF2 PE=1 SV=3	6131	1	-0.35416	0.0759558	0.124448
sp|Q15742|NAB2_HUMAN	NAB2	NGFI-A-binding protein 2 OS=Homo sapiens OX=9606 GN=NAB2 PE=1 SV=1	3539	9	-0.354094	0.000330022	0.00583394
sp|Q9NUL3|STAU2_HUMAN	STAU2	Double-stranded RNA-binding protein Staufen homolog 2 OS=Homo sapiens OX=9606 GN=STAU2 PE=1 SV=2	456	20	-0.353439	0.000638264	0.00778767
sp|O95251|KAT7_HUMAN	KAT7	Histone acetyltransferase KAT7 OS=Homo sapiens OX=9606 GN=KAT7 PE=1 SV=1	6157	10	-0.353324	0.00589107	0.0230818
sp|P41221|WNT5A_HUMAN	WNT5A	Protein Wnt-5a OS=Homo sapiens OX=9606 GN=WNT5A PE=1 SV=2	3923	6	-0.353305	0.000271802	0.0053957
sp|Q8IYU8|MICU2_HUMAN	MICU2	Calcium uptake protein 2, mitochondrial OS=Homo sapiens OX=9606 GN=MICU2 PE=1 SV=2	7394	6	-0.353242	0.0154936	0.0407687
sp|O96011|PX11B_HUMAN	PEX11B	Peroxisomal membrane protein 11B OS=Homo sapiens OX=9606 GN=PEX11B PE=1 SV=1	6230	6	-0.353184	0.0136213	0.03783
sp|Q6UVK1|CSPG4_HUMAN	CSPG4	Chondroitin sulfate proteoglycan 4 OS=Homo sapiens OX=9606 GN=CSPG4 PE=1 SV=2	1784	127	-0.353017	7.41e-06	0.00180053
sp|Q96BQ5|CC127_HUMAN	CCDC127	Coiled-coil domain-containing protein 127 OS=Homo sapiens OX=9606 GN=CCDC127 PE=1 SV=1	7815	2	-0.352782	0.00191155	0.0128543
sp|Q6ZMZ3|SYNE3_HUMAN	SYNE3	Nesprin-3 OS=Homo sapiens OX=9606 GN=SYNE3 PE=1 SV=2	332	24	-0.352577	0.00193755	0.0129451
sp|Q9NV56|MRGBP_HUMAN	MRGBP	MRG/MORF4L-binding protein OS=Homo sapiens OX=9606 GN=MRGBP PE=1 SV=1	6025	3	-0.352265	0.00914333	0.0297682
sp|P42167|LAP2B_HUMAN	TMPO	Isoform of P42166, Lamina-associated polypeptide 2, isoforms beta/gamma OS=Homo sapiens OX=9606 GN=TMPO PE=1 SV=2	2180	16	-0.351927	0.000588705	0.00759054
sp|Q13127|REST_HUMAN	REST	RE1-silencing transcription factor OS=Homo sapiens OX=9606 GN=REST PE=1 SV=3	5573	4	-0.351845	0.0156269	0.0409244
sp|Q49AH0|CDNF_HUMAN	CDNF	Cerebral dopamine neurotrophic factor OS=Homo sapiens OX=9606 GN=CDNF PE=1 SV=2	7834	2	-0.351683	0.0689803	0.115646
sp|Q92567|F168A_HUMAN	FAM168A	Protein FAM168A OS=Homo sapiens OX=9606 GN=FAM168A PE=1 SV=2	7552	2	-0.351233	0.00602755	0.0233748
sp|P55011|S12A2_HUMAN	SLC12A2	Solute carrier family 12 member 2 OS=Homo sapiens OX=9606 GN=SLC12A2 PE=1 SV=1	1498	18	-0.351075	0.000955521	0.00936901
sp|Q8NG08|HELB_HUMAN	HELB	DNA helicase B OS=Homo sapiens OX=9606 GN=HELB PE=1 SV=2	1715	5	-0.351059	0.00322365	0.0165274
sp|Q8TBC3|SHKB1_HUMAN	SHKBP1	SH3KBP1-binding protein 1 OS=Homo sapiens OX=9606 GN=SHKBP1 PE=1 SV=2	6998	7	-0.350915	0.00653939	0.0244172
sp|P0C870|JMJD7_HUMAN	JMJD7	Bifunctional peptidase and (3S)-lysyl hydroxylase JMJD7 OS=Homo sapiens OX=9606 GN=JMJD7 PE=1 SV=1	7526	2	-0.350896	0.0212248	0.0496612
sp|Q15021|CND1_HUMAN	NCAPD2	Condensin complex subunit 1 OS=Homo sapiens OX=9606 GN=NCAPD2 PE=1 SV=3	1428	59	-0.350698	0.000256257	0.00527386
sp|P17948|VGFR1_HUMAN	FLT1	Vascular endothelial growth factor receptor 1 OS=Homo sapiens OX=9606 GN=FLT1 PE=1 SV=2	1844	3	-0.350409	0.00404564	0.0186438
sp|O75330|HMMR_HUMAN	HMMR	Hyaluronan mediated motility receptor OS=Homo sapiens OX=9606 GN=HMMR PE=1 SV=2	4190	20	-0.350341	0.00243802	0.014307
sp|Q4VC05|BCL7A_HUMAN	BCL7A	B-cell CLL/lymphoma 7 protein family member A OS=Homo sapiens OX=9606 GN=BCL7A PE=1 SV=1	5809	3	-0.3503	0.0354421	0.0710277
sp|P40763|STAT3_HUMAN	STAT3	Signal transducer and activator of transcription 3 OS=Homo sapiens OX=9606 GN=STAT3 PE=1 SV=2	5902	23	-0.350059	0.0030604	0.0160929
sp|O00512|BCL9_HUMAN	BCL9	B-cell CLL/lymphoma 9 protein OS=Homo sapiens OX=9606 GN=BCL9 PE=1 SV=4	168	7	-0.349958	0.00305775	0.0160929
sp|Q13085|ACACA_HUMAN	ACACA	Acetyl-CoA carboxylase 1 OS=Homo sapiens OX=9606 GN=ACACA PE=1 SV=2	2640	68	-0.349721	0.00409021	0.0187305
sp|Q5JWF2-2|GNAS1_HUMAN	GNAS	Isoform of Q5JWF2, Isoform XLas-2 of Guanine nucleotide-binding protein G(s) subunit alpha isoforms XLas OS=Homo sapiens OX=9606 GN=GNAS	2063	1	-0.349007	0.0569751	0.100349
sp|P29966|MARCS_HUMAN	MARCKS	Myristoylated alanine-rich C-kinase substrate OS=Homo sapiens OX=9606 GN=MARCKS PE=1 SV=4	183	12	-0.348886	0.0109378	0.033297
sp|P24386|RAE1_HUMAN	CHM	Rab proteins geranylgeranyltransferase component A 1 OS=Homo sapiens OX=9606 GN=CHM PE=1 SV=3	1915	8	-0.348851	0.00873388	0.0290049
sp|Q9H2V7|SPNS1_HUMAN	SPNS1	Protein spinster homolog 1 OS=Homo sapiens OX=9606 GN=SPNS1 PE=1 SV=1	7694	2	-0.348836	0.110956	0.165996
sp|Q3KP66|INAVA_HUMAN	INAVA	Innate immunity activator protein OS=Homo sapiens OX=9606 GN=INAVA PE=1 SV=2	634	2	-0.348596	0.0211281	0.0495485
sp|Q15723|ELF2_HUMAN	ELF2	ETS-related transcription factor Elf-2 OS=Homo sapiens OX=9606 GN=ELF2 PE=1 SV=2	6805	5	-0.348455	0.00472993	0.0202711
sp|Q5H9F3|BCORL_HUMAN	BCORL1	BCL-6 corepressor-like protein 1 OS=Homo sapiens OX=9606 GN=BCORL1 PE=1 SV=2	2358	5	-0.348351	0.00319379	0.0164671
sp|Q14159|SPIDR_HUMAN	SPIDR	DNA repair-scaffolding protein OS=Homo sapiens OX=9606 GN=SPIDR PE=1 SV=2	6535	2	-0.348292	0.0541384	0.0966832
sp|Q92545|TM131_HUMAN	TMEM131	Transmembrane protein 131 OS=Homo sapiens OX=9606 GN=TMEM131 PE=1 SV=3	6538	4	-0.348235	0.025752	0.0564607
sp|Q8WU58|F222B_HUMAN	FAM222B	Protein FAM222B OS=Homo sapiens OX=9606 GN=FAM222B PE=1 SV=1	1620	2	-0.34776	0.00142069	0.0112492
sp|P06280|AGAL_HUMAN	GLA	Alpha-galactosidase A OS=Homo sapiens OX=9606 GN=GLA PE=1 SV=1	4034	14	-0.347606	0.000901104	0.00908097
sp|Q13563|PKD2_HUMAN	PKD2	Polycystin-2 OS=Homo sapiens OX=9606 GN=PKD2 PE=1 SV=3	1172	6	-0.347543	0.0211854	0.0495945
sp|O94915|FRYL_HUMAN	FRYL	Protein furry homolog-like OS=Homo sapiens OX=9606 GN=FRYL PE=1 SV=2	2624	34	-0.347402	0.0119334	0.0349804
sp|Q9UNZ5|L10K_HUMAN	C19orf53	Leydig cell tumor 10 kDa protein homolog OS=Homo sapiens OX=9606 GN=C19orf53 PE=1 SV=1	3122	12	-0.34696	0.00498609	0.0209831
sp|Q8WUK0|PTPM1_HUMAN	PTPMT1	Phosphatidylglycerophosphatase and protein-tyrosine phosphatase 1 OS=Homo sapiens OX=9606 GN=PTPMT1 PE=1 SV=1	7601	3	-0.346748	0.0022594	0.0138303
sp|O00338|ST1C2_HUMAN	SULT1C2	Sulfotransferase 1C2 OS=Homo sapiens OX=9606 GN=SULT1C2 PE=1 SV=1	6927	2	-0.346649	0.0274811	0.0594486
sp|Q13371|PHLP_HUMAN	PDCL	Phosducin-like protein OS=Homo sapiens OX=9606 GN=PDCL PE=1 SV=3	3554	5	-0.346447	0.00209874	0.0133503
sp|Q9Y296|TPPC4_HUMAN	TRAPPC4	Trafficking protein particle complex subunit 4 OS=Homo sapiens OX=9606 GN=TRAPPC4 PE=1 SV=1	1727	12	-0.346194	0.00314349	0.0163189
sp|Q5SZL2|CE85L_HUMAN	CEP85L	Centrosomal protein of 85 kDa-like OS=Homo sapiens OX=9606 GN=CEP85L PE=1 SV=1	6891	2	-0.345974	0.102308	0.155358
sp|O94919|ENDD1_HUMAN	ENDOD1	Endonuclease domain-containing 1 protein OS=Homo sapiens OX=9606 GN=ENDOD1 PE=1 SV=2	2503	12	-0.345616	0.0027103	0.0150683
sp|O43752|STX6_HUMAN	STX6	Syntaxin-6 OS=Homo sapiens OX=9606 GN=STX6 PE=1 SV=1	3398	4	-0.345571	0.0404118	0.0781084
sp|Q9UPN4|CP131_HUMAN	CEP131	Centrosomal protein of 131 kDa OS=Homo sapiens OX=9606 GN=CEP131 PE=1 SV=3	321	18	-0.345515	0.00485899	0.0205924
sp|P15559-3|NQO1_HUMAN	NQO1	Isoform of P15559, Isoform 3 of NAD(P)H dehydrogenase [quinone] 1 OS=Homo sapiens OX=9606 GN=NQO1	2295	17	-0.34547	0.000255207	0.00527234
sp|Q8WYQ9|ZCH14_HUMAN	ZCCHC14	Zinc finger CCHC domain-containing protein 14 OS=Homo sapiens OX=9606 GN=ZCCHC14 PE=1 SV=1	3770	3	-0.344932	0.0385246	0.0753417
sp|Q15392|DHC24_HUMAN	DHCR24	Delta(24)-sterol reductase OS=Homo sapiens OX=9606 GN=DHCR24 PE=1 SV=2	5148	12	-0.344921	0.0132987	0.0371955
sp|Q02978|M2OM_HUMAN	SLC25A11	Mitochondrial 2-oxoglutarate/malate carrier protein OS=Homo sapiens OX=9606 GN=SLC25A11 PE=1 SV=3	3354	18	-0.344868	0.0804783	0.129943
sp|O75437|ZN254_HUMAN	ZNF254	Zinc finger protein 254 OS=Homo sapiens OX=9606 GN=ZNF254 PE=1 SV=3	1417	3	-0.344747	0.0102783	0.0320246
sp|Q9BSQ5|CCM2_HUMAN	CCM2	Cerebral cavernous malformations 2 protein OS=Homo sapiens OX=9606 GN=CCM2 PE=1 SV=1	4129	3	-0.344646	0.0345711	0.0698676
sp|Q8N1I0|DOCK4_HUMAN	DOCK4	Dedicator of cytokinesis protein 4 OS=Homo sapiens OX=9606 GN=DOCK4 PE=1 SV=3	3397	27	-0.34462	0.000511133	0.00709277
sp|Q14674|ESPL1_HUMAN	ESPL1	Separin OS=Homo sapiens OX=9606 GN=ESPL1 PE=1 SV=3	608	19	-0.344388	0.00304106	0.016053
sp|O95197-5|RTN3_HUMAN	RTN3	Isoform of O95197, Isoform 5 of Reticulon-3 OS=Homo sapiens OX=9606 GN=RTN3	7684	1	-0.344283	0.0440845	0.0831386
sp|P18084|ITB5_HUMAN	ITGB5	Integrin beta-5 OS=Homo sapiens OX=9606 GN=ITGB5 PE=1 SV=1	3849	13	-0.344195	0.00137279	0.0111517
sp|Q9UPS8|ANR26_HUMAN	ANKRD26	Ankyrin repeat domain-containing protein 26 OS=Homo sapiens OX=9606 GN=ANKRD26 PE=1 SV=4	2925	8	-0.344059	0.00411871	0.0188042
sp|P57772|SELB_HUMAN	EEFSEC	Selenocysteine-specific elongation factor OS=Homo sapiens OX=9606 GN=EEFSEC PE=1 SV=4	4605	7	-0.344051	0.00321944	0.0165151
sp|Q969Z0|FAKD4_HUMAN	TBRG4	FAST kinase domain-containing protein 4 OS=Homo sapiens OX=9606 GN=TBRG4 PE=1 SV=1	2002	11	-0.343905	0.0184866	0.0454906
sp|Q96SY0|INT14_HUMAN	INTS14	Integrator complex subunit 14 OS=Homo sapiens OX=9606 GN=INTS14 PE=1 SV=2	6458	12	-0.34384	0.00370257	0.0177815
sp|O14737|PDCD5_HUMAN	PDCD5	Programmed cell death protein 5 OS=Homo sapiens OX=9606 GN=PDCD5 PE=1 SV=3	6524	9	-0.343727	0.0175772	0.0440764
sp|P57679|EVC_HUMAN	EVC	EvC complex member EVC OS=Homo sapiens OX=9606 GN=EVC PE=1 SV=1	5925	1	-0.34346	0.206043	0.272387
sp|Q96H20|SNF8_HUMAN	SNF8	Vacuolar-sorting protein SNF8 OS=Homo sapiens OX=9606 GN=SNF8 PE=1 SV=1	5787	9	-0.343164	0.000443374	0.00677356
sp|Q9P2K3-3|RCOR3_HUMAN	RCOR3	Isoform of Q9P2K3, Isoform 3 of REST corepressor 3 OS=Homo sapiens OX=9606 GN=RCOR3	4254	10	-0.342982	0.000921489	0.00919466
sp|Q6P1X5|TAF2_HUMAN	TAF2	Transcription initiation factor TFIID subunit 2 OS=Homo sapiens OX=9606 GN=TAF2 PE=1 SV=3	4429	13	-0.342475	0.00440835	0.0194997
sp|P40425|PBX2_HUMAN	PBX2	Pre-B-cell leukemia transcription factor 2 OS=Homo sapiens OX=9606 GN=PBX2 PE=1 SV=2	3653	5	-0.342377	0.0128474	0.0364619
sp|Q709C8|VP13C_HUMAN	VPS13C	Intermembrane lipid transfer protein VPS13C OS=Homo sapiens OX=9606 GN=VPS13C PE=1 SV=1	1465	36	-0.34234	0.00127864	0.0108504
sp|Q8IY17|PLPL6_HUMAN	PNPLA6	Patatin-like phospholipase domain-containing protein 6 OS=Homo sapiens OX=9606 GN=PNPLA6 PE=1 SV=3	2561	29	-0.342305	0.000209159	0.00501823
sp|Q5TZF3|ANR45_HUMAN	ANKRD45	Ankyrin repeat domain-containing protein 45 OS=Homo sapiens OX=9606 GN=ANKRD45 PE=1 SV=2	7615	1	-0.342152	0.0598672	0.104223
sp|Q8IUE6|H2A2B_HUMAN	H2AC21	Histone H2A type 2-B OS=Homo sapiens OX=9606 GN=H2AC21 PE=1 SV=3	1656	3	-0.342094	0.0410367	0.0789257
sp|Q5TC12|ATPF1_HUMAN	ATPAF1	ATP synthase mitochondrial F1 complex assembly factor 1 OS=Homo sapiens OX=9606 GN=ATPAF1 PE=1 SV=1	2249	6	-0.342071	0.000555422	0.0074134
sp|Q96L73|NSD1_HUMAN	NSD1	Histone-lysine N-methyltransferase, H3 lysine-36 specific OS=Homo sapiens OX=9606 GN=NSD1 PE=1 SV=1	1405	10	-0.342052	0.00462957	0.0200204
sp|Q9H0V9|LMA2L_HUMAN	LMAN2L	VIP36-like protein OS=Homo sapiens OX=9606 GN=LMAN2L PE=1 SV=1	7033	3	-0.341928	0.0336853	0.0687161
sp|Q9NYD6|HXC10_HUMAN	HOXC10	Homeobox protein Hox-C10 OS=Homo sapiens OX=9606 GN=HOXC10 PE=1 SV=2	5477	5	-0.341622	0.00204127	0.0132025
sp|P0DMW3|SIML1_HUMAN	SMIM10L1	Small integral membrane protein 10-like protein 1 OS=Homo sapiens OX=9606 GN=SMIM10L1 PE=1 SV=2	3118	2	-0.341539	0.00337494	0.0170057
sp|Q6YHK3|CD109_HUMAN	CD109	CD109 antigen OS=Homo sapiens OX=9606 GN=CD109 PE=1 SV=2	1215	35	-0.341465	0.00123244	0.0105988
sp|Q67FW5|QTGAL_HUMAN	B3GNTL1	Queuosine-tRNA galactosyltransferase OS=Homo sapiens OX=9606 GN=B3GNTL1 PE=1 SV=3	8032	1	-0.341451	0.0605007	0.104967
sp|Q9BQG2|NUD12_HUMAN	NUDT12	NAD-capped RNA hydrolase NUDT12 OS=Homo sapiens OX=9606 GN=NUDT12 PE=1 SV=1	5695	7	-0.341436	0.00675547	0.0249015
sp|Q9BW71|HIRP3_HUMAN	HIRIP3	HIRA-interacting protein 3 OS=Homo sapiens OX=9606 GN=HIRIP3 PE=1 SV=3	1139	12	-0.341409	0.000189153	0.00488466
sp|Q92796|DLG3_HUMAN	DLG3	Disks large homolog 3 OS=Homo sapiens OX=9606 GN=DLG3 PE=1 SV=2	531	1	-0.341184	0.00840552	0.0283396
sp|Q8TAP6|CEP76_HUMAN	CEP76	Centrosomal protein of 76 kDa OS=Homo sapiens OX=9606 GN=CEP76 PE=1 SV=1	1303	4	-0.341087	0.0373051	0.0736221
sp|P51955|NEK2_HUMAN	NEK2	Serine/threonine-protein kinase Nek2 OS=Homo sapiens OX=9606 GN=NEK2 PE=1 SV=1	2861	3	-0.340918	0.0127587	0.036345
sp|Q5VW32|BROX_HUMAN	BROX	BRO1 domain-containing protein BROX OS=Homo sapiens OX=9606 GN=BROX PE=1 SV=1	843	10	-0.340743	0.00139823	0.0112132
sp|P17480|UBF1_HUMAN	UBTF	Nucleolar transcription factor 1 OS=Homo sapiens OX=9606 GN=UBTF PE=1 SV=1	1051	41	-0.34052	0.000853893	0.00890455
sp|P00156|CYB_HUMAN	MT-CYB	Cytochrome b OS=Homo sapiens OX=9606 GN=MT-CYB PE=1 SV=2	4922	1	-0.340227	0.0250955	0.0554089
sp|Q9HCM1|RESF1_HUMAN	RESF1	Retroelement silencing factor 1 OS=Homo sapiens OX=9606 GN=RESF1 PE=1 SV=3	5307	4	-0.339868	0.0196702	0.0474527
sp|Q9H0U9|TSYL1_HUMAN	TSPYL1	Testis-specific Y-encoded-like protein 1 OS=Homo sapiens OX=9606 GN=TSPYL1 PE=1 SV=3	1693	2	-0.339841	0.0762043	0.124656
tr|Q4R9M9|Q4R9M9_HUMAN	KIF1B	Isoform of O60333, Kinesin family member 1B OS=Homo sapiens OX=9606 GN=KIF1B PE=1 SV=1	1107	12	-0.339817	0.00448352	0.0196505
sp|Q86UD0|SAPC2_HUMAN	SAPCD2	Suppressor APC domain-containing protein 2 OS=Homo sapiens OX=9606 GN=SAPCD2 PE=1 SV=2	1402	6	-0.339705	0.00272638	0.0150838
sp|Q9UHD2|TBK1_HUMAN	TBK1	Serine/threonine-protein kinase TBK1 OS=Homo sapiens OX=9606 GN=TBK1 PE=1 SV=1	2630	18	-0.339508	0.00768548	0.026912
sp|P78559|MAP1A_HUMAN	MAP1A	Microtubule-associated protein 1A OS=Homo sapiens OX=9606 GN=MAP1A PE=1 SV=6	3135	15	-0.339502	0.00289729	0.0155822
sp|Q9Y2A7|NCKP1_HUMAN	NCKAP1	Nck-associated protein 1 OS=Homo sapiens OX=9606 GN=NCKAP1 PE=1 SV=1	174	34	-0.339335	0.00110487	0.0100937
sp|Q15418|KS6A1_HUMAN	RPS6KA1	Ribosomal protein S6 kinase alpha-1 OS=Homo sapiens OX=9606 GN=RPS6KA1 PE=1 SV=2	911	15	-0.339114	0.0066986	0.0247723
sp|Q03111|ENL_HUMAN	MLLT1	Protein ENL OS=Homo sapiens OX=9606 GN=MLLT1 PE=1 SV=2	3526	5	-0.338875	1.76e-05	0.00250258
sp|Q9NRZ9|HELLS_HUMAN	HELLS	Lymphoid-specific helicase OS=Homo sapiens OX=9606 GN=HELLS PE=1 SV=1	3450	36	-0.338829	0.00407947	0.0187001
sp|Q9UBM7|DHCR7_HUMAN	DHCR7	7-dehydrocholesterol reductase OS=Homo sapiens OX=9606 GN=DHCR7 PE=1 SV=1	6490	8	-0.338769	0.00439814	0.0194896
sp|P49768|PSN1_HUMAN	PSEN1	Presenilin-1 OS=Homo sapiens OX=9606 GN=PSEN1 PE=1 SV=1	631	1	-0.338657	0.160793	0.223214
sp|Q9GZP8-2|IMUP_HUMAN	IMUP	Isoform of Q9GZP8, Isoform 2 of Immortalization up-regulated protein OS=Homo sapiens OX=9606 GN=IMUP	4862	2	-0.338625	0.034159	0.0693093
sp|Q96EY7|PTCD3_HUMAN	PTCD3	Small ribosomal subunit protein mS39 OS=Homo sapiens OX=9606 GN=PTCD3 PE=1 SV=3	1607	15	-0.338317	0.00662645	0.0246117
sp|Q16539|MK14_HUMAN	MAPK14	Mitogen-activated protein kinase 14 OS=Homo sapiens OX=9606 GN=MAPK14 PE=1 SV=3	1566	9	-0.33829	8.16e-05	0.00355055
sp|Q8N5N7|RM50_HUMAN	MRPL50	Large ribosomal subunit protein mL50 OS=Homo sapiens OX=9606 GN=MRPL50 PE=1 SV=2	3528	7	-0.338056	0.00510124	0.0212367
sp|P25098|ARBK1_HUMAN	GRK2	Beta-adrenergic receptor kinase 1 OS=Homo sapiens OX=9606 GN=GRK2 PE=1 SV=2	4532	15	-0.338026	0.000152641	0.00449032
sp|Q15047|SETB1_HUMAN	SETDB1	Histone-lysine N-methyltransferase SETDB1 OS=Homo sapiens OX=9606 GN=SETDB1 PE=1 SV=1	3735	18	-0.337679	0.00230419	0.0139634
sp|O15121|DEGS1_HUMAN	DEGS1	Sphingolipid delta(4)-desaturase DES1 OS=Homo sapiens OX=9606 GN=DEGS1 PE=1 SV=1	6572	2	-0.337583	0.0243964	0.0542474
sp|Q14CB8|RHG19_HUMAN	ARHGAP19	Rho GTPase-activating protein 19 OS=Homo sapiens OX=9606 GN=ARHGAP19 PE=1 SV=1	7507	2	-0.337568	0.0554645	0.0984519
sp|Q9BVG3|TRI62_HUMAN	TRIM62	E3 ubiquitin-protein ligase TRIM62 OS=Homo sapiens OX=9606 GN=TRIM62 PE=1 SV=1	4731	5	-0.337431	0.00228344	0.0138917
sp|P49459|UBE2A_HUMAN	UBE2A	Ubiquitin-conjugating enzyme E2 A OS=Homo sapiens OX=9606 GN=UBE2A PE=1 SV=2	7298	4	-0.337418	0.000113968	0.00400456
sp|Q969G3|SMCE1_HUMAN	SMARCE1	SWI/SNF-related matrix-associated actin-dependent regulator of chromatin subfamily E member 1 OS=Homo sapiens OX=9606 GN=SMARCE1 PE=1 SV=2	975	16	-0.337235	0.00705398	0.0254649
sp|Q5T0B9|ZN362_HUMAN	ZNF362	Zinc finger protein 362 OS=Homo sapiens OX=9606 GN=ZNF362 PE=1 SV=1	7516	2	-0.336944	0.112569	0.167692
sp|Q96ST8|CEP89_HUMAN	CEP89	Centrosomal protein of 89 kDa OS=Homo sapiens OX=9606 GN=CEP89 PE=1 SV=3	3119	2	-0.336785	0.019022	0.0463691
sp|Q86VX2|COMD7_HUMAN	COMMD7	COMM domain-containing protein 7 OS=Homo sapiens OX=9606 GN=COMMD7 PE=1 SV=2	7631	7	-0.336761	0.00101068	0.00960798
sp|P08069|IGF1R_HUMAN	IGF1R	Insulin-like growth factor 1 receptor OS=Homo sapiens OX=9606 GN=IGF1R PE=1 SV=1	1186	12	-0.33668	0.000450565	0.00680923
sp|P13727|PRG2_HUMAN	PRG2	Bone marrow proteoglycan OS=Homo sapiens OX=9606 GN=PRG2 PE=1 SV=2	6766	1	-0.336663	0.310426	0.380754
sp|Q6ZWT7|MBOA2_HUMAN	MBOAT2	Lysophospholipid acyltransferase 2 OS=Homo sapiens OX=9606 GN=MBOAT2 PE=1 SV=2	4960	2	-0.336619	0.084127	0.134208
sp|O14732|IMPA2_HUMAN	IMPA2	Inositol monophosphatase 2 OS=Homo sapiens OX=9606 GN=IMPA2 PE=1 SV=1	2530	2	-0.336595	0.0413577	0.0793628
sp|Q9H1J1|REN3A_HUMAN	UPF3A	Regulator of nonsense transcripts 3A OS=Homo sapiens OX=9606 GN=UPF3A PE=1 SV=1	4820	2	-0.336545	0.0199798	0.0477811
sp|Q15031|SYLM_HUMAN	LARS2	Leucine--tRNA ligase, mitochondrial OS=Homo sapiens OX=9606 GN=LARS2 PE=1 SV=2	858	33	-0.336097	0.00124307	0.0106801
sp|Q15048|LRC14_HUMAN	LRRC14	Leucine-rich repeat-containing protein 14 OS=Homo sapiens OX=9606 GN=LRRC14 PE=1 SV=1	2353	4	-0.335991	0.0123834	0.035769
tr|E7ES60|E7ES60_HUMAN	RAB34	Isoform of Q9BZG1, RAB34, member RAS oncogene family OS=Homo sapiens OX=9606 GN=RAB34 PE=1 SV=2	1288	1	-0.335957	0.11625	0.171628
sp|Q3LXA3|TKFC_HUMAN	TKFC	Triokinase/FMN cyclase OS=Homo sapiens OX=9606 GN=TKFC PE=1 SV=2	1931	15	-0.335918	0.000899391	0.00908095
sp|Q6P4A7|SFXN4_HUMAN	SFXN4	Sideroflexin-4 OS=Homo sapiens OX=9606 GN=SFXN4 PE=1 SV=1	4088	3	-0.3358	0.013192	0.0370353
sp|O60291|MGRN1_HUMAN	MGRN1	E3 ubiquitin-protein ligase MGRN1 OS=Homo sapiens OX=9606 GN=MGRN1 PE=1 SV=2	5829	4	-0.335721	0.000354716	0.00603815
sp|P40306|PSB10_HUMAN	PSMB10	Proteasome subunit beta type-10 OS=Homo sapiens OX=9606 GN=PSMB10 PE=1 SV=1	3235	5	-0.335582	0.000867443	0.00891975
sp|P11137|MTAP2_HUMAN	MAP2	Microtubule-associated protein 2 OS=Homo sapiens OX=9606 GN=MAP2 PE=1 SV=4	2629	1	-0.335533	0.560989	0.621498
sp|Q9H9S5|FKRP_HUMAN	FKRP	Ribitol 5-phosphate transferase FKRP OS=Homo sapiens OX=9606 GN=FKRP PE=1 SV=1	3574	5	-0.33548	0.0213135	0.0496668
sp|Q9NZS9|BFAR_HUMAN	BFAR	Bifunctional apoptosis regulator OS=Homo sapiens OX=9606 GN=BFAR PE=1 SV=1	1935	1	-0.335419	0.135189	0.193758
sp|P19419|ELK1_HUMAN	ELK1	ETS domain-containing protein Elk-1 OS=Homo sapiens OX=9606 GN=ELK1 PE=1 SV=2	1203	3	-0.335372	0.0545245	0.0972391
sp|Q9Y2Q3|GSTK1_HUMAN	GSTK1	Glutathione S-transferase kappa 1 OS=Homo sapiens OX=9606 GN=GSTK1 PE=1 SV=3	1667	13	-0.335267	4.41e-05	0.00306629
sp|Q8IZH2|XRN1_HUMAN	XRN1	5'-3' exoribonuclease 1 OS=Homo sapiens OX=9606 GN=XRN1 PE=1 SV=1	1017	30	-0.335132	0.00259806	0.0147234
sp|Q96KQ7|EHMT2_HUMAN	EHMT2	Histone-lysine N-methyltransferase EHMT2 OS=Homo sapiens OX=9606 GN=EHMT2 PE=1 SV=3	3789	17	-0.335052	0.00975735	0.0310445
sp|Q9UIA9|XPO7_HUMAN	XPO7	Exportin-7 OS=Homo sapiens OX=9606 GN=XPO7 PE=1 SV=3	398	34	-0.334874	0.003267	0.0167119
sp|Q9BU23|LMF2_HUMAN	LMF2	Lipase maturation factor 2 OS=Homo sapiens OX=9606 GN=LMF2 PE=1 SV=2	7156	2	-0.334788	0.0782694	0.127184
sp|O75820|ZN189_HUMAN	ZNF189	Zinc finger protein 189 OS=Homo sapiens OX=9606 GN=ZNF189 PE=1 SV=2	6240	2	-0.334736	0.0295668	0.0626047
sp|P52895|AK1C2_HUMAN	AKR1C2	Aldo-keto reductase family 1 member C2 OS=Homo sapiens OX=9606 GN=AKR1C2 PE=1 SV=3	4449	9	-0.33441	0.019829	0.0476429
sp|Q70EK8|UBP53_HUMAN	USP53	Inactive ubiquitin carboxyl-terminal hydrolase 53 OS=Homo sapiens OX=9606 GN=USP53 PE=1 SV=2	6299	1	-0.334176	0.117773	0.173482
sp|P54619|AAKG1_HUMAN	PRKAG1	5'-AMP-activated protein kinase subunit gamma-1 OS=Homo sapiens OX=9606 GN=PRKAG1 PE=1 SV=1	455	11	-0.333882	0.0106019	0.0326459
sp|Q6ZMG9|CERS6_HUMAN	CERS6	Ceramide synthase 6 OS=Homo sapiens OX=9606 GN=CERS6 PE=1 SV=1	7593	2	-0.333764	0.0341497	0.0693058
sp|O15120|PLCB_HUMAN	AGPAT2	1-acyl-sn-glycerol-3-phosphate acyltransferase beta OS=Homo sapiens OX=9606 GN=AGPAT2 PE=1 SV=1	7785	2	-0.333744	0.068686	0.115237
sp|P53803|RPAB4_HUMAN	POLR2K	DNA-directed RNA polymerases I, II, and III subunit RPABC4 OS=Homo sapiens OX=9606 GN=POLR2K PE=1 SV=1	7332	1	-0.333666	0.033965	0.0690698
sp|Q14667|BLTP2_HUMAN	BLTP2	Bridge-like lipid transfer protein family member 2 OS=Homo sapiens OX=9606 GN=BLTP2 PE=1 SV=3	2514	13	-0.333554	0.00611598	0.0235769
sp|Q08334|I10R2_HUMAN	IL10RB	Interleukin-10 receptor subunit beta OS=Homo sapiens OX=9606 GN=IL10RB PE=1 SV=2	7457	1	-0.333522	0.0354244	0.0710277
sp|Q5PRF9|SMAG2_HUMAN	SAMD4B	Protein Smaug homolog 2 OS=Homo sapiens OX=9606 GN=SAMD4B PE=1 SV=1	353	11	-0.33351	0.00727008	0.0260382
sp|Q15853|USF2_HUMAN	USF2	Upstream stimulatory factor 2 OS=Homo sapiens OX=9606 GN=USF2 PE=1 SV=1	6677	5	-0.333203	0.0197493	0.0475159
sp|Q53S58|TM177_HUMAN	TMEM177	Transmembrane protein 177 OS=Homo sapiens OX=9606 GN=TMEM177 PE=1 SV=1	7160	1	-0.333138	0.0788542	0.127863
tr|H7BYY4|H7BYY4_HUMAN	PSTK	Isoform of Q8IV42, Chromosome 10 open reading frame 89, isoform CRA_b OS=Homo sapiens OX=9606 GN=PSTK PE=1 SV=2	1077	2	-0.333029	0.144561	0.204842
sp|Q8IWY9|CDAN1_HUMAN	CDAN1	Codanin-1 OS=Homo sapiens OX=9606 GN=CDAN1 PE=1 SV=4	4893	5	-0.33297	0.00341394	0.0171103
sp|P61006|RAB8A_HUMAN	RAB8A	Ras-related protein Rab-8A OS=Homo sapiens OX=9606 GN=RAB8A PE=1 SV=1	4841	17	-0.33285	0.0149011	0.0398195
sp|Q96PX8|SLIK1_HUMAN	SLITRK1	SLIT and NTRK-like protein 1 OS=Homo sapiens OX=9606 GN=SLITRK1 PE=1 SV=2	7280	1	-0.332831	0.0325454	0.0670379
sp|Q96MY1|NOL4L_HUMAN	NOL4L	Nucleolar protein 4-like OS=Homo sapiens OX=9606 GN=NOL4L PE=1 SV=2	1414	4	-0.332678	0.00443487	0.0195566
sp|P17405|ASM_HUMAN	SMPD1	Sphingomyelin phosphodiesterase OS=Homo sapiens OX=9606 GN=SMPD1 PE=1 SV=5	2511	6	-0.332466	0.0167639	0.0428286
sp|Q92643|GPI8_HUMAN	PIGK	GPI-anchor transamidase OS=Homo sapiens OX=9606 GN=PIGK PE=1 SV=2	6929	5	-0.33219	0.0199173	0.047724
sp|P22033|MUTA_HUMAN	MMUT	Methylmalonyl-CoA mutase, mitochondrial OS=Homo sapiens OX=9606 GN=MMUT PE=1 SV=4	633	14	-0.33212	5.68e-05	0.00337694
sp|Q9BXJ8|TACAN_HUMAN	TMEM120A	Ion channel TACAN OS=Homo sapiens OX=9606 GN=TMEM120A PE=1 SV=1	3723	2	-0.332087	0.0583038	0.102129
sp|O75864|PPR37_HUMAN	PPP1R37	Protein phosphatase 1 regulatory subunit 37 OS=Homo sapiens OX=9606 GN=PPP1R37 PE=1 SV=4	2304	2	-0.331748	0.0444923	0.0837166
sp|Q8IUW3|SPA2L_HUMAN	SPATA2L	Spermatogenesis-associated protein 2-like protein OS=Homo sapiens OX=9606 GN=SPATA2L PE=1 SV=1	6470	2	-0.331728	0.132628	0.190761
sp|Q9P2R3|ANFY1_HUMAN	ANKFY1	Rabankyrin-5 OS=Homo sapiens OX=9606 GN=ANKFY1 PE=1 SV=2	983	29	-0.331659	0.000848412	0.00887465
sp|P61421|VA0D1_HUMAN	ATP6V0D1	V-type proton ATPase subunit d 1 OS=Homo sapiens OX=9606 GN=ATP6V0D1 PE=1 SV=1	794	16	-0.330978	3.59e-05	0.00290983
sp|Q14142|TRI14_HUMAN	TRIM14	Tripartite motif-containing protein 14 OS=Homo sapiens OX=9606 GN=TRIM14 PE=1 SV=2	7139	2	-0.330678	0.012646	0.0362053
sp|Q9Y587|AP4S1_HUMAN	AP4S1	AP-4 complex subunit sigma-1 OS=Homo sapiens OX=9606 GN=AP4S1 PE=1 SV=1	5859	2	-0.330513	0.00579411	0.0228496
sp|P07948-2|LYN_HUMAN	LYN	Isoform of P07948, Isoform 2 of Tyrosine-protein kinase Lyn OS=Homo sapiens OX=9606 GN=LYN	1673	1	-0.330503	0.0151253	0.0401311
sp|Q9NPI1|BRD7_HUMAN	BRD7	Bromodomain-containing protein 7 OS=Homo sapiens OX=9606 GN=BRD7 PE=1 SV=1	5362	9	-0.330293	0.00312533	0.0163003
sp|Q9NU19|TB22B_HUMAN	TBC1D22B	TBC1 domain family member 22B OS=Homo sapiens OX=9606 GN=TBC1D22B PE=1 SV=3	5782	1	-0.330266	0.00923095	0.0298929
sp|Q9BSJ2|GCP2_HUMAN	TUBGCP2	Gamma-tubulin complex component 2 OS=Homo sapiens OX=9606 GN=TUBGCP2 PE=1 SV=2	1127	26	-0.330201	0.00085656	0.00890455
sp|Q86X83|COMD2_HUMAN	COMMD2	COMM domain-containing protein 2 OS=Homo sapiens OX=9606 GN=COMMD2 PE=1 SV=2	5281	3	-0.330112	0.00546538	0.0220507
sp|P05386|RLA1_HUMAN	RPLP1	Large ribosomal subunit protein P1 OS=Homo sapiens OX=9606 GN=RPLP1 PE=1 SV=1	2100	2	-0.330022	0.0024172	0.0142124
sp|Q12948|FOXC1_HUMAN	FOXC1	Forkhead box protein C1 OS=Homo sapiens OX=9606 GN=FOXC1 PE=1 SV=3	7609	1	-0.329726	0.474653	0.542358
sp|O75575|RPC9_HUMAN	CRCP	DNA-directed RNA polymerase III subunit RPC9 OS=Homo sapiens OX=9606 GN=CRCP PE=1 SV=1	984	1	-0.329456	0.277689	0.347207
sp|Q6P161|RM54_HUMAN	MRPL54	Large ribosomal subunit protein mL54 OS=Homo sapiens OX=9606 GN=MRPL54 PE=1 SV=1	4677	6	-0.32939	0.0195401	0.0473275
sp|O94808|GFPT2_HUMAN	GFPT2	Glutamine--fructose-6-phosphate aminotransferase [isomerizing] 2 OS=Homo sapiens OX=9606 GN=GFPT2 PE=1 SV=3	2133	8	-0.329196	0.0167445	0.0428243
sp|Q07889|SOS1_HUMAN	SOS1	Son of sevenless homolog 1 OS=Homo sapiens OX=9606 GN=SOS1 PE=1 SV=1	1617	14	-0.329111	0.00147426	0.0115307
sp|Q9Y2D0|CAH5B_HUMAN	CA5B	Carbonic anhydrase 5B, mitochondrial OS=Homo sapiens OX=9606 GN=CA5B PE=1 SV=1	6210	6	-0.328993	0.00554075	0.022256
sp|P61218|RPAB2_HUMAN	POLR2F	DNA-directed RNA polymerases I, II, and III subunit RPABC2 OS=Homo sapiens OX=9606 GN=POLR2F PE=1 SV=1	6823	3	-0.328796	0.00476909	0.0203717
sp|Q96Q89|KI20B_HUMAN	KIF20B	Kinesin-like protein KIF20B OS=Homo sapiens OX=9606 GN=KIF20B PE=1 SV=3	2294	25	-0.328721	0.0138473	0.0381662
sp|Q96MH6|DIESL_HUMAN	TMEM68	DGAT1/2-independent enzyme synthesizing storage lipids OS=Homo sapiens OX=9606 GN=TMEM68 PE=1 SV=2	5025	5	-0.328679	0.00176704	0.0124766
sp|Q9NQP4|PFD4_HUMAN	PFDN4	Prefoldin subunit 4 OS=Homo sapiens OX=9606 GN=PFDN4 PE=1 SV=1	5886	6	-0.328655	0.041147	0.079042
sp|Q5VIR6|VPS53_HUMAN	VPS53	Vacuolar protein sorting-associated protein 53 homolog OS=Homo sapiens OX=9606 GN=VPS53 PE=1 SV=2	1987	17	-0.328651	0.000454697	0.00680923
sp|Q96C74|ROP1L_HUMAN	ROPN1L	Ropporin-1-like protein OS=Homo sapiens OX=9606 GN=ROPN1L PE=1 SV=2	6993	1	-0.32862	0.0805102	0.129943
sp|O75151|PHF2_HUMAN	PHF2	Lysine-specific demethylase PHF2 OS=Homo sapiens OX=9606 GN=PHF2 PE=1 SV=4	133	6	-0.328573	0.000221211	0.00501823
sp|P30740|ILEU_HUMAN	SERPINB1	Leukocyte elastase inhibitor OS=Homo sapiens OX=9606 GN=SERPINB1 PE=1 SV=1	878	10	-0.328461	0.000232262	0.00506299
sp|Q9BRG1|VPS25_HUMAN	VPS25	Vacuolar protein-sorting-associated protein 25 OS=Homo sapiens OX=9606 GN=VPS25 PE=1 SV=1	1113	9	-0.328423	0.0137237	0.0379967
sp|P12271|RLBP1_HUMAN	RLBP1	Retinaldehyde-binding protein 1 OS=Homo sapiens OX=9606 GN=RLBP1 PE=1 SV=2	4355	2	-0.328261	0.000205591	0.00501823
sp|P04921|GLPC_HUMAN	GYPC	Glycophorin-C OS=Homo sapiens OX=9606 GN=GYPC PE=1 SV=1	6439	1	-0.328154	0.0761528	0.124636
sp|Q15032|R3HD1_HUMAN	R3HDM1	R3H domain-containing protein 1 OS=Homo sapiens OX=9606 GN=R3HDM1 PE=1 SV=3	3117	4	-0.328114	0.000690855	0.00809585
sp|Q5TEC6|H37_HUMAN	H3-7	Histone H3-7 OS=Homo sapiens OX=9606 GN=H3-7 PE=1 SV=1	5292	6	-0.328004	0.0878479	0.138598
sp|Q9UBF2|COPG2_HUMAN	COPG2	Coatomer subunit gamma-2 OS=Homo sapiens OX=9606 GN=COPG2 PE=1 SV=1	95	22	-0.327977	0.00145398	0.0114232
sp|Q6IBS0|TWF2_HUMAN	TWF2	Twinfilin-2 OS=Homo sapiens OX=9606 GN=TWF2 PE=1 SV=2	4150	32	-0.32796	0.00482885	0.0205274
sp|O95070|YIF1A_HUMAN	YIF1A	Protein YIF1A OS=Homo sapiens OX=9606 GN=YIF1A PE=1 SV=2	8051	1	-0.327934	0.178329	0.242413
sp|Q9H845|ACAD9_HUMAN	ACAD9	Complex I assembly factor ACAD9, mitochondrial OS=Homo sapiens OX=9606 GN=ACAD9 PE=1 SV=1	3225	23	-0.327447	0.0222766	0.0511737
sp|Q8NEM7|SP20H_HUMAN	SUPT20H	Transcription factor SPT20 homolog OS=Homo sapiens OX=9606 GN=SUPT20H PE=1 SV=2	7118	1	-0.327385	0.0701629	0.117097
sp|O75208|COQ9_HUMAN	COQ9	Ubiquinone biosynthesis protein COQ9, mitochondrial OS=Homo sapiens OX=9606 GN=COQ9 PE=1 SV=1	7325	7	-0.327196	0.00448127	0.0196502
sp|Q8NBT2|SPC24_HUMAN	SPC24	Kinetochore protein Spc24 OS=Homo sapiens OX=9606 GN=SPC24 PE=1 SV=3	5297	6	-0.327026	0.0350294	0.070462
sp|Q8WVX9|FACR1_HUMAN	FAR1	Fatty acyl-CoA reductase 1 OS=Homo sapiens OX=9606 GN=FAR1 PE=1 SV=1	2716	9	-0.326958	0.024586	0.0545112
sp|Q96RT8|GCP5_HUMAN	TUBGCP5	Gamma-tubulin complex component 5 OS=Homo sapiens OX=9606 GN=TUBGCP5 PE=1 SV=1	4484	5	-0.326948	0.00684998	0.0251083
sp|P55061|BI1_HUMAN	TMBIM6	Bax inhibitor 1 OS=Homo sapiens OX=9606 GN=TMBIM6 PE=1 SV=2	6739	6	-0.326835	0.0220111	0.0507819
sp|Q8NBQ5|DHB11_HUMAN	HSD17B11	Estradiol 17-beta-dehydrogenase 11 OS=Homo sapiens OX=9606 GN=HSD17B11 PE=1 SV=4	5918	4	-0.326754	0.0315868	0.0655385
sp|Q6NUM9|RETST_HUMAN	RETSAT	All-trans-retinol 13,14-reductase OS=Homo sapiens OX=9606 GN=RETSAT PE=1 SV=2	3274	7	-0.326593	0.00215405	0.0135553
sp|Q3YEC7|RABL6_HUMAN	RABL6	Rab-like protein 6 OS=Homo sapiens OX=9606 GN=RABL6 PE=1 SV=2	4462	7	-0.326513	1.99e-05	0.00250258
sp|Q9UK99|FBX3_HUMAN	FBXO3	F-box only protein 3 OS=Homo sapiens OX=9606 GN=FBXO3 PE=1 SV=3	4527	8	-0.326312	0.000512323	0.00709277
sp|Q8NCH0|CHSTE_HUMAN	CHST14	Carbohydrate sulfotransferase 14 OS=Homo sapiens OX=9606 GN=CHST14 PE=1 SV=2	1540	7	-0.326302	0.00678656	0.0249655
sp|P12931|SRC_HUMAN	SRC	Proto-oncogene tyrosine-protein kinase Src OS=Homo sapiens OX=9606 GN=SRC PE=1 SV=3	1673	6	-0.326149	0.0208727	0.0491792
sp|Q9ULQ0|STRP2_HUMAN	STRIP2	Striatin-interacting protein 2 OS=Homo sapiens OX=9606 GN=STRIP2 PE=1 SV=2	41	2	-0.326144	0.00668435	0.0247397
sp|Q6ZV73|FGD6_HUMAN	FGD6	FYVE, RhoGEF and PH domain-containing protein 6 OS=Homo sapiens OX=9606 GN=FGD6 PE=1 SV=2	4516	1	-0.326132	0.143178	0.203168
sp|P67936|TPM4_HUMAN	TPM4	Tropomyosin alpha-4 chain OS=Homo sapiens OX=9606 GN=TPM4 PE=1 SV=3	122	29	-0.325942	0.0879389	0.138706
sp|Q86YH6|DLP1_HUMAN	PDSS2	All trans-polyprenyl-diphosphate synthase PDSS2 OS=Homo sapiens OX=9606 GN=PDSS2 PE=1 SV=2	5608	1	-0.325811	0.0231654	0.0523423
sp|Q9UHB4|NDOR1_HUMAN	NDOR1	NADPH-dependent diflavin oxidoreductase 1 OS=Homo sapiens OX=9606 GN=NDOR1 PE=1 SV=1	8013	1	-0.325666	0.408591	0.480353
sp|A7KAX9|RHG32_HUMAN	ARHGAP32	Rho GTPase-activating protein 32 OS=Homo sapiens OX=9606 GN=ARHGAP32 PE=1 SV=1	5899	4	-0.325548	0.0321622	0.0664141
sp|Q13530|SERC3_HUMAN	SERINC3	Serine incorporator 3 OS=Homo sapiens OX=9606 GN=SERINC3 PE=1 SV=2	6756	2	-0.325377	0.0309631	0.0645687
sp|Q5SSJ5|HP1B3_HUMAN	HP1BP3	Heterochromatin protein 1-binding protein 3 OS=Homo sapiens OX=9606 GN=HP1BP3 PE=1 SV=1	5049	28	-0.325336	0.00371583	0.0177837
sp|P98172|EFNB1_HUMAN	EFNB1	Ephrin-B1 OS=Homo sapiens OX=9606 GN=EFNB1 PE=1 SV=1	63	9	-0.325332	0.00239642	0.0141399
sp|Q86UY8|NT5D3_HUMAN	NT5DC3	5'-nucleotidase domain-containing protein 3 OS=Homo sapiens OX=9606 GN=NT5DC3 PE=1 SV=1	1853	9	-0.325308	0.0452639	0.0847998
sp|Q9NQS7|INCE_HUMAN	INCENP	Inner centromere protein OS=Homo sapiens OX=9606 GN=INCENP PE=1 SV=3	4813	18	-0.324909	0.000429198	0.00668049
sp|Q96AJ1|CLUA1_HUMAN	CLUAP1	Clusterin-associated protein 1 OS=Homo sapiens OX=9606 GN=CLUAP1 PE=1 SV=4	4544	3	-0.324803	0.0189042	0.0461437
sp|Q96L34|MARK4_HUMAN	MARK4	MAP/microtubule affinity-regulating kinase 4 OS=Homo sapiens OX=9606 GN=MARK4 PE=1 SV=1	1190	1	-0.324799	0.0456694	0.0852434
sp|P49327|FAS_HUMAN	FASN	Fatty acid synthase OS=Homo sapiens OX=9606 GN=FASN PE=1 SV=3	209	230	-0.324783	0.00122025	0.0105438
sp|P31751|AKT2_HUMAN	AKT2	RAC-beta serine/threonine-protein kinase OS=Homo sapiens OX=9606 GN=AKT2 PE=1 SV=2	272	18	-0.324725	0.0202601	0.0482846
sp|Q9BQT8|ODC_HUMAN	SLC25A21	Mitochondrial 2-oxodicarboxylate carrier OS=Homo sapiens OX=9606 GN=SLC25A21 PE=1 SV=1	6250	2	-0.324643	0.118177	0.173937
sp|Q9H1B5|XYLT2_HUMAN	XYLT2	Xylosyltransferase 2 OS=Homo sapiens OX=9606 GN=XYLT2 PE=1 SV=2	7246	2	-0.324631	0.066171	0.112156
sp|Q9NS87|KIF15_HUMAN	KIF15	Kinesin-like protein KIF15 OS=Homo sapiens OX=9606 GN=KIF15 PE=1 SV=1	720	32	-0.324574	7.22e-05	0.00349294
sp|O14717|TRDMT_HUMAN	TRDMT1	tRNA (cytosine(38)-C(5))-methyltransferase OS=Homo sapiens OX=9606 GN=TRDMT1 PE=1 SV=1	4234	5	-0.324563	0.0128577	0.0364619
sp|Q9ULU4-19|ZMYD8_HUMAN	ZMYND8	Isoform of Q9ULU4, Isoform 19 of MYND-type zinc finger-containing chromatin reader ZMYND8 OS=Homo sapiens OX=9606 GN=ZMYND8	2060	32	-0.324444	0.00173774	0.0124135
sp|O95476|CNEP1_HUMAN	CTDNEP1	CTD nuclear envelope phosphatase 1 OS=Homo sapiens OX=9606 GN=CTDNEP1 PE=1 SV=2	4598	1	-0.324406	0.192467	0.257776
sp|Q6AI08|HEAT6_HUMAN	HEATR6	HEAT repeat-containing protein 6 OS=Homo sapiens OX=9606 GN=HEATR6 PE=1 SV=1	2719	10	-0.324332	0.0132373	0.0370755
sp|Q495W5|FUT11_HUMAN	FUT11	Alpha-(1,3)-fucosyltransferase 11 OS=Homo sapiens OX=9606 GN=FUT11 PE=1 SV=1	2324	3	-0.323951	0.0800965	0.129413
sp|Q9Y3T6|R3HC1_HUMAN	R3HCC1	R3H and coiled-coil domain-containing protein 1 OS=Homo sapiens OX=9606 GN=R3HCC1 PE=1 SV=3	2252	5	-0.323835	0.000164909	0.00461238
sp|A5PLN9|TPC13_HUMAN	TRAPPC13	Trafficking protein particle complex subunit 13 OS=Homo sapiens OX=9606 GN=TRAPPC13 PE=1 SV=2	3505	3	-0.323794	0.0065858	0.0245226
sp|O75475|PSIP1_HUMAN	PSIP1	PC4 and SFRS1-interacting protein OS=Homo sapiens OX=9606 GN=PSIP1 PE=1 SV=1	922	30	-0.323716	0.00178947	0.0125512
sp|O75347|TBCA_HUMAN	TBCA	Tubulin-specific chaperone A OS=Homo sapiens OX=9606 GN=TBCA PE=1 SV=3	1021	35	-0.32369	0.0150057	0.0399186
sp|Q13017|RHG05_HUMAN	ARHGAP5	Rho GTPase-activating protein 5 OS=Homo sapiens OX=9606 GN=ARHGAP5 PE=1 SV=2	3579	25	-0.323435	0.000287326	0.00555549
sp|P17098|ZNF8_HUMAN	ZNF8	Zinc finger protein 8 OS=Homo sapiens OX=9606 GN=ZNF8 PE=1 SV=2	1417	1	-0.323369	0.00979248	0.0311236
sp|Q9P2W9|STX18_HUMAN	STX18	Syntaxin-18 OS=Homo sapiens OX=9606 GN=STX18 PE=1 SV=1	6686	5	-0.323277	0.0131966	0.0370353
sp|P56378|ATP68_HUMAN	ATP5MJ	ATP synthase subunit ATP5MJ, mitochondrial OS=Homo sapiens OX=9606 GN=ATP5MJ PE=1 SV=1	2997	1	-0.323155	0.130528	0.188349
sp|Q16584|M3K11_HUMAN	MAP3K11	Mitogen-activated protein kinase kinase kinase 11 OS=Homo sapiens OX=9606 GN=MAP3K11 PE=1 SV=1	756	3	-0.323008	0.0454896	0.0850824
sp|Q9Y5Z7|HCFC2_HUMAN	HCFC2	Host cell factor 2 OS=Homo sapiens OX=9606 GN=HCFC2 PE=1 SV=1	1603	6	-0.322809	0.00318451	0.0164469
sp|O14735|CDIPT_HUMAN	CDIPT	CDP-diacylglycerol--inositol 3-phosphatidyltransferase OS=Homo sapiens OX=9606 GN=CDIPT PE=1 SV=1	7388	1	-0.322706	0.104693	0.158161
sp|Q8IYP9|ZDH23_HUMAN	ZDHHC23	Palmitoyltransferase ZDHHC23 OS=Homo sapiens OX=9606 GN=ZDHHC23 PE=1 SV=3	6732	1	-0.322695	0.237114	0.305379
sp|P52739|ZN131_HUMAN	ZNF131	Zinc finger protein 131 OS=Homo sapiens OX=9606 GN=ZNF131 PE=1 SV=2	5539	2	-0.322667	0.013817	0.038123
sp|Q8WU76|SCFD2_HUMAN	SCFD2	Sec1 family domain-containing protein 2 OS=Homo sapiens OX=9606 GN=SCFD2 PE=1 SV=2	6594	2	-0.322648	0.0798083	0.129108
sp|Q12888|TP53B_HUMAN	TP53BP1	TP53-binding protein 1 OS=Homo sapiens OX=9606 GN=TP53BP1 PE=1 SV=2	137	65	-0.322427	0.00478663	0.0204178
sp|Q8WYQ5|DGCR8_HUMAN	DGCR8	Microprocessor complex subunit DGCR8 OS=Homo sapiens OX=9606 GN=DGCR8 PE=1 SV=1	1648	11	-0.322118	0.00887119	0.0293127
sp|P50148|GNAQ_HUMAN	GNAQ	Guanine nucleotide-binding protein G(q) subunit alpha OS=Homo sapiens OX=9606 GN=GNAQ PE=1 SV=4	2063	4	-0.322116	0.00621758	0.0237234
sp|Q6PIJ6-2|FBX38_HUMAN	FBXO38	Isoform of Q6PIJ6, Isoform 2 of F-box only protein 38 OS=Homo sapiens OX=9606 GN=FBXO38	755	8	-0.322106	0.00537092	0.0218735
sp|P51148|RAB5C_HUMAN	RAB5C	Ras-related protein Rab-5C OS=Homo sapiens OX=9606 GN=RAB5C PE=1 SV=2	3304	30	-0.322091	0.00273183	0.0150956
sp|Q96KA5|CLP1L_HUMAN	CLPTM1L	Lipid scramblase CLPTM1L OS=Homo sapiens OX=9606 GN=CLPTM1L PE=1 SV=1	6917	2	-0.321917	0.0959814	0.148128
sp|O95166|GBRAP_HUMAN	GABARAP	Gamma-aminobutyric acid receptor-associated protein OS=Homo sapiens OX=9606 GN=GABARAP PE=1 SV=1	1886	3	-0.321361	0.0322163	0.0665107
sp|Q9H4A3|WNK1_HUMAN	WNK1	Serine/threonine-protein kinase WNK1 OS=Homo sapiens OX=9606 GN=WNK1 PE=1 SV=2	175	35	-0.321146	0.00230026	0.0139489
sp|Q4G176|ACSF3_HUMAN	ACSF3	Malonate--CoA ligase ACSF3, mitochondrial OS=Homo sapiens OX=9606 GN=ACSF3 PE=1 SV=3	3784	8	-0.321103	0.0028392	0.0154107
sp|Q7Z2T5|TRM1L_HUMAN	TRMT1L	TRMT1-like protein OS=Homo sapiens OX=9606 GN=TRMT1L PE=1 SV=2	4327	14	-0.321043	0.00904674	0.0296989
sp|O43791|SPOP_HUMAN	SPOP	Speckle-type POZ protein OS=Homo sapiens OX=9606 GN=SPOP PE=1 SV=1	7355	5	-0.320948	0.0225768	0.0516284
sp|Q9NTW7-5|ZF64B_HUMAN	ZFP64	Isoform of Q9NTW7, Isoform 1 of Zinc finger protein 64 OS=Homo sapiens OX=9606 GN=ZFP64	3682	2	-0.320609	0.030928	0.0645269
sp|Q9C073|F117A_HUMAN	FAM117A	Protein FAM117A OS=Homo sapiens OX=9606 GN=FAM117A PE=1 SV=1	1657	1	-0.320595	0.0665814	0.112695
sp|P38398|BRCA1_HUMAN	BRCA1	Breast cancer type 1 susceptibility protein OS=Homo sapiens OX=9606 GN=BRCA1 PE=1 SV=2	4853	7	-0.320539	0.0163489	0.0421951
sp|Q14653|IRF3_HUMAN	IRF3	Interferon regulatory factor 3 OS=Homo sapiens OX=9606 GN=IRF3 PE=1 SV=1	2520	9	-0.32042	0.00501629	0.0210656
sp|Q9H7Z6|KAT8_HUMAN	KAT8	Histone acetyltransferase KAT8 OS=Homo sapiens OX=9606 GN=KAT8 PE=1 SV=2	6157	6	-0.320377	0.0222526	0.0511574
sp|O15116|LSM1_HUMAN	LSM1	U6 snRNA-associated Sm-like protein LSm1 OS=Homo sapiens OX=9606 GN=LSM1 PE=1 SV=1	940	4	-0.320152	0.0148763	0.0398007
sp|P41229|KDM5C_HUMAN	KDM5C	Lysine-specific demethylase 5C OS=Homo sapiens OX=9606 GN=KDM5C PE=1 SV=2	969	25	-0.320093	0.000704647	0.00815955
sp|Q9Y2S6|TMA7_HUMAN	TMA7	Translation machinery-associated protein 7 OS=Homo sapiens OX=9606 GN=TMA7 PE=1 SV=1	270	6	-0.32009	0.0268489	0.0583169
sp|Q9NWB7|IFT57_HUMAN	IFT57	Intraflagellar transport protein 57 homolog OS=Homo sapiens OX=9606 GN=IFT57 PE=1 SV=1	6148	2	-0.320089	0.0260872	0.0570167
sp|Q99504|EYA3_HUMAN	EYA3	Eyes absent homolog 3 OS=Homo sapiens OX=9606 GN=EYA3 PE=1 SV=3	7286	5	-0.320029	0.0293325	0.0622077
sp|Q9Y2X0-3|MED16_HUMAN	MED16	Isoform of Q9Y2X0, Isoform 3 of Mediator of RNA polymerase II transcription subunit 16 OS=Homo sapiens OX=9606 GN=MED16	3645	12	-0.319971	0.000154637	0.00450109
sp|Q96EY8|MMAB_HUMAN	MMAB	Corrinoid adenosyltransferase MMAB OS=Homo sapiens OX=9606 GN=MMAB PE=1 SV=1	6182	10	-0.319848	0.00231214	0.0139759
sp|Q96G97|BSCL2_HUMAN	BSCL2	Seipin OS=Homo sapiens OX=9606 GN=BSCL2 PE=1 SV=3	7981	1	-0.319705	0.00244527	0.0143219
sp|Q56P03|EAPP_HUMAN	EAPP	E2F-associated phosphoprotein OS=Homo sapiens OX=9606 GN=EAPP PE=1 SV=4	2591	6	-0.319581	0.00141488	0.0112227
sp|Q16773|KAT1_HUMAN	KYAT1	Kynurenine--oxoglutarate transaminase 1 OS=Homo sapiens OX=9606 GN=KYAT1 PE=1 SV=1	1923	2	-0.319494	0.0172214	0.0435323
sp|Q8NG31|KNL1_HUMAN	KNL1	Kinetochore scaffold 1 OS=Homo sapiens OX=9606 GN=KNL1 PE=1 SV=3	831	40	-0.319247	0.00911402	0.0297682
sp|Q96HR3|MED30_HUMAN	MED30	Mediator of RNA polymerase II transcription subunit 30 OS=Homo sapiens OX=9606 GN=MED30 PE=1 SV=1	6661	4	-0.319171	0.00405082	0.0186438
sp|O15554|KCNN4_HUMAN	KCNN4	Intermediate conductance calcium-activated potassium channel protein 4 OS=Homo sapiens OX=9606 GN=KCNN4 PE=1 SV=1	6894	4	-0.31915	0.0218147	0.0504184
sp|Q9NVH6|TMLH_HUMAN	TMLHE	Trimethyllysine dioxygenase, mitochondrial OS=Homo sapiens OX=9606 GN=TMLHE PE=1 SV=1	2745	6	-0.319119	0.000501453	0.00704283
sp|P54753|EPHB3_HUMAN	EPHB3	Ephrin type-B receptor 3 OS=Homo sapiens OX=9606 GN=EPHB3 PE=1 SV=2	923	3	-0.319091	0.0113601	0.0340524
sp|O60237|MYPT2_HUMAN	PPP1R12B	Protein phosphatase 1 regulatory subunit 12B OS=Homo sapiens OX=9606 GN=PPP1R12B PE=1 SV=2	4164	1	-0.318785	0.28382	0.353656
sp|Q8IZA0|K319L_HUMAN	KIAA0319L	Dyslexia-associated protein KIAA0319-like protein OS=Homo sapiens OX=9606 GN=KIAA0319L PE=1 SV=2	812	11	-0.31861	0.00926352	0.0299368
sp|Q9Y618|NCOR2_HUMAN	NCOR2	Nuclear receptor corepressor 2 OS=Homo sapiens OX=9606 GN=NCOR2 PE=1 SV=3	45	31	-0.318608	3.5e-05	0.00290472
sp|Q9NUX5|POTE1_HUMAN	POT1	Protection of telomeres protein 1 OS=Homo sapiens OX=9606 GN=POT1 PE=1 SV=1	7733	2	-0.318567	0.00308023	0.0161846
sp|Q9BRV8|SIKE1_HUMAN	SIKE1	Suppressor of IKBKE 1 OS=Homo sapiens OX=9606 GN=SIKE1 PE=1 SV=1	3425	2	-0.318499	0.0583111	0.102129
sp|Q9H7Z3|NRDE2_HUMAN	NRDE2	Nuclear exosome regulator NRDE2 OS=Homo sapiens OX=9606 GN=NRDE2 PE=1 SV=3	3483	13	-0.318405	0.000965732	0.00939796
sp|Q06546|GABPA_HUMAN	GABPA	GA-binding protein alpha chain OS=Homo sapiens OX=9606 GN=GABPA PE=1 SV=1	1016	15	-0.318393	0.000345464	0.00597401
sp|Q9Y6J0|CABIN_HUMAN	CABIN1	Calcineurin-binding protein cabin-1 OS=Homo sapiens OX=9606 GN=CABIN1 PE=1 SV=1	1687	8	-0.318125	0.00944571	0.0303398
sp|Q96MT8|CEP63_HUMAN	CEP63	Centrosomal protein of 63 kDa OS=Homo sapiens OX=9606 GN=CEP63 PE=1 SV=1	390	5	-0.317892	0.0107807	0.0330177
sp|Q5MNZ6|WIPI3_HUMAN	WDR45B	WD repeat domain phosphoinositide-interacting protein 3 OS=Homo sapiens OX=9606 GN=WDR45B PE=1 SV=2	3818	5	-0.317834	0.0309255	0.0645269
sp|Q9NWU2|GID8_HUMAN	GID8	Glucose-induced degradation protein 8 homolog OS=Homo sapiens OX=9606 GN=GID8 PE=1 SV=1	6466	5	-0.317808	0.0127159	0.0362911
sp|P36954|RPB9_HUMAN	POLR2I	DNA-directed RNA polymerase II subunit RPB9 OS=Homo sapiens OX=9606 GN=POLR2I PE=1 SV=1	5055	5	-0.317739	0.0455965	0.0851946
sp|Q14781|CBX2_HUMAN	CBX2	Chromobox protein homolog 2 OS=Homo sapiens OX=9606 GN=CBX2 PE=1 SV=2	6152	4	-0.317307	0.000384967	0.0062825
sp|Q3KNV8|PCGF3_HUMAN	PCGF3	Polycomb group RING finger protein 3 OS=Homo sapiens OX=9606 GN=PCGF3 PE=1 SV=1	7323	1	-0.317117	0.0784927	0.127433
sp|Q8TAT5|NEIL3_HUMAN	NEIL3	Endonuclease 8-like 3 OS=Homo sapiens OX=9606 GN=NEIL3 PE=1 SV=3	7934	1	-0.316712	0.0809102	0.130409
sp|Q9NZC9|SMAL1_HUMAN	SMARCAL1	SWI/SNF-related matrix-associated actin-dependent regulator of chromatin subfamily A-like protein 1 OS=Homo sapiens OX=9606 GN=SMARCAL1 PE=1 SV=1	418	15	-0.316655	0.000646191	0.00783183
sp|Q96RQ1|ERGI2_HUMAN	ERGIC2	Endoplasmic reticulum-Golgi intermediate compartment protein 2 OS=Homo sapiens OX=9606 GN=ERGIC2 PE=1 SV=2	5368	6	-0.316588	0.0149328	0.0398274
tr|H7C144|H7C144_HUMAN	ACTN4	Isoform of O43707, Alpha-actinin-4 OS=Homo sapiens OX=9606 GN=ACTN4 PE=1 SV=2	1142	2	-0.316382	0.00468637	0.0201796
sp|Q9H5N1|RABE2_HUMAN	RABEP2	Rab GTPase-binding effector protein 2 OS=Homo sapiens OX=9606 GN=RABEP2 PE=1 SV=2	1010	17	-0.316378	0.0357904	0.0714687
sp|Q6KC79|NIPBL_HUMAN	NIPBL	Nipped-B-like protein OS=Homo sapiens OX=9606 GN=NIPBL PE=1 SV=2	421	26	-0.316317	7.1e-05	0.00348781
sp|Q8N3J3|HROB_HUMAN	HROB	Homologous recombination OB-fold protein OS=Homo sapiens OX=9606 GN=HROB PE=1 SV=1	8023	1	-0.316239	0.106666	0.160769
sp|Q08174-2|PCDH1_HUMAN	PCDH1	Isoform of Q08174, Isoform 2 of Protocadherin-1 OS=Homo sapiens OX=9606 GN=PCDH1	2975	5	-0.316126	0.00875839	0.0290138
sp|P42336|PK3CA_HUMAN	PIK3CA	Phosphatidylinositol 4,5-bisphosphate 3-kinase catalytic subunit alpha isoform OS=Homo sapiens OX=9606 GN=PIK3CA PE=1 SV=2	4144	17	-0.315906	0.0100795	0.0316313
sp|Q5JSL3|DOC11_HUMAN	DOCK11	Dedicator of cytokinesis protein 11 OS=Homo sapiens OX=9606 GN=DOCK11 PE=1 SV=2	1187	3	-0.315785	0.0125069	0.0359998
sp|Q8IZE3-2|PACE1_HUMAN	SCYL3	Isoform of Q8IZE3, Isoform 2 of Protein-associating with the carboxyl-terminal domain of ezrin OS=Homo sapiens OX=9606 GN=SCYL3	5791	4	-0.315705	0.00421169	0.0190151
sp|P45985|MP2K4_HUMAN	MAP2K4	Dual specificity mitogen-activated protein kinase kinase 4 OS=Homo sapiens OX=9606 GN=MAP2K4 PE=1 SV=1	4408	8	-0.315685	0.00237356	0.0140979
sp|Q9Y3D6|FIS1_HUMAN	FIS1	Mitochondrial fission 1 protein OS=Homo sapiens OX=9606 GN=FIS1 PE=1 SV=2	288	1	-0.315634	0.00366956	0.0177261
sp|Q9NPR2|SEM4B_HUMAN	SEMA4B	Semaphorin-4B OS=Homo sapiens OX=9606 GN=SEMA4B PE=1 SV=4	2917	5	-0.315521	0.00252064	0.0145751
sp|Q13615|MTMR3_HUMAN	MTMR3	Phosphatidylinositol-3,5-bisphosphate 3-phosphatase MTMR3 OS=Homo sapiens OX=9606 GN=MTMR3 PE=1 SV=3	5136	2	-0.315446	0.0100631	0.0316081
sp|Q8TBE0|BAHD1_HUMAN	BAHD1	Bromo adjacent homology domain-containing 1 protein OS=Homo sapiens OX=9606 GN=BAHD1 PE=1 SV=2	3199	3	-0.315334	0.0244596	0.0543481
sp|Q9HAC8|UBTD1_HUMAN	UBTD1	Ubiquitin domain-containing protein 1 OS=Homo sapiens OX=9606 GN=UBTD1 PE=1 SV=1	5339	4	-0.315235	0.00428769	0.0191901
sp|P57078|RIPK4_HUMAN	RIPK4	Receptor-interacting serine/threonine-protein kinase 4 OS=Homo sapiens OX=9606 GN=RIPK4 PE=1 SV=1	7307	2	-0.315176	0.0770444	0.125733
sp|Q6P0N0|M18BP_HUMAN	MIS18BP1	Mis18-binding protein 1 OS=Homo sapiens OX=9606 GN=MIS18BP1 PE=1 SV=1	3440	10	-0.315174	0.000861067	0.00890455
sp|Q99584|S10AD_HUMAN	S100A13	Protein S100-A13 OS=Homo sapiens OX=9606 GN=S100A13 PE=1 SV=1	4805	22	-0.314818	0.0273551	0.0592748
sp|Q86SQ7|SDCG8_HUMAN	SDCCAG8	Serologically defined colon cancer antigen 8 OS=Homo sapiens OX=9606 GN=SDCCAG8 PE=1 SV=1	517	6	-0.314736	0.00513615	0.0213185
sp|Q15102|PA1B3_HUMAN	PAFAH1B3	Platelet-activating factor acetylhydrolase IB subunit alpha1 OS=Homo sapiens OX=9606 GN=PAFAH1B3 PE=1 SV=1	329	14	-0.314596	0.0099058	0.0312869
sp|Q9UNN8|EPCR_HUMAN	PROCR	Endothelial protein C receptor OS=Homo sapiens OX=9606 GN=PROCR PE=1 SV=1	7079	5	-0.314542	0.0755237	0.123986
sp|Q9BWS9|CHID1_HUMAN	CHID1	Chitinase domain-containing protein 1 OS=Homo sapiens OX=9606 GN=CHID1 PE=1 SV=1	754	7	-0.314476	0.0013879	0.0112035
sp|Q9NVE5|UBP40_HUMAN	USP40	Ubiquitin carboxyl-terminal hydrolase 40 OS=Homo sapiens OX=9606 GN=USP40 PE=1 SV=3	4585	3	-0.314463	0.032932	0.0676763
sp|Q9UPW6|SATB2_HUMAN	SATB2	DNA-binding protein SATB2 OS=Homo sapiens OX=9606 GN=SATB2 PE=1 SV=2	3151	4	-0.314455	0.0044652	0.019608
sp|Q86T29|ZN605_HUMAN	ZNF605	Zinc finger protein 605 OS=Homo sapiens OX=9606 GN=ZNF605 PE=1 SV=1	1417	2	-0.314362	0.0619469	0.106829
sp|Q9P1U0|RPA12_HUMAN	POLR1H	DNA-directed RNA polymerase I subunit RPA12 OS=Homo sapiens OX=9606 GN=POLR1H PE=1 SV=1	7903	1	-0.314359	0.0741375	0.122418
sp|O43505|B4GA1_HUMAN	B4GAT1	Beta-1,4-glucuronyltransferase 1 OS=Homo sapiens OX=9606 GN=B4GAT1 PE=1 SV=1	7682	3	-0.314333	0.0151912	0.0401911
sp|Q8N9V3|WSDU1_HUMAN	WDSUB1	WD repeat, SAM and U-box domain-containing protein 1 OS=Homo sapiens OX=9606 GN=WDSUB1 PE=1 SV=4	4609	3	-0.314233	0.00107839	0.00997715
sp|O75509|TNR21_HUMAN	TNFRSF21	Tumor necrosis factor receptor superfamily member 21 OS=Homo sapiens OX=9606 GN=TNFRSF21 PE=1 SV=1	7306	1	-0.314057	0.0111557	0.0336848
sp|Q32P44|EMAL3_HUMAN	EML3	Echinoderm microtubule-associated protein-like 3 OS=Homo sapiens OX=9606 GN=EML3 PE=1 SV=1	1818	17	-0.313911	0.00222645	0.0137864
sp|Q09472|EP300_HUMAN	EP300	Histone acetyltransferase p300 OS=Homo sapiens OX=9606 GN=EP300 PE=1 SV=2	2328	3	-0.31381	0.00918629	0.0298333
sp|Q8IXK0|PHC2_HUMAN	PHC2	Polyhomeotic-like protein 2 OS=Homo sapiens OX=9606 GN=PHC2 PE=1 SV=1	2880	9	-0.313809	0.000402512	0.00646437
sp|Q8WVF1|OSCP1_HUMAN	OSCP1	Protein OSCP1 OS=Homo sapiens OX=9606 GN=OSCP1 PE=1 SV=4	5263	2	-0.313747	0.0146923	0.0395209
sp|Q15393|SF3B3_HUMAN	SF3B3	Splicing factor 3B subunit 3 OS=Homo sapiens OX=9606 GN=SF3B3 PE=1 SV=4	1268	85	-0.313609	0.00446234	0.0196049
sp|Q2VPB7|AP5B1_HUMAN	AP5B1	AP-5 complex subunit beta-1 OS=Homo sapiens OX=9606 GN=AP5B1 PE=1 SV=4	5389	10	-0.313563	0.000518047	0.00713492
sp|Q9NZ08|ERAP1_HUMAN	ERAP1	Endoplasmic reticulum aminopeptidase 1 OS=Homo sapiens OX=9606 GN=ERAP1 PE=1 SV=3	2145	41	-0.3135	0.00916748	0.0298148
sp|P04818|TYSY_HUMAN	TYMS	Thymidylate synthase OS=Homo sapiens OX=9606 GN=TYMS PE=1 SV=3	4021	18	-0.313384	0.00271614	0.0150731
sp|Q9H2D6-2|TARA_HUMAN	TRIOBP	Isoform of Q9H2D6, Isoform 3 of TRIO and F-actin-binding protein OS=Homo sapiens OX=9606 GN=TRIOBP	563	23	-0.313287	2.56e-05	0.00250258
sp|Q96SW2|CRBN_HUMAN	CRBN	Protein cereblon OS=Homo sapiens OX=9606 GN=CRBN PE=1 SV=1	3860	6	-0.312977	0.0530451	0.0954622
sp|Q96QU8|XPO6_HUMAN	XPO6	Exportin-6 OS=Homo sapiens OX=9606 GN=XPO6 PE=1 SV=1	2969	15	-0.31289	0.00218563	0.0136459
sp|Q5FYB0|ARSJ_HUMAN	ARSJ	Arylsulfatase J OS=Homo sapiens OX=9606 GN=ARSJ PE=1 SV=1	7938	1	-0.312678	0.0453553	0.0849066
sp|Q5SRE5|NU188_HUMAN	NUP188	Nucleoporin NUP188 OS=Homo sapiens OX=9606 GN=NUP188 PE=1 SV=1	2342	24	-0.312658	0.00400839	0.0185332
sp|O75503|CLN5_HUMAN	CLN5	Bis(monoacylglycero)phosphate synthase CLN5 OS=Homo sapiens OX=9606 GN=CLN5 PE=1 SV=2	6827	3	-0.312547	0.0197054	0.0474673
sp|Q9ULP0-7|NDRG4_HUMAN	NDRG4	Isoform of Q9ULP0, Isoform 7 of Protein NDRG4 OS=Homo sapiens OX=9606 GN=NDRG4	6956	2	-0.312527	0.0177078	0.0442595
sp|Q13105|ZBT17_HUMAN	ZBTB17	Zinc finger and BTB domain-containing protein 17 OS=Homo sapiens OX=9606 GN=ZBTB17 PE=1 SV=3	1489	2	-0.312492	0.0748565	0.123292
sp|Q13232|NDK3_HUMAN	NME3	Nucleoside diphosphate kinase 3 OS=Homo sapiens OX=9606 GN=NME3 PE=1 SV=2	2286	6	-0.312411	0.0091344	0.0297682
sp|Q9UPU5|UBP24_HUMAN	USP24	Ubiquitin carboxyl-terminal hydrolase 24 OS=Homo sapiens OX=9606 GN=USP24 PE=1 SV=3	1546	46	-0.312346	0.00303081	0.0160081
sp|Q9H799|CPLN1_HUMAN	CPLANE1	Ciliogenesis and planar polarity effector 1 OS=Homo sapiens OX=9606 GN=CPLANE1 PE=1 SV=4	6660	3	-0.312186	0.022678	0.051757
sp|Q9Y4A5|TRRAP_HUMAN	TRRAP	Transformation/transcription domain-associated protein OS=Homo sapiens OX=9606 GN=TRRAP PE=1 SV=3	1157	63	-0.312176	0.00264376	0.0148857
sp|Q53FT3|HIKES_HUMAN	HIKESHI	Protein Hikeshi OS=Homo sapiens OX=9606 GN=HIKESHI PE=1 SV=2	6971	4	-0.312109	0.0213551	0.0497228
sp|Q7L775|EPMIP_HUMAN	EPM2AIP1	EPM2A-interacting protein 1 OS=Homo sapiens OX=9606 GN=EPM2AIP1 PE=1 SV=1	1462	10	-0.31195	0.0014193	0.011248
sp|Q9BQE9|BCL7B_HUMAN	BCL7B	B-cell CLL/lymphoma 7 protein family member B OS=Homo sapiens OX=9606 GN=BCL7B PE=1 SV=1	5809	2	-0.311443	0.0843301	0.134395
tr|J3KTA1|J3KTA1_HUMAN	FBXL20	Isoform of Q96IG2, F-box and leucine rich repeat protein 20 OS=Homo sapiens OX=9606 GN=FBXL20 PE=1 SV=1	3905	3	-0.31143	0.00628586	0.0238077
sp|Q9H1A3|METL9_HUMAN	METTL9	Protein-L-histidine N-pros-methyltransferase OS=Homo sapiens OX=9606 GN=METTL9 PE=1 SV=1	1577	4	-0.311311	0.105156	0.158676
sp|Q9HC78|ZBT20_HUMAN	ZBTB20	Zinc finger and BTB domain-containing protein 20 OS=Homo sapiens OX=9606 GN=ZBTB20 PE=1 SV=3	6778	1	-0.311091	0.0155799	0.0408535
sp|Q9NWZ5|UCKL1_HUMAN	UCKL1	Uridine-cytidine kinase-like 1 OS=Homo sapiens OX=9606 GN=UCKL1 PE=1 SV=2	1567	9	-0.310964	0.00738285	0.0262526
sp|Q643R3|LPCT4_HUMAN	LPCAT4	Lysophospholipid acyltransferase LPCAT4 OS=Homo sapiens OX=9606 GN=LPCAT4 PE=1 SV=1	1659	3	-0.31079	0.059998	0.104339
sp|Q9UPP1|PHF8_HUMAN	PHF8	Histone lysine demethylase PHF8 OS=Homo sapiens OX=9606 GN=PHF8 PE=1 SV=3	133	5	-0.31067	0.00339952	0.0170719
sp|Q9UBS0|KS6B2_HUMAN	RPS6KB2	Ribosomal protein S6 kinase beta-2 OS=Homo sapiens OX=9606 GN=RPS6KB2 PE=1 SV=2	272	5	-0.310378	0.0001431	0.00433447
sp|Q9ULF5|S39AA_HUMAN	SLC39A10	Zinc transporter ZIP10 OS=Homo sapiens OX=9606 GN=SLC39A10 PE=1 SV=2	6232	4	-0.309879	0.00600639	0.0233441
sp|Q9UKL0|RCOR1_HUMAN	RCOR1	REST corepressor 1 OS=Homo sapiens OX=9606 GN=RCOR1 PE=1 SV=2	4254	19	-0.309727	0.0015326	0.011707
sp|P14316|IRF2_HUMAN	IRF2	Interferon regulatory factor 2 OS=Homo sapiens OX=9606 GN=IRF2 PE=1 SV=2	3553	6	-0.30946	0.000533698	0.00721453
sp|O15516|CLOCK_HUMAN	CLOCK	Circadian locomoter output cycles protein kaput OS=Homo sapiens OX=9606 GN=CLOCK PE=1 SV=1	4722	3	-0.309371	0.013727	0.0379967
sp|Q13617|CUL2_HUMAN	CUL2	Cullin-2 OS=Homo sapiens OX=9606 GN=CUL2 PE=1 SV=2	2509	17	-0.309279	0.00292447	0.0156927
sp|Q9UQ03|COR2B_HUMAN	CORO2B	Coronin-2B OS=Homo sapiens OX=9606 GN=CORO2B PE=1 SV=4	6244	8	-0.309158	0.00328071	0.0167349
sp|Q4G148|GXLT1_HUMAN	GXYLT1	Glucoside xylosyltransferase 1 OS=Homo sapiens OX=9606 GN=GXYLT1 PE=1 SV=2	6479	3	-0.309145	0.0100582	0.0316036
tr|A0A2R8Y5C4|A0A2R8Y5C4_HUMAN	TNKS1BP1	Isoform of Q9C0C2, Tankyrase 1 binding protein 1 (Fragment) OS=Homo sapiens OX=9606 GN=TNKS1BP1 PE=1 SV=1	551	1	-0.308972	0.00525905	0.0216018
sp|O43181|NDUS4_HUMAN	NDUFS4	NADH dehydrogenase [ubiquinone] iron-sulfur protein 4, mitochondrial OS=Homo sapiens OX=9606 GN=NDUFS4 PE=1 SV=1	5089	2	-0.308775	0.00156711	0.0118413
sp|Q8NFQ8|TOIP2_HUMAN	TOR1AIP2	Torsin-1A-interacting protein 2 OS=Homo sapiens OX=9606 GN=TOR1AIP2 PE=1 SV=1	637	12	-0.308737	0.00826154	0.0280528
sp|Q9UKT4|FBX5_HUMAN	FBXO5	F-box only protein 5 OS=Homo sapiens OX=9606 GN=FBXO5 PE=1 SV=1	7237	2	-0.308581	0.0196296	0.0474052
sp|Q9UNN5|FAF1_HUMAN	FAF1	FAS-associated factor 1 OS=Homo sapiens OX=9606 GN=FAF1 PE=1 SV=2	5495	12	-0.308468	0.000753162	0.0083405
sp|Q9BZM4|ULBP3_HUMAN	ULBP3	UL16-binding protein 3 OS=Homo sapiens OX=9606 GN=ULBP3 PE=1 SV=1	4787	1	-0.308402	0.0158672	0.0413966
sp|P16403|H12_HUMAN	H1-2	Histone H1.2 OS=Homo sapiens OX=9606 GN=H1-2 PE=1 SV=2	252	13	-0.308248	0.0580974	0.101833
sp|Q8N131|PORIM_HUMAN	TMEM123	Porimin OS=Homo sapiens OX=9606 GN=TMEM123 PE=1 SV=1	7857	2	-0.307993	0.00371951	0.0177837
sp|P84085|ARF5_HUMAN	ARF5	ADP-ribosylation factor 5 OS=Homo sapiens OX=9606 GN=ARF5 PE=1 SV=2	4087	8	-0.307778	0.00376538	0.0178963
sp|Q8TD43|TRPM4_HUMAN	TRPM4	Transient receptor potential cation channel subfamily M member 4 OS=Homo sapiens OX=9606 GN=TRPM4 PE=1 SV=1	6970	2	-0.307725	0.0273482	0.059274
sp|Q9NX38|ABITM_HUMAN	ABITRAM	Protein Abitram OS=Homo sapiens OX=9606 GN=ABITRAM PE=1 SV=1	7179	1	-0.307644	0.0840149	0.134123
sp|O75781|PALM_HUMAN	PALM	Paralemmin-1 OS=Homo sapiens OX=9606 GN=PALM PE=1 SV=2	422	9	-0.307626	0.000296474	0.00562343
sp|Q8NBL1|PGLT1_HUMAN	POGLUT1	Protein O-glucosyltransferase 1 OS=Homo sapiens OX=9606 GN=POGLUT1 PE=1 SV=1	2648	6	-0.307545	9.24e-05	0.00369693
sp|P46020|KPB1_HUMAN	PHKA1	Phosphorylase b kinase regulatory subunit alpha, skeletal muscle isoform OS=Homo sapiens OX=9606 GN=PHKA1 PE=1 SV=2	3873	8	-0.307376	0.00440211	0.0194896
sp|P59998|ARPC4_HUMAN	ARPC4	Actin-related protein 2/3 complex subunit 4 OS=Homo sapiens OX=9606 GN=ARPC4 PE=1 SV=3	1184	16	-0.307319	8.59e-05	0.00360434
sp|O60303|KATIP_HUMAN	KATNIP	Katanin-interacting protein OS=Homo sapiens OX=9606 GN=KATNIP PE=1 SV=4	4557	4	-0.307264	0.0268339	0.0583129
sp|Q15172|2A5A_HUMAN	PPP2R5A	Serine/threonine-protein phosphatase 2A 56 kDa regulatory subunit alpha isoform OS=Homo sapiens OX=9606 GN=PPP2R5A PE=1 SV=1	3221	6	-0.307232	0.00440326	0.0194896
sp|Q96PY6|NEK1_HUMAN	NEK1	Serine/threonine-protein kinase Nek1 OS=Homo sapiens OX=9606 GN=NEK1 PE=1 SV=2	2759	7	-0.30704	0.00232078	0.0139973
sp|Q99767|APBA2_HUMAN	APBA2	Amyloid-beta A4 precursor protein-binding family A member 2 OS=Homo sapiens OX=9606 GN=APBA2 PE=1 SV=3	6122	3	-0.306896	0.0234488	0.0527294
sp|Q8NHM5|KDM2B_HUMAN	KDM2B	Lysine-specific demethylase 2B OS=Homo sapiens OX=9606 GN=KDM2B PE=1 SV=1	4806	5	-0.306815	0.0650288	0.110737
sp|P10619|PPGB_HUMAN	CTSA	Lysosomal protective protein OS=Homo sapiens OX=9606 GN=CTSA PE=1 SV=2	3805	11	-0.306714	0.00361421	0.0176218
sp|P29323|EPHB2_HUMAN	EPHB2	Ephrin type-B receptor 2 OS=Homo sapiens OX=9606 GN=EPHB2 PE=1 SV=5	923	8	-0.306629	0.0127757	0.0363706
sp|Q8TD19|NEK9_HUMAN	NEK9	Serine/threonine-protein kinase Nek9 OS=Homo sapiens OX=9606 GN=NEK9 PE=1 SV=2	4848	9	-0.306572	0.000177633	0.004758
sp|Q06323|PSME1_HUMAN	PSME1	Proteasome activator complex subunit 1 OS=Homo sapiens OX=9606 GN=PSME1 PE=1 SV=1	2780	46	-0.306548	0.00323862	0.0165947
sp|Q8NE01|CNNM3_HUMAN	CNNM3	Metal transporter CNNM3 OS=Homo sapiens OX=9606 GN=CNNM3 PE=1 SV=1	2466	5	-0.306396	0.0147329	0.0395869
sp|P34947|GRK5_HUMAN	GRK5	G protein-coupled receptor kinase 5 OS=Homo sapiens OX=9606 GN=GRK5 PE=1 SV=1	4906	4	-0.306376	0.00606449	0.0234651
sp|Q6PID6|TTC33_HUMAN	TTC33	Tetratricopeptide repeat protein 33 OS=Homo sapiens OX=9606 GN=TTC33 PE=1 SV=2	5104	2	-0.306221	0.035145	0.0706308
sp|Q96K76|UBP47_HUMAN	USP47	Ubiquitin carboxyl-terminal hydrolase 47 OS=Homo sapiens OX=9606 GN=USP47 PE=1 SV=3	1246	32	-0.306072	0.00921658	0.0298783
sp|Q8WVY7|UBCP1_HUMAN	UBLCP1	Ubiquitin-like domain-containing CTD phosphatase 1 OS=Homo sapiens OX=9606 GN=UBLCP1 PE=1 SV=2	5410	19	-0.30548	1.34e-05	0.00233062
tr|Q5T2X4|Q5T2X4_HUMAN	CEP350	Isoform of Q5VT06, Centrosomal protein 350 OS=Homo sapiens OX=9606 GN=CEP350 PE=1 SV=2	1061	24	-0.305389	0.000324611	0.00579708
sp|O14980|XPO1_HUMAN	XPO1	Exportin-1 OS=Homo sapiens OX=9606 GN=XPO1 PE=1 SV=1	3339	78	-0.305307	0.00649229	0.024305
sp|Q6P2C8|MED27_HUMAN	MED27	Mediator of RNA polymerase II transcription subunit 27 OS=Homo sapiens OX=9606 GN=MED27 PE=1 SV=1	1371	8	-0.305282	0.00475044	0.0203454
sp|Q460N5|PAR14_HUMAN	PARP14	Protein mono-ADP-ribosyltransferase PARP14 OS=Homo sapiens OX=9606 GN=PARP14 PE=1 SV=3	279	52	-0.305282	0.0366317	0.072621
sp|Q9Y3E1|HDGR3_HUMAN	HDGFL3	Hepatoma-derived growth factor-related protein 3 OS=Homo sapiens OX=9606 GN=HDGFL3 PE=1 SV=1	922	4	-0.305116	0.00444509	0.0195624
sp|Q9BXI9|C1QT6_HUMAN	C1QTNF6	Complement C1q tumor necrosis factor-related protein 6 OS=Homo sapiens OX=9606 GN=C1QTNF6 PE=1 SV=4	7825	2	-0.305107	0.0579269	0.101652
sp|Q8WUR7|CO040_HUMAN	C15orf40	UPF0235 protein C15orf40 OS=Homo sapiens OX=9606 GN=C15orf40 PE=1 SV=2	6114	4	-0.305105	0.0926826	0.144286
sp|Q6ZXV5|TMTC3_HUMAN	TMTC3	Protein O-mannosyl-transferase TMTC3 OS=Homo sapiens OX=9606 GN=TMTC3 PE=1 SV=2	5629	14	-0.304766	4.45e-05	0.00306629
sp|Q8TE77|SSH3_HUMAN	SSH3	Protein phosphatase Slingshot homolog 3 OS=Homo sapiens OX=9606 GN=SSH3 PE=1 SV=2	5296	1	-0.304724	0.0702908	0.117194
sp|Q12996|CSTF3_HUMAN	CSTF3	Cleavage stimulation factor subunit 3 OS=Homo sapiens OX=9606 GN=CSTF3 PE=1 SV=1	2000	23	-0.304708	0.00368176	0.0177261
sp|P16298|PP2BB_HUMAN	PPP3CB	Serine/threonine-protein phosphatase 2B catalytic subunit beta isoform OS=Homo sapiens OX=9606 GN=PPP3CB PE=1 SV=2	461	5	-0.304392	0.015268	0.0403213
sp|Q9ULD6|INTU_HUMAN	INTU	Protein inturned OS=Homo sapiens OX=9606 GN=INTU PE=1 SV=2	1900	1	-0.304381	0.147297	0.208134
sp|Q14980|NUMA1_HUMAN	NUMA1	Nuclear mitotic apparatus protein 1 OS=Homo sapiens OX=9606 GN=NUMA1 PE=1 SV=2	115	144	-0.304236	0.00277406	0.0152261
sp|Q9H6X4|TM134_HUMAN	TMEM134	Transmembrane protein 134 OS=Homo sapiens OX=9606 GN=TMEM134 PE=1 SV=1	5845	1	-0.304015	0.172877	0.236628
sp|Q14527|HLTF_HUMAN	HLTF	Helicase-like transcription factor OS=Homo sapiens OX=9606 GN=HLTF PE=1 SV=2	3367	23	-0.303851	0.0043431	0.0193523
sp|Q15155|NOMO1_HUMAN	NOMO1	BOS complex subunit NOMO1 OS=Homo sapiens OX=9606 GN=NOMO1 PE=1 SV=5	2258	30	-0.303541	0.000708104	0.00817814
sp|Q96A72|MGN2_HUMAN	MAGOHB	Protein mago nashi homolog 2 OS=Homo sapiens OX=9606 GN=MAGOHB PE=1 SV=1	5093	17	-0.303468	0.00331183	0.0168376
sp|Q9NPG3|UBN1_HUMAN	UBN1	Ubinuclein-1 OS=Homo sapiens OX=9606 GN=UBN1 PE=1 SV=2	1576	11	-0.303176	0.00399114	0.0185009
sp|Q6PI78|TMM65_HUMAN	TMEM65	Transmembrane protein 65 OS=Homo sapiens OX=9606 GN=TMEM65 PE=1 SV=2	5844	4	-0.303062	0.131983	0.18998
sp|Q16563|SYPL1_HUMAN	SYPL1	Synaptophysin-like protein 1 OS=Homo sapiens OX=9606 GN=SYPL1 PE=1 SV=1	7917	4	-0.302784	0.0256564	0.0563052
sp|P31689|DNJA1_HUMAN	DNAJA1	DnaJ homolog subfamily A member 1 OS=Homo sapiens OX=9606 GN=DNAJA1 PE=1 SV=2	3951	42	-0.302534	0.0129891	0.0367195
sp|Q13796|SHRM2_HUMAN	SHROOM2	Protein Shroom2 OS=Homo sapiens OX=9606 GN=SHROOM2 PE=1 SV=1	3764	9	-0.302525	0.019903	0.0477232
sp|Q7Z392|TPC11_HUMAN	TRAPPC11	Trafficking protein particle complex subunit 11 OS=Homo sapiens OX=9606 GN=TRAPPC11 PE=1 SV=2	52	15	-0.302446	0.00534505	0.0218366
sp|O96020|CCNE2_HUMAN	CCNE2	G1/S-specific cyclin-E2 OS=Homo sapiens OX=9606 GN=CCNE2 PE=1 SV=1	5745	3	-0.302176	0.128905	0.186703
tr|E5RGW4|E5RGW4_HUMAN	NPM1	Isoform of P06748, Nucleophosmin (Fragment) OS=Homo sapiens OX=9606 GN=NPM1 PE=1 SV=1	853	1	-0.302028	0.0672738	0.113496
sp|P43364|MAGAB_HUMAN	MAGEA11	Melanoma-associated antigen 11 OS=Homo sapiens OX=9606 GN=MAGEA11 PE=1 SV=2	1175	5	-0.301951	0.00374585	0.0178458
sp|Q9NZ01|TECR_HUMAN	TECR	Very-long-chain enoyl-CoA reductase OS=Homo sapiens OX=9606 GN=TECR PE=1 SV=1	5210	8	-0.301873	0.0359568	0.0716614
sp|Q9HAJ7|SP30L_HUMAN	SAP30L	Histone deacetylase complex subunit SAP30L OS=Homo sapiens OX=9606 GN=SAP30L PE=1 SV=1	2906	2	-0.301658	0.00914261	0.0297682
sp|Q9BW19|KIFC1_HUMAN	KIFC1	Kinesin-like protein KIFC1 OS=Homo sapiens OX=9606 GN=KIFC1 PE=1 SV=2	1681	18	-0.301627	0.00517966	0.0214025
tr|H7C4G5|H7C4G5_HUMAN	RUVBL1	Isoform of Q9Y265, RuvB-like helicase (Fragment) OS=Homo sapiens OX=9606 GN=RUVBL1 PE=1 SV=1	2957	1	-0.30152	0.0756055	0.124031
sp|O00213|APBB1_HUMAN	APBB1	Amyloid beta precursor protein binding family B member 1 OS=Homo sapiens OX=9606 GN=APBB1 PE=1 SV=2	6366	2	-0.301507	0.0920997	0.143698
sp|Q9H7F4|T185B_HUMAN	TMEM185B	Transmembrane protein 185B OS=Homo sapiens OX=9606 GN=TMEM185B PE=1 SV=2	6586	2	-0.301309	0.0167081	0.0427837
sp|Q15904|VAS1_HUMAN	ATP6AP1	V-type proton ATPase subunit S1 OS=Homo sapiens OX=9606 GN=ATP6AP1 PE=1 SV=2	4878	10	-0.301302	0.00693003	0.0252582
sp|Q9BU76|MMTA2_HUMAN	MMTAG2	Multiple myeloma tumor-associated protein 2 OS=Homo sapiens OX=9606 GN=MMTAG2 PE=1 SV=1	2730	7	-0.301269	0.0315349	0.0654905
sp|Q9P2X0|DPM3_HUMAN	DPM3	Dolichol-phosphate mannosyltransferase subunit 3 OS=Homo sapiens OX=9606 GN=DPM3 PE=1 SV=2	5458	3	-0.300777	0.05802	0.101776
sp|Q9BTK6|PAGR1_HUMAN	PAGR1	PAXIP1-associated glutamate-rich protein 1 OS=Homo sapiens OX=9606 GN=PAGR1 PE=1 SV=1	4506	1	-0.300767	0.026743	0.0581565
sp|O75044|SRGP2_HUMAN	SRGAP2	SLIT-ROBO Rho GTPase-activating protein 2 OS=Homo sapiens OX=9606 GN=SRGAP2 PE=1 SV=3	2687	17	-0.300583	0.014855	0.0397631
sp|P30048|PRDX3_HUMAN	PRDX3	Thioredoxin-dependent peroxide reductase, mitochondrial OS=Homo sapiens OX=9606 GN=PRDX3 PE=1 SV=3	1442	37	-0.300572	0.00203466	0.0132013
sp|Q8N5U6|RNF10_HUMAN	RNF10	E3 ubiquitin-protein ligase RNF10 OS=Homo sapiens OX=9606 GN=RNF10 PE=1 SV=2	1079	5	-0.300383	0.000501123	0.00704283
sp|Q8IX18|DHX40_HUMAN	DHX40	Probable ATP-dependent RNA helicase DHX40 OS=Homo sapiens OX=9606 GN=DHX40 PE=1 SV=2	3731	14	-0.299991	0.00557816	0.0223807
sp|Q9P2E5|CHPF2_HUMAN	CHPF2	Chondroitin sulfate glucuronyltransferase OS=Homo sapiens OX=9606 GN=CHPF2 PE=1 SV=2	3326	4	-0.299741	0.00528651	0.0216745
sp|Q9Y692|GMEB1_HUMAN	GMEB1	Glucocorticoid modulatory element-binding protein 1 OS=Homo sapiens OX=9606 GN=GMEB1 PE=1 SV=2	3355	4	-0.299707	0.00112156	0.0101544
sp|Q9BV57|MTND_HUMAN	ADI1	Acireductone dioxygenase OS=Homo sapiens OX=9606 GN=ADI1 PE=1 SV=1	4460	15	-0.299548	5.53e-05	0.00337575
sp|O75582|KS6A5_HUMAN	RPS6KA5	Ribosomal protein S6 kinase alpha-5 OS=Homo sapiens OX=9606 GN=RPS6KA5 PE=1 SV=1	4535	9	-0.299472	0.0111733	0.0336848
sp|P42356|PI4KA_HUMAN	PI4KA	Phosphatidylinositol 4-kinase alpha OS=Homo sapiens OX=9606 GN=PI4KA PE=1 SV=4	723	13	-0.299288	7.26e-05	0.00349316
sp|P42025|ACTY_HUMAN	ACTR1B	Beta-centractin OS=Homo sapiens OX=9606 GN=ACTR1B PE=1 SV=1	758	9	-0.299199	0.0568631	0.10021
sp|Q12768|WASC5_HUMAN	WASHC5	WASH complex subunit 5 OS=Homo sapiens OX=9606 GN=WASHC5 PE=1 SV=1	2059	24	-0.298803	0.00174685	0.0124272
sp|Q8NBP0|TTC13_HUMAN	TTC13	Tetratricopeptide repeat protein 13 OS=Homo sapiens OX=9606 GN=TTC13 PE=1 SV=3	2338	11	-0.298545	0.0172875	0.0436388
sp|P56211|ARP19_HUMAN	ARPP19	cAMP-regulated phosphoprotein 19 OS=Homo sapiens OX=9606 GN=ARPP19 PE=1 SV=2	2066	4	-0.298505	0.102277	0.155354
sp|Q9UBQ0|VPS29_HUMAN	VPS29	Vacuolar protein sorting-associated protein 29 OS=Homo sapiens OX=9606 GN=VPS29 PE=1 SV=1	5655	10	-0.298414	0.0196815	0.047465
sp|Q9NSC2|SALL1_HUMAN	SALL1	Sal-like protein 1 OS=Homo sapiens OX=9606 GN=SALL1 PE=1 SV=2	7238	6	-0.298142	0.00650604	0.0243281
sp|Q6RW13|ATRAP_HUMAN	AGTRAP	Type-1 angiotensin II receptor-associated protein OS=Homo sapiens OX=9606 GN=AGTRAP PE=1 SV=1	7380	2	-0.298036	0.0482743	0.0888828
sp|P42858|HD_HUMAN	HTT	Huntingtin OS=Homo sapiens OX=9606 GN=HTT PE=1 SV=2	92	42	-0.297941	0.00281011	0.0153325
sp|Q70CQ2|UBP34_HUMAN	USP34	Ubiquitin carboxyl-terminal hydrolase 34 OS=Homo sapiens OX=9606 GN=USP34 PE=1 SV=2	2267	42	-0.297912	0.0018462	0.0126865
sp|P84090|ERH_HUMAN	ERH	Enhancer of rudimentary homolog OS=Homo sapiens OX=9606 GN=ERH PE=1 SV=1	946	6	-0.2979	0.269142	0.338616
sp|Q2M389|WASC4_HUMAN	WASHC4	WASH complex subunit 4 OS=Homo sapiens OX=9606 GN=WASHC4 PE=1 SV=2	2125	26	-0.297876	0.00247209	0.0144139
sp|Q8WUD1|RAB2B_HUMAN	RAB2B	Ras-related protein Rab-2B OS=Homo sapiens OX=9606 GN=RAB2B PE=1 SV=1	4841	14	-0.297577	0.00436223	0.019408
sp|Q13547|HDAC1_HUMAN	HDAC1	Histone deacetylase 1 OS=Homo sapiens OX=9606 GN=HDAC1 PE=1 SV=1	3161	16	-0.297496	0.00468626	0.0201796
sp|P61077|UB2D3_HUMAN	UBE2D3	Ubiquitin-conjugating enzyme E2 D3 OS=Homo sapiens OX=9606 GN=UBE2D3 PE=1 SV=1	1178	8	-0.297244	0.01078	0.0330177
sp|P05114|HMGN1_HUMAN	HMGN1	Non-histone chromosomal protein HMG-14 OS=Homo sapiens OX=9606 GN=HMGN1 PE=1 SV=3	5114	6	-0.297221	0.0855058	0.135764
sp|O15397|IPO8_HUMAN	IPO8	Importin-8 OS=Homo sapiens OX=9606 GN=IPO8 PE=1 SV=2	1306	13	-0.297135	0.0036653	0.0177261
sp|P13473|LAMP2_HUMAN	LAMP2	Lysosome-associated membrane glycoprotein 2 OS=Homo sapiens OX=9606 GN=LAMP2 PE=1 SV=2	6760	2	-0.297058	0.23804	0.306442
sp|O60266|ADCY3_HUMAN	ADCY3	Adenylate cyclase type 3 OS=Homo sapiens OX=9606 GN=ADCY3 PE=1 SV=3	6144	4	-0.29697	0.0219696	0.0507119
sp|Q8NG27|PJA1_HUMAN	PJA1	E3 ubiquitin-protein ligase Praja-1 OS=Homo sapiens OX=9606 GN=PJA1 PE=1 SV=2	1541	1	-0.296661	0.162942	0.225406
sp|A4D1P6|WDR91_HUMAN	WDR91	WD repeat-containing protein 91 OS=Homo sapiens OX=9606 GN=WDR91 PE=1 SV=2	5400	6	-0.296635	0.0102171	0.0318962
sp|Q12851|M4K2_HUMAN	MAP4K2	Mitogen-activated protein kinase kinase kinase kinase 2 OS=Homo sapiens OX=9606 GN=MAP4K2 PE=1 SV=2	2362	8	-0.296551	0.00744401	0.0263908
sp|Q8NBT0|POC1A_HUMAN	POC1A	POC1 centriolar protein homolog A OS=Homo sapiens OX=9606 GN=POC1A PE=1 SV=2	6693	2	-0.296485	0.00198123	0.0130126
sp|Q8N9R8|SCAI_HUMAN	SCAI	Protein SCAI OS=Homo sapiens OX=9606 GN=SCAI PE=1 SV=2	7918	1	-0.296258	0.0334801	0.0684433
sp|O43813|LANC1_HUMAN	LANCL1	Glutathione S-transferase LANCL1 OS=Homo sapiens OX=9606 GN=LANCL1 PE=1 SV=1	1425	6	-0.296229	0.000699324	0.00812897
sp|O75419|CDC45_HUMAN	CDC45	Cell division control protein 45 homolog OS=Homo sapiens OX=9606 GN=CDC45 PE=1 SV=1	4333	3	-0.296191	0.00169254	0.012318
sp|P98173|FAM3A_HUMAN	FAM3A	Protein FAM3A OS=Homo sapiens OX=9606 GN=FAM3A PE=1 SV=2	4831	4	-0.296149	0.00317557	0.0164198
sp|Q6GMV2|SMYD5_HUMAN	SMYD5	Histone-lysine N-trimethyltransferase SMYD5 OS=Homo sapiens OX=9606 GN=SMYD5 PE=1 SV=2	6271	6	-0.296144	0.0309897	0.0645944
sp|P49810|PSN2_HUMAN	PSEN2	Presenilin-2 OS=Homo sapiens OX=9606 GN=PSEN2 PE=1 SV=1	7578	2	-0.29593	0.031011	0.064624
sp|P31947|1433S_HUMAN	SFN	14-3-3 protein sigma OS=Homo sapiens OX=9606 GN=SFN PE=1 SV=1	523	13	-0.295807	0.372805	0.444491
sp|P53778|MK12_HUMAN	MAPK12	Mitogen-activated protein kinase 12 OS=Homo sapiens OX=9606 GN=MAPK12 PE=1 SV=3	1566	3	-0.295783	0.0212737	0.0496668
sp|O95197|RTN3_HUMAN	RTN3	Reticulon-3 OS=Homo sapiens OX=9606 GN=RTN3 PE=1 SV=2	7684	13	-0.295686	0.0111225	0.0336472
sp|Q9Y6G3|RM42_HUMAN	MRPL42	Large ribosomal subunit protein mL42 OS=Homo sapiens OX=9606 GN=MRPL42 PE=1 SV=1	7796	4	-0.295619	0.011666	0.0345196
sp|Q969H6|POP5_HUMAN	POP5	Ribonuclease P/MRP protein subunit POP5 OS=Homo sapiens OX=9606 GN=POP5 PE=1 SV=1	5936	8	-0.295604	0.104483	0.157958
sp|Q5SGD2|PPM1L_HUMAN	PPM1L	Protein phosphatase 1L OS=Homo sapiens OX=9606 GN=PPM1L PE=1 SV=1	7736	2	-0.295488	0.0511682	0.092764
sp|P05387|RLA2_HUMAN	RPLP2	Large ribosomal subunit protein P2 OS=Homo sapiens OX=9606 GN=RPLP2 PE=1 SV=1	2100	23	-0.295475	0.033492	0.0684448
sp|Q7Z3C6|ATG9A_HUMAN	ATG9A	Autophagy-related protein 9A OS=Homo sapiens OX=9606 GN=ATG9A PE=1 SV=3	4180	9	-0.2954	0.0115008	0.0342537
sp|P40937|RFC5_HUMAN	RFC5	Replication factor C subunit 5 OS=Homo sapiens OX=9606 GN=RFC5 PE=1 SV=1	2387	26	-0.295338	1.68e-05	0.00250258
sp|P19484|TFEB_HUMAN	TFEB	Transcription factor EB OS=Homo sapiens OX=9606 GN=TFEB PE=1 SV=3	1777	1	-0.295162	0.139534	0.198772
sp|P54646|AAPK2_HUMAN	PRKAA2	5'-AMP-activated protein kinase catalytic subunit alpha-2 OS=Homo sapiens OX=9606 GN=PRKAA2 PE=1 SV=2	3831	2	-0.295146	0.103176	0.156314
sp|Q9NVZ3|NECP2_HUMAN	NECAP2	Adaptin ear-binding coat-associated protein 2 OS=Homo sapiens OX=9606 GN=NECAP2 PE=1 SV=1	222	12	-0.295009	0.00107644	0.00997638
sp|Q9BPW8|NIPS1_HUMAN	NIPSNAP1	Protein NipSnap homolog 1 OS=Homo sapiens OX=9606 GN=NIPSNAP1 PE=1 SV=1	4036	6	-0.294871	0.00361547	0.0176218
sp|Q9HC35|EMAL4_HUMAN	EML4	Echinoderm microtubule-associated protein-like 4 OS=Homo sapiens OX=9606 GN=EML4 PE=1 SV=3	2846	27	-0.294811	0.00250505	0.0145315
sp|P51003|PAPOA_HUMAN	PAPOLA	Poly(A) polymerase alpha OS=Homo sapiens OX=9606 GN=PAPOLA PE=1 SV=4	5443	22	-0.294798	0.000625714	0.00768427
sp|Q5JPI9|EFMT2_HUMAN	EEF1AKMT2	EEF1A lysine methyltransferase 2 OS=Homo sapiens OX=9606 GN=EEF1AKMT2 PE=1 SV=3	6424	3	-0.294346	0.0421582	0.0805081
sp|O75170|PP6R2_HUMAN	PPP6R2	Serine/threonine-protein phosphatase 6 regulatory subunit 2 OS=Homo sapiens OX=9606 GN=PPP6R2 PE=1 SV=2	3537	5	-0.294204	0.00317416	0.0164198
sp|P35354|PGH2_HUMAN	PTGS2	Prostaglandin G/H synthase 2 OS=Homo sapiens OX=9606 GN=PTGS2 PE=1 SV=2	7596	2	-0.294132	0.0145575	0.0393368
sp|Q9UHF7|TRPS1_HUMAN	TRPS1	Zinc finger transcription factor Trps1 OS=Homo sapiens OX=9606 GN=TRPS1 PE=1 SV=2	980	17	-0.293438	0.0103289	0.0320992
sp|O75165|DJC13_HUMAN	DNAJC13	DnaJ homolog subfamily C member 13 OS=Homo sapiens OX=9606 GN=DNAJC13 PE=1 SV=5	887	56	-0.293333	0.000184931	0.00483545
sp|Q9Y2S7|PDIP2_HUMAN	POLDIP2	Polymerase delta-interacting protein 2 OS=Homo sapiens OX=9606 GN=POLDIP2 PE=1 SV=1	2802	20	-0.293138	0.000225229	0.00501823
sp|Q96R06|SPAG5_HUMAN	SPAG5	Sperm-associated antigen 5 OS=Homo sapiens OX=9606 GN=SPAG5 PE=1 SV=2	4001	26	-0.293098	0.00900995	0.0296097
sp|Q6JQN1|ACD10_HUMAN	ACAD10	Acyl-CoA dehydrogenase family member 10 OS=Homo sapiens OX=9606 GN=ACAD10 PE=1 SV=1	1123	8	-0.293068	0.000535733	0.00721453
sp|Q9BUB5|MKNK1_HUMAN	MKNK1	MAP kinase-interacting serine/threonine-protein kinase 1 OS=Homo sapiens OX=9606 GN=MKNK1 PE=1 SV=1	4873	8	-0.293048	0.0120285	0.0351461
sp|Q96GG9|DCNL1_HUMAN	DCUN1D1	DCN1-like protein 1 OS=Homo sapiens OX=9606 GN=DCUN1D1 PE=1 SV=1	582	10	-0.29265	0.0054563	0.0220337
sp|Q7L3B6|CD37L_HUMAN	CDC37L1	Hsp90 co-chaperone Cdc37-like 1 OS=Homo sapiens OX=9606 GN=CDC37L1 PE=1 SV=1	1044	2	-0.292524	0.00421022	0.0190151
sp|Q9Y4D1|DAAM1_HUMAN	DAAM1	Disheveled-associated activator of morphogenesis 1 OS=Homo sapiens OX=9606 GN=DAAM1 PE=1 SV=2	4632	4	-0.2925	0.00476345	0.0203572
sp|P29597|TYK2_HUMAN	TYK2	Non-receptor tyrosine-protein kinase TYK2 OS=Homo sapiens OX=9606 GN=TYK2 PE=1 SV=3	3747	11	-0.292285	0.00186288	0.0127438
sp|P02792|FRIL_HUMAN	FTL	Ferritin light chain OS=Homo sapiens OX=9606 GN=FTL PE=1 SV=2	2226	5	-0.292166	0.0202215	0.0482196
sp|Q3KRA6|CB076_HUMAN	C2orf76	UPF0538 protein C2orf76 OS=Homo sapiens OX=9606 GN=C2orf76 PE=1 SV=3	2682	4	-0.291941	0.00510329	0.0212367
sp|Q9Y2U9|KLDC2_HUMAN	KLHDC2	Kelch domain-containing protein 2 OS=Homo sapiens OX=9606 GN=KLHDC2 PE=1 SV=1	303	4	-0.291929	0.0167273	0.0428192
tr|H0YAP0|H0YAP0_HUMAN	ZC2HC1A	Isoform of Q96GY0, Zinc finger C2HC-type containing 1A OS=Homo sapiens OX=9606 GN=ZC2HC1A PE=1 SV=2	1097	7	-0.291853	0.000502838	0.00704283
sp|O14965|AURKA_HUMAN	AURKA	Aurora kinase A OS=Homo sapiens OX=9606 GN=AURKA PE=1 SV=3	4405	9	-0.291806	0.0820113	0.131734
sp|P80303|NUCB2_HUMAN	NUCB2	Nucleobindin-2 OS=Homo sapiens OX=9606 GN=NUCB2 PE=1 SV=3	583	14	-0.291617	0.215324	0.282479
tr|H7C3M7|H7C3M7_HUMAN	FARP2	Isoform of O94887, FERM, ARH/RhoGEF and pleckstrin domain protein 2 (Fragment) OS=Homo sapiens OX=9606 GN=FARP2 PE=1 SV=2	2490	4	-0.291596	0.00573589	0.0227384
sp|Q86UP3-5|ZFHX4_HUMAN	ZFHX4	Isoform of Q86UP3, Isoform 5 of Zinc finger homeobox protein 4 OS=Homo sapiens OX=9606 GN=ZFHX4	3043	18	-0.291545	0.000474209	0.00695699
sp|Q9NUT2|MITOS_HUMAN	ABCB8	Mitochondrial potassium channel ATP-binding subunit OS=Homo sapiens OX=9606 GN=ABCB8 PE=1 SV=3	5056	3	-0.291	0.0370564	0.0732745
sp|P11802|CDK4_HUMAN	CDK4	Cyclin-dependent kinase 4 OS=Homo sapiens OX=9606 GN=CDK4 PE=1 SV=2	1673	16	-0.2907	0.0013577	0.0111517
sp|P26012|ITB8_HUMAN	ITGB8	Integrin beta-8 OS=Homo sapiens OX=9606 GN=ITGB8 PE=1 SV=1	3582	8	-0.290675	0.014259	0.0388599
sp|Q15643|TRIPB_HUMAN	TRIP11	Thyroid receptor-interacting protein 11 OS=Homo sapiens OX=9606 GN=TRIP11 PE=1 SV=3	2089	60	-0.290543	2.32e-05	0.00250258
sp|Q96BY7|ATG2B_HUMAN	ATG2B	Autophagy-related protein 2 homolog B OS=Homo sapiens OX=9606 GN=ATG2B PE=1 SV=5	1467	18	-0.29053	0.016243	0.0419934
sp|Q13620|CUL4B_HUMAN	CUL4B	Cullin-4B OS=Homo sapiens OX=9606 GN=CUL4B PE=1 SV=4	1359	47	-0.290439	0.00254963	0.0146355
sp|Q8TDY2|RBCC1_HUMAN	RB1CC1	RB1-inducible coiled-coil protein 1 OS=Homo sapiens OX=9606 GN=RB1CC1 PE=1 SV=3	1161	12	-0.290376	0.000869187	0.00892758
sp|Q9NPR9|GP108_HUMAN	GPR108	Protein GPR108 OS=Homo sapiens OX=9606 GN=GPR108 PE=1 SV=3	4256	2	-0.29016	0.0531362	0.0955032
sp|Q9HCG7|GBA2_HUMAN	GBA2	Non-lysosomal glucosylceramidase OS=Homo sapiens OX=9606 GN=GBA2 PE=1 SV=2	5029	2	-0.289815	0.0541766	0.0967293
sp|P04798|CP1A1_HUMAN	CYP1A1	Cytochrome P450 1A1 OS=Homo sapiens OX=9606 GN=CYP1A1 PE=1 SV=1	7344	1	-0.289745	0.0367801	0.0728231
sp|Q15776|ZKSC8_HUMAN	ZKSCAN8	Zinc finger protein with KRAB and SCAN domains 8 OS=Homo sapiens OX=9606 GN=ZKSCAN8 PE=1 SV=2	1417	1	-0.289417	0.0152316	0.0402486
sp|Q96K21|ANCHR_HUMAN	ZFYVE19	Abscission/NoCut checkpoint regulator OS=Homo sapiens OX=9606 GN=ZFYVE19 PE=1 SV=3	1685	5	-0.289295	0.00139193	0.0112069
sp|P61026|RAB10_HUMAN	RAB10	Ras-related protein Rab-10 OS=Homo sapiens OX=9606 GN=RAB10 PE=1 SV=1	4841	11	-0.289239	0.0360848	0.0718416
sp|Q15165|PON2_HUMAN	PON2	Serum paraoxonase/arylesterase 2 OS=Homo sapiens OX=9606 GN=PON2 PE=1 SV=4	5701	6	-0.289102	0.0102119	0.0318962
sp|P11234|RALB_HUMAN	RALB	Ras-related protein Ral-B OS=Homo sapiens OX=9606 GN=RALB PE=1 SV=1	1040	5	-0.289081	0.00684394	0.0251083
sp|Q9UK61|TASOR_HUMAN	TASOR	Protein TASOR OS=Homo sapiens OX=9606 GN=TASOR PE=1 SV=3	724	43	-0.288879	0.000747947	0.0083405
sp|P0CG13|CTF8_HUMAN	CHTF8	Chromosome transmission fidelity protein 8 homolog OS=Homo sapiens OX=9606 GN=CHTF8 PE=1 SV=1	6673	5	-0.288749	0.00251143	0.0145592
sp|Q9BY41|HDAC8_HUMAN	HDAC8	Histone deacetylase 8 OS=Homo sapiens OX=9606 GN=HDAC8 PE=1 SV=2	5749	5	-0.288713	0.0236674	0.0531071
sp|Q9NUI1|DECR2_HUMAN	DECR2	Peroxisomal 2,4-dienoyl-CoA reductase [(3E)-enoyl-CoA-producing] OS=Homo sapiens OX=9606 GN=DECR2 PE=1 SV=1	6307	7	-0.288618	0.00606258	0.0234651
sp|Q8IUH4|ZDH13_HUMAN	ZDHHC13	Palmitoyltransferase ZDHHC13 OS=Homo sapiens OX=9606 GN=ZDHHC13 PE=1 SV=3	3299	3	-0.288579	0.116091	0.171504
sp|Q3SX64|CMA1D_HUMAN	CIMAP1D	Protein CIMAP1D OS=Homo sapiens OX=9606 GN=CIMAP1D PE=1 SV=2	2717	2	-0.288495	0.0191678	0.0466323
sp|Q9BVG8|KIFC3_HUMAN	KIFC3	Kinesin-like protein KIFC3 OS=Homo sapiens OX=9606 GN=KIFC3 PE=1 SV=4	7305	6	-0.288448	0.0110802	0.0335655
sp|Q9BZ95|NSD3_HUMAN	NSD3	Histone-lysine N-methyltransferase NSD3 OS=Homo sapiens OX=9606 GN=NSD3 PE=1 SV=1	1405	20	-0.288283	0.0111873	0.0336848
sp|O96028|NSD2_HUMAN	NSD2	Histone-lysine N-methyltransferase NSD2 OS=Homo sapiens OX=9606 GN=NSD2 PE=1 SV=1	1405	29	-0.288205	0.000409729	0.00653163
sp|Q13444|ADA15_HUMAN	ADAM15	Disintegrin and metalloproteinase domain-containing protein 15 OS=Homo sapiens OX=9606 GN=ADAM15 PE=1 SV=4	504	9	-0.28779	0.00399816	0.0185066
sp|Q96L50|LLR1_HUMAN	LRR1	Leucine-rich repeat protein 1 OS=Homo sapiens OX=9606 GN=LRR1 PE=1 SV=2	2427	9	-0.287571	0.00796339	0.0274923
sp|Q92968|PEX13_HUMAN	PEX13	Peroxisomal membrane protein PEX13 OS=Homo sapiens OX=9606 GN=PEX13 PE=1 SV=2	1548	2	-0.287407	0.027379	0.0592952
sp|Q17R89|RHG44_HUMAN	ARHGAP44	Rho GTPase-activating protein 44 OS=Homo sapiens OX=9606 GN=ARHGAP44 PE=1 SV=1	336	1	-0.28728	0.177991	0.242103
sp|Q9H4H8|FA83D_HUMAN	FAM83D	Protein FAM83D OS=Homo sapiens OX=9606 GN=FAM83D PE=1 SV=3	5474	5	-0.286661	0.041986	0.0802298
sp|P50747|BPL1_HUMAN	HLCS	Biotin--protein ligase OS=Homo sapiens OX=9606 GN=HLCS PE=1 SV=1	2792	9	-0.286635	0.0327999	0.067455
sp|Q9Y2Z9|COQ6_HUMAN	COQ6	Ubiquinone biosynthesis monooxygenase COQ6, mitochondrial OS=Homo sapiens OX=9606 GN=COQ6 PE=1 SV=2	5590	9	-0.286481	0.0810318	0.130499
sp|P49137|MAPK2_HUMAN	MAPKAPK2	MAP kinase-activated protein kinase 2 OS=Homo sapiens OX=9606 GN=MAPKAPK2 PE=1 SV=1	2977	13	-0.286264	0.00153135	0.011707
sp|Q8IXH7|NELFD_HUMAN	NELFCD	Negative elongation factor C/D OS=Homo sapiens OX=9606 GN=NELFCD PE=1 SV=2	732	16	-0.286227	0.0106423	0.0327373
sp|P01137|TGFB1_HUMAN	TGFB1	Transforming growth factor beta-1 proprotein OS=Homo sapiens OX=9606 GN=TGFB1 PE=1 SV=3	6192	4	-0.286172	0.0117073	0.0346078
sp|Q15054|DPOD3_HUMAN	POLD3	DNA polymerase delta subunit 3 OS=Homo sapiens OX=9606 GN=POLD3 PE=1 SV=2	2714	29	-0.286161	0.000121707	0.00403174
sp|Q96MG7|NSE3_HUMAN	NSMCE3	Non-structural maintenance of chromosomes element 3 homolog OS=Homo sapiens OX=9606 GN=NSMCE3 PE=1 SV=1	4294	13	-0.286027	0.000937066	0.00928891
sp|Q8WUZ0|BCL7C_HUMAN	BCL7C	B-cell CLL/lymphoma 7 protein family member C OS=Homo sapiens OX=9606 GN=BCL7C PE=1 SV=3	4681	3	-0.285959	0.0401775	0.0777712
sp|Q96RT7|GCP6_HUMAN	TUBGCP6	Gamma-tubulin complex component 6 OS=Homo sapiens OX=9606 GN=TUBGCP6 PE=1 SV=3	242	2	-0.285957	0.022688	0.0517655
sp|Q6NXR4|TTI2_HUMAN	TTI2	TELO2-interacting protein 2 OS=Homo sapiens OX=9606 GN=TTI2 PE=1 SV=1	508	5	-0.285953	0.0650976	0.110791
sp|Q96JC1-2|VPS39_HUMAN	VPS39	Isoform of Q96JC1, Isoform 2 of Vam6/Vps39-like protein OS=Homo sapiens OX=9606 GN=VPS39	1781	20	-0.285834	0.00701106	0.0253894
sp|Q05397|FAK1_HUMAN	PTK2	Focal adhesion kinase 1 OS=Homo sapiens OX=9606 GN=PTK2 PE=1 SV=2	2925	18	-0.285783	0.00453583	0.019757
sp|Q9Y6G5|COMDA_HUMAN	COMMD10	COMM domain-containing protein 10 OS=Homo sapiens OX=9606 GN=COMMD10 PE=1 SV=1	1244	9	-0.28577	0.0107023	0.0328717
sp|Q96EA4|SPDLY_HUMAN	SPDL1	Protein Spindly OS=Homo sapiens OX=9606 GN=SPDL1 PE=1 SV=2	511	10	-0.285734	0.000590031	0.00759685
sp|Q9UQ49|NEUR3_HUMAN	NEU3	Sialidase-3 OS=Homo sapiens OX=9606 GN=NEU3 PE=1 SV=1	4599	2	-0.28556	0.027328	0.0592443
sp|Q14118|DAG1_HUMAN	DAG1	Dystroglycan 1 OS=Homo sapiens OX=9606 GN=DAG1 PE=1 SV=2	5227	13	-0.285426	0.0030431	0.0160544
sp|Q8IWV8|UBR2_HUMAN	UBR2	E3 ubiquitin-protein ligase UBR2 OS=Homo sapiens OX=9606 GN=UBR2 PE=1 SV=1	1615	19	-0.284983	0.00151696	0.0116905
sp|Q92793|CBP_HUMAN	CREBBP	CREB-binding protein OS=Homo sapiens OX=9606 GN=CREBBP PE=1 SV=3	2328	28	-0.28485	0.000253759	0.00525438
sp|Q8IXM2|BAP18_HUMAN	BAP18	Chromatin complexes subunit BAP18 OS=Homo sapiens OX=9606 GN=BAP18 PE=1 SV=1	960	4	-0.284742	0.00287792	0.0155346
sp|P42229|STA5A_HUMAN	STAT5A	Signal transducer and activator of transcription 5A OS=Homo sapiens OX=9606 GN=STAT5A PE=1 SV=1	1273	15	-0.28472	0.000526915	0.00718089
sp|Q9Y4R8|TELO2_HUMAN	TELO2	Telomere length regulation protein TEL2 homolog OS=Homo sapiens OX=9606 GN=TELO2 PE=1 SV=2	2336	17	-0.2847	0.0182557	0.0450935
sp|Q6ZNJ1|NBEL2_HUMAN	NBEAL2	Neurobeachin-like protein 2 OS=Homo sapiens OX=9606 GN=NBEAL2 PE=1 SV=2	4654	8	-0.284466	0.0131029	0.0368748
sp|Q969S8|HDA10_HUMAN	HDAC10	Polyamine deacetylase HDAC10 OS=Homo sapiens OX=9606 GN=HDAC10 PE=1 SV=1	5045	1	-0.284181	0.135868	0.194473
sp|Q8NI77|KI18A_HUMAN	KIF18A	Kinesin-like protein KIF18A OS=Homo sapiens OX=9606 GN=KIF18A PE=1 SV=2	1971	5	-0.284124	0.0206662	0.0488896
sp|Q8TEQ8|PIGO_HUMAN	PIGO	GPI ethanolamine phosphate transferase 3 OS=Homo sapiens OX=9606 GN=PIGO PE=1 SV=3	1347	6	-0.284062	0.000350233	0.00599552
sp|Q9P2X3|IMPCT_HUMAN	IMPACT	Protein IMPACT OS=Homo sapiens OX=9606 GN=IMPACT PE=1 SV=2	7624	3	-0.283876	0.0343553	0.0696298
sp|Q92508|PIEZ1_HUMAN	PIEZO1	Piezo-type mechanosensitive ion channel component 1 OS=Homo sapiens OX=9606 GN=PIEZO1 PE=1 SV=4	6043	6	-0.283875	0.00868942	0.0288906
sp|Q6B0I6|KDM4D_HUMAN	KDM4D	Lysine-specific demethylase 4D OS=Homo sapiens OX=9606 GN=KDM4D PE=1 SV=3	7930	1	-0.283715	0.181379	0.24575
sp|Q16512|PKN1_HUMAN	PKN1	Serine/threonine-protein kinase N1 OS=Homo sapiens OX=9606 GN=PKN1 PE=1 SV=2	983	25	-0.283513	5.42e-06	0.00178244
sp|Q9H4K7|MTG2_HUMAN	MTG2	Mitochondrial ribosome-associated GTPase 2 OS=Homo sapiens OX=9606 GN=MTG2 PE=1 SV=1	2847	5	-0.283382	0.00468458	0.0201796
sp|P46977|STT3A_HUMAN	STT3A	Dolichyl-diphosphooligosaccharide--protein glycosyltransferase subunit STT3A OS=Homo sapiens OX=9606 GN=STT3A PE=1 SV=2	1720	20	-0.283161	0.0271776	0.0589323
tr|Q9HB66|Q9HB66_HUMAN	MKKS	Alternative protein MKKS OS=Homo sapiens OX=9606 GN=MKKS PE=1 SV=1	7781	2	-0.283124	0.0778464	0.126567
sp|Q9NP92|RT30_HUMAN	MRPS30	Large ribosomal subunit protein mL65 OS=Homo sapiens OX=9606 GN=MRPS30 PE=1 SV=2	3283	4	-0.283009	0.0436009	0.0825578
sp|Q9UKG1|DP13A_HUMAN	APPL1	DCC-interacting protein 13-alpha OS=Homo sapiens OX=9606 GN=APPL1 PE=1 SV=1	1757	22	-0.282986	0.000523346	0.00715371
sp|P20393|NR1D1_HUMAN	NR1D1	Nuclear receptor subfamily 1 group D member 1 OS=Homo sapiens OX=9606 GN=NR1D1 PE=1 SV=1	5173	3	-0.28289	0.216605	0.283749
sp|P0DTL6|ZTRF1_HUMAN	ZFTRAF1	Zinc finger TRAF-type-containing protein 1 OS=Homo sapiens OX=9606 GN=ZFTRAF1 PE=1 SV=1	157	3	-0.282885	0.0170282	0.0432278
sp|Q16513|PKN2_HUMAN	PKN2	Serine/threonine-protein kinase N2 OS=Homo sapiens OX=9606 GN=PKN2 PE=1 SV=1	983	34	-0.28284	0.00165	0.0122138
sp|Q9H9E3|COG4_HUMAN	COG4	Conserved oligomeric Golgi complex subunit 4 OS=Homo sapiens OX=9606 GN=COG4 PE=1 SV=3	3293	12	-0.282682	0.00818631	0.0279178
sp|P48449|LSS_HUMAN	LSS	Lanosterol synthase OS=Homo sapiens OX=9606 GN=LSS PE=1 SV=1	673	17	-0.28268	0.000377881	0.00623401
sp|Q9BUA3|SPNDC_HUMAN	SPINDOC	Spindlin interactor and repressor of chromatin-binding protein OS=Homo sapiens OX=9606 GN=SPINDOC PE=1 SV=3	2122	6	-0.282641	0.0108595	0.0331695
sp|Q8IX12|CCAR1_HUMAN	CCAR1	Cell division cycle and apoptosis regulator protein 1 OS=Homo sapiens OX=9606 GN=CCAR1 PE=1 SV=2	1645	34	-0.282293	0.00136627	0.0111517
sp|Q9NPL8|TIDC1_HUMAN	TIMMDC1	Complex I assembly factor TIMMDC1, mitochondrial OS=Homo sapiens OX=9606 GN=TIMMDC1 PE=1 SV=2	6622	9	-0.282148	0.00136231	0.0111517
sp|Q92503|S14L1_HUMAN	SEC14L1	SEC14-like protein 1 OS=Homo sapiens OX=9606 GN=SEC14L1 PE=1 SV=2	2236	10	-0.282127	0.00874515	0.0290049
sp|O14757|CHK1_HUMAN	CHEK1	Serine/threonine-protein kinase Chk1 OS=Homo sapiens OX=9606 GN=CHEK1 PE=1 SV=2	3302	18	-0.282095	0.00186943	0.0127438
sp|Q03426|KIME_HUMAN	MVK	Mevalonate kinase OS=Homo sapiens OX=9606 GN=MVK PE=1 SV=1	2513	12	-0.282054	0.00642699	0.024171
sp|Q8N766|EMC1_HUMAN	EMC1	ER membrane protein complex subunit 1 OS=Homo sapiens OX=9606 GN=EMC1 PE=1 SV=1	4181	26	-0.281991	0.0178372	0.0444829
sp|Q8NCM8|DYHC2_HUMAN	DYNC2H1	Cytoplasmic dynein 2 heavy chain 1 OS=Homo sapiens OX=9606 GN=DYNC2H1 PE=1 SV=4	218	40	-0.281968	0.000595243	0.00760263
sp|Q15928|ZN141_HUMAN	ZNF141	Zinc finger protein 141 OS=Homo sapiens OX=9606 GN=ZNF141 PE=1 SV=1	1417	2	-0.281931	0.0760978	0.124636
sp|Q9H246|CA021_HUMAN	C1orf21	Uncharacterized protein C1orf21 OS=Homo sapiens OX=9606 GN=C1orf21 PE=1 SV=1	6566	1	-0.281904	0.0505373	0.0918585
sp|Q9Y586|MB212_HUMAN	MAB21L2	Protein mab-21-like 2 OS=Homo sapiens OX=9606 GN=MAB21L2 PE=1 SV=1	1084	1	-0.281873	0.00765029	0.0268457
sp|P20936|RASA1_HUMAN	RASA1	Ras GTPase-activating protein 1 OS=Homo sapiens OX=9606 GN=RASA1 PE=1 SV=1	1937	19	-0.281584	0.00599521	0.023334
sp|Q9GZU8|PIP30_HUMAN	PSME3IP1	PSME3-interacting protein OS=Homo sapiens OX=9606 GN=PSME3IP1 PE=1 SV=1	4371	16	-0.281565	0.00056357	0.00746566
sp|Q9H999|PANK3_HUMAN	PANK3	Pantothenate kinase 3 OS=Homo sapiens OX=9606 GN=PANK3 PE=1 SV=1	5993	3	-0.28156	0.0182036	0.0450137
sp|Q9BR77|CCD77_HUMAN	CCDC77	Coiled-coil domain-containing protein 77 OS=Homo sapiens OX=9606 GN=CCDC77 PE=1 SV=1	5589	2	-0.281504	0.0111185	0.0336472
sp|Q8N4C8|MINK1_HUMAN	MINK1	Misshapen-like kinase 1 OS=Homo sapiens OX=9606 GN=MINK1 PE=1 SV=2	5629	3	-0.281037	0.0191711	0.0466323
sp|Q8N4T8|CBR4_HUMAN	CBR4	3-oxoacyl-[acyl-carrier-protein] reductase OS=Homo sapiens OX=9606 GN=CBR4 PE=1 SV=3	7836	3	-0.280905	0.44945	0.518728
sp|Q92585|MAML1_HUMAN	MAML1	Mastermind-like protein 1 OS=Homo sapiens OX=9606 GN=MAML1 PE=1 SV=3	6443	2	-0.280834	0.100221	0.152807
sp|Q5VU97|CAHD1_HUMAN	CACHD1	VWFA and cache domain-containing protein 1 OS=Homo sapiens OX=9606 GN=CACHD1 PE=1 SV=2	8058	1	-0.280827	0.328401	0.398205
sp|P07099|HYEP_HUMAN	EPHX1	Epoxide hydrolase 1 OS=Homo sapiens OX=9606 GN=EPHX1 PE=1 SV=1	5950	7	-0.280416	0.0568577	0.10021
sp|Q16560|U1SBP_HUMAN	SNRNP35	U11/U12 small nuclear ribonucleoprotein 35 kDa protein OS=Homo sapiens OX=9606 GN=SNRNP35 PE=1 SV=1	8029	1	-0.280149	0.152875	0.214582
sp|Q7Z589|EMSY_HUMAN	EMSY	BRCA2-interacting transcriptional repressor EMSY OS=Homo sapiens OX=9606 GN=EMSY PE=1 SV=2	6243	15	-0.279903	0.000225836	0.00501823
sp|Q9H6X5|CS044_HUMAN	C19orf44	Uncharacterized protein C19orf44 OS=Homo sapiens OX=9606 GN=C19orf44 PE=1 SV=1	5449	1	-0.27989	0.10489	0.158381
sp|Q15154-5|PCM1_HUMAN	PCM1	Isoform of Q15154, Isoform 5 of Pericentriolar material 1 protein OS=Homo sapiens OX=9606 GN=PCM1	153	35	-0.279816	2.83e-05	0.00259476
sp|Q86XI2|CNDG2_HUMAN	NCAPG2	Condensin-2 complex subunit G2 OS=Homo sapiens OX=9606 GN=NCAPG2 PE=1 SV=1	3757	19	-0.279722	0.0102978	0.0320571
sp|Q16531|DDB1_HUMAN	DDB1	DNA damage-binding protein 1 OS=Homo sapiens OX=9606 GN=DDB1 PE=1 SV=1	2539	89	-0.279711	0.0214816	0.0499151
sp|Q562E7|WDR81_HUMAN	WDR81	WD repeat-containing protein 81 OS=Homo sapiens OX=9606 GN=WDR81 PE=1 SV=2	1086	16	-0.279704	0.00232938	0.0140133
tr|H7C1I6|H7C1I6_HUMAN	BAZ2B	Isoform of Q9UIF8, Bromodomain adjacent to zinc finger domain 2B (Fragment) OS=Homo sapiens OX=9606 GN=BAZ2B PE=1 SV=1	7770	1	-0.279645	0.285455	0.355352
sp|Q6P2Q9|PRP8_HUMAN	PRPF8	Pre-mRNA-processing-splicing factor 8 OS=Homo sapiens OX=9606 GN=PRPF8 PE=1 SV=2	623	130	-0.279505	0.000665816	0.00796934
sp|P51668|UB2D1_HUMAN	UBE2D1	Ubiquitin-conjugating enzyme E2 D1 OS=Homo sapiens OX=9606 GN=UBE2D1 PE=1 SV=1	1178	3	-0.279325	0.0010181	0.00964014
sp|Q6DKI1|RL7L_HUMAN	RPL7L1	Ribosomal protein uL30-like OS=Homo sapiens OX=9606 GN=RPL7L1 PE=1 SV=2	6561	11	-0.27926	0.0121371	0.0352907
sp|P60510|PP4C_HUMAN	PPP4C	Serine/threonine-protein phosphatase 4 catalytic subunit OS=Homo sapiens OX=9606 GN=PPP4C PE=1 SV=1	4157	16	-0.279229	0.00361912	0.0176301
sp|Q9Y2M5|KLH20_HUMAN	KLHL20	Kelch-like protein 20 OS=Homo sapiens OX=9606 GN=KLHL20 PE=1 SV=4	3930	4	-0.279216	0.0111334	0.0336668
sp|Q9H0N5|PHS2_HUMAN	PCBD2	Pterin-4-alpha-carbinolamine dehydratase 2 OS=Homo sapiens OX=9606 GN=PCBD2 PE=1 SV=4	7490	1	-0.279063	0.211055	0.277921
sp|P04080|CYTB_HUMAN	CSTB	Cystatin-B OS=Homo sapiens OX=9606 GN=CSTB PE=1 SV=2	6514	4	-0.279009	0.024587	0.0545112
sp|P11532|DMD_HUMAN	DMD	Dystrophin OS=Homo sapiens OX=9606 GN=DMD PE=1 SV=4	803	13	-0.278936	0.00537743	0.0218812
sp|Q96T23|RSF1_HUMAN	RSF1	Remodeling and spacing factor 1 OS=Homo sapiens OX=9606 GN=RSF1 PE=1 SV=2	1873	30	-0.278864	0.000296947	0.00562343
sp|Q9Y487|VPP2_HUMAN	ATP6V0A2	V-type proton ATPase 116 kDa subunit a 2 OS=Homo sapiens OX=9606 GN=ATP6V0A2 PE=1 SV=2	849	2	-0.27879	0.219784	0.287046
sp|Q6P0Q8|MAST2_HUMAN	MAST2	Microtubule-associated serine/threonine-protein kinase 2 OS=Homo sapiens OX=9606 GN=MAST2 PE=1 SV=2	911	8	-0.278738	0.000122145	0.00403174
sp|Q9BUE6|ISCA1_HUMAN	ISCA1	Iron-sulfur cluster assembly 1 homolog, mitochondrial OS=Homo sapiens OX=9606 GN=ISCA1 PE=1 SV=1	403	3	-0.278697	0.0701679	0.117097
sp|Q16134|ETFD_HUMAN	ETFDH	Electron transfer flavoprotein-ubiquinone oxidoreductase, mitochondrial OS=Homo sapiens OX=9606 GN=ETFDH PE=1 SV=2	487	12	-0.278696	0.00253659	0.0146211
[truncated: 7,092 more rows]
