# Supplementary material for: A viral ORFeome library for systems-level genetic dissection of host-pathogen interactions
Source: Cell. Author manuscript; Available in PMC 2026 Aug 2. (PMC13429030; doi:10.1016/j.cell.2026.05.024)
Supplement: MMc9 [file NIHMS2180536-supplement-MMc9.xlsx]

## Sheet: Sheet1
Table S8. Oligonucleotides utilized in the study
Oligonucletide name	Oligonucleotide type	Vendor	Oligonucleotide sequence/Product #
BC1_diversification_F	Barcode diversification oligonucleotide	Integrated DNA Technology	GGTTCGGCAACGAGCT
BC1_diversification_R	Barcode diversification oligonucleotide	Integrated DNA Technology	/5Phos/AATTAGCTCGTTGCCGAACCTGCA
BC2_diversification_F	Barcode diversification oligonucleotide	Integrated DNA Technology	GGCGCACTTTCCAGCA
BC2_diversification_R	Barcode diversification oligonucleotide	Integrated DNA Technology	/5Phos/AATTTGCTGGAAAGTGCGCCTGCA
BC3_diversification_F	Barcode diversification oligonucleotide	Integrated DNA Technology	GGGAATGGGCTAAGCC
BC3_diversification_R	Barcode diversification oligonucleotide	Integrated DNA Technology	/5Phos/AATTGGCTTAGCCCATTCCCTGCA
BC4_diversification_F	Barcode diversification oligonucleotide	Integrated DNA Technology	GGTAACAATGGCAGCC
BC4_diversification_R	Barcode diversification oligonucleotide	Integrated DNA Technology	/5Phos/AATTGGCTGCCATTGTTACCTGCA
AAVS1	sgRNA	Integrated DNA Technology	GGGGCCACTAGGGACAGGAT
COPA_1	sgRNA	Integrated DNA Technology	GAATTCGAGACCAAGAGCGCG
COPA_2	sgRNA	Integrated DNA Technology	GACTTACATGATGAAAAAACG
COPA_3	sgRNA	Integrated DNA Technology	GCTTTCACCCCAAAAGACCT
HGS_1	sgRNA	Integrated DNA Technology	GTACACTTCGTACCCCAAGG
HGS_2	sgRNA	Integrated DNA Technology	GTGAGGAATGCCACCGCTGCA
HGS_3	sgRNA	Integrated DNA Technology	GCACAGATCCGCGATGCCCG
ITCH_1	sgRNA	Integrated DNA Technology	GAGCCTCCAGATATAGTAAG
ITCH_2	sgRNA	Integrated DNA Technology	GACAACACAAACAGTCCCAAG
ITCH_3	sgRNA	Integrated DNA Technology	GGTGGTCGTGAAGGTCTTGG
NEDD4_1	sgRNA	Integrated DNA Technology	ACAATGGGAAGATCCTCGGT
NEDD4_2	sgRNA	Integrated DNA Technology	ACGTTATATGACCCAATGAA
NEDD4_3	sgRNA	Integrated DNA Technology	GTGGAACATCCACTTGACCT
NEDD4L_1	sgRNA	Integrated DNA Technology	TTGGACTCGACCTATCATGC
NEDD4L_2	sgRNA	Integrated DNA Technology	AGAACAGGGCCATCTACCAC
NEDD4L_3	sgRNA	Integrated DNA Technology	ATAGGAGTCTGTGATTAGAT
TSG101_1	sgRNA	Integrated DNA Technology	GCTATCCGCCATACCAGGCAA
TSG101_2	sgRNA	Integrated DNA Technology	GGATTGGGAGGGTATCCGGA
TSG101_3	sgRNA	Integrated DNA Technology	GGTATGTGTCCAGTAGCCAT
UBAP1_1	sgRNA	Integrated DNA Technology	GAGAAAATCGAAGAAGCCGAG
UBAP1_2	sgRNA	Integrated DNA Technology	GTCAGGCAAGGAGAAGCCAAT
UBAP1_3	sgRNA	Integrated DNA Technology	GGAAGCAGAGTGCAAAATTG
VHL_1	sgRNA	Integrated DNA Technology	GCTAGGCTCCGGACAACCTGG
VHL_2	sgRNA	Integrated DNA Technology	GCATACGGGCAGCACGACGCG
VHL_3	sgRNA	Integrated DNA Technology	GCGATTGCAGAAGATGACCT
VPS13D_1	sgRNA	Integrated DNA Technology	GCTGGGGCTCCAATTAAGTGA
VPS13D_2	sgRNA	Integrated DNA Technology	GTGGAGATGGAGATCACCCAA
VPS13D_3	sgRNA	Integrated DNA Technology	GTGCCTTCCATTTCTCCTCCA
WWP1_1	sgRNA	Integrated DNA Technology	TAACCAACGATACCTCTATT
WWP1_2	sgRNA	Integrated DNA Technology	TAATACTCGAACTACCACAT
WWP1_3	sgRNA	Integrated DNA Technology	ATAGTACCTGGCACAAATAA
WWP2_1	sgRNA	Integrated DNA Technology	ATAGTTGCGCACGTACTCCG
WWP2_2	sgRNA	Integrated DNA Technology	TAACACTCGCACGACCCAGT
WWP2_3	sgRNA	Integrated DNA Technology	AGCCGGCGGCGCAGGTCATA
ON-TARGETplus Human COPA siRNA, set of 4, 2nmol	siRNA	Dharmacon	LQ-011835-00-0002
ON-TARGETplus Human ITCH siRNA, set of 4, 2nmol	siRNA	Dharmacon	LQ-007196-00-0002
ON-TARGETplus Human TSG101 siRNA, set of 4, 2nmol	siRNA	Dharmacon	LQ-003549-00-0002
ON-TARGETplus Human VHL siRNA, set of 4, 2nmol	siRNA	Dharmacon	LQ-003936-00-0002
ON-TARGETplus Human VPS13D siRNA, set of 4, 2nmol	siRNA	Dharmacon	LQ-021567-02-0002
PrimeTime qPCR Primer Assay: BST2	qPCR probes	Integrated DNA Technology	Hs.PT.58.2711844
PrimeTime qPCR Primer Assay: IFNB1	qPCR probes	Integrated DNA Technology	Hs.PT.58.39481063
PrimeTime qPCR Primer Assay: ISG15	qPCR probes	Integrated DNA Technology	Hs.PT.58.39185901
PrimeTime qPCR Primer Assay: IRF1	qPCR probes	Integrated DNA Technology	Hs.PT.58.26847423
PrimeTime qPCR Primer Assay: MX1	qPCR probes	Integrated DNA Technology	Hs.PT.58.40261042
PrimeTime qPCR Primer Assay: RSAD2	qPCR probes	Integrated DNA Technology	Hs.PT.58.713843
PrimeTime qPCR Primer Assay: TBP	qPCR probes	Integrated DNA Technology	Hs.58v.39858774
TaqMan® Gene Expression Assay Human HLA-A	qPCR probes	Thermo Fisher Scientific	4331182(Assay ID: Hs01058806_g1), Scale: S: 250 rxns
