# Supplementary material for: A viral ORFeome library for systems-level genetic dissection of host-pathogen interactions
Source: Cell. Author manuscript; Available in PMC 2026 Aug 2. (PMC13429030; doi:10.1016/j.cell.2026.05.024)
Supplement: MMC4 [file NIHMS2180536-supplement-MMC4.xlsx]

## Sheet: TableS3-MHCScreens
Table S3. Results of the screens for basal, IFNb-induced, and IFNg-induced HLA-A2 cell surface expression in A375 cells.
ORF ID	Fragment ID	Family	Species	Organism	Annotation	Basal MHC | Expression Score | Replicate A	Basal MHC | Expression Score | Replicate B	Basal MHC | Expression Score | Average	Basal MHC | Z-score|Stouffer	Basal MHC | p-value	IFNb-induced MHC | Expression Score | Replicate A	IFNb-induced MHC | Expression Score | Replicate B	IFNb-induced MHC | Expression Score | Average	IFNb-induced MHC | Z-score|Stouffer	IFNb-induced MHC | p-value	IFNg-induced MHC | Expression Score | Replicate A	IFNg-induced MHC | Expression Score | Replicate B	IFNg-induced MHC | Expression Score | Average	IFNg-induced MHC | Z-score|Stouffer	IFNg-induced MHC | p-value
E00562	A0A022WUV6.1	NA	IEDB ORF	Trichophyton rubrum CBS 289.86	H104_05241	2.53668	2.36158	2.53398	0.339847	0.86507	2.64282	2.37157	2.5785	0.78504	0.694674	2.58922	2.66205	2.62563	1.25634	0.529891
V07376	A0A023T7J3.1	Picornaviridae	Rosavirus A	Rosavirus A2 (isolate Human/Gambia/GA7403/2008) (RoV-A2)	Genome polyprotein [rhv_like (full); rhv_like (full)]	2.5748	2.47303	2.52391	0.239131	0.904828	2.48862	2.35509	2.46787	-0.321259	0.872385	2.74344	2.69304	2.71824	2.18238	0.275189
V07377	A0A023T7J3.2	Picornaviridae	Rosavirus A	Rosavirus A2 (isolate Human/Gambia/GA7403/2008) (RoV-A2)	Genome polyprotein [rhv_like (partial); rhv_like (full)]	2.56103	2.73567	2.64835	1.65863	0.458233	2.5225	2.60112	2.56181	0.691054	0.757285	2.57211	2.55812	2.56511	0.728006	0.744747
V07378	A0A023T7J3.5	Picornaviridae	Rosavirus A	Rosavirus A2 (isolate Human/Gambia/GA7403/2008) (RoV-A2)	Genome polyprotein [RNA_helicase (full)]	2.57882	2.53551	2.55716	0.639095	0.775022	2.59616	2.49326	2.54471	0.499857	0.823113	2.44313	2.3406	2.39187	-1.20897	0.588736
V07379	A0A023T7J3.6	Picornaviridae	Rosavirus A	Rosavirus A2 (isolate Human/Gambia/GA7403/2008) (RoV-A2)	Genome polyprotein [RNA_helicase (full); Peptidase_C3 (full)]	2.13983	2.61958	2.3797	-1.20298	0.547515	2.22759	1.91946	2.11267	-3.87326	0.0527909	2.38589	2.08828	2.23708	-2.62917	0.188649
V07380	A0A023T7J3.7	Picornaviridae	Rosavirus A	Rosavirus A2 (isolate Human/Gambia/GA7403/2008) (RoV-A2)	Genome polyprotein [Peptidase_C3 (full); Rosavirus_RdRp (partial)]	1.9371	2.20445	2.04652	-5.07011	0.0233643	2.76211	2.0984	2.26971	-2.57467	0.249557	1.87329	2.04083	1.95706	-6.07027	0.00663345
V07381	A0A023T7J3.8	Picornaviridae	Rosavirus A	Rosavirus A2 (isolate Human/Gambia/GA7403/2008) (RoV-A2)	Genome polyprotein [Rosavirus_RdRp (full)]	2.65727	2.39554	2.5264	0.295197	0.894972	2.32772	2.42179	2.37476	-1.40028	0.531169	2.61129	2.41164	2.51147	0.128209	0.954277
V02676	A0A059WD65.1	Herpesviridae	Cercopithecine herpesvirus 1 (CeHV-1) (Simian herpes B virus)	Cercopithecine herpesvirus 1 (CeHV-1) (Simian herpes B virus)	UL4	2.43785	2.46076	2.44931	-0.566756	0.799912	2.55254	2.54992	2.55123	0.572743	0.797844	2.64476	2.46221	2.55348	0.597974	0.789144
V02677	A0A059WD72.1	Herpesviridae	Cercopithecine herpesvirus 1 (CeHV-1) (Simian herpes B virus)	Cercopithecine herpesvirus 1 (CeHV-1) (Simian herpes B virus)	UL9	2.54913	2.48274	2.51612	0.180208	0.935767	2.60699	2.38737	2.43842	-0.615839	0.758144	2.38545	2.45824	2.42184	-0.552663	0.695951
V02678	A0A059WD72.2	Herpesviridae	Cercopithecine herpesvirus 1 (CeHV-1) (Simian herpes B virus)	Cercopithecine herpesvirus 1 (CeHV-1) (Simian herpes B virus)	UL9	2.61868	2.38732	2.503	0.03353	0.988036	2.51921	2.5044	2.5118	0.131977	0.952935	2.5114	2.59998	2.55569	0.622628	0.780669
V02680	A0A059WD79.1	Herpesviridae	Cercopithecine herpesvirus 1 (CeHV-1) (Simian herpes B virus)	Cercopithecine herpesvirus 1 (CeHV-1) (Simian herpes B virus)	UL14	2.35281	2.30716	2.32999	-1.90082	0.395285	2.57523	2.49022	2.53272	0.365841	0.870039	2.34321	2.56237	2.45279	-0.527817	0.813396
V02681	A0A059WD93.1	Herpesviridae	Cercopithecine herpesvirus 1 (CeHV-1) (Simian herpes B virus)	Cercopithecine herpesvirus 1 (CeHV-1) (Simian herpes B virus)	UL24	2.82964	2.71628	2.77296	3.05177	0.172317	2.62262	2.27418	2.4484	-0.576911	0.796405	2.20343	2.27185	2.23764	-2.93332	0.189581
V02683	A0A059WDA5.1	Herpesviridae	Cercopithecine herpesvirus 1 (CeHV-1) (Simian herpes B virus)	Cercopithecine herpesvirus 1 (CeHV-1) (Simian herpes B virus)	UL33 TRM2	2.49559	2.17334	2.20336	-2.96641	0.13802	2.58789	2.58057	2.58221	0.919133	0.681037	2.52695	2.53089	2.52892	0.323282	0.885045
V02684	A0A059WDB0.1	Herpesviridae	Cercopithecine herpesvirus 1 (CeHV-1) (Simian herpes B virus)	Cercopithecine herpesvirus 1 (CeHV-1) (Simian herpes B virus)	UL38	2.47006	2.30112	2.38559	-1.27915	0.567287	2.3443	2.35066	2.34748	-1.70521	0.445705	2.30661	2.47183	2.38922	-1.23854	0.579653
V02685	A0A059WDB6.1	Herpesviridae	Cercopithecine herpesvirus 1 (CeHV-1) (Simian herpes B virus)	Cercopithecine herpesvirus 1 (CeHV-1) (Simian herpes B virus)	UL43	2.32009	2.43544	2.37776	-1.22238	0.541073	2.53429	2.61374	2.55678	0.491698	0.776501	2.5162	2.64436	2.60698	1.06976	0.592733
V02686	A0A059WDC4.1	Herpesviridae	Cercopithecine herpesvirus 1 (CeHV-1) (Simian herpes B virus)	Cercopithecine herpesvirus 1 (CeHV-1) (Simian herpes B virus)	UL48	2.19629	2.20368	2.19346	-3.0654	0.12535	2.32873	2.26658	2.28442	-1.86701	0.28107	2.52101	2.42675	2.4913	-0.0869915	0.965306
V02687	A0A059WDC9.1	Herpesviridae	Cercopithecine herpesvirus 1 (CeHV-1) (Simian herpes B virus)	Cercopithecine herpesvirus 1 (CeHV-1) (Simian herpes B virus)	UL52	2.70702	2.1705	2.43876	-0.306216	0.75944	2.41378	2.55918	2.48648	-0.0676134	0.946093	2.36485	2.32193	2.34339	-1.3563	0.433591
V02688	A0A059WDC9.2	Herpesviridae	Cercopithecine herpesvirus 1 (CeHV-1) (Simian herpes B virus)	Cercopithecine herpesvirus 1 (CeHV-1) (Simian herpes B virus)	UL52	2.47421	2.47861	2.47641	-0.263722	0.906115	2.49078	2.31633	2.40356	-1.07828	0.629647	2.49707	2.45451	2.47579	-0.27067	0.903654
V02689	A0A059WDC9.3	Herpesviridae	Cercopithecine herpesvirus 1 (CeHV-1) (Simian herpes B virus)	Cercopithecine herpesvirus 1 (CeHV-1) (Simian herpes B virus)	UL52	2.42353	2.49417	2.45885	-0.460044	0.836995	2.59583	2.56907	2.58245	0.92182	0.680156	2.48425	2.53703	2.51064	0.118941	0.957579
V02692	A0A059WDE1.1	Herpesviridae	Cercopithecine herpesvirus 1 (CeHV-1) (Simian herpes B virus)	Cercopithecine herpesvirus 1 (CeHV-1) (Simian herpes B virus)	US4	2.49726	2.43803	2.46765	-0.361716	0.871492	2.45288	2.36593	2.40941	-1.01286	0.650575	2.55603	2.52387	2.53995	0.446643	0.84168
V02693	A0A059WDE7.1	Herpesviridae	Cercopithecine herpesvirus 1 (CeHV-1) (Simian herpes B virus)	Cercopithecine herpesvirus 1 (CeHV-1) (Simian herpes B virus)	US8.5	2.33587	2.33174	2.3338	-1.85814	0.405981	2.51771	2.46015	2.48893	-0.123749	0.955866	2.3169	2.43504	2.37597	-1.38667	0.535168
V02695	A0A059WI24.1	Herpesviridae	Cercopithecine herpesvirus 1 (CeHV-1) (Simian herpes B virus)	Cercopithecine herpesvirus 1 (CeHV-1) (Simian herpes B virus)	UL5	2.50988	2.19683	2.35336	-0.733213	0.463428	2.56833	2.58147	2.5749	0.374513	0.708023	2.61586	2.61032	2.61309	0.565451	0.571767
V02698	A0A059WI34.1	Herpesviridae	Cercopithecine herpesvirus 1 (CeHV-1) (Simian herpes B virus)	Cercopithecine herpesvirus 1 (CeHV-1) (Simian herpes B virus)	UL15 TRM3	2.57897	2.54448	2.56173	0.690139	0.757596	2.57604	2.5488	2.56242	0.697862	0.75497	2.61472	2.50656	2.56064	0.677982	0.761735
V02699	A0A059WI34.2	Herpesviridae	Cercopithecine herpesvirus 1 (CeHV-1) (Simian herpes B virus)	Cercopithecine herpesvirus 1 (CeHV-1) (Simian herpes B virus)	UL15 TRM3	2.55911	2.53872	2.54891	0.546857	0.806796	2.47464	2.4986	2.48662	-0.149576	0.946667	2.52287	2.50711	2.51499	0.167562	0.940266
V02701	A0A059WI44.2	Herpesviridae	Cercopithecine herpesvirus 1 (CeHV-1) (Simian herpes B virus)	Cercopithecine herpesvirus 1 (CeHV-1) (Simian herpes B virus)	UL25	2.52206	2.55978	2.54092	0.20461	0.837877	2.44294	2.75864	2.60079	0.503946	0.6143	2.66594	2.55063	2.60828	0.765682	0.588219
V02702	A0A059WI50.1	Herpesviridae	Cercopithecine herpesvirus 1 (CeHV-1) (Simian herpes B virus)	Cercopithecine herpesvirus 1 (CeHV-1) (Simian herpes B virus)	UL29	2.39492	2.43651	2.41572	-0.94233	0.673446	2.51467	2.67932	2.597	1.08446	0.627687	2.65819	2.49506	2.57663	0.856709	0.701622
V02703	A0A059WI50.2	Herpesviridae	Cercopithecine herpesvirus 1 (CeHV-1) (Simian herpes B virus)	Cercopithecine herpesvirus 1 (CeHV-1) (Simian herpes B virus)	UL29	2.58388	2.42787	2.50587	0.0656731	0.97657	2.4599	2.55688	2.50839	0.0937794	0.966547	2.47948	2.5489	2.51419	0.158624	0.943446
V02704	A0A059WI50.3	Herpesviridae	Cercopithecine herpesvirus 1 (CeHV-1) (Simian herpes B virus)	Cercopithecine herpesvirus 1 (CeHV-1) (Simian herpes B virus)	UL29	2.56507	2.55911	2.56209	0.694234	0.756203	2.58316	2.56591	2.57453	0.833324	0.709391	2.46307	2.39755	2.43031	-0.779194	0.72749
V02706	A0A059WI57.1	Herpesviridae	Cercopithecine herpesvirus 1 (CeHV-1) (Simian herpes B virus)	Cercopithecine herpesvirus 1 (CeHV-1) (Simian herpes B virus)	UL34	2.53893	2.63966	2.58929	0.892915	0.655267	2.6081	2.50067	2.55438	0.54383	0.785687	2.69086	2.76126	2.72606	2.26062	0.258346
V02707	A0A059WI63.1	Herpesviridae	Cercopithecine herpesvirus 1 (CeHV-1) (Simian herpes B virus)	Cercopithecine herpesvirus 1 (CeHV-1) (Simian herpes B virus)	UL39	2.39051	2.323	2.35675	-1.24057	0.47384	2.55196	2.45784	2.5049	0.0346587	0.980448	2.58994	2.36457	2.47725	-0.196996	0.909447
V02708	A0A059WI63.2	Herpesviridae	Cercopithecine herpesvirus 1 (CeHV-1) (Simian herpes B virus)	Cercopithecine herpesvirus 1 (CeHV-1) (Simian herpes B virus)	UL39	2.58132	2.53655	2.55894	0.658947	0.768231	2.66689	2.34834	2.50762	0.0851557	0.969622	2.31929	2.4761	2.39769	-1.14382	0.608978
V02709	A0A059WI63.3	Herpesviridae	Cercopithecine herpesvirus 1 (CeHV-1) (Simian herpes B virus)	Cercopithecine herpesvirus 1 (CeHV-1) (Simian herpes B virus)	UL39	2.51501	2.53992	2.52747	0.307078	0.89077	2.52735	2.54178	2.53456	0.386436	0.862793	2.47616	2.65624	2.5662	0.740144	0.740643
V02712	A0A059WI80.1	Herpesviridae	Cercopithecine herpesvirus 1 (CeHV-1) (Simian herpes B virus)	Cercopithecine herpesvirus 1 (CeHV-1) (Simian herpes B virus)	UL53	2.56217	2.42592	2.49404	-0.0666087	0.976236	2.57298	2.52603	2.54951	0.553483	0.804502	2.66041	2.52966	2.59503	1.06248	0.634677
V02714	A0A059WI86.2	Herpesviridae	Cercopithecine herpesvirus 1 (CeHV-1) (Simian herpes B virus)	Cercopithecine herpesvirus 1 (CeHV-1) (Simian herpes B virus)	RS1	2.44765	2.52647	2.48706	-0.144666	0.948416	2.53167	2.57109	2.55138	0.574457	0.797252	2.56152	2.36817	2.46485	-0.393042	0.860472
V02715	A0A059WI86.3	Herpesviridae	Cercopithecine herpesvirus 1 (CeHV-1) (Simian herpes B virus)	Cercopithecine herpesvirus 1 (CeHV-1) (Simian herpes B virus)	RS1	2.58013	2.60215	2.59114	1.01893	0.648621	2.47917	2.47136	2.47527	-0.276545	0.901573	2.60873	2.37856	2.49365	-0.071024	0.974661
V02716	A0A059WI97.1	Herpesviridae	Cercopithecine herpesvirus 1 (CeHV-1) (Simian herpes B virus)	Cercopithecine herpesvirus 1 (CeHV-1) (Simian herpes B virus)	US9	2.5858	2.54999	2.59533	0.953344	0.633596	2.51999	2.62171	2.56061	0.606123	0.761843	2.48611	2.50223	2.49417	-0.0504912	0.976744
V02717	A0A059WJ19.1	Herpesviridae	Cercopithecine herpesvirus 1 (CeHV-1) (Simian herpes B virus)	Cercopithecine herpesvirus 1 (CeHV-1) (Simian herpes B virus)	UL3	2.77366	NA	2.77366	1.36832	0.171212	2.46708	NA	2.46708	-0.164598	0.86926	NA	2.81265	2.81265	1.56324	0.117995
V02718	A0A059WJ25.1	Herpesviridae	Cercopithecine herpesvirus 1 (CeHV-1) (Simian herpes B virus)	Cercopithecine herpesvirus 1 (CeHV-1) (Simian herpes B virus)	UL8	2.48585	2.4077	2.44678	-0.460936	0.790146	2.54661	2.58072	2.56366	0.551345	0.750243	2.33981	2.69117	2.51549	0.134154	0.938262
V02719	A0A059WJ25.2	Herpesviridae	Cercopithecine herpesvirus 1 (CeHV-1) (Simian herpes B virus)	Cercopithecine herpesvirus 1 (CeHV-1) (Simian herpes B virus)	UL8	2.538	2.43742	2.48771	-0.137428	0.950993	2.68628	2.45687	2.57158	0.800237	0.720436	2.47524	2.64531	2.56028	0.67393	0.763117
V02720	A0A059WJ31.1	Herpesviridae	Cercopithecine herpesvirus 1 (CeHV-1) (Simian herpes B virus)	Cercopithecine herpesvirus 1 (CeHV-1) (Simian herpes B virus)	UL13	2.32835	2.40077	2.35861	-1.41387	0.479607	2.47465	2.55687	2.51576	0.157611	0.937187	2.55201	2.51625	2.53413	0.341278	0.864508
V02721	A0A059WJ50.1	Herpesviridae	Cercopithecine herpesvirus 1 (CeHV-1) (Simian herpes B virus)	Cercopithecine herpesvirus 1 (CeHV-1) (Simian herpes B virus)	UL27	2.34163	2.45133	2.39648	-0.896513	0.604736	2.29654	2.38985	2.34319	-1.35801	0.433013	2.45671	2.56198	2.50934	0.0809032	0.962745
V02722	A0A059WJ50.2	Herpesviridae	Cercopithecine herpesvirus 1 (CeHV-1) (Simian herpes B virus)	Cercopithecine herpesvirus 1 (CeHV-1) (Simian herpes B virus)	UL27	2.55998	2.41293	2.48646	-0.151435	0.946006	2.60645	2.48959	2.54802	0.53689	0.810249	2.63666	2.41525	2.52595	0.290175	0.896748
V02723	A0A059WJ50.3	Herpesviridae	Cercopithecine herpesvirus 1 (CeHV-1) (Simian herpes B virus)	Cercopithecine herpesvirus 1 (CeHV-1) (Simian herpes B virus)	UL27	2.66675	2.30621	2.62839	0.907822	0.520921	2.33443	2.17236	2.36455	-0.957769	0.49825	2.43719	2.23198	2.25583	-1.72657	0.222134
V02725	A0A059WJ55.2	Herpesviridae	Cercopithecine herpesvirus 1 (CeHV-1) (Simian herpes B virus)	Cercopithecine herpesvirus 1 (CeHV-1) (Simian herpes B virus)	UL32	2.3481	2.46832	2.40821	-0.649057	0.646268	NA	2.42102	2.42102	-0.558497	0.692904	2.61035	2.321	2.46567	-0.297276	0.863727
V02727	A0A059WJ60.2	Herpesviridae	Cercopithecine herpesvirus 1 (CeHV-1) (Simian herpes B virus)	Cercopithecine herpesvirus 1 (CeHV-1) (Simian herpes B virus)	UL37	2.47337	2.57875	2.52392	0.239232	0.904787	2.34938	2.31998	2.33468	-1.43172	0.40846	2.43306	2.55969	2.51264	0.141367	0.94959
V02728	A0A059WJ60.3	Herpesviridae	Cercopithecine herpesvirus 1 (CeHV-1) (Simian herpes B virus)	Cercopithecine herpesvirus 1 (CeHV-1) (Simian herpes B virus)	UL37	2.5948	2.58538	2.59009	1.00721	0.652395	2.53358	2.59953	2.56655	0.7441	0.739307	2.59107	2.42782	2.50945	0.105626	0.962324
V02729	A0A059WJ60.4	Herpesviridae	Cercopithecine herpesvirus 1 (CeHV-1) (Simian herpes B virus)	Cercopithecine herpesvirus 1 (CeHV-1) (Simian herpes B virus)	UL37	2.57419	2.54759	2.56785	0.678496	0.734423	2.57052	2.4228	2.48735	-0.141447	0.949562	2.74375	2.51211	2.62793	1.43029	0.522405
V02730	A0A059WJ66.1	Herpesviridae	Cercopithecine herpesvirus 1 (CeHV-1) (Simian herpes B virus)	Cercopithecine herpesvirus 1 (CeHV-1) (Simian herpes B virus)	UL42	2.54793	2.62541	2.57448	0.832736	0.709587	2.49103	2.42682	2.45893	-0.459228	0.837281	2.38255	2.45676	2.41966	-0.803438	0.687891
V02733	A0A059WJ86.1	Herpesviridae	Cercopithecine herpesvirus 1 (CeHV-1) (Simian herpes B virus)	Cercopithecine herpesvirus 1 (CeHV-1) (Simian herpes B virus)	US3	1.69186	2.31493	2.0034	-2.48302	0.0130272	2.50917	2.26011	2.38464	-0.576805	0.564071	2.50998	2.32007	2.41502	-0.424892	0.670916
V02734	A0A059WJ91.1	Herpesviridae	Cercopithecine herpesvirus 1 (CeHV-1) (Simian herpes B virus)	Cercopithecine herpesvirus 1 (CeHV-1) (Simian herpes B virus)	US8	2.49675	2.32107	2.40891	-0.788898	0.648771	2.4774	2.66519	2.5713	0.617434	0.721484	2.70744	2.49063	2.59904	0.8577	0.620464
V02735	A0A059WJ97.1	Herpesviridae	Cercopithecine herpesvirus 1 (CeHV-1) (Simian herpes B virus)	Cercopithecine herpesvirus 1 (CeHV-1) (Simian herpes B virus)	US12	1.7046	1.82214	1.79644	-7.03561	0.000435134	2.07482	1.75272	1.91377	-6.55426	0.00337704	1.85888	1.9243	1.90191	-6.68681	0.00278581
V02736	A0A059WNV4.1	Herpesviridae	Cercopithecine herpesvirus 1 (CeHV-1) (Simian herpes B virus)	Cercopithecine herpesvirus 1 (CeHV-1) (Simian herpes B virus)	UL2	2.4103	2.86986	2.52519	0.251906	0.899769	2.83498	2.72301	2.76101	2.2604	0.191879	2.4499	NA	2.4499	-0.250479	0.802217
V02737	A0A059WNV9.1	Herpesviridae	Cercopithecine herpesvirus 1 (CeHV-1) (Simian herpes B virus)	Cercopithecine herpesvirus 1 (CeHV-1) (Simian herpes B virus)	UL7	2.27525	2.56154	2.4184	-0.706694	0.683266	2.63987	2.39838	2.51912	0.165619	0.923822	2.61841	2.48517	2.55179	0.448508	0.795677
V02738	A0A059WNW4.1	Herpesviridae	Cercopithecine herpesvirus 1 (CeHV-1) (Simian herpes B virus)	Cercopithecine herpesvirus 1 (CeHV-1) (Simian herpes B virus)	UL12	2.43004	2.74954	2.68936	1.33895	0.343752	2.57578	2.38495	2.48037	-0.138824	0.921803	2.72272	2.56269	2.64271	1.00909	0.475517
V02741	A0A059WNW9.2	Herpesviridae	Cercopithecine herpesvirus 1 (CeHV-1) (Simian herpes B virus)	Cercopithecine herpesvirus 1 (CeHV-1) (Simian herpes B virus)	UL17 CVC1	2.59425	2.43778	2.51602	0.179062	0.936174	2.53471	2.55858	2.5813	0.908991	0.684366	2.60815	2.57421	2.59524	1.06485	0.63392
V02743	A0A059WNX3.2	Herpesviridae	Cercopithecine herpesvirus 1 (CeHV-1) (Simian herpes B virus)	Cercopithecine herpesvirus 1 (CeHV-1) (Simian herpes B virus)	UL22	2.37475	2.37776	2.37626	-1.3835	0.536101	2.45629	2.36375	2.41002	-1.00602	0.652778	2.46712	2.56408	2.48812	-0.132844	0.952626
V02744	A0A059WNX3.3	Herpesviridae	Cercopithecine herpesvirus 1 (CeHV-1) (Simian herpes B virus)	Cercopithecine herpesvirus 1 (CeHV-1) (Simian herpes B virus)	UL22	2.47334	2.31218	2.39276	-0.536197	0.591822	2.57485	2.54412	2.55949	0.297437	0.766133	2.34136	2.58673	2.46405	-0.17976	0.857341
V02745	A0A059WNY5.1	Herpesviridae	Cercopithecine herpesvirus 1 (CeHV-1) (Simian herpes B virus)	Cercopithecine herpesvirus 1 (CeHV-1) (Simian herpes B virus)	UL31	2.44247	2.45712	2.4498	-0.502035	0.801801	2.57795	2.42761	2.48218	-0.178232	0.92899	2.44996	2.3612	2.40558	-0.944173	0.636865
V02746	A0A059WNY6.1	Herpesviridae	Cercopithecine herpesvirus 1 (CeHV-1) (Simian herpes B virus)	Cercopithecine herpesvirus 1 (CeHV-1) (Simian herpes B virus)	UL1	2.44572	2.48311	2.42645	-0.822369	0.713041	2.4696	2.70475	2.54532	0.453171	0.820746	2.51054	2.18739	2.39822	-1.01782	0.610815
V02749	A0A059WNZ0.3	Herpesviridae	Cercopithecine herpesvirus 1 (CeHV-1) (Simian herpes B virus)	Cercopithecine herpesvirus 1 (CeHV-1) (Simian herpes B virus)	UL36	2.49151	2.35476	2.42313	-0.768665	0.700732	2.44096	2.27243	2.35669	-1.43306	0.473663	2.37952	2.58443	2.48197	-0.180284	0.928174
V02750	A0A059WNZ0.4	Herpesviridae	Cercopithecine herpesvirus 1 (CeHV-1) (Simian herpes B virus)	Cercopithecine herpesvirus 1 (CeHV-1) (Simian herpes B virus)	UL36	2.50329	2.46921	2.48625	-0.153703	0.945198	2.55048	2.50108	2.52578	0.288244	0.897432	2.42841	2.51453	2.47147	-0.319019	0.886551
V02751	A0A059WNZ0.5	Herpesviridae	Cercopithecine herpesvirus 1 (CeHV-1) (Simian herpes B virus)	Cercopithecine herpesvirus 1 (CeHV-1) (Simian herpes B virus)	UL36	2.53663	2.49494	2.51578	0.176466	0.937098	2.42286	2.37901	2.40093	-1.1076	0.620365	2.55302	2.51468	2.49377	-0.0696948	0.975135
V02752	A0A059WNZ0.6	Herpesviridae	Cercopithecine herpesvirus 1 (CeHV-1) (Simian herpes B virus)	Cercopithecine herpesvirus 1 (CeHV-1) (Simian herpes B virus)	UL36	2.44157	2.5524	2.49698	-0.033715	0.98797	2.65063	2.48533	2.56798	0.760013	0.733941	2.50296	2.48046	2.49171	-0.0927101	0.966928
V02755	A0A059WNZ0.9	Herpesviridae	Cercopithecine herpesvirus 1 (CeHV-1) (Simian herpes B virus)	Cercopithecine herpesvirus 1 (CeHV-1) (Simian herpes B virus)	UL36	2.5058	2.52969	2.51775	0.198433	0.929287	2.53171	2.54633	2.53902	0.436294	0.845302	2.49906	2.50265	2.50086	0.00956195	0.996588
V02758	A0A059WNZ5.1	Herpesviridae	Cercopithecine herpesvirus 1 (CeHV-1) (Simian herpes B virus)	Cercopithecine herpesvirus 1 (CeHV-1) (Simian herpes B virus)	UL41	1.63704	1.79585	1.71645	-8.76037	8.94e-05	1.89941	2.25755	2.07848	-4.71273	0.0350658	1.61635	1.68371	1.65003	-9.50297	2.14e-05
V02759	A0A059WNZ6.1	Herpesviridae	Cercopithecine herpesvirus 1 (CeHV-1) (Simian herpes B virus)	Cercopithecine herpesvirus 1 (CeHV-1) (Simian herpes B virus)	UL11	2.64423	2.73771	2.69097	1.90967	0.339662	2.48368	2.57211	2.52789	0.311848	0.889084	2.73992	2.57844	2.65918	1.59179	0.426095
V02762	A0A059WP02.2	Herpesviridae	Cercopithecine herpesvirus 1 (CeHV-1) (Simian herpes B virus)	Cercopithecine herpesvirus 1 (CeHV-1) (Simian herpes B virus)	UL46	2.59919	2.65942	2.62931	1.44568	0.517938	2.46112	2.56307	2.5121	0.135245	0.951771	2.63855	2.70554	2.67204	1.92349	0.389673
V02764	A0A059WP12.1	Herpesviridae	Cercopithecine herpesvirus 1 (CeHV-1) (Simian herpes B virus)	Cercopithecine herpesvirus 1 (CeHV-1) (Simian herpes B virus)	UL26	2.34658	2.87118	2.56122	0.612153	0.759546	2.4668	2.45422	2.46396	-0.402994	0.856976	2.67485	2.42195	2.5484	0.48402	0.808772
V02766	A0A059WP13.1	Herpesviridae	Cercopithecine herpesvirus 1 (CeHV-1) (Simian herpes B virus)	Cercopithecine herpesvirus 1 (CeHV-1) (Simian herpes B virus)	UL55	2.66207	2.61383	2.67694	1.97821	0.376329	2.47518	2.65223	2.57873	0.880189	0.693852	2.45694	2.48462	2.5006	0.00673488	0.997597
V02767	A0A059WP17.1	Herpesviridae	Cercopithecine herpesvirus 1 (CeHV-1) (Simian herpes B virus)	Cercopithecine herpesvirus 1 (CeHV-1) (Simian herpes B virus)	UL30	2.42507	2.55208	2.48857	-0.127761	0.954436	2.49712	2.54067	2.51889	0.211241	0.924736	2.60876	2.39754	2.50315	0.0352169	0.987434
V02768	A0A059WP17.3	Herpesviridae	Cercopithecine herpesvirus 1 (CeHV-1) (Simian herpes B virus)	Cercopithecine herpesvirus 1 (CeHV-1) (Simian herpes B virus)	UL30	2.61423	2.56433	2.58928	0.998207	0.6553	2.64453	2.58339	2.61396	1.2741	0.568817	2.55764	2.59256	2.5751	0.839639	0.70729
V02770	A0A059WP18.1	Herpesviridae	Cercopithecine herpesvirus 1 (CeHV-1) (Simian herpes B virus)	Cercopithecine herpesvirus 1 (CeHV-1) (Simian herpes B virus)	US2	2.51726	2.36605	2.44166	-0.652304	0.770501	2.17405	1.81402	1.99403	-5.65689	0.0114114	2.60891	2.16606	2.38749	-1.25795	0.573726
V02771	A0A059WP21.1	Herpesviridae	Cercopithecine herpesvirus 1 (CeHV-1) (Simian herpes B virus)	Cercopithecine herpesvirus 1 (CeHV-1) (Simian herpes B virus)	UL35	2.7256	2.63374	2.67967	1.79668	0.369004	2.44976	2.57601	2.51289	0.128866	0.948626	2.59545	2.52042	2.55793	0.579346	0.772067
V02772	A0A059WP22.1	Herpesviridae	Cercopithecine herpesvirus 1 (CeHV-1) (Simian herpes B virus)	Cercopithecine herpesvirus 1 (CeHV-1) (Simian herpes B virus)	US7	2.57176	2.57812	2.57494	0.837834	0.70789	2.36728	2.41682	2.39205	-1.20692	0.589367	2.22304	2.34227	2.28266	-2.42997	0.277163
V02773	A0A059WP25.1	Herpesviridae	Cercopithecine herpesvirus 1 (CeHV-1) (Simian herpes B virus)	Cercopithecine herpesvirus 1 (CeHV-1) (Simian herpes B virus)	UL40	2.67274	2.38093	2.52684	0.134184	0.893257	2.35855	2.31053	2.33454	-0.827289	0.408074	2.50178	2.38965	2.44572	-0.271425	0.786064
V02774	A0A059WP30.1	Herpesviridae	Cercopithecine herpesvirus 1 (CeHV-1) (Simian herpes B virus)	Cercopithecine herpesvirus 1 (CeHV-1) (Simian herpes B virus)	UL45	2.4268	2.37451	2.414	-0.859956	0.667212	2.74159	2.61235	2.71253	2.37613	0.287947	2.55898	2.48727	2.49707	-0.0292794	0.98832
V02775	A0A059WP35.1	Herpesviridae	Cercopithecine herpesvirus 1 (CeHV-1) (Simian herpes B virus)	Cercopithecine herpesvirus 1 (CeHV-1) (Simian herpes B virus)	UL49.5	2.54332	2.58676	2.56504	0.727173	0.745028	2.49517	2.71379	2.60448	1.16813	0.60139	2.54617	2.54875	2.54746	0.530655	0.812412
V02778	A0A059WP58.1	Herpesviridae	Cercopithecine herpesvirus 1 (CeHV-1) (Simian herpes B virus)	Cercopithecine herpesvirus 1 (CeHV-1) (Simian herpes B virus)	US10	2.51929	NA	2.51929	0.136422	0.923151	2.49354	2.49527	2.45365	-0.463503	0.816731	NA	2.58676	2.58676	0.751405	0.664416
V07548	A0A068BA30.2	Togaviridae	Western equine encephalitis virus (WEEV)	Western equine encephalitis virus (WEEV)	Structural polyprotein [Alpha_E2_glycop (full); Alpha_E1_glycop (partial)]	2.50114	2.51784	2.50949	0.106083	0.962161	2.58865	2.64391	2.61628	1.30007	0.560966	2.67093	2.62412	2.64753	1.6494	0.460736
V07549	A0A068BA30.3	Togaviridae	Western equine encephalitis virus (WEEV)	Western equine encephalitis virus (WEEV)	Structural polyprotein [Alpha_E2_glycop (partial); Alpha_E1_glycop (partial)]	2.55119	2.45146	2.50133	0.0148247	0.99471	2.60282	2.49376	2.54829	0.539857	0.809221	2.54282	2.56913	2.55598	0.625826	0.779571
V07550	A0A068BA30.4	Togaviridae	Western equine encephalitis virus (WEEV)	Western equine encephalitis virus (WEEV)	Structural polyprotein [Alpha_E1_glycop (partial)]	2.59391	2.42302	2.50847	0.0846571	0.966237	2.35293	2.46879	2.39271	-1.19955	0.591644	2.53808	2.47511	2.5066	0.0659681	0.973687
E00189	A0A068WIK5.1	NA	IEDB ORF	Echinococcus granulosus (Hydatid tapeworm)	EgrG_000492700	2.81572	2.51241	2.74954	1.76451	0.212142	2.23873	2.49813	2.38419	-1.29485	0.562539	NA	2.40836	2.40836	-0.647988	0.646811
E00418	A0A069Q6T6.1	NA	IEDB ORF	Pseudomonas aeruginosa	HV95_03530 HW01_08930 HW02_20390 PAMH19_1525	2.52291	2.41656	2.49255	-0.0832804	0.97029	2.62609	2.6191	2.62259	1.37063	0.539901	2.53357	2.42845	2.47721	-0.254798	0.909278
E00188	A0A075JZH9.1	NA	IEDB ORF	Dyella japonica A8	HY57_09550	2.26558	2.28528	2.27543	-1.12285	0.261502	2.34565	2.33252	2.33909	-0.804571	0.421067	2.44737	2.40045	2.42391	-0.380446	0.703614
E00114	A0A078C8M1.1	NA	IEDB ORF	Brassica napus (Rape)	BnaC08g25770D GSBRNA2T00108923001	2.47196	2.35432	2.41314	-0.971143	0.664065	2.54801	2.62518	2.58659	0.968121	0.665046	2.45528	2.39012	2.4227	-0.864228	0.699131
E00179	A0A0A3ZKQ1.1	NA	IEDB ORF	Dickeya chrysanthemi (Pectobacterium chrysanthemi) (Erwinia chrysanthemi)	NM75_10900	2.57168	2.51669	2.54419	0.494035	0.82514	2.62244	2.53319	2.57782	0.870044	0.697205	2.46922	2.52072	2.49497	-0.0562344	0.979936
E00362	A0A0F3MKF3.1	NA	IEDB ORF	Orientia tsutsugamushi str. Karp	groL groEL OTSKARP_0551	2.64508	2.55618	2.60063	1.12508	0.614859	2.54886	2.57228	2.5669	0.747912	0.73802	2.58792	2.64276	2.61534	1.28956	0.564135
E00434	A0A0F3QGL6.1	NA	IEDB ORF	Rickettsia bellii str. RML Mogi	groL groEL RBEMOGI_0328	2.67288	2.55087	2.61187	1.25076	0.575919	2.43098	2.50495	2.46796	-0.358162	0.872743	2.45853	2.47171	2.46512	-0.389983	0.861547
V03721	A0A0H4LMI3.1	Papillomaviridae	Gammapapillomavirus 2	Human papillomavirus type 200	E2	2.32743	2.42238	2.37491	-1.39859	0.531663	2.64819	2.62301	2.6356	1.51604	0.497775	2.31889	2.51871	2.4188	-0.907831	0.684747
V03722	A0A0H4LNX5.1	Papillomaviridae	Gammapapillomavirus 2	Human papillomavirus type 200	E7	2.44386	2.56906	2.50646	0.0646174	0.974226	2.53738	2.5518	2.55857	0.585712	0.769632	2.49067	2.51915	2.50491	0.049069	0.980426
V03723	A0A0H4LQU3.1	Papillomaviridae	Gammapapillomavirus 2	Human papillomavirus type 200	E1	2.22737	2.47155	2.25921	-2.08533	0.228602	2.34524	2.47866	2.39615	-0.734303	0.6036	2.53989	2.38484	2.46236	-0.26614	0.850728
V03724	A0A0H4LQU3.2	Papillomaviridae	Gammapapillomavirus 2	Human papillomavirus type 200	E1	2.43578	2.5196	2.47769	-0.223098	0.911181	2.51492	2.49896	2.50694	0.0694173	0.972312	2.38166	2.5387	2.48127	-0.209374	0.925399
V03725	A0A0H4LSV2.1	Papillomaviridae	Gammapapillomavirus 2	Human papillomavirus type 200	E6	2.2043	NA	2.2043	-1.47852	0.13927	NA	NA	NA	NA	NA	NA	NA	NA	NA	NA
V03726	A0A0H4LSV5.1	Papillomaviridae	Gammapapillomavirus 2	Human papillomavirus type 200	L1	2.42316	2.57269	2.49792	-0.0232077	0.991719	2.42142	2.4738	2.44761	-0.585704	0.793372	2.4786	2.46856	2.47358	-0.295375	0.894909
V03727	A0A0H4M3P4.1	Papillomaviridae	Gammapapillomavirus 2	Human papillomavirus type 200	L2	2.45755	2.48569	2.40052	-0.861556	0.618893	NA	2.48112	2.48112	-0.133523	0.92478	2.15178	2.57094	2.46615	-0.239356	0.8656
E00424	A0A0J6HW92.1	NA	IEDB ORF	Pseudomonas psychrophila	TU76_14410	2.67953	2.47498	2.57725	0.8637	0.699305	2.62596	2.33356	2.47976	-0.226277	0.919396	2.41544	2.70225	2.55885	0.657942	0.768574
E00116	A0A0K0K0J2.1	NA	IEDB ORF	Brugia malayi (Filarial nematode worm)	Bm9804 BM_Bm9804	2.43554	2.50202	2.46878	-0.349039	0.875958	2.58162	2.34184	2.46173	-0.427877	0.84825	2.53348	2.45861	2.49605	-0.0442138	0.984224
V06711	A0A0K0KAR3.1	Coronaviridae	Human torovirus (HuTV)	Human torovirus (HuTV)	sialate O-acetylesterase	2.49683	2.6534	2.49297	-0.0703443	0.971942	2.34923	2.39547	2.36185	-1.19638	0.489736	2.60113	2.43153	2.47393	-0.260728	0.896278
V04125	A0A0K2YRQ4.1	Poxviridae	Cowpox virus (CPV)	Cowpox virus (CPV)	gCPXV0136	2.66835	2.76956	2.73535	2.35346	0.239304	2.39613	2.41707	2.38885	-0.962601	0.578376	NA	2.55824	2.55824	0.291196	0.770902
V04126	A0A0K2YS21.1	Poxviridae	Cowpox virus (CPV)	Cowpox virus (CPV)	gCPXV0017	2.27498	2.58698	2.39892	-1.13008	0.613287	2.39872	2.67457	2.53664	0.366417	0.854634	2.44218	2.49525	2.46871	-0.34978	0.875697
V04127	A0A0K2YS45.1	Poxviridae	Cowpox virus (CPV)	Cowpox virus (CPV)	gCPXV0290	2.62053	2.76722	2.69387	2.16759	0.332359	2.56932	2.70196	2.63564	1.51648	0.497651	2.52488	2.51411	2.5195	0.217973	0.922345
V04128	A0A0K2YS49.1	Poxviridae	Cowpox virus (CPV)	Cowpox virus (CPV)	gCPXV0284	2.56107	2.4158	2.48843	-0.129328	0.953878	2.52819	2.58175	2.55497	0.614559	0.78344	2.48173	2.48311	2.48242	-0.196535	0.929962
V04129	A0A0K2YS54.1	Poxviridae	Cowpox virus (CPV)	Cowpox virus (CPV)	CPXV014	2.57856	2.22035	2.51025	0.0724825	0.959124	2.77055	2.42774	2.56858	0.685777	0.731682	2.75652	2.373	2.46888	-0.311213	0.876343
V04130	A0A0K2YS58.1	Poxviridae	Cowpox virus (CPV)	Cowpox virus (CPV)	CPXV019	2.54103	NA	2.54103	0.35532	0.83746	2.68422	2.42741	2.59062	0.906157	0.650492	2.59714	2.53557	2.5546	0.610488	0.784839
V04132	A0A0K2YS65.1	Poxviridae	Cowpox virus (CPV)	Cowpox virus (CPV)	gCPXV0265	2.63562	2.38024	2.50328	0.0366655	0.986917	2.39599	2.44451	2.43047	-0.777348	0.72811	2.41468	2.60379	2.49629	-0.0371482	0.985181
V04133	A0A0K2YS87.1	Poxviridae	Cowpox virus (CPV)	Cowpox virus (CPV)	gCPXV0240	2.51616	2.58185	2.549	0.547888	0.806439	2.59739	2.62621	2.6118	1.24996	0.576161	2.56329	2.60611	2.5847	0.947016	0.671917
V04134	A0A0K2YS90.1	Poxviridae	Cowpox virus (CPV)	Cowpox virus (CPV)	gCPXV0237	2.47597	2.5352	2.52103	0.210279	0.916265	2.58191	2.33953	2.50454	0.0507991	0.981875	2.59254	2.85865	2.68004	1.80037	0.368021
V04135	A0A0K2YSB5.1	Poxviridae	Cowpox virus (CPV)	Cowpox virus (CPV)	CPXV074	2.56697	2.46076	2.51387	0.155041	0.944722	2.64814	2.54568	2.59691	1.0835	0.627991	2.50921	2.54279	2.526	0.290707	0.89656
V04136	A0A0K2YSC9.1	Poxviridae	Cowpox virus (CPV)	Cowpox virus (CPV)	gCPXV0193	2.48605	2.56605	2.52605	0.260472	0.89638	2.39809	2.57675	2.47797	-0.246291	0.912295	2.47107	2.62433	2.5477	0.476994	0.811496
V04137	A0A0K2YSD2.1	Poxviridae	Cowpox virus (CPV)	Cowpox virus (CPV)	CPXV088	2.45429	2.57008	2.51712	0.14826	0.931786	2.69708	2.09606	2.56362	0.449891	0.750393	2.52442	2.68142	2.60292	0.891312	0.606833
V04139	A0A0K2YSF2.1	Poxviridae	Cowpox virus (CPV)	Cowpox virus (CPV)	gCPXV0143	2.52963	2.51498	2.52231	0.249423	0.911184	2.47593	2.64351	2.55972	0.667673	0.765251	2.54764	2.47527	2.51145	0.128046	0.954335
V04140	A0A0K2YSG4.1	Poxviridae	Cowpox virus (CPV)	Cowpox virus (CPV)	CPXV119A	2.52552	2.62329	2.5744	0.744009	0.70989	2.59732	2.68141	2.63936	1.39364	0.485915	2.65473	2.54777	2.60125	1.01248	0.612689
V04141	A0A0K2YSH1.1	Poxviridae	Cowpox virus (CPV)	Cowpox virus (CPV)	gCPXV0146	2.40258	2.5675	2.48504	-0.167283	0.940365	2.42475	2.3225	2.35144	-1.66099	0.457593	2.48299	2.46725	2.47512	-0.278163	0.901
V04142	A0A0K2YSH7.1	Poxviridae	Cowpox virus (CPV)	Cowpox virus (CPV)	gCPXV0135	2.38115	2.73531	2.55823	0.651004	0.770946	2.51715	2.5443	2.53072	0.343514	0.877906	2.52332	2.46031	2.49182	-0.0914991	0.96736
V04143	A0A0K2YSI4.1	Poxviridae	Cowpox virus (CPV)	Cowpox virus (CPV)	CPXV136	2.48459	2.41791	2.45125	-0.422166	0.807434	2.51966	2.62548	2.57257	0.628487	0.716712	2.61595	2.49021	2.55308	0.459706	0.790693
V04144	A0A0K2YSI5.1	Poxviridae	Cowpox virus (CPV)	Cowpox virus (CPV)	gCPXV0114	2.5333	2.62695	2.54657	0.403294	0.815884	2.53891	2.69561	2.60285	0.890667	0.607093	NA	2.39844	2.39844	-0.507814	0.611584
V04145	A0A0K2YSJ6.1	Poxviridae	Cowpox virus (CPV)	Cowpox virus (CPV)	CPXV145	2.52954	2.60369	2.56662	0.666179	0.739067	2.59601	2.57695	2.58648	0.864812	0.665447	2.44031	2.56191	2.50111	0.0111126	0.995567
V04147	A0A0K2YSK7.2	Poxviridae	Cowpox virus (CPV)	Cowpox virus (CPV)	Rpo132	2.55795	2.49069	2.52432	0.21065	0.903201	2.68753	2.71117	2.69935	1.72643	0.318883	2.53716	2.53528	2.53622	0.313681	0.856286
V04148	A0A0K2YSK7.3	Poxviridae	Cowpox virus (CPV)	Cowpox virus (CPV)	Rpo132	2.57327	NA	2.57327	0.366346	0.714107	2.45088	2.16157	2.30623	-1.37019	0.33261	2.52112	NA	2.52112	0.105578	0.915917
V04150	A0A0K2YSL5.1	Poxviridae	Cowpox virus (CPV)	Cowpox virus (CPV)	gCPXV0084	2.52295	2.8431	2.68302	0.91512	0.360129	2.51524	2.3642	2.4149	-0.601755	0.670469	2.55176	2.55525	2.55351	0.267526	0.789064
V04151	A0A0K2YSM9.1	Poxviridae	Cowpox virus (CPV)	Cowpox virus (CPV)	gCPXV0067	2.43598	2.54417	2.49008	-0.0992288	0.96043	2.64068	2.60553	2.62311	1.23108	0.538199	2.55361	2.61471	2.58416	0.841593	0.673904
V04153	A0A0K2YSQ1.1	Poxviridae	Cowpox virus (CPV)	Cowpox virus (CPV)	gCPXV0045	2.37431	2.44218	2.40825	-1.02583	0.646403	2.61724	2.49021	2.57319	0.818275	0.714407	2.50671	2.30922	2.44313	-0.635874	0.776126
V04154	A0A0K2YSQ6.1	Poxviridae	Cowpox virus (CPV)	Cowpox virus (CPV)	gCPXV0040	2.40764	2.40813	2.39078	-1.22111	0.585	2.62141	2.65401	2.63771	1.53967	0.491099	2.42738	2.5575	2.49244	-0.084562	0.969833
V04155	A0A0K2YSR4.1	Poxviridae	Cowpox virus (CPV)	Cowpox virus (CPV)	gCPXV0029	2.4791	2.59247	2.54955	0.554002	0.804322	2.54907	2.58907	2.56907	0.772204	0.729839	2.45671	2.46715	2.40911	-1.01622	0.649491
V04156	A0A0K2YSS5.1	Poxviridae	Cowpox virus (CPV)	Cowpox virus (CPV)	CPXV213	2.59242	NA	2.59242	0.462122	0.643994	NA	NA	NA	NA	NA	NA	NA	NA	NA	NA
V04157	A0A0K2YSS5.2	Poxviridae	Cowpox virus (CPV)	Cowpox virus (CPV)	CPXV213	NA	2.30002	2.30002	-0.999894	0.317362	NA	NA	NA	NA	NA	NA	NA	NA	NA	NA
V04158	A0A0K2YSS9.1	Poxviridae	Cowpox virus (CPV)	Cowpox virus (CPV)	CPXV219	2.50825	2.5755	2.54162	0.416226	0.835141	2.4807	2.59619	2.56485	0.648472	0.745759	2.58178	2.82148	2.64994	1.06027	0.453421
V04160	A0A0K2YSS9.3	Poxviridae	Cowpox virus (CPV)	Cowpox virus (CPV)	CPXV219	2.79625	NA	2.79625	1.48123	0.138546	NA	NA	NA	NA	NA	NA	NA	NA	NA	NA
V04161	A0A0K2YSS9.4	Poxviridae	Cowpox virus (CPV)	Cowpox virus (CPV)	CPXV219	2.62563	2.42171	2.52367	0.264629	0.905794	2.35414	2.4798	2.41697	-0.928321	0.678026	2.51242	2.47703	2.47325	-0.299084	0.893597
V04165	A0A0K2YST8.1	Poxviridae	Cowpox virus (CPV)	Cowpox virus (CPV)	crmB	2.39171	2.48916	2.44044	-0.665929	0.765846	2.65749	2.34811	2.5028	0.0312894	0.988836	2.34549	2.53409	2.43979	-0.673135	0.763388
V04166	A0A0K2YSU7.1	Poxviridae	Cowpox virus (CPV)	Cowpox virus (CPV)	gCPXV0293	2.55926	2.5436	2.55143	0.514278	0.797071	2.46224	2.53103	2.44278	-0.639792	0.774783	2.53504	2.39582	2.46459	-0.395864	0.85948
V04173	A0A0K2YT17.1	Poxviridae	Cowpox virus (CPV)	Cowpox virus (CPV)	CPXV063 CDS	2.45882	2.35728	2.40805	-1.02801	0.645704	2.63596	2.58485	2.6104	1.23435	0.580936	2.47333	2.3984	2.43586	-0.717054	0.748456
V04174	A0A0K2YT27.1	Poxviridae	Cowpox virus (CPV)	Cowpox virus (CPV)	gCPXV0210	2.52554	2.69506	2.6103	1.10295	0.581307	2.43274	2.60527	2.519	0.190022	0.924306	2.53676	2.43105	2.4839	-0.160955	0.935857
V04175	A0A0K2YT31.1	Poxviridae	Cowpox virus (CPV)	Cowpox virus (CPV)	CPXV075	2.36206	2.52467	2.41357	-0.611159	0.665629	2.55075	2.0451	2.29793	-1.01037	0.312316	2.60865	NA	2.60865	0.543248	0.586959
V04176	A0A0K2YT31.2	Poxviridae	Cowpox virus (CPV)	Cowpox virus (CPV)	CPXV075	2.7014	2.22751	2.58406	0.594379	0.674274	NA	2.55073	2.55073	0.439317	0.799774	2.6223	NA	2.6223	1.05915	0.540869
V04178	A0A0K2YT36.1	Poxviridae	Cowpox virus (CPV)	Cowpox virus (CPV)	CPXV078	2.36274	2.39933	2.38104	-0.594813	0.551969	2.59867	2.14798	2.37333	-0.633372	0.526491	2.55148	2.72485	2.63817	0.690836	0.489669
V04180	A0A0K2YT50.1	Poxviridae	Cowpox virus (CPV)	Cowpox virus (CPV)	CPXV090	2.54226	2.46204	2.50215	0.0240267	0.991427	2.36041	2.61258	2.48649	-0.151022	0.946152	2.5847	2.46649	2.52559	0.286134	0.898178
V04181	A0A0K2YT65.1	Poxviridae	Cowpox virus (CPV)	Cowpox virus (CPV)	CPXV109	2.32059	2.35719	2.33889	-0.805545	0.420505	2.28001	2.41293	2.34647	-0.767651	0.442695	2.37671	2.29914	2.33793	-0.810375	0.417725
V04182	A0A0K2YT65.2	Poxviridae	Cowpox virus (CPV)	Cowpox virus (CPV)	CPXV109	2.52904	2.47406	2.50155	0.0173092	0.993824	2.51119	2.39584	2.43492	-0.727597	0.744885	2.6142	2.59423	2.60421	1.16514	0.602319
V04183	A0A0K2YT65.3	Poxviridae	Cowpox virus (CPV)	Cowpox virus (CPV)	CPXV109	2.49904	2.62062	2.56556	0.733008	0.743055	2.44258	2.41712	2.43407	-0.737162	0.74165	2.32334	2.58822	2.50072	0.0071775	0.997137
V04184	A0A0K2YT65.4	Poxviridae	Cowpox virus (CPV)	Cowpox virus (CPV)	CPXV109	2.60978	2.34513	2.42346	-0.765403	0.701941	2.6573	2.53601	2.5892	0.892034	0.655585	2.66864	2.52495	2.53629	0.31429	0.85601
V04185	A0A0K2YT94.1	Poxviridae	Cowpox virus (CPV)	Cowpox virus (CPV)	gCPXV0133	2.54292	2.48416	2.51354	0.151383	0.946024	2.35819	2.57275	2.46547	-0.386067	0.862923	2.44051	2.48703	2.46377	-0.405076	0.856246
V04186	A0A0K2YTB5.1	Poxviridae	Cowpox virus (CPV)	Cowpox virus (CPV)	gCPXV0112	2.24981	2.34143	2.29562	-1.0219	0.306828	2.46333	2.56859	2.51596	0.0797949	0.9364	2.21339	2.60673	2.41006	-0.449708	0.652921
V04190	A0A0K2YTD3.4	Poxviridae	Cowpox virus (CPV)	Cowpox virus (CPV)	Ati	2.64634	2.50876	2.63138	1.31383	0.511235	2.45154	2.34073	2.37324	-1.26761	0.526209	2.6688	2.49766	2.63495	1.3495	0.499834
V04191	A0A0K2YTE9.1	Poxviridae	Cowpox virus (CPV)	Cowpox virus (CPV)	CPXV170	2.47935	2.56901	2.4796	-0.228098	0.91875	NA	2.51635	2.51635	0.0817381	0.934855	2.35798	2.3589	2.31873	-1.28175	0.364758
V04193	A0A0K2YTI7.1	Poxviridae	Cowpox virus (CPV)	Cowpox virus (CPV)	gCPXV0036	2.54241	2.32718	2.50554	0.0619522	0.977897	2.43168	2.4156	2.41656	-0.834408	0.676529	2.64593	2.3283	2.50384	0.0429163	0.984687
V04194	A0A0K2YTJ8.1	Poxviridae	Cowpox virus (CPV)	Cowpox virus (CPV)	gCPXV0027	2.56404	2.43239	2.52136	0.238764	0.914965	2.49784	2.42956	2.45187	-0.481266	0.80984	2.53486	2.45579	2.52551	0.285253	0.89849
V04195	A0A0K2YTK2.1	Poxviridae	Cowpox virus (CPV)	Cowpox virus (CPV)	CrmA	2.49576	2.48549	2.49062	-0.104836	0.962606	2.67512	2.45677	2.56595	0.737302	0.741603	2.26873	2.67769	2.47321	-0.299487	0.893454
V04197	A0A0K2YTL7.1	Poxviridae	Cowpox virus (CPV)	Cowpox virus (CPV)	CPXV220	2.30657	NA	2.30657	-0.967172	0.333458	NA	NA	NA	NA	NA	NA	NA	NA	NA	NA
V04198	A0A0K2YTL7.2	Poxviridae	Cowpox virus (CPV)	Cowpox virus (CPV)	CPXV220	2.51316	2.22596	2.41743	-0.71511	0.679703	2.49734	2.70151	2.63141	1.13806	0.511142	2.29859	2.9449	2.40456	-0.674848	0.633227
V04199	A0A0K2YTM3.1	Poxviridae	Cowpox virus (CPV)	Cowpox virus (CPV)	CPXV223 CPXV008	2.53457	2.29606	2.46612	-0.293448	0.865465	2.23101	2.58326	2.52641	0.186775	0.894929	2.44266	2.57106	2.51007	0.100736	0.959829
V04200	A0A0K2YTM3.2	Poxviridae	Cowpox virus (CPV)	Cowpox virus (CPV)	CPXV223 CPXV008	2.76587	2.58092	2.67339	1.22607	0.385961	2.49107	2.58937	2.54022	0.402187	0.840625	2.40875	2.54533	2.56394	0.553715	0.749205
V04201	A0A0K2YTR6.1	Poxviridae	Cowpox virus (CPV)	Cowpox virus (CPV)	gCPXV0202	2.66563	2.49519	2.64393	1.60914	0.471752	2.4687	2.41855	2.40266	-1.08826	0.626481	2.65132	2.5691	2.61102	1.24125	0.578823
V04202	A0A0K2YUA9.1	Poxviridae	Cowpox virus (CPV)	Cowpox virus (CPV)	gCPXV0006	2.59272	2.63634	2.61453	1.28051	0.566875	2.39398	2.57503	2.48451	-0.173219	0.938253	2.50942	2.57216	2.54079	0.45608	0.838381
V04203	A0A0K2YUC2.1	Poxviridae	Cowpox virus (CPV)	Cowpox virus (CPV)	gCPXV0294	2.56618	2.65957	2.61287	1.12874	0.572503	2.36451	2.54127	2.45289	-0.471139	0.813767	2.4193	2.58957	2.50443	0.044321	0.98232
V04205	A0A0K2YUC9.2	Poxviridae	Cowpox virus (CPV)	Cowpox virus (CPV)	CPXV011	2.62327	2.6383	2.67314	1.49947	0.386644	2.3741	2.52342	2.50751	0.0650199	0.970055	2.46673	2.56276	2.49529	-0.0407492	0.98123
V04206	A0A0K2YUD3.1	Poxviridae	Cowpox virus (CPV)	Cowpox virus (CPV)	vCD30	2.60192	2.6762	2.62478	1.3951	0.532689	2.47359	2.57917	2.52638	0.294969	0.895052	2.39264	2.63399	2.51332	0.148885	0.946913
V04207	A0A0K2YUD9.1	Poxviridae	Cowpox virus (CPV)	Cowpox virus (CPV)	gCPXV0275	2.48942	2.62016	2.55479	0.612541	0.784133	2.3928	2.55265	2.42083	-0.791693	0.692218	2.3576	2.44333	2.41747	-0.922711	0.679864
V04209	A0A0K2YUG4.1	Poxviridae	Cowpox virus (CPV)	Cowpox virus (CPV)	gCPXV0245	2.43399	2.45445	2.44422	-0.623618	0.780329	2.64571	2.41684	2.53127	0.349648	0.875743	2.50496	2.4638	2.48438	-0.174644	0.937746
V04210	A0A0K2YUG9.1	Poxviridae	Cowpox virus (CPV)	Cowpox virus (CPV)	CPXV047 CDS	2.44334	2.5633	2.45878	-0.460821	0.836724	2.46326	2.59493	2.5464	0.463998	0.816539	2.50906	2.45313	2.47313	-0.300406	0.893129
V04211	A0A0K2YUI6.1	Poxviridae	Cowpox virus (CPV)	Cowpox virus (CPV)	CPXV062	2.34158	2.68276	2.51217	0.0860763	0.951467	2.72574	2.69951	2.70022	1.4158	0.316769	NA	NA	NA	NA	NA
V04212	A0A0K2YUJ4.1	Poxviridae	Cowpox virus (CPV)	Cowpox virus (CPV)	CPXV071	2.51706	2.43238	2.4791	-0.233672	0.916772	2.40234	2.75492	2.66794	1.67944	0.401065	2.34269	2.39878	2.35684	-1.60062	0.474103
V04215	A0A0K2YUN2.1	Poxviridae	Cowpox virus (CPV)	Cowpox virus (CPV)	CPXV098	2.49205	NA	2.49205	-0.0688143	0.968308	2.77156	2.80057	2.80241	2.61895	0.130521	NA	2.69139	2.69139	0.956935	0.3386
V04216	A0A0K2YUP7.1	Poxviridae	Cowpox virus (CPV)	Cowpox virus (CPV)	CPXV112	2.54134	2.47157	2.50645	0.0721594	0.974256	2.61865	2.52276	2.57071	0.790508	0.723694	2.44104	2.61499	2.51604	0.179367	0.936066
V04217	A0A0K2YUR2.1	Poxviridae	Cowpox virus (CPV)	Cowpox virus (CPV)	gCPXV0145	2.46507	2.61475	2.53991	0.446209	0.841832	2.42585	2.61906	2.52246	0.251063	0.910602	2.42457	2.46877	2.46978	-0.337863	0.879899
V04219	A0A0K2YUT7.1	Poxviridae	Cowpox virus (CPV)	Cowpox virus (CPV)	gCPXV0118	2.45802	2.70556	2.58179	0.914412	0.682586	2.52507	2.41441	2.46974	-0.338311	0.879741	2.53938	2.51443	2.52691	0.30081	0.892986
V04221	A0A0K2YUU9.1	Poxviridae	Cowpox virus (CPV)	Cowpox virus (CPV)	CPXV151	2.6828	NA	2.6828	0.914018	0.360707	2.47523	2.14654	2.31089	-0.945555	0.344375	2.27867	NA	2.27867	-1.56501	0.268454
V04222	A0A0K2YUV4.1	Poxviridae	Cowpox virus (CPV)	Cowpox virus (CPV)	gCPXV0099	2.6578	2.41508	2.53644	0.182197	0.855428	2.63084	2.44793	2.53939	0.196926	0.843885	2.29916	2.43777	2.36846	-0.657676	0.510746
V04223	A0A0K2YUX7.1	Poxviridae	Cowpox virus (CPV)	Cowpox virus (CPV)	gCPXV0061	2.51605	2.60712	2.56158	0.688533	0.758142	2.45515	2.49806	2.4766	-0.261573	0.906877	2.47302	2.31355	2.39328	-1.19312	0.593631
V04225	A0A0K2YV07.1	Poxviridae	Cowpox virus (CPV)	Cowpox virus (CPV)	CPXV197	2.32753	2.48431	2.40592	-1.05184	0.638071	2.42202	2.52159	2.4718	-0.315247	0.887884	2.38468	2.5242	2.45444	-0.509369	0.819804
V04226	A0A0K2YV12.1	Poxviridae	Cowpox virus (CPV)	Cowpox virus (CPV)	CPXV200	2.7803	2.29399	2.45609	-0.380256	0.826229	NA	NA	NA	NA	NA	2.52097	2.54739	2.56717	0.581695	0.73699
V04227	A0A0K2YV17.1	Poxviridae	Cowpox virus (CPV)	Cowpox virus (CPV)	gCPXV0028	2.50043	2.648	2.57421	0.82973	0.710588	2.66443	2.40706	2.53575	0.399663	0.858146	2.4367	2.40461	2.42065	-0.88711	0.691568
V04229	A0A0K2YVG6.1	Poxviridae	Cowpox virus (CPV)	Cowpox virus (CPV)	CPXV010	2.60416	2.72735	2.66576	1.85322	0.407225	2.52677	2.65448	2.59062	1.01319	0.650466	2.48833	2.41806	2.4532	-0.523267	0.814976
V04230	A0A0K2YVH4.1	Poxviridae	Cowpox virus (CPV)	Cowpox virus (CPV)	CPXV013	2.60407	2.73203	2.66805	1.68047	0.400777	2.47579	2.52206	2.45521	-0.50073	0.822809	2.57941	2.6078	2.5936	0.936047	0.639768
V04232	A0A0K2YVL4.1	Poxviridae	Cowpox virus (CPV)	Cowpox virus (CPV)	gCPXV0247	2.55756	2.35536	2.45646	-0.486822	0.827652	2.49307	2.80416	2.64862	1.66158	0.457433	2.40057	2.49374	2.43746	-0.699235	0.754503
V04233	A0A0K2YVM3.1	Poxviridae	Cowpox virus (CPV)	Cowpox virus (CPV)	gCPXV0235	2.46633	2.61761	2.54197	0.46922	0.833791	2.5132	2.61724	2.56522	0.729172	0.744352	2.45138	2.45511	2.45325	-0.522703	0.815172
V04234	A0A0K2YVM7.1	Poxviridae	Cowpox virus (CPV)	Cowpox virus (CPV)	CPXV060	2.29431	2.43935	2.36683	-0.665846	0.50551	2.62097	2.51207	2.56652	0.332595	0.73944	2.40564	2.60928	2.50746	0.0373137	0.970235
V04237	A0A0K2YVN1.2	Poxviridae	Cowpox virus (CPV)	Cowpox virus (CPV)	CPXV068	2.46287	2.34335	2.36583	-1.16191	0.502331	2.63812	2.33037	2.45496	-0.503559	0.821825	2.35179	2.5515	2.43722	-0.627787	0.753602
V04238	A0A0K2YVN4.1	Poxviridae	Cowpox virus (CPV)	Cowpox virus (CPV)	CPXV072	2.47461	2.37827	2.42644	-0.735591	0.713026	2.32839	2.44563	2.46085	-0.437664	0.844822	2.62108	2.66301	2.62774	1.27743	0.523009
V04240	A0A0K2YVP3.1	Poxviridae	Cowpox virus (CPV)	Cowpox virus (CPV)	gCPXV0200	2.60213	2.54155	2.57184	0.803216	0.719439	2.46613	2.6276	2.54687	0.523976	0.814729	2.57847	2.4442	2.51134	0.126734	0.954802
V04241	A0A0K2YVT1.1	Poxviridae	Cowpox virus (CPV)	Cowpox virus (CPV)	CPXV082	2.5193	2.65218	2.58574	0.958624	0.668135	2.57055	2.55434	2.56244	0.698123	0.754881	2.46986	2.57726	2.52356	0.263426	0.90622
V04242	A0A0K2YVW5.1	Poxviridae	Cowpox virus (CPV)	Cowpox virus (CPV)	gCPXV0163	2.51982	2.62469	2.57226	0.807851	0.717889	2.50128	2.64389	2.57258	0.811523	0.716662	2.4539	2.44388	2.44889	-0.571411	0.798304
V04243	A0A0K2YVX0.1	Poxviridae	Cowpox virus (CPV)	Cowpox virus (CPV)	CPXV114	2.44876	2.67221	2.50462	0.046237	0.981556	2.42433	2.50711	2.47574	-0.171561	0.903444	2.54906	2.37629	2.4553	-0.447008	0.823143
V04245	A0A0K2YVY0.1	Poxviridae	Cowpox virus (CPV)	Cowpox virus (CPV)	gCPXV0147	2.50586	2.59094	2.5484	0.541135	0.808778	2.56259	2.57416	2.56838	0.764466	0.732442	2.42624	2.43299	2.42962	-0.786918	0.724898
V04246	A0A0K2YVZ1.1	Poxviridae	Cowpox virus (CPV)	Cowpox virus (CPV)	CPXV128	2.64078	NA	2.64078	0.703899	0.481496	NA	2.68163	2.68163	1.57292	0.363811	2.5359	2.46198	2.49894	-0.00752074	0.995757
V04248	A0A0K2YW03.1	Poxviridae	Cowpox virus (CPV)	Cowpox virus (CPV)	CPXV135	2.54068	2.3246	2.43264	-0.583322	0.736282	2.61763	2.61161	2.62802	1.28024	0.522094	2.36722	2.60098	2.44083	-0.591737	0.76733
V04249	A0A0K2YW03.2	Poxviridae	Cowpox virus (CPV)	Cowpox virus (CPV)	CPXV135	2.54823	2.14924	2.43183	-0.590406	0.733201	2.12092	2.26419	2.16867	-2.86937	0.097594	2.30051	2.92777	2.47168	-0.200287	0.887377
V04250	A0A0K2YW08.1	Poxviridae	Cowpox virus (CPV)	Cowpox virus (CPV)	CPXV138	2.70073	2.68788	2.7089	2.08903	0.296247	2.59204	2.48943	2.52469	0.213798	0.901762	2.27923	2.4955	2.42541	-0.7459	0.709186
V04251	A0A0K2YW17.1	Poxviridae	Cowpox virus (CPV)	Cowpox virus (CPV)	CPXV143	2.71546	2.66293	2.69916	1.72476	0.319352	2.70868	2.52656	2.63556	1.17398	0.497901	2.55367	2.17458	2.43186	-0.481801	0.733341
V04252	A0A0K2YW27.1	Poxviridae	Cowpox virus (CPV)	Cowpox virus (CPV)	CPXV152A	2.56778	2.48953	2.53407	0.380954	0.864721	2.49614	2.56306	2.5296	0.330933	0.882345	2.34385	2.50271	2.45077	-0.550393	0.805571
V04253	A0A0K2YW38.1	Poxviridae	Cowpox virus (CPV)	Cowpox virus (CPV)	gCPXV0086	2.53696	2.51615	2.52656	0.29691	0.894366	2.43129	2.55422	2.49276	-0.0809838	0.971109	2.3072	2.39633	2.392	-1.2075	0.589191
V04256	A0A0K2YW93.1	Poxviridae	Cowpox virus (CPV)	Cowpox virus (CPV)	gCPXV0037	2.57663	2.18413	2.38038	-0.598077	0.549789	2.61979	2.64038	2.63009	0.650437	0.51541	2.28073	2.6118	2.44626	-0.268694	0.788165
V04257	A0A0K2YW96.1	Poxviridae	Cowpox virus (CPV)	Cowpox virus (CPV)	CPXV202	2.32781	2.46354	2.40837	-1.02446	0.646841	2.5286	2.70539	2.62328	1.37827	0.537644	2.46967	2.33455	2.43031	-0.696893	0.727505
V04258	A0A0K2YWA1.1	Poxviridae	Cowpox virus (CPV)	Cowpox virus (CPV)	CPXV203	2.29852	NA	2.29852	-1.42467	0.313747	2.60644	2.43893	2.50252	0.0217846	0.989965	2.63652	2.19739	2.50258	0.0182369	0.989711
V04260	A0A0K2YWB3.2	Poxviridae	Cowpox virus (CPV)	Cowpox virus (CPV)	CPXV211	2.47577	2.60818	2.54197	0.419733	0.833772	2.47354	2.64011	2.53751	0.419377	0.851229	2.46143	2.65939	2.56041	0.604126	0.762604
V04261	A0A0K2YWB8.1	Poxviridae	Cowpox virus (CPV)	Cowpox virus (CPV)	CPXV217	2.2753	2.41961	2.34745	-0.762728	0.445626	2.8054	2.65649	2.73094	1.15471	0.248211	2.311	2.68595	2.49847	-0.00763851	0.993905
V04262	A0A0K2YWC2.1	Poxviridae	Cowpox virus (CPV)	Cowpox virus (CPV)	CrmD	2.4171	2.42379	2.42044	-0.562561	0.690784	2.52981	2.64555	2.64288	1.0103	0.474987	2.36292	2.64161	2.50226	0.016011	0.990967
V04264	A0A0K2YXN2.2	Poxviridae	Cowpox virus (CPV)	Cowpox virus (CPV)	CPXV006 CPXV225	2.56319	2.46281	2.52937	0.207704	0.883235	2.45024	2.49706	2.47365	-0.186332	0.895177	2.20861	2.76382	2.48621	-0.068926	0.945048
V04265	A0A0K2YXN6.1	Poxviridae	Cowpox virus (CPV)	Cowpox virus (CPV)	gCPXV0285	2.68196	2.7045	2.69323	2.16035	0.333975	2.50264	2.50977	2.5062	0.0693671	0.975252	2.60942	2.44426	2.52684	0.300104	0.893236
V04266	A0A0K2YXP1.1	Poxviridae	Cowpox virus (CPV)	Cowpox virus (CPV)	CPXV013	2.73214	2.63845	2.6853	1.85297	0.354194	2.63302	2.43095	2.49238	-0.0851597	0.96962	2.36359	2.40564	2.38462	-1.15381	0.564003
V04270	A0A0K2YXS3.1	Poxviridae	Cowpox virus (CPV)	Cowpox virus (CPV)	gCPXV0250	2.39126	2.43019	2.41073	-0.998116	0.655329	2.35887	2.53366	2.44627	-0.600765	0.788183	2.4927	2.54016	2.51354	0.151363	0.946031
V04272	A0A0K2YXT3.1	Poxviridae	Cowpox virus (CPV)	Cowpox virus (CPV)	gCPXV0248	2.55114	2.48398	2.51756	0.1963	0.930045	2.726	2.59029	2.65814	1.7681	0.429108	2.50106	2.54532	2.52319	0.259262	0.907696
V04274	A0A0K2YXU7.1	Poxviridae	Cowpox virus (CPV)	Cowpox virus (CPV)	CPXV052	2.48589	NA	2.48589	-0.122184	0.943762	2.45558	2.33193	2.36482	-0.955854	0.49911	2.71332	2.34476	2.5588	0.58803	0.768746
V04275	A0A0K2YXV0.1	Poxviridae	Cowpox virus (CPV)	Cowpox virus (CPV)	gCPXV0227	2.57502	2.58342	2.57922	0.792189	0.692035	2.56055	2.56018	2.56036	0.674866	0.762798	2.55399	2.44648	2.50023	0.00234712	0.999064
V04278	A0A0K2YXW7.1	Poxviridae	Cowpox virus (CPV)	Cowpox virus (CPV)	CPXV073	2.40044	2.52261	2.51376	0.153825	0.945155	2.31867	2.70874	2.60685	1.19467	0.593152	2.45497	2.43375	2.44436	-0.622085	0.780855
V04279	A0A0K2YXX9.1	Poxviridae	Cowpox virus (CPV)	Cowpox virus (CPV)	CPXV083	2.48222	2.57868	2.56002	0.671021	0.764109	2.52677	2.5817	2.5929	1.03861	0.642302	2.41574	2.43424	2.44944	-0.565302	0.800414
V04281	A0A0K2YXY3.1	Poxviridae	Cowpox virus (CPV)	Cowpox virus (CPV)	CPXV087	2.48062	2.43693	2.45878	-0.460889	0.836701	2.6159	2.67569	2.64579	1.63	0.466027	2.40326	2.46885	2.4393	-0.678607	0.761522
V04283	A0A0K2YXY7.1	Poxviridae	Cowpox virus (CPV)	Cowpox virus (CPV)	CPXV092	2.55698	2.51406	2.53552	0.355183	0.859044	2.58511	2.53035	2.55724	0.572423	0.774716	2.5313	2.65408	2.55547	0.554741	0.781496
V04284	A0A0K2YXZ4.1	Poxviridae	Cowpox virus (CPV)	Cowpox virus (CPV)	CPXV101	2.55645	2.60628	2.58136	0.704622	0.684145	2.62388	2.27764	2.45076	-0.492439	0.805512	2.40584	2.48169	2.46981	-0.301889	0.880019
V04285	A0A0K2YY06.1	Poxviridae	Cowpox virus (CPV)	Cowpox virus (CPV)	CPXV119	2.81707	NA	2.81707	1.58534	0.112889	NA	2.12129	2.12129	-1.89357	0.0582826	NA	NA	NA	NA	NA
V04286	A0A0K2YY23.1	Poxviridae	Cowpox virus (CPV)	Cowpox virus (CPV)	gCPXV0125	2.63306	2.55736	2.59521	1.0645	0.634032	2.34184	2.53823	2.44862	-0.57447	0.797248	2.56925	2.39777	2.50372	0.0415798	0.985164
V04287	A0A0K2YY30.1	Poxviridae	Cowpox virus (CPV)	Cowpox virus (CPV)	CPXV142	2.23294	2.54346	2.27928	-1.56072	0.26977	2.33335	2.72591	2.46392	-0.312464	0.856837	2.8566	2.68573	2.81498	2.22723	0.115282
V04288	A0A0K2YY30.2	Poxviridae	Cowpox virus (CPV)	Cowpox virus (CPV)	CPXV142	2.46881	2.53179	2.5003	0.00335859	0.998802	2.42805	2.57577	2.51169	0.130701	0.953389	2.54245	2.4354	2.50914	0.102223	0.963537
V04289	A0A0K2YY30.3	Poxviridae	Cowpox virus (CPV)	Cowpox virus (CPV)	CPXV142	2.62312	2.4877	2.55541	0.554098	0.781742	2.63861	2.50056	2.53675	0.410857	0.854217	2.636	2.5819	2.60895	1.0895	0.585926
V04292	A0A0K2YY58.1	Poxviridae	Cowpox virus (CPV)	Cowpox virus (CPV)	gCPXV0092	2.50258	2.47307	2.48088	-0.213811	0.923823	2.24542	2.35158	2.35825	-1.41746	0.478491	2.54135	2.40051	2.48583	-0.158393	0.943529
V04293	A0A0K2YY70.1	Poxviridae	Cowpox virus (CPV)	Cowpox virus (CPV)	gCPXV0080	2.52046	2.46092	2.49069	-0.0930925	0.962875	2.41104	2.59196	2.5015	0.0150208	0.994008	2.44106	2.55773	2.52417	0.241654	0.903828
V04294	A0A0K2YY77.1	Poxviridae	Cowpox virus (CPV)	Cowpox virus (CPV)	CPXV172	2.54853	2.68457	2.66968	1.89713	0.396203	2.88324	2.40236	2.51789	0.126515	0.928716	2.34889	2.48636	2.41732	-0.716051	0.679305
V04295	A0A0K2YY82.1	Poxviridae	Cowpox virus (CPV)	Cowpox virus (CPV)	CPXV176	2.59719	2.5862	2.5917	1.02519	0.646607	2.47455	2.49148	2.48301	-0.18991	0.932317	2.58245	2.54069	2.56157	0.688379	0.758195
V04296	A0A0K2YY95.1	Poxviridae	Cowpox virus (CPV)	Cowpox virus (CPV)	gCPXV0047	2.51759	2.4338	2.4671	-0.367859	0.869329	2.42862	2.53095	2.47979	-0.225969	0.919506	2.42089	2.39674	2.40694	-1.04042	0.641725
V04297	A0A0K2YYA1.1	Poxviridae	Cowpox virus (CPV)	Cowpox virus (CPV)	CPXV188	2.5981	2.38954	2.51404	0.156949	0.944043	2.55112	2.53175	2.54143	0.463246	0.835877	2.50494	2.67681	2.55445	0.608762	0.785432
V04298	A0A0K2YYC1.1	Poxviridae	Cowpox virus (CPV)	Cowpox virus (CPV)	CPXV198	2.42612	2.55503	2.43143	-0.766675	0.731698	2.5133	2.47177	2.46401	-0.359853	0.85721	2.6093	2.49052	2.57266	0.812412	0.716365
V04299	A0A0K2YYC5.1	Poxviridae	Cowpox virus (CPV)	Cowpox virus (CPV)	gCPXV0030	2.70161	2.54908	2.62535	1.25348	0.530829	2.70891	2.5618	2.63536	0.957119	0.498542	2.51398	2.58523	2.56934	0.49033	0.728805
V04300	A0A0K2YYC5.2	Poxviridae	Cowpox virus (CPV)	Cowpox virus (CPV)	gCPXV0030	2.39476	2.28602	2.34039	-1.12861	0.424842	2.61876	2.46845	2.5436	0.308317	0.827419	2.462	2.64457	2.55329	0.376783	0.789911
V04301	A0A0K2YYC5.3	Poxviridae	Cowpox virus (CPV)	Cowpox virus (CPV)	gCPXV0030	2.45494	2.35251	2.40372	-1.07643	0.630238	2.48567	2.41755	2.45517	-0.501199	0.822646	2.63376	2.67077	2.65227	1.7024	0.446455
V04302	A0A0K2YYC5.4	Poxviridae	Cowpox virus (CPV)	Cowpox virus (CPV)	gCPXV0030	2.36807	2.40631	2.38967	-1.10335	0.581172	2.59157	2.32226	2.38476	-1.28842	0.564481	2.60022	2.50456	2.57005	0.700481	0.726158
V04303	A0A0K2YYC5.5	Poxviridae	Cowpox virus (CPV)	Cowpox virus (CPV)	gCPXV0030	2.43358	2.51662	2.42231	-0.776873	0.697693	2.67679	2.38499	2.4424	-0.643967	0.773354	2.7286	2.69361	2.69842	2.21844	0.321141
V04304	A0A0K2YYC5.6	Poxviridae	Cowpox virus (CPV)	Cowpox virus (CPV)	gCPXV0030	2.53228	NA	2.53228	0.360854	0.871795	2.4722	2.5159	2.48778	-0.0864117	0.951278	2.43038	2.48394	2.53771	0.377118	0.850439
V04307	A0A0K2YYF1.1	Poxviridae	Cowpox virus (CPV)	Cowpox virus (CPV)	gCPXV0003	2.55114	2.60412	2.57374	0.824447	0.712349	2.47193	2.44884	2.46776	-0.360426	0.871946	2.48696	2.53874	2.51909	0.190939	0.923942
V04308	A0A0K2YYG2.1	Poxviridae	Cowpox virus (CPV)	Cowpox virus (CPV)	CPXV002	2.42666	2.44141	2.43246	-0.75511	0.735593	2.56128	2.29119	2.38122	-1.02864	0.552589	2.42038	2.49257	2.47515	-0.24852	0.901109
E00316	A0A0M1YNY3.1	NA	IEDB ORF	Leptospira interrogans serovar Muenchen str. Brem 129	LEP1GSC053_2987	2.53855	2.58107	2.55981	0.668716	0.764895	2.48945	2.47131	2.48038	-0.219334	0.921861	2.46351	2.42842	2.44597	-0.604104	0.787035
E00317	A0A0M1YNY3.2	NA	IEDB ORF	Leptospira interrogans serovar Muenchen str. Brem 129	LEP1GSC053_2987	2.45531	2.45739	2.45635	-0.487983	0.827248	2.59227	2.30505	2.44866	-0.574019	0.797403	2.33836	2.43864	2.3885	-1.2466	0.577187
E00318	A0A0M1YNY3.3	NA	IEDB ORF	Leptospira interrogans serovar Muenchen str. Brem 129	LEP1GSC053_2987	2.57592	2.53187	2.5539	0.602571	0.787562	2.62208	2.37765	2.49986	-0.00137587	0.999451	2.39957	2.65399	2.52678	0.299417	0.893479
E00319	A0A0M1YNY3.4	NA	IEDB ORF	Leptospira interrogans serovar Muenchen str. Brem 129	LEP1GSC053_2987	2.50989	2.53165	2.53226	0.360635	0.871872	2.44955	2.49717	2.47336	-0.266375	0.894045	2.40851	2.46125	2.46387	-0.403948	0.856641
V03614	A0A0P0EYA1.1	Papillomaviridae	Human papillomavirus type 54	Human papillomavirus type 54	E4	2.47038	2.55904	2.51471	0.164449	0.941373	2.5367	2.51876	2.52773	0.310023	0.88973	2.49198	2.33796	2.41497	-0.950651	0.670732
V00503	A0A142G3J1.1	Adenoviridae	Human mastadenovirus F	Human adenovirus F serotype 40 (HAdV-40) (Human adenovirus 40)	Early E1A protein	2.58464	2.36567	2.47516	-0.277752	0.901146	2.38545	2.59166	2.53726	0.416632	0.852191	1.6438	1.80996	1.72688	-8.64373	0.000110819
V00504	A0A142G3J3.1	Adenoviridae	Human mastadenovirus F	Human adenovirus F serotype 40 (HAdV-40) (Human adenovirus 40)	E1B 55 kDa protein (E1B protein, large T-antigen) (E1B-495R)	2.90269	2.80486	2.85377	3.95528	0.0769183	2.88883	2.86623	2.87716	4.21675	0.0593233	2.89436	2.80074	2.84959	3.90856	0.0804709
V00505	A0A142G3J4.1	Adenoviridae	Human mastadenovirus F	Human adenovirus F serotype 40 (HAdV-40) (Human adenovirus 40)	Hexon-interlacing protein (Protein IX)	2.51221	2.34377	2.49404	-0.0666235	0.976231	2.56125	2.64648	2.60386	1.16124	0.603536	2.37059	2.2798	2.32519	-1.74807	0.3821
V00506	A0A142G3J5.1	Adenoviridae	Human mastadenovirus F	Human adenovirus F serotype 40 (HAdV-40) (Human adenovirus 40)	Packaging protein 1 (Packaging protein IVa2)	2.31401	2.54752	2.49695	-0.0304765	0.987842	2.2654	2.63192	2.55051	0.437462	0.800602	2.50056	2.70261	2.53546	0.354578	0.859282
V00507	A0A142G3J6.1	Adenoviridae	Human mastadenovirus F	Human adenovirus F serotype 40 (HAdV-40) (Human adenovirus 40)	DNA polymerase (EC 2.7.7.7)	2.39907	NA	2.39907	-0.713704	0.613794	NA	NA	NA	NA	NA	NA	2.47874	2.47874	-0.184076	0.915363
V00508	A0A142G3J6.2	Adenoviridae	Human mastadenovirus F	Human adenovirus F serotype 40 (HAdV-40) (Human adenovirus 40)	DNA polymerase (EC 2.7.7.7)	2.46455	2.39147	2.42801	-0.804845	0.718894	2.39562	2.30182	2.33317	-1.86527	0.404183	2.62307	2.57667	2.59987	1.11658	0.617534
V00509	A0A142G3J6.3	Adenoviridae	Human mastadenovirus F	Human adenovirus F serotype 40 (HAdV-40) (Human adenovirus 40)	DNA polymerase (EC 2.7.7.7)	2.30043	2.55121	2.36301	-1.18633	0.493389	2.48409	2.47738	2.50726	0.0628754	0.971042	2.52955	2.41148	2.47052	-0.255344	0.882798
V00510	A0A142G3J6.4	Adenoviridae	Human mastadenovirus F	Human adenovirus F serotype 40 (HAdV-40) (Human adenovirus 40)	DNA polymerase (EC 2.7.7.7)	2.45052	2.50621	2.47893	-0.182487	0.916091	NA	2.60958	2.60958	0.774819	0.583775	2.44475	2.71916	2.63256	1.32562	0.507451
V00511	A0A142G3J7.1	Adenoviridae	Human mastadenovirus F	Human adenovirus F serotype 40 (HAdV-40) (Human adenovirus 40)	Preterminal protein (pTP) (Bellett protein) (Precursor terminal protein) [Cleaved into: Intermediate terminal protein (iTP); Terminal protein (TP)]	2.49767	2.47432	2.486	-0.156571	0.944177	2.65275	2.57683	2.61479	1.28339	0.566003	2.43731	2.36752	2.40241	-1.09106	0.625596
V00512	A0A142G3J7.2	Adenoviridae	Human mastadenovirus F	Human adenovirus F serotype 40 (HAdV-40) (Human adenovirus 40)	Preterminal protein (pTP) (Bellett protein) (Precursor terminal protein) [Cleaved into: Intermediate terminal protein (iTP); Terminal protein (TP)]	2.54673	2.55133	2.54903	0.424627	0.806334	2.59345	2.63479	2.61412	0.988319	0.568267	2.41108	2.44137	2.42622	-0.638949	0.712204
V00513	A0A142G3J8.1	Adenoviridae	Human mastadenovirus F	Human adenovirus F serotype 40 (HAdV-40) (Human adenovirus 40)	Packaging protein 3 (L1-52/55 kDa protein) (Packaging protein 52K)	2.55067	2.52197	2.53632	0.406042	0.855907	2.37843	2.52447	2.45145	-0.542804	0.8082	2.50486	2.52805	2.51645	0.183961	0.934432
V00514	A0A142G3K2.1	Adenoviridae	Human mastadenovirus F	Human adenovirus F serotype 40 (HAdV-40) (Human adenovirus 40)	Core-capsid bridging protein (Core protein V)	2.02503	2.24006	2.10342	-2.80426	0.0473775	2.0054	2.14573	2.07556	-2.12218	0.033823	2.1414	1.87332	2.00736	-2.4632	0.0137704
V00516	A0A142G3K4.1	Adenoviridae	Human mastadenovirus F	Human adenovirus F serotype 40 (HAdV-40) (Human adenovirus 40)	Hexon protein (CP-H) (Protein II)	2.58114	2.69333	2.62221	1.05835	0.541176	2.59034	2.43958	2.48983	-0.0880494	0.959457	2.36013	2.41118	2.35429	-1.03029	0.466291
V00517	A0A142G3K4.2	Adenoviridae	Human mastadenovirus F	Human adenovirus F serotype 40 (HAdV-40) (Human adenovirus 40)	Hexon protein (CP-H) (Protein II)	2.61731	2.39572	2.50652	0.0728439	0.974012	2.47943	2.50502	2.49223	-0.0869078	0.968997	2.49968	2.47063	2.48515	-0.166001	0.940821
V00518	A0A142G3K4.3	Adenoviridae	Human mastadenovirus F	Human adenovirus F serotype 40 (HAdV-40) (Human adenovirus 40)	Hexon protein (CP-H) (Protein II)	2.43801	2.48542	2.46172	-0.191423	0.848194	2.44716	2.69688	2.57202	0.360079	0.718788	2.34297	2.4287	2.38584	-0.570823	0.568119
V00519	A0A142G3K5.1	Adenoviridae	Human mastadenovirus F	Human adenovirus F serotype 40 (HAdV-40) (Human adenovirus 40)	Protease (EC 3.4.22.39) (Adenain) (Adenovirus protease) (AVP) (Adenovirus proteinase) (Endoprotease)	2.58041	2.5	2.55612	0.627431	0.77902	2.48547	2.31675	2.47296	-0.23419	0.892446	2.31232	2.39691	2.28057	-2.45332	0.272572
V00520	A0A142G3K6.1	Adenoviridae	Human mastadenovirus F	Human adenovirus F serotype 40 (HAdV-40) (Human adenovirus 40)	DNA-binding protein (DBP) (Early 2A protein) (Early E2A DNA-binding protein)	2.46997	2.37576	2.42287	-0.862375	0.699744	2.80514	2.69369	2.74942	2.78855	0.212369	2.47004	2.49247	2.48126	-0.20956	0.925333
V00521	A0A142G3K7.1	Adenoviridae	Human mastadenovirus F	Human adenovirus F serotype 40 (HAdV-40) (Human adenovirus 40)	UXP	2.43324	2.66604	2.53448	0.385543	0.863107	2.69688	2.47015	2.56157	0.68836	0.758201	2.34053	2.33644	2.33849	-1.80578	0.419339
V00523	A0A142G3K8.2	Adenoviridae	Human mastadenovirus F	Human adenovirus F serotype 40 (HAdV-40) (Human adenovirus 40)	Shutoff protein (100 kDa protein) (p100K) (100K-chaperone protein) (L4-100K) (Shutoff protein 100K)	2.36126	2.45326	2.40726	-1.03686	0.642865	2.47204	2.57027	2.52116	0.236531	0.915757	2.54745	2.57107	2.55926	0.66256	0.766997
V00528	A0A142G3L4.1	Adenoviridae	Human mastadenovirus F	Human adenovirus F serotype 40 (HAdV-40) (Human adenovirus 40)	RID-alpha	2.52728	2.65124	2.58926	0.997978	0.655374	2.46386	2.53832	2.50109	0.0122191	0.99564	2.53651	2.48654	2.51153	0.128883	0.954037
V00529	A0A142G3L5.1	Adenoviridae	Human mastadenovirus F	Human adenovirus F serotype 40 (HAdV-40) (Human adenovirus 40)	A0A142G3L5_ADE40	2.51224	2.49295	2.48597	-0.140336	0.94406	2.48577	2.54938	2.5117	0.130779	0.953362	2.6165	2.44823	2.53237	0.323673	0.871435
V00530	A0A142G3L6.1	Adenoviridae	Human mastadenovirus F	Human adenovirus F serotype 40 (HAdV-40) (Human adenovirus 40)	14.7K	2.45082	NA	2.45082	-0.425901	0.805764	2.25077	2.45091	2.35084	-1.05472	0.455787	2.67114	NA	2.67114	1.21014	0.392163
V00531	A0A142G3L7.1	Adenoviridae	Human mastadenovirus F	Human adenovirus F serotype 40 (HAdV-40) (Human adenovirus 40)	Fiber-1	2.45595	2.44047	2.45022	-0.556594	0.803425	2.58504	2.57398	2.57951	0.88897	0.690955	2.65966	2.29046	2.47506	-0.27885	0.900757
V00532	A0A142G3L8.1	Adenoviridae	Human mastadenovirus F	Human adenovirus F serotype 40 (HAdV-40) (Human adenovirus 40)	Fiber-2	2.58081	2.417	2.4989	-0.0122725	0.995621	2.50203	2.45937	2.4807	-0.215774	0.923126	2.367	2.34802	2.35751	-1.59306	0.476193
V00534	A0A142G3M0.1	Adenoviridae	Human mastadenovirus F	Human adenovirus F serotype 40 (HAdV-40) (Human adenovirus 40)	34K	2.75751	2.83697	2.79724	2.57418	0.137225	2.55355	2.34147	2.44751	-0.454596	0.792966	2.52727	2.50353	2.5154	0.133375	0.93862
V00535	A0A142G3M1.1	Adenoviridae	Human mastadenovirus F	Human adenovirus F serotype 40 (HAdV-40) (Human adenovirus 40)	ORF4	2.64729	2.54843	2.59786	1.09411	0.624628	2.37766	2.31543	2.32059	-2.00587	0.369692	2.57492	2.23357	2.40424	-0.957557	0.632096
V00536	A0A142G3M2.1	Adenoviridae	Human mastadenovirus F	Human adenovirus F serotype 40 (HAdV-40) (Human adenovirus 40)	A0A142G3M2_ADE40	2.53491	2.6728	2.60386	1.03858	0.603557	2.58018	2.66104	2.62061	1.2061	0.546476	2.40571	2.44553	2.42562	-0.743811	0.709963
V00537	A0A142G3M3.1	Adenoviridae	Human mastadenovirus F	Human adenovirus F serotype 40 (HAdV-40) (Human adenovirus 40)	ORF2	2.66952	2.57125	2.65848	1.77188	0.428123	2.6767	2.27417	2.38703	-1.26308	0.572164	2.23462	2.48698	2.3608	-1.39204	0.486418
V03615	A0A159DRD1.1	Papillomaviridae	Human papillomavirus type 54	Human papillomavirus type 54	L2	2.68193	2.38712	2.53452	0.385987	0.862951	2.63373	2.50248	2.56369	0.712037	0.750157	2.56576	2.37142	2.46859	-0.351143	0.875216
V03616	A0A159DS77.1	Papillomaviridae	Human papillomavirus type 54	Human papillomavirus type 54	E1	2.30139	2.21601	2.2587	-2.0897	0.22763	2.48381	2.40201	2.44291	-0.494384	0.775313	2.51605	2.61621	2.56613	0.572716	0.740903
V03617	A0A159DS77.2	Papillomaviridae	Human papillomavirus type 54	Human papillomavirus type 54	E1	2.43292	2.50079	2.46686	-0.287043	0.868374	2.39737	2.50925	2.45331	-0.404334	0.815418	2.32568	2.46814	2.42022	-0.79784	0.689952
V03619	A0A159DYW9.1	Papillomaviridae	Human papillomavirus type 54	Human papillomavirus type 54	L1	2.32636	2.28891	2.30537	-2.17604	0.330476	2.57791	2.44759	2.51275	0.127522	0.949161	2.5471	2.53507	2.54108	0.459338	0.837242
V03620	A0A159DZX5.1	Papillomaviridae	Human papillomavirus type 54	Human papillomavirus type 54	E7	2.44374	2.55655	2.50014	0.0016015	0.999429	2.58272	2.57246	2.57759	0.86752	0.698041	2.4566	2.44267	2.44963	-0.56314	0.801162
V03621	A0A161DAZ4.1	Papillomaviridae	Human papillomavirus type 54	Human papillomavirus type 54	E2	2.61421	2.64792	2.6213	1.35621	0.544173	2.67183	2.6849	2.67837	1.26125	0.372481	2.37108	2.48558	2.39422	-1.1827	0.596862
E00012	A1IKL2.1	NA	IEDB ORF	Anisakis simplex (Herring worm)	Ani s 5	2.38508	2.37061	2.36063	-1.55817	0.485907	2.50925	2.83951	2.62162	1.21623	0.543111	2.41403	2.45533	2.41297	-0.973021	0.663455
E00770	A1JNN2.1	NA	IEDB ORF	Yersinia enterocolitica serotype O:8 / biotype 1B (strain NCTC 13174 / 8081)	clpP YE3134	2.41405	2.51348	2.46376	-0.405134	0.856225	2.49579	2.62782	2.56181	0.691036	0.75729	2.53327	2.49345	2.51336	0.149403	0.946729
V06157	A1YTU9.0.1	Reoviridae	Rotavirus A	Rotavirus A (strain Human/United States/DS-1/1976 G2-P1B[4]-I2-R2-C2-M2-A2-N2-T2-E2-H2) (RV-A) (Rotavirus A (strain DS1))	Non-structural protein 3	2.49716	2.50696	2.50206	0.0230012	0.991793	2.53595	2.42658	2.48127	-0.209451	0.925372	2.49237	2.56934	2.53086	0.344983	0.877388
E00561	A2E7I1.1	NA	IEDB ORF	Trichomonas vaginalis	TVAG_379560	2.45171	2.52609	2.4889	-0.124116	0.955735	2.36083	2.47566	2.40457	-1.06697	0.633245	2.56371	2.4377	2.5007	0.00786781	0.997193
E00526	A2RCL1.1	NA	IEDB ORF	Streptococcus pyogenes serotype M5 (strain Manfredo)	tig SpyM50242	NA	2.58097	2.58097	0.404861	0.68558	NA	NA	NA	NA	NA	2.76644	NA	2.76644	1.88398	0.182802
V06104	A3DSK5.0.1	Reoviridae	Rotavirus A	Rotavirus A (strain Human/Philippines/L26/1987 G12-P1B[4]-I2-R2-C2-M1/M2-A2-N1-T2-E2-H1) (RV-A)	RNA-directed RNA polymerase	2.09309	2.31461	2.20385	-1.48074	0.138676	2.37603	NA	2.37603	-0.619841	0.535363	2.44418	2.60464	2.52441	0.122047	0.902862
V06105	A3DSK5.0.2	Reoviridae	Rotavirus A	Rotavirus A (strain Human/Philippines/L26/1987 G12-P1B[4]-I2-R2-C2-M1/M2-A2-N1-T2-E2-H1) (RV-A)	RNA-directed RNA polymerase	2.52517	NA	2.52517	0.125867	0.899837	2.59238	2.60343	2.60569	0.915336	0.597174	2.70019	2.55286	2.62653	0.63263	0.526976
V06106	A3DSK5.0.3	Reoviridae	Rotavirus A	Rotavirus A (strain Human/Philippines/L26/1987 G12-P1B[4]-I2-R2-C2-M1/M2-A2-N1-T2-E2-H1) (RV-A)	RNA-directed RNA polymerase	2.49271	2.58277	2.50924	0.103343	0.963138	2.66785	2.57772	2.60778	1.20501	0.589957	2.51888	2.20208	2.36326	-1.18423	0.494154
V06107	A3DSK6.0.1	Reoviridae	Rotavirus A	Rotavirus A (strain Human/Philippines/L26/1987 G12-P1B[4]-I2-R2-C2-M1/M2-A2-N1-T2-E2-H1) (RV-A)	Inner capsid protein VP2	2.44565	2.74237	2.59401	0.470038	0.638328	NA	2.56676	2.56676	0.333791	0.738537	2.43109	2.30327	2.36718	-0.664094	0.50663
V06108	A3DSK6.0.2	Reoviridae	Rotavirus A	Rotavirus A (strain Human/Philippines/L26/1987 G12-P1B[4]-I2-R2-C2-M1/M2-A2-N1-T2-E2-H1) (RV-A)	Inner capsid protein VP2	2.43962	2.37901	2.41363	-0.863716	0.665844	2.39358	2.47097	2.46356	-0.407403	0.855429	2.45359	2.43596	2.44477	-0.478277	0.782446
V06110	A3DSK8.0.1	Reoviridae	Rotavirus A	Rotavirus A (strain Human/Philippines/L26/1987 G12-P1B[4]-I2-R2-C2-M1/M2-A2-N1-T2-E2-H1) (RV-A)	Non-structural protein 2	2.54788	2.53413	2.541	0.458426	0.837561	2.41446	2.5248	2.46963	-0.339546	0.879306	2.58359	2.59337	2.58848	0.989219	0.658205
V06111	A3DSK9.0.1	Reoviridae	Rotavirus A	Rotavirus A (strain Human/Philippines/L26/1987 G12-P1B[4]-I2-R2-C2-M1/M2-A2-N1-T2-E2-H1) (RV-A)	Non-structural protein 3	2.25962	NA	2.25962	-1.20188	0.229408	NA	NA	NA	NA	NA	NA	NA	NA	NA	NA
V11319	A3F5L9.0.1	Rhabdoviridae	Rabies virus	Rabies virus (strain ERA) (RABV)	L	2.53134	2.48754	2.49767	-0.0261006	0.990687	2.44476	2.55188	2.49718	-0.0315809	0.988732	2.52867	2.49863	2.51365	0.152638	0.945577
V11320	A3F5L9.0.2	Rhabdoviridae	Rabies virus	Rabies virus (strain ERA) (RABV)	L	2.42297	2.44071	2.4076	-1.03302	0.644096	2.48073	2.48521	2.48297	-0.190378	0.93215	2.47506	2.70092	2.51914	0.213946	0.923775
V11321	A3F5L9.0.3	Rhabdoviridae	Rabies virus	Rabies virus (strain ERA) (RABV)	L	2.77089	2.62552	2.711	2.35908	0.29142	2.33689	2.65587	2.49674	-0.0364226	0.987004	2.45743	2.49211	2.47477	-0.2185	0.899613
V11322	A3F5L9.0.4	Rhabdoviridae	Rabies virus	Rabies virus (strain ERA) (RABV)	L	2.50297	2.32661	2.41479	-0.952667	0.670075	2.47538	2.44078	2.45808	-0.468676	0.833981	2.38123	2.60591	2.49357	-0.0718619	0.974362
V11323	A3F5L9.0.5	Rhabdoviridae	Rabies virus	Rabies virus (strain ERA) (RABV)	L	2.54264	2.36069	2.4794	-0.230347	0.917952	2.35537	2.32612	2.34303	-1.75497	0.432542	2.5391	2.50502	2.50755	0.0844015	0.969891
V11324	A3F5L9.0.6	Rhabdoviridae	Rabies virus	Rabies virus (strain ERA) (RABV)	L	2.58554	2.42596	2.53652	0.408354	0.855095	2.42024	2.44365	2.43241	-0.755714	0.735389	2.57022	2.31715	2.44465	-0.618797	0.781984
V11325	A3F5L9.0.7	Rhabdoviridae	Rabies virus	Rabies virus (strain ERA) (RABV)	L	2.43607	NA	2.43607	-0.639319	0.749227	2.43011	2.48957	2.47471	-0.252936	0.899361	2.55486	2.43294	2.47724	-0.197083	0.909407
V05756	A4GZ97.0.1	Anelloviridae	Torque teno midi virus 1	Torque teno midi virus 1 (isolate MD1-073)	ORF1	2.2379	NA	2.2379	-1.85331	0.19003	NA	2.19414	2.19414	-1.52931	0.126188	NA	NA	NA	NA	NA
V05757	A4GZ97.0.2	Anelloviridae	Torque teno midi virus 1	Torque teno midi virus 1 (isolate MD1-073)	ORF1	2.55031	2.43621	2.49942	-0.0065236	0.997672	2.3873	2.47422	2.45582	-0.493943	0.825172	2.56799	2.58761	2.59012	0.901237	0.652265
E00291	A4H5E6.1	NA	IEDB ORF	Leishmania braziliensis	CPB LBRM_08_0830	2.37361	2.04618	2.34528	-1.33995	0.439155	NA	NA	NA	NA	NA	2.60443	NA	2.60443	0.522132	0.601578
E00292	A4H641.1	NA	IEDB ORF	Leishmania braziliensis	LBRM_10_0620	2.51618	2.48064	2.49841	-0.0177491	0.993667	2.47929	2.61433	2.54681	0.523367	0.814941	2.42667	2.44878	2.43772	-0.69626	0.755514
E00297	A4HL70.1	NA	IEDB ORF	Leishmania braziliensis	LBRM_33_0340	2.3731	NA	2.3731	-0.897285	0.52577	2.23749	NA	2.23749	-1.31257	0.189328	NA	NA	NA	NA	NA
E00301	A4I412.1	NA	IEDB ORF	Leishmania infantum	LINJ_28_2960 LINJ_28_3000	2.20951	NA	2.20951	-1.45247	0.146372	NA	2.73489	2.73489	1.17444	0.240218	2.38944	NA	2.38944	-0.552789	0.580408
E00302	A4I412.2	NA	IEDB ORF	Leishmania infantum	LINJ_28_2960 LINJ_28_3000	2.41738	2.44007	2.42872	-0.504	0.721555	2.29403	2.61407	2.45405	-0.324899	0.818295	2.78078	2.49031	2.73308	2.33076	0.243865
E00303	A4I4C9.1	NA	IEDB ORF	Leishmania infantum	LPG3 LINJ_29_0790	2.4027	2.28002	2.34136	-1.77365	0.427661	2.48492	2.42403	2.45448	-0.508983	0.819939	2.49331	2.47584	2.48457	-0.172468	0.93852
E00304	A4I4C9.2	NA	IEDB ORF	Leishmania infantum	LPG3 LINJ_29_0790	2.55189	2.46007	2.50598	0.0668759	0.976141	2.43541	2.53041	2.48291	-0.191063	0.931907	2.62056	2.52122	2.5653	0.730024	0.744064
V06191	A4ZCW8.0.1	Reoviridae	Rotavirus A	Rotavirus A (strain Human/United States/Wa/1974 G1-P1A[8]-I1-R1-C1-M1-A1-N1-T1-E1-H1) (RV-A)	RNA-directed RNA polymerase	2.57605	2.31745	2.42953	-0.61026	0.724588	2.32424	2.40758	2.35198	-1.28186	0.459251	2.45129	2.35607	2.40368	-0.834156	0.63009
V06192	A4ZCW8.0.2	Reoviridae	Rotavirus A	Rotavirus A (strain Human/United States/Wa/1974 G1-P1A[8]-I1-R1-C1-M1-A1-N1-T1-E1-H1) (RV-A)	RNA-directed RNA polymerase	2.59462	2.58572	2.61475	1.28297	0.566129	2.41945	2.55702	2.49625	-0.0375341	0.985027	2.51935	2.80531	2.60496	1.04956	0.599737
V06193	A4ZCW8.0.3	Reoviridae	Rotavirus A	Rotavirus A (strain Human/United States/Wa/1974 G1-P1A[8]-I1-R1-C1-M1-A1-N1-T1-E1-H1) (RV-A)	RNA-directed RNA polymerase	2.29667	2.56467	2.29907	-1.74011	0.315065	2.32225	2.3792	2.3774	-1.06174	0.539878	2.81409	2.5448	2.58957	0.63332	0.654279
E00145	A5HZZ9.1	NA	IEDB ORF	Clostridium botulinum (strain Hall / ATCC 3502 / NCTC 13319 / Type A)	botA CBO0806 CLC_0862	2.60482	2.44693	2.52588	0.289309	0.897055	2.64926	2.48542	2.56734	0.752915	0.736333	2.6856	2.47506	2.58982	1.00427	0.653342
E00146	A5HZZ9.2	NA	IEDB ORF	Clostridium botulinum (strain Hall / ATCC 3502 / NCTC 13319 / Type A)	botA CBO0806 CLC_0862	2.5814	2.3883	2.48485	-0.169372	0.939622	2.63091	2.61846	2.62468	1.39402	0.533007	2.53566	2.53698	2.53632	0.406081	0.855893
E00147	A5HZZ9.3	NA	IEDB ORF	Clostridium botulinum (strain Hall / ATCC 3502 / NCTC 13319 / Type A)	botA CBO0806 CLC_0862	2.50321	2.65531	2.61095	1.24048	0.579061	2.5653	2.58965	2.57748	0.866217	0.698472	2.49811	2.64741	2.55428	0.606913	0.786068
E00148	A5HZZ9.4	NA	IEDB ORF	Clostridium botulinum (strain Hall / ATCC 3502 / NCTC 13319 / Type A)	botA CBO0806 CLC_0862	2.57142	2.65883	2.61512	1.15122	0.564877	2.65435	2.66565	2.62469	1.39406	0.532993	2.58074	2.48186	2.5313	0.313001	0.875638
E00041	A7IZE9.1	NA	IEDB ORF	Blomia tropicalis (Mite)	NA	2.31801	2.4049	2.35953	-1.57054	0.482451	2.33592	2.57275	2.49087	-0.0790809	0.963583	2.53785	2.44266	2.49025	-0.108956	0.961137
V06158	A7J3A6.0.1	Reoviridae	Rotavirus A	Rotavirus A (strain Human/United States/DS-1/1976 G2-P1B[4]-I2-R2-C2-M2-A2-N2-T2-E2-H2) (RV-A) (Rotavirus A (strain DS1))	RNA-directed RNA polymerase	2.21461	2.34389	2.27925	-1.91175	0.269701	2.43831	2.48201	2.46016	-0.345051	0.842094	2.4959	2.56159	2.52875	0.248968	0.885705
V06159	A7J3A6.0.2	Reoviridae	Rotavirus A	Rotavirus A (strain Human/United States/DS-1/1976 G2-P1B[4]-I2-R2-C2-M2-A2-N2-T2-E2-H2) (RV-A) (Rotavirus A (strain DS1))	RNA-directed RNA polymerase	2.56722	NA	2.56722	0.58218	0.736779	2.44872	2.45826	2.42714	-0.72861	0.71563	2.24117	2.2965	2.24987	-2.16615	0.211071
V06160	A7J3A6.0.3	Reoviridae	Rotavirus A	Rotavirus A (strain Human/United States/DS-1/1976 G2-P1B[4]-I2-R2-C2-M2-A2-N2-T2-E2-H2) (RV-A) (Rotavirus A (strain DS1))	RNA-directed RNA polymerase	2.52388	2.4227	2.47329	-0.267063	0.893773	2.53756	2.49378	2.49869	-0.0146005	0.99479	2.43728	2.5674	2.49927	-0.00811872	0.997103
V06161	A7J3A8.0.1	Reoviridae	Rotavirus A	Rotavirus A (strain Human/United States/DS-1/1976 G2-P1B[4]-I2-R2-C2-M2-A2-N2-T2-E2-H2) (RV-A) (Rotavirus A (strain DS1))	Intermediate capsid protein VP6	2.71526	2.63018	2.67272	1.72718	0.387812	2.34503	2.57261	2.45882	-0.460417	0.836865	2.59111	2.53664	2.56387	0.638729	0.74945
V05804	A7XCC9.0.1	Anelloviridae	Torque teno virus	Torque teno virus (isolate Human/Finland/Hel32/2002) (TTV) (Torque teno virus genotype 6)	ORF2/4	2.56587	2.42693	2.4964	-0.0359787	0.985647	2.64784	2.6056	2.62672	1.2672	0.526341	2.71396	2.59446	2.65421	1.5421	0.440677
V05806	A7XCE4.0.2	Anelloviridae	Torque teno virus	Torque teno virus (isolate Human/Finland/Hel32/2002) (TTV) (Torque teno virus genotype 6)	ORF1	2.44996	2.49493	2.47245	-0.275518	0.890431	2.60928	2.541	2.57514	0.751384	0.707146	2.463	2.34975	2.40638	-0.936224	0.639705
E00542	A8I7E5.1	NA	IEDB ORF	Toxoplasma gondii	GRA7	2.57851	2.51457	2.5871	0.754321	0.663194	2.60311	2.56117	2.58214	0.58079	0.681307	2.60952	NA	2.60952	0.774456	0.583951
E00122	A8XVW7.1	NA	IEDB ORF	Caenorhabditis briggsae	set-11 Cbr-set-11 CBG19562 CBG_19562	2.61838	2.48042	2.5494	0.247001	0.804907	2.5865	2.64202	2.61426	0.571299	0.567797	2.32652	2.84953	2.58802	0.440124	0.659847
V06335	A9Q1K7.0.1	Reoviridae	Rotavirus X (isolate RVX/Human/Bangladesh/NADRV-B219/2002/GXP[X]) (RV ADRV-N) (Rotavirus (isolate novel adult diarrhea rotavirus-B219))	Rotavirus X (isolate RVX/Human/Bangladesh/NADRV-B219/2002/GXP[X]) (RV ADRV-N) (Rotavirus (isolate novel adult diarrhea rotavirus-B219))	RNA-directed RNA polymerase	2.65409	2.48688	2.57048	0.352417	0.724526	2.46793	2.41443	2.44118	-0.294107	0.768676	2.49757	2.79377	2.64567	0.72835	0.466399
V06336	A9Q1K7.0.2	Reoviridae	Rotavirus X (isolate RVX/Human/Bangladesh/NADRV-B219/2002/GXP[X]) (RV ADRV-N) (Rotavirus (isolate novel adult diarrhea rotavirus-B219))	Rotavirus X (isolate RVX/Human/Bangladesh/NADRV-B219/2002/GXP[X]) (RV ADRV-N) (Rotavirus (isolate novel adult diarrhea rotavirus-B219))	RNA-directed RNA polymerase	2.45631	2.499	2.47766	-0.249812	0.911046	2.53849	2.33068	2.43458	-0.731393	0.743601	2.5093	2.53566	2.52248	0.251301	0.910518
V06337	A9Q1K7.0.3	Reoviridae	Rotavirus X (isolate RVX/Human/Bangladesh/NADRV-B219/2002/GXP[X]) (RV ADRV-N) (Rotavirus (isolate novel adult diarrhea rotavirus-B219))	Rotavirus X (isolate RVX/Human/Bangladesh/NADRV-B219/2002/GXP[X]) (RV ADRV-N) (Rotavirus (isolate novel adult diarrhea rotavirus-B219))	RNA-directed RNA polymerase	2.73867	2.2113	2.46946	-0.341456	0.878632	2.54429	2.57638	2.51923	0.215015	0.923395	2.48904	2.54715	2.51809	0.180939	0.927914
V06338	A9Q1K7.0.4	Reoviridae	Rotavirus X (isolate RVX/Human/Bangladesh/NADRV-B219/2002/GXP[X]) (RV ADRV-N) (Rotavirus (isolate novel adult diarrhea rotavirus-B219))	Rotavirus X (isolate RVX/Human/Bangladesh/NADRV-B219/2002/GXP[X]) (RV ADRV-N) (Rotavirus (isolate novel adult diarrhea rotavirus-B219))	RNA-directed RNA polymerase	2.63914	2.4965	2.56782	0.678171	0.734545	2.48319	2.48666	2.48493	-0.168541	0.939917	2.55151	2.46277	2.50714	0.0714176	0.971515
V06339	A9Q1K8.0.1	Reoviridae	Rotavirus X (isolate RVX/Human/Bangladesh/NADRV-B219/2002/GXP[X]) (RV ADRV-N) (Rotavirus (isolate novel adult diarrhea rotavirus-B219))	Rotavirus X (isolate RVX/Human/Bangladesh/NADRV-B219/2002/GXP[X]) (RV ADRV-N) (Rotavirus (isolate novel adult diarrhea rotavirus-B219))	Inner capsid protein VP2	2.34539	2.40769	2.37654	-1.06922	0.537029	2.58193	2.28656	2.43425	-0.569453	0.742327	2.57302	2.44211	2.50756	0.0654946	0.969837
V06340	A9Q1K8.0.2	Reoviridae	Rotavirus X (isolate RVX/Human/Bangladesh/NADRV-B219/2002/GXP[X]) (RV ADRV-N) (Rotavirus (isolate novel adult diarrhea rotavirus-B219))	Rotavirus X (isolate RVX/Human/Bangladesh/NADRV-B219/2002/GXP[X]) (RV ADRV-N) (Rotavirus (isolate novel adult diarrhea rotavirus-B219))	Inner capsid protein VP2	2.52158	2.45684	2.53996	0.446719	0.841654	2.36012	2.36239	2.38572	-1.27773	0.567716	2.31714	2.43465	2.3654	-1.50491	0.500937
V06342	A9Q1K9.0.1	Reoviridae	Rotavirus X (isolate RVX/Human/Bangladesh/NADRV-B219/2002/GXP[X]) (RV ADRV-N) (Rotavirus (isolate novel adult diarrhea rotavirus-B219))	Rotavirus X (isolate RVX/Human/Bangladesh/NADRV-B219/2002/GXP[X]) (RV ADRV-N) (Rotavirus (isolate novel adult diarrhea rotavirus-B219))	Protein VP3	2.47155	2.4266	2.44	-0.67087	0.76416	2.42342	2.51337	2.46739	-0.364643	0.870461	2.61387	2.47514	2.5418	0.417994	0.834451
V06343	A9Q1K9.0.2	Reoviridae	Rotavirus X (isolate RVX/Human/Bangladesh/NADRV-B219/2002/GXP[X]) (RV ADRV-N) (Rotavirus (isolate novel adult diarrhea rotavirus-B219))	Rotavirus X (isolate RVX/Human/Bangladesh/NADRV-B219/2002/GXP[X]) (RV ADRV-N) (Rotavirus (isolate novel adult diarrhea rotavirus-B219))	Protein VP3	2.40633	2.53357	2.40839	-0.916091	0.64692	2.47708	2.61517	2.54612	0.326148	0.817609	2.54241	2.68853	2.54741	0.41062	0.812601
V06344	A9Q1L0.0.1	Reoviridae	Rotavirus X (isolate RVX/Human/Bangladesh/NADRV-B219/2002/GXP[X]) (RV ADRV-N) (Rotavirus (isolate novel adult diarrhea rotavirus-B219))	Rotavirus X (isolate RVX/Human/Bangladesh/NADRV-B219/2002/GXP[X]) (RV ADRV-N) (Rotavirus (isolate novel adult diarrhea rotavirus-B219))	Outer capsid protein VP4	2.32476	2.38174	2.35325	-1.64074	0.463095	2.42577	2.46098	2.44337	-0.63309	0.77708	2.44141	2.48756	2.46448	-0.397104	0.859045
V06345	A9Q1L0.0.2	Reoviridae	Rotavirus X (isolate RVX/Human/Bangladesh/NADRV-B219/2002/GXP[X]) (RV ADRV-N) (Rotavirus (isolate novel adult diarrhea rotavirus-B219))	Rotavirus X (isolate RVX/Human/Bangladesh/NADRV-B219/2002/GXP[X]) (RV ADRV-N) (Rotavirus (isolate novel adult diarrhea rotavirus-B219))	Outer capsid protein VP4	2.40429	2.51129	2.45779	-0.471941	0.832842	2.52044	2.4876	2.50402	0.0449394	0.983966	2.42008	2.55145	2.47024	-0.332775	0.881694
V06713	AHF49895.1.1	Coronaviridae	Human torovirus (HuTV)	Human torovirus (HuTV)	membrane protein, partial	2.22123	2.22634	2.22294	-2.39945	0.165953	2.34256	2.44674	2.39465	-0.744951	0.59836	2.47572	2.32074	2.39823	-0.881367	0.610852
V08010	AMD16557.1.0.1	Flaviviridae	Zika virus	Zika virus isolate Brazil-ZKV2015	Flavivirus capsid protein C; pfam01003	2.49631	2.46637	2.48134	-0.0933032	0.925663	2.40146	2.54716	2.47431	-0.128436	0.897804	2.20828	2.53675	2.37251	-0.637428	0.523846
V08012	AMD16557.1.10.1	Flaviviridae	Zika virus	Zika virus isolate Brazil-ZKV2015	DEAD-like helicases superfamily; smart00487	2.13084	2.55222	2.34153	-0.792352	0.428155	2.35698	2.58847	2.54828	0.41816	0.809226	2.69075	2.56754	2.62902	1.11731	0.518876
V08013	AMD16557.1.11.1	Flaviviridae	Zika virus	Zika virus isolate Brazil-ZKV2015	Helicase superfamily c-terminal domain; associated with DEXDc-, DEAD-, and DEAH-box proteins, yeast initiation factor 4A, Ski2p, and Hepatitis C virus NS3 helicases; this domain is found in a wide variety of helicases and helicase related proteins; may...; cd00079	2.52736	2.39698	2.51717	0.191995	0.931575	2.38132	2.49814	2.43696	-0.704757	0.752627	2.46326	2.45586	2.45215	-0.534927	0.81093
V08014	AMD16557.1.12.1	Flaviviridae	Zika virus	Zika virus isolate Brazil-ZKV2015	Flavivirus non-structural protein NS4A; pfam01350	2.35934	2.25006	2.24555	-1.79924	0.203282	NA	2.54107	2.54107	0.290428	0.837288	2.86773	2.82276	2.84525	2.44125	0.0843064
V08017	AMD16557.1.15.1	Flaviviridae	Zika virus	Zika virus isolate Brazil-ZKV2015	Flavivirus RNA-directed RNA polymerase; pfam00972	2.49359	2.50865	2.50112	0.0111899	0.995536	2.54999	2.55025	2.53169	0.354324	0.874096	2.63162	2.47934	2.58206	0.917409	0.681602
V08018	AMD16557.1.15.2	Flaviviridae	Zika virus	Zika virus isolate Brazil-ZKV2015	Flavivirus RNA-directed RNA polymerase; pfam00972	2.58433	2.53405	2.55919	0.295947	0.76727	2.53189	2.39636	2.49351	-0.0458808	0.974119	2.60792	2.32119	2.46455	-0.354461	0.859327
V08020	AMD16557.1.3.1	Flaviviridae	Zika virus	Zika virus isolate Brazil-ZKV2015	Flavivirus glycoprotein, central and dimerization domains; pfam00869	2.28755	2.36264	2.3251	-1.51472	0.381833	2.62892	2.4148	2.52186	0.1893	0.912971	2.37589	2.67683	2.52636	0.228288	0.895141
V08021	AMD16557.1.4.1	Flaviviridae	Zika virus	Zika virus isolate Brazil-ZKV2015	Immunoglobulin-like domain III (C-terminal domain) of Flavivirus envelope glycoprotein E; cd12149	2.24488	2.32442	2.28465	-2.40769	0.281591	2.47115	2.45623	2.43816	-0.691415	0.757162	2.35612	2.54847	2.45229	-0.533362	0.811472
V08022	AMD16557.1.5.1	Flaviviridae	Zika virus	Zika virus isolate Brazil-ZKV2015	flavivirus envelope glycoprotein E, stem/anchor domain; TIGR04240"	2.73689	2.52408	2.63048	1.30483	0.514135	2.51743	2.63567	2.57655	0.765493	0.701908	2.58511	2.55961	2.57236	0.723632	0.717489
V08023	AMD16557.1.6.1	Flaviviridae	Zika virus	Zika virus isolate Brazil-ZKV2015	Flavivirus non-structural Protein NS1; pfam00948	2.56384	2.50819	2.53602	0.402666	0.857092	2.53174	2.64966	2.5907	1.01405	0.65019	2.54519	2.64249	2.59384	1.04914	0.638933
V08024	AMD16557.1.7.1	Flaviviridae	Zika virus	Zika virus isolate Brazil-ZKV2015	Flavivirus non-structural protein NS2A; pfam01005	2.46669	2.56802	2.4905	-0.0949513	0.962134	2.6926	2.63393	2.66918	1.69182	0.397603	2.46383	2.24346	2.33766	-1.6234	0.416964
V08025	AMD16557.1.8.1	Flaviviridae	Zika virus	Zika virus isolate Brazil-ZKV2015	Flavivirus non-structural protein NS2B; pfam01002	2.63407	2.67114	2.6526	0.763017	0.445453	2.66723	2.3774	2.52232	0.11158	0.911156	2.19658	2.23259	2.21459	-1.42707	0.153558
V08026	AMD16557.1.9.1	Flaviviridae	Zika virus	Zika virus isolate Brazil-ZKV2015	Peptidase S7, Flavivirus NS3 serine protease; pfam00949	2.24841	2.22981	2.26404	-2.04348	0.238078	2.43213	2.22854	2.26109	-2.06899	0.23227	2.35545	2.39873	2.37709	-1.22906	0.538864
V00078	AP_000113.1.1	Adenoviridae	Human mastadenovirus A	Human mastadenovirus A	pTP [Human mastadenovirus A].	2.56864	2.53067	2.54965	0.555155	0.803923	2.63626	2.49104	2.56365	0.711682	0.750277	2.52293	2.52809	2.52551	0.285177	0.898517
V00079	AP_000125.1.1	Adenoviridae	Human mastadenovirus A	Human mastadenovirus A	33K [Human mastadenovirus A].	NA	2.21918	2.21918	-1.40412	0.160282	NA	2.12375	2.12375	-1.88123	0.0599405	2.70653	2.56996	2.68081	1.27854	0.365961
V00081	AP_000129.1.1	Adenoviridae	Human mastadenovirus A	Human mastadenovirus A	E3 CR1-alpha1 [Human mastadenovirus A].	2.41782	2.59081	2.48521	-0.128102	0.941043	2.4325	2.54233	2.50111	0.0124003	0.995575	2.46231	2.4904	2.47222	-0.277794	0.889532
V00082	AP_000130.1.1	Adenoviridae	Human mastadenovirus A	Human mastadenovirus A	E3 CR1-beta1 [Human mastadenovirus A].	2.59854	NA	2.59854	0.696751	0.622241	NA	2.50387	2.50387	0.0193377	0.984572	2.17546	NA	2.17546	-1.6227	0.104654
V00083	AP_000132.1.1	Adenoviridae	Human mastadenovirus A	Human mastadenovirus A	E3 RID-beta [Human mastadenovirus A].	2.46975	2.66428	2.56701	0.749229	0.737576	2.63931	2.59303	2.61617	1.29882	0.561343	2.54898	2.60732	2.57815	0.873739	0.695984
V00086	AP_000140.1.1	Adenoviridae	Human mastadenovirus A	Human mastadenovirus A	E4 ORF2 [Human mastadenovirus A].	2.60007	2.4895	2.54479	0.387864	0.822809	2.17625	2.58111	2.392	-0.935268	0.589213	2.57871	2.53279	2.55575	0.482838	0.780424
V00087	AP_000141.1.1	Adenoviridae	Human mastadenovirus A	Human mastadenovirus A	E4 ORF1 [Human mastadenovirus A].	2.44195	2.4352	2.47328	-0.23138	0.893729	2.7685	2.15275	2.32572	-1.23236	0.38353	2.44344	2.32592	2.3626	-1.18996	0.492067
V00377	AP_000142.1.1	Adenoviridae	Human mastadenovirus D	Human mastadenovirus D	E1B 19K [Human mastadenovirus D].	2.16429	NA	2.16429	-1.67856	0.0932369	2.44912	NA	2.44912	-0.35979	0.799179	2.45517	NA	2.45517	-0.224144	0.822645
V00379	AP_000143.1.2	Adenoviridae	Human mastadenovirus D	Human mastadenovirus D	pol [Human mastadenovirus D].	2.49962	2.54355	2.52158	0.215831	0.914063	2.53992	2.51735	2.52864	0.286361	0.886148	2.36037	2.5076	2.43398	-0.660151	0.741343
V00380	AP_000143.1.3	Adenoviridae	Human mastadenovirus D	Human mastadenovirus D	pol [Human mastadenovirus D].	2.58138	2.30696	2.44417	-0.483523	0.78012	2.51057	2.49695	2.48709	-0.111762	0.948551	2.53232	2.46351	2.49792	-0.0180356	0.991692
V00381	AP_000143.1.4	Adenoviridae	Human mastadenovirus D	Human mastadenovirus D	pol [Human mastadenovirus D].	NA	2.03121	2.03121	-2.34397	0.0190799	2.45176	2.23786	2.38791	-0.970759	0.57516	2.39185	2.42444	2.48381	-0.140236	0.935469
V00382	AP_000144.1.1	Adenoviridae	Human mastadenovirus D	Human mastadenovirus D	pTP [Human mastadenovirus D].	2.5806	2.50127	2.54094	0.457716	0.837809	2.57799	2.49329	2.53564	0.39848	0.858561	2.65135	2.43032	2.54084	0.456565	0.838211
V00384	AP_000145.1.1	Adenoviridae	Human mastadenovirus D	Human mastadenovirus D	52K [Human mastadenovirus D].	2.41317	2.41789	2.41553	-0.731498	0.672784	2.46627	2.5799	2.52309	0.199932	0.908104	2.73565	2.55601	2.64583	1.26294	0.465904
V00385	AP_000146.1.1	Adenoviridae	Human mastadenovirus D	Human mastadenovirus D	pIIIa [Human mastadenovirus D].	2.48568	2.39504	2.44036	-0.666785	0.765554	2.40049	2.57114	2.48582	-0.158569	0.943466	2.40545	2.45532	2.43038	-0.778349	0.727774
V00386	AP_000147.1.1	Adenoviridae	Human mastadenovirus D	Human mastadenovirus D	III [Human mastadenovirus D].	2.37008	2.43489	2.40248	-1.09026	0.625848	2.56203	2.59444	2.57823	0.874682	0.695672	2.51766	2.42563	2.47164	-0.317021	0.887257
V00387	AP_000149.1.1	Adenoviridae	Human mastadenovirus D	Human mastadenovirus D	pVI [Human mastadenovirus D].	2.44514	2.41756	2.43135	-0.767494	0.731423	2.46017	2.50465	2.48241	-0.196658	0.929918	2.33106	2.65784	2.49445	-0.0620507	0.977862
V00389	AP_000151.1.1	Adenoviridae	Human mastadenovirus D	Human mastadenovirus D	E3 CR1-alpha1 [Human mastadenovirus D].	3.14543	2.91642	3.03092	2.65462	0.00793974	2.86838	2.72535	2.79686	1.48431	0.137727	2.47252	2.80728	2.69945	1.41032	0.318646
V00390	AP_000152.1.1	Adenoviridae	Human mastadenovirus D	Human mastadenovirus D	E3 gp19K [Human mastadenovirus D].	2.46098	2.41473	2.44944	-0.565246	0.800434	2.67319	2.73064	2.70191	2.25744	0.312706	2.62458	2.57378	2.59918	1.10885	0.61997
V00391	AP_000153.1.1	Adenoviridae	Human mastadenovirus D	Human mastadenovirus D	E3 CR1-gamma1 [Human mastadenovirus D].	2.22141	NA	2.22141	-1.39296	0.163632	2.70137	2.47784	2.53583	0.358257	0.857837	2.48933	2.68166	2.52466	0.174349	0.901883
V00392	AP_000154.1.1	Adenoviridae	Human mastadenovirus D	Human mastadenovirus D	E3 RID-beta [Human mastadenovirus D].	2.42211	2.69169	2.5569	0.636112	0.776044	2.60262	2.63746	2.64655	1.63847	0.463713	2.44572	2.47037	2.45804	-0.4691	0.833833
V00393	AP_000155.1.1	Adenoviridae	Human mastadenovirus D	Human mastadenovirus D	E3 14.7K [Human mastadenovirus D].	2.41779	2.7203	2.50112	0.0125556	0.99552	2.37445	2.60084	2.50782	0.0781668	0.968824	2.39103	2.52488	2.45795	-0.420474	0.833483
V00395	AP_000157.1.1	Adenoviridae	Human mastadenovirus D	Human mastadenovirus D	fiber [Human mastadenovirus D].	2.62365	2.58443	2.60404	1.04042	0.602916	2.66598	2.43079	2.4871	-0.14419	0.948585	2.49297	2.46674	2.4684	-0.315956	0.874474
V00396	AP_000158.1.1	Adenoviridae	Human mastadenovirus D	Human mastadenovirus D	E4 34K [Human mastadenovirus D].	2.67549	2.83061	2.74763	2.47631	0.215659	2.46364	2.68671	2.57686	0.768611	0.700752	2.40321	2.44729	2.42525	-0.373756	0.708586
V00397	AP_000159.1.1	Adenoviridae	Human mastadenovirus D	Human mastadenovirus D	E4 ORF4 [Human mastadenovirus D].	2.81162	2.77145	2.80577	3.41865	0.126298	2.73059	2.58707	2.66375	1.63747	0.412938	2.54745	2.6636	2.61538	1.28996	0.564016
V00398	AP_000160.1.1	Adenoviridae	Human mastadenovirus D	Human mastadenovirus D	E4 ORF3 [Human mastadenovirus D].	2.58789	2.64289	2.61539	0.815948	0.563965	2.7262	2.49886	2.52423	0.209826	0.903578	2.91658	2.59106	2.75382	1.79481	0.204398
V00253	AP_000161.1.1	Adenoviridae	Human mastadenovirus C	Human adenovirus C serotype 2	E1A [Human adenovirus 2].	2.27915	2.4549	2.36702	-1.15162	0.506121	2.43521	2.4965	2.46586	-0.295693	0.864445	2.27485	2.38501	2.32993	-1.47285	0.395129
V00254	AP_000175.1.1	Adenoviridae	Human mastadenovirus C	Human adenovirus C serotype 2	hexon [Human adenovirus 2].	2.51351	2.44214	2.47783	-0.247913	0.91172	2.40595	2.45317	2.42956	-0.787548	0.724687	2.51551	2.37859	2.44705	-0.59199	0.791205
V00255	AP_000175.1.2	Adenoviridae	Human mastadenovirus C	Human adenovirus C serotype 2	hexon [Human adenovirus 2].	2.48465	2.47823	2.49143	-0.0958711	0.965801	2.37717	2.47386	2.45331	-0.521964	0.815428	2.52982	2.53676	2.56484	0.724956	0.745779
V00259	AP_000187.1.1	Adenoviridae	Human mastadenovirus C	Human adenovirus C serotype 2	E3 RID beta [Human adenovirus 2].	2.44678	2.52479	2.48486	-0.151392	0.939661	2.54369	2.62687	2.58958	0.895794	0.654228	2.66656	2.41033	2.53844	0.384437	0.847571
V00302	AP_000202.1.1	Adenoviridae	Human mastadenovirus C	Human adenovirus C serotype 5	pol [Human adenovirus 5].	2.47349	2.51272	2.49311	-0.0770787	0.972502	2.49301	2.57368	2.53335	0.372848	0.867573	2.57963	2.38965	2.48464	-0.171706	0.938791
V00303	AP_000202.1.2	Adenoviridae	Human mastadenovirus C	Human adenovirus C serotype 5	pol [Human adenovirus 5].	2.6655	2.41297	2.53923	0.438648	0.844478	2.57675	2.52337	2.55006	0.559702	0.802351	2.42899	2.39804	2.41352	-0.966898	0.665443
V00304	AP_000202.1.3	Adenoviridae	Human mastadenovirus C	Human adenovirus C serotype 5	pol [Human adenovirus 5].	2.52412	2.49486	2.50949	0.0948902	0.962158	2.52217	2.43874	2.43438	-0.73368	0.742827	2.47268	2.59251	2.5326	0.325986	0.870524
V00306	AP_000209.1.1	Adenoviridae	Human mastadenovirus C	Human adenovirus C serotype 5	pX [Human adenovirus 5].	2.52998	2.42656	2.47827	-0.242996	0.913463	2.37139	2.42125	2.39632	-1.15915	0.604188	2.49282	2.66059	2.5564	0.630567	0.777945
V00307	AP_000213.1.1	Adenoviridae	Human mastadenovirus C	Human adenovirus C serotype 5	DBP [Human adenovirus 5].	2.43378	2.3067	2.40108	-1.10598	0.620875	2.75653	2.34226	2.41209	-0.879127	0.660253	2.49776	2.28245	2.32283	-1.98084	0.375694
V00308	AP_000219.1.1	Adenoviridae	Human mastadenovirus C	Human adenovirus C serotype 5	E3 CR1-alpha0 [Human adenovirus 5].	2.55392	2.55248	2.5532	0.594809	0.790234	2.50644	2.66489	2.58566	0.957729	0.668426	2.48811	2.57551	2.53181	0.355686	0.873616
V00310	AP_000222.1.1	Adenoviridae	Human mastadenovirus C	Human adenovirus C serotype 5	E3 RID-alpha [Human adenovirus 5].	2.56516	2.51279	2.53897	0.435751	0.845492	2.5731	2.58229	2.5777	0.868659	0.697664	2.52129	2.42817	2.47473	-0.28254	0.89945
V00311	AP_000223.1.1	Adenoviridae	Human mastadenovirus C	Human adenovirus C serotype 5	E3 RID-beta [Human adenovirus 5].	2.64904	2.29571	2.42317	-0.858984	0.700868	2.66809	2.46724	2.46216	-0.423026	0.849949	2.50285	2.59004	2.54645	0.519271	0.816363
V00312	AP_000227.1.1	Adenoviridae	Human mastadenovirus C	Human adenovirus C serotype 5	E4 ORF6/7 [Human adenovirus 5].	1.51113	1.85538	1.68325	-4.08374	4.43e-05	1.50702	1.92502	1.91511	-4.13581	0.00345051	1.95109	1.70146	1.87269	-4.43573	0.00170956
V00313	AP_000229.1.1	Adenoviridae	Human mastadenovirus C	Human adenovirus C serotype 5	E4 ORF4 [Human adenovirus 5].	3.08607	2.90866	2.99736	4.97361	0.0128896	2.71819	2.70961	2.7139	2.13897	0.284851	2.66805	2.72331	2.69568	1.95679	0.32788
V00314	AP_000231.1.1	Adenoviridae	Human mastadenovirus C	Human adenovirus C serotype 5	E4 ORFB [Human adenovirus 5].	2.31663	2.47322	2.40863	-0.913723	0.647771	2.6037	2.76114	2.68242	1.57981	0.361714	2.56429	2.54555	2.59738	0.973816	0.626323
V00176	AP_000263.1.1	Adenoviridae	Human mastadenovirus B	Simian adenovirus 21	E1B 55K [Simian adenovirus 21].	2.75192	2.79972	2.78558	2.85579	0.153322	2.31908	2.68531	2.53436	0.38413	0.863604	2.74617	2.58333	2.64228	1.59079	0.476822
V00178	AP_000265.1.1	Adenoviridae	Human mastadenovirus B	Simian adenovirus 21	IVa2 [Simian adenovirus 21].	2.39055	2.25338	2.32197	-1.54181	0.373377	2.2593	2.34719	2.36612	-1.15945	0.503233	2.5084	2.56202	2.53521	0.304906	0.860264
V00180	AP_000266.1.2	Adenoviridae	Human mastadenovirus B	Simian adenovirus 21	pol [Simian adenovirus 21].	2.26091	2.2906	2.27575	-2.50716	0.262187	2.38835	2.47959	2.43397	-0.738242	0.741285	2.14435	2.13135	2.13785	-4.04895	0.07018
V00181	AP_000266.1.3	Adenoviridae	Human mastadenovirus B	Simian adenovirus 21	pol [Simian adenovirus 21].	2.49994	2.30493	2.40243	-0.975651	0.625674	2.40592	2.38587	2.39589	-1.04106	0.602695	2.56602	2.53892	2.55247	0.524684	0.793058
V00182	AP_000266.1.4	Adenoviridae	Human mastadenovirus B	Simian adenovirus 21	pol [Simian adenovirus 21].	2.66528	2.38878	2.52703	0.270308	0.89249	2.36383	2.6676	2.51572	0.157166	0.937364	2.60244	2.4109	2.50667	0.0666988	0.973396
V00183	AP_000267.1.1	Adenoviridae	Human mastadenovirus B	Simian adenovirus 21	pTP [Simian adenovirus 21].	2.33191	NA	2.33191	-0.840448	0.400657	NA	2.77851	2.77851	1.39257	0.163749	NA	NA	NA	NA	NA
V00184	AP_000269.1.1	Adenoviridae	Human mastadenovirus B	Simian adenovirus 21	pIIIa [Simian adenovirus 21].	2.88042	NA	2.88042	1.90211	0.0571571	NA	NA	NA	NA	NA	NA	2.17448	2.17448	-1.6276	0.10361
V00186	AP_000270.1.1	Adenoviridae	Human mastadenovirus B	Simian adenovirus 21	III [Simian adenovirus 21].	2.41545	NA	2.41545	-0.732255	0.672465	2.61151	2.31762	2.46456	-0.177188	0.859361	2.39245	2.39221	2.39212	-0.934268	0.589611
V00187	AP_000272.1.1	Adenoviridae	Human mastadenovirus B	Simian adenovirus 21	V [Simian adenovirus 21].	2.18192	2.20843	2.19518	-2.63985	0.127479	2.53216	2.07931	2.30574	-1.68237	0.331391	2.16842	2.02023	2.09433	-3.51321	0.042524
V00189	AP_000275.1.1	Adenoviridae	Human mastadenovirus B	Simian adenovirus 21	hexon [Simian adenovirus 21].	2.79243	2.43028	2.61135	0.787374	0.577693	2.43922	2.42155	2.43038	-0.492264	0.727778	2.45232	2.38828	2.50888	0.0628051	0.964578
V00190	AP_000275.1.2	Adenoviridae	Human mastadenovirus B	Simian adenovirus 21	hexon [Simian adenovirus 21].	2.56965	2.19655	2.48773	-0.0867586	0.951082	2.45491	2.55351	2.50096	0.00681451	0.996155	2.40341	2.38625	2.39483	-0.525846	0.598995
V00192	AP_000276.1.1	Adenoviridae	Human mastadenovirus B	Simian adenovirus 21	protease [Simian adenovirus 21].	2.19804	2.21183	2.20494	-3.2989	0.140128	2.17364	2.10947	2.14156	-4.00752	0.0730983	1.75862	1.86756	1.81309	-7.67988	0.000593549
V00193	AP_000277.1.1	Adenoviridae	Human mastadenovirus B	Simian adenovirus 21	DBP [Simian adenovirus 21].	2.4175	2.44818	2.43284	-0.750911	0.737008	2.68118	3.03833	2.90309	4.50673	0.0438553	2.51278	2.59586	2.55432	0.607274	0.785944
V00194	AP_000278.1.1	Adenoviridae	Human mastadenovirus B	Simian adenovirus 21	100K [Simian adenovirus 21].	2.44175	2.50626	2.474	-0.259988	0.896571	2.61964	2.37068	2.46157	-0.384277	0.847634	2.29917	2.52497	2.41207	-0.879303	0.66019
V00196	AP_000279.1.1	Adenoviridae	Human mastadenovirus B	Simian adenovirus 21	33K [Simian adenovirus 21].	1.68251	1.92772	1.80511	-3.47443	0.000511945	1.86945	1.99001	1.92973	-2.85135	0.00435337	2.15432	1.80954	1.98193	-2.59035	0.00958786
V00199	AP_000282.1.1	Adenoviridae	Human mastadenovirus B	Simian adenovirus 21	E3 12.5K [Simian adenovirus 21].	2.4644	2.58474	2.56412	0.71688	0.748515	2.73571	2.56362	2.59032	0.903242	0.651542	2.5389	2.44501	2.46981	-0.301868	0.880028
V00201	AP_000284.1.1	Adenoviridae	Human mastadenovirus B	Simian adenovirus 21	E3 gp19K [Simian adenovirus 21].	2.46415	2.41331	2.44863	-0.574327	0.797297	2.53487	2.38105	2.45796	-0.420386	0.833517	2.50707	2.4794	2.49323	-0.0585927	0.973014
V00202	AP_000285.1.1	Adenoviridae	Human mastadenovirus B	Simian adenovirus 21	E3 CR1-beta1 [Simian adenovirus 21].	2.30152	2.45123	2.32095	-1.2661	0.370643	2.52195	2.8538	2.68787	0.939358	0.347547	2.46076	2.38538	2.42307	-0.543958	0.700507
V00204	AP_000287.1.1	Adenoviridae	Human mastadenovirus B	Simian adenovirus 21	E3 CR1-delta0 [Simian adenovirus 21].	2.54486	2.62347	2.58417	0.841671	0.673875	2.42592	2.56313	2.49453	-0.0547152	0.978175	2.40417	2.57011	2.48235	-0.176535	0.929664
V00206	AP_000289.1.1	Adenoviridae	Human mastadenovirus B	Simian adenovirus 21	E3 RID-beta [Simian adenovirus 21].	2.56602	2.43983	2.50292	0.0292484	0.988332	2.47314	2.47531	2.4795	-0.22923	0.918348	2.30478	2.34436	2.31167	-1.88332	0.346367
V00207	AP_000290.1.1	Adenoviridae	Human mastadenovirus B	Simian adenovirus 21	E3 14.7K [Simian adenovirus 21].	2.53202	2.52949	2.55466	0.546565	0.784636	2.39325	2.6838	2.49513	-0.0486708	0.980585	2.45013	2.29972	2.42971	-0.702874	0.72526
V00208	AP_000291.1.1	Adenoviridae	Human mastadenovirus B	Simian adenovirus 21	U exon, partial [Simian adenovirus 21].	2.53686	2.62336	2.58011	0.895635	0.688759	2.47254	2.68698	2.57976	0.891705	0.690053	2.5846	2.44522	2.51491	0.166702	0.940572
V00209	AP_000292.1.1	Adenoviridae	Human mastadenovirus B	Simian adenovirus 21	fiber [Simian adenovirus 21].	2.37171	2.54426	2.48673	-0.114919	0.9471	2.58125	2.22339	2.40232	-0.4884	0.625267	2.40798	2.61053	2.50925	0.08015	0.963091
V00210	AP_000293.1.1	Adenoviridae	Human mastadenovirus B	Simian adenovirus 21	E4 ORF6/7 [Simian adenovirus 21].	1.52086	1.83404	1.67745	-9.19642	3.91e-05	2.05146	1.76732	1.90939	-6.6032	0.00314659	1.79091	1.68338	1.73715	-8.52896	0.000136589
V00211	AP_000294.1.1	Adenoviridae	Human mastadenovirus B	Simian adenovirus 21	E4 34K [Simian adenovirus 21].	2.49201	2.44404	2.46803	-0.357485	0.872982	2.55477	2.42364	2.4892	-0.120715	0.956947	2.39468	2.52492	2.4598	-0.449442	0.840701
V00212	AP_000295.1.1	Adenoviridae	Human mastadenovirus B	Simian adenovirus 21	E4 ORF4 [Simian adenovirus 21].	2.70797	2.25217	2.5721	0.720992	0.718476	2.69376	2.55027	2.60421	1.16514	0.602322	2.70436	2.56643	2.59088	1.01606	0.649545
V00213	AP_000296.1.1	Adenoviridae	Human mastadenovirus B	Simian adenovirus 21	E4 ORF3 [Simian adenovirus 21].	2.74041	2.75941	2.72669	2.53444	0.257032	2.62851	2.56721	2.58052	0.900195	0.687258	2.69205	2.57245	2.61703	1.30838	0.558463
V00215	AP_000298.1.1	Adenoviridae	Human mastadenovirus B	Simian adenovirus 21	E4 ORF1 [Simian adenovirus 21].	2.78604	2.62781	2.70693	2.06928	0.300836	2.39132	2.32334	2.35733	-1.42673	0.475621	2.59627	2.6004	2.59834	0.983359	0.622946
V00217	AP_000520.1.1	Adenoviridae	Human mastadenovirus C	Human adenovirus C serotype 1	E3 CR1-alpha0 [Human adenovirus 1].	2.57481	2.66335	2.61553	1.29168	0.563496	2.44772	2.50976	2.50097	0.0108786	0.996118	2.4501	2.46766	2.48747	-0.140143	0.950026
V00218	AP_000522.1.1	Adenoviridae	Human mastadenovirus C	Human adenovirus C serotype 1	E3 CR1-beta0 [Human adenovirus 1].	2.53902	2.5255	2.53226	0.360636	0.871872	2.60553	2.46216	2.53384	0.378359	0.865634	2.45167	2.46792	2.45314	-0.523892	0.814759
V00219	AP_000523.1.1	Adenoviridae	Human mastadenovirus C	Human adenovirus C serotype 1	E3 RID-alpha [Human adenovirus 1].	2.54869	2.68569	2.61719	1.1719	0.557909	2.60973	2.5596	2.58466	0.846614	0.672071	2.61568	2.45501	2.53534	0.353449	0.859725
V00220	AP_000525.1.1	Adenoviridae	Human mastadenovirus C	Human adenovirus C serotype 1	E3 14.7K [Human adenovirus 1].	2.66208	2.58832	2.66121	1.39614	0.420208	2.15497	2.50181	2.35856	-1.41437	0.479452	2.36658	2.5594	2.41507	-0.735551	0.671077
V00221	AP_000528.1.1	Adenoviridae	Human mastadenovirus C	Human adenovirus C serotype 1	E4 ORF6/7 [Human adenovirus 1].	1.99078	2.10883	2.09395	-4.53977	0.0423314	2.01464	1.69759	1.78633	-7.13668	0.000359248	2.24188	2.03814	2.14001	-3.59989	0.0718691
V00133	AP_000536.1.1	Adenoviridae	Human mastadenovirus B	Human adenovirus B serotype 7	E1B 55K [Human adenovirus 7].	2.88595	2.74103	2.81349	3.50494	0.117008	2.71106	2.56769	2.60821	1.20984	0.588468	2.69533	2.44996	2.5082	0.0916378	0.967311
V00135	AP_000538.1.1	Adenoviridae	Human mastadenovirus B	Human adenovirus B serotype 7	IVa2 [Human adenovirus 7].	2.3807	2.87297	2.62684	1.26836	0.525963	2.58777	2.44275	2.49661	-0.0338818	0.986484	2.46266	2.51495	2.4888	-0.111953	0.95536
V00136	AP_000539.1.1	Adenoviridae	Human mastadenovirus B	Human adenovirus B serotype 7	pol [Human adenovirus 7].	2.40972	NA	2.40972	-0.781824	0.651711	2.52657	2.65646	2.59151	0.915145	0.64726	2.5329	2.38888	2.4912	-0.0762169	0.964901
V00137	AP_000539.1.2	Adenoviridae	Human mastadenovirus B	Human adenovirus B serotype 7	pol [Human adenovirus 7].	2.41521	2.51685	2.44184	-0.650276	0.771195	2.54288	2.30383	2.42336	-0.85691	0.701555	2.52222	2.42205	2.47213	-0.311551	0.889189
V00138	AP_000539.1.3	Adenoviridae	Human mastadenovirus B	Human adenovirus B serotype 7	pol [Human adenovirus 7].	2.39493	2.59143	2.49318	-0.0762195	0.972808	2.49153	2.61818	2.55485	0.61329	0.783876	2.47141	2.48003	2.47572	-0.27147	0.90337
V00139	AP_000539.1.4	Adenoviridae	Human mastadenovirus B	Human adenovirus B serotype 7	pol [Human adenovirus 7].	2.52041	2.45083	2.48562	-0.101649	0.9427	2.6395	2.51603	2.57776	0.549865	0.697414	2.32013	2.41484	2.36749	-0.937008	0.507609
V00140	AP_000540.1.1	Adenoviridae	Human mastadenovirus B	Human adenovirus B serotype 7	pTP [Human adenovirus 7].	2.73375	2.4999	2.63847	1.54818	0.488707	2.44402	2.45471	2.4557	-0.495309	0.824696	2.3501	2.47204	2.38357	-1.30168	0.560481
V00143	AP_000542.1.1	Adenoviridae	Human mastadenovirus B	Human adenovirus B serotype 7	pIIIa [Human adenovirus 7].	2.53911	2.48492	2.5468	0.523269	0.814975	2.49405	2.352	2.4166	-0.932467	0.67667	2.62979	2.52968	2.51884	0.188398	0.924951
V00144	AP_000542.1.2	Adenoviridae	Human mastadenovirus B	Human adenovirus B serotype 7	pIIIa [Human adenovirus 7].	2.73669	2.66113	2.69891	1.9891	0.319954	2.52559	2.48071	2.50315	0.035208	0.987437	2.67286	2.47088	2.57187	0.71872	0.719326
V00145	AP_000543.1.1	Adenoviridae	Human mastadenovirus B	Human adenovirus B serotype 7	III [Human adenovirus 7].	2.52485	2.44481	2.48483	-0.169605	0.939539	2.53068	2.42728	2.47898	-0.234959	0.916315	2.63327	2.38008	2.50667	0.0667145	0.97339
V00146	AP_000545.1.1	Adenoviridae	Human mastadenovirus B	Human adenovirus B serotype 7	V [Human adenovirus 7].	2.04868	2.24796	2.14832	-1.7584	0.0786793	2.43907	2.25692	2.348	-0.760016	0.447245	2.26943	1.99103	2.13023	-1.84885	0.0644795
V00147	AP_000546.1.1	Adenoviridae	Human mastadenovirus B	Human adenovirus B serotype 7	pX [Human adenovirus 7].	2.44937	2.50073	2.47505	-0.278938	0.900725	2.58138	2.345	2.46319	-0.411539	0.853977	2.54459	2.49364	2.51912	0.213723	0.923854
V00148	AP_000548.1.1	Adenoviridae	Human mastadenovirus B	Human adenovirus B serotype 7	hexon [Human adenovirus 7].	2.44426	2.56001	2.50385	0.0430638	0.984635	2.60956	2.37588	2.49314	-0.0767449	0.972621	2.59892	2.64309	2.62337	1.37936	0.537321
V00149	AP_000548.1.2	Adenoviridae	Human mastadenovirus B	Human adenovirus B serotype 7	hexon [Human adenovirus 7].	2.33049	2.52046	2.4762	-0.237976	0.905285	2.49764	2.36763	2.43263	-0.673667	0.736242	2.49875	2.40191	2.45033	-0.496671	0.803875
V00150	AP_000548.1.3	Adenoviridae	Human mastadenovirus B	Human adenovirus B serotype 7	hexon [Human adenovirus 7].	2.55169	2.24595	2.48963	-0.103697	0.958649	2.50836	2.57119	2.53978	0.397752	0.84236	2.33818	2.54002	2.41058	-0.894232	0.654791
V00151	AP_000549.1.1	Adenoviridae	Human mastadenovirus B	Human adenovirus B serotype 7	protease [Human adenovirus 7].	2.38011	2.15607	2.35024	-1.29699	0.453966	2.15809	1.9285	2.05708	-3.83581	0.026787	2.32011	2.2736	2.29685	-1.7593	0.309757
V00152	AP_000550.1.1	Adenoviridae	Human mastadenovirus B	Human adenovirus B serotype 7	DBP [Human adenovirus 7].	2.55388	2.50515	2.52952	0.295182	0.882666	2.72042	2.90006	2.81024	3.10239	0.120855	2.55319	2.79239	2.67279	1.72789	0.387618
V00153	AP_000551.1.1	Adenoviridae	Human mastadenovirus B	Human adenovirus B serotype 7	100K [Human adenovirus 7].	2.57437	2.55661	2.58011	0.895641	0.688757	2.45152	2.40152	2.41736	-0.923976	0.679449	2.50687	2.41168	2.46488	-0.392626	0.860618
V00155	AP_000552.1.1	Adenoviridae	Human mastadenovirus B	Human adenovirus B serotype 7	33K [Human adenovirus 7].	1.80439	1.89407	1.84923	-7.27583	0.00113853	2.01532	1.7552	1.88526	-6.873	0.00211421	2.23687	1.78577	2.01132	-5.46364	0.014549
V00157	AP_000554.1.1	Adenoviridae	Human mastadenovirus B	Human adenovirus B serotype 7	pVIII [Human adenovirus 7].	2.85426	2.19619	2.52523	0.12613	0.899629	2.34907	2.69207	2.52057	0.102857	0.918076	2.38416	2.17274	2.27845	-1.10775	0.267968
V00158	AP_000555.1.1	Adenoviridae	Human mastadenovirus B	Human adenovirus B serotype 7	E3 12.5K [Human adenovirus 7].	2.6658	2.70987	2.68783	1.87835	0.347641	2.42338	2.52482	2.4741	-0.289567	0.896963	2.50147	2.56572	2.53359	0.335948	0.866604
V00159	AP_000556.1.1	Adenoviridae	Human mastadenovirus B	Human adenovirus B serotype 7	E3 CR1-alpha0 [Human adenovirus 7].	2.11318	NA	2.11318	-1.93408	0.053103	2.55643	2.38455	2.44185	-0.503637	0.771224	2.42598	2.28462	2.33174	-1.45721	0.400169
V00161	AP_000558.1.1	Adenoviridae	Human mastadenovirus B	Human adenovirus B serotype 7	E3 CR1-beta1 [Human adenovirus 7].	NA	2.73755	2.73755	2.05727	0.234926	2.27382	2.60681	2.34406	-1.10264	0.435576	NA	NA	NA	NA	NA
V00162	AP_000559.1.1	Adenoviridae	Human mastadenovirus B	Human adenovirus B serotype 7	E3 CR1-gamma1 [Human adenovirus 7].	2.40411	2.49715	2.50648	0.0458237	0.974151	2.26816	2.40438	2.35797	-1.23005	0.477599	2.47249	2.57996	2.43419	-0.658081	0.742125
V00163	AP_000560.1.1	Adenoviridae	Human mastadenovirus B	Human adenovirus B serotype 7	E3 RID-alpha [Human adenovirus 7].	2.12494	2.40404	2.24718	-2.5282	0.206194	2.55987	2.28787	2.41957	-0.804301	0.687573	2.55351	2.48617	2.49804	-0.0219307	0.992175
V00164	AP_000561.1.1	Adenoviridae	Human mastadenovirus B	Human adenovirus B serotype 7	E3 RID-beta [Human adenovirus 7].	2.31831	2.68776	2.58633	0.747675	0.665981	2.44437	2.45317	2.44877	-0.362247	0.797837	2.64534	2.42861	2.53697	0.320203	0.853332
V00165	AP_000562.1.1	Adenoviridae	Human mastadenovirus B	Human adenovirus B serotype 7	E3 14.7K [Human adenovirus 7].	2.56825	2.29081	2.4213	-0.78696	0.693965	2.56002	2.29657	2.4283	-0.620972	0.719955	2.34171	2.47406	2.40929	-1.01411	0.650171
V00166	AP_000563.1.1	Adenoviridae	Human mastadenovirus B	Human adenovirus B serotype 7	U exon, partial [Human adenovirus 7].	2.45874	2.58401	2.45495	-0.390186	0.821766	2.56493	2.54731	2.57473	0.647217	0.708649	2.83274	NA	2.83274	2.35282	0.096174
V00167	AP_000564.1.1	Adenoviridae	Human mastadenovirus B	Human adenovirus B serotype 7	fiber [Human adenovirus 7].	2.50377	2.41141	2.45759	-0.367272	0.832072	2.60335	2.51157	2.55746	0.497608	0.773887	2.53038	2.51613	2.52326	0.201396	0.907434
V00169	AP_000566.1.1	Adenoviridae	Human mastadenovirus B	Human adenovirus B serotype 7	E4 34K [Human adenovirus 7].	2.51406	2.47141	2.46403	-0.402177	0.857263	2.49491	2.33763	2.41627	-0.725124	0.675471	2.57652	2.36308	2.44354	-0.631244	0.777713
V00170	AP_000567.1.1	Adenoviridae	Human mastadenovirus B	Human adenovirus B serotype 7	E4 ORF4 [Human adenovirus 7].	2.64543	2.80225	2.66308	1.82329	0.414844	2.67706	2.74422	2.73465	2.62348	0.240694	2.39947	2.68453	2.53516	0.351611	0.860447
V00171	AP_000568.1.1	Adenoviridae	Human mastadenovirus B	Human adenovirus B serotype 7	E4 ORF3 [Human adenovirus 7].	2.69385	2.72733	2.71059	2.10588	0.292369	2.63119	2.62851	2.62985	1.45175	0.516182	2.7832	2.70542	2.74431	2.44314	0.221871
V00172	AP_000569.1.1	Adenoviridae	Human mastadenovirus B	Human adenovirus B serotype 7	E4 ORF2 [Human adenovirus 7].	2.60956	2.72385	2.66671	1.66707	0.404543	2.4926	2.57381	2.5332	0.371192	0.868155	2.48026	2.45479	2.46752	-0.324774	0.871001
V00173	AP_000570.1.1	Adenoviridae	Human mastadenovirus B	Human adenovirus B serotype 7	E4 ORF1 [Human adenovirus 7].	2.8156	2.81018	2.81289	3.1289	0.117711	2.28905	2.25003	2.26954	-2.57665	0.249193	2.60601	2.48371	2.54486	0.448615	0.822518
V00088	AP_000571.1.1	Adenoviridae	Human mastadenovirus B	Human adenovirus B serotype 35	E1A [Human adenovirus 35].	2.38176	2.50916	2.44546	-0.609746	0.785094	2.2302	2.33839	2.29081	-2.09192	0.29558	2.38099	2.34733	2.36285	-1.53333	0.492885
V00092	AP_000575.1.1	Adenoviridae	Human mastadenovirus B	Human adenovirus B serotype 35	IVa2 [Human adenovirus 35].	2.43892	2.46481	2.43477	-0.729241	0.744329	2.36595	2.39053	2.39694	-1.03064	0.60633	2.5485	2.46795	2.56584	0.736126	0.742
V00093	AP_000576.1.1	Adenoviridae	Human mastadenovirus B	Human adenovirus B serotype 35	pol [Human adenovirus 35].	2.5728	2.55435	2.59181	1.02641	0.646216	2.60654	2.56171	2.55756	0.643595	0.773481	2.36517	2.67829	2.45788	-0.421235	0.833186
V00094	AP_000576.1.2	Adenoviridae	Human mastadenovirus B	Human adenovirus B serotype 35	pol [Human adenovirus 35].	2.42806	2.47947	2.42627	-0.824272	0.712407	2.35868	2.46212	2.39924	-1.12654	0.614398	2.48385	2.46119	2.49172	-0.0828343	0.966963
V00095	AP_000576.1.3	Adenoviridae	Human mastadenovirus B	Human adenovirus B serotype 35	pol [Human adenovirus 35].	2.35164	2.5353	2.44347	-0.63199	0.777457	2.44718	2.46232	2.47609	-0.267315	0.904842	2.43158	2.48068	2.45613	-0.490471	0.826381
V00096	AP_000576.1.4	Adenoviridae	Human mastadenovirus B	Human adenovirus B serotype 35	pol [Human adenovirus 35].	2.4731	2.53834	2.48808	-0.119174	0.952484	2.56691	2.46801	2.47432	-0.25679	0.897836	2.63612	2.45643	2.54628	0.517376	0.817022
V00097	AP_000577.1.1	Adenoviridae	Human mastadenovirus B	Human adenovirus B serotype 35	pTP [Human adenovirus 35].	2.56342	2.66511	2.62183	1.36209	0.542427	2.34594	2.33724	2.31882	-2.02566	0.364987	2.58884	2.37481	2.48182	-0.128519	0.92759
V00098	AP_000577.1.2	Adenoviridae	Human mastadenovirus B	Human adenovirus B serotype 35	pTP [Human adenovirus 35].	2.5461	2.53217	2.53913	0.195661	0.844875	2.49523	2.49017	2.4927	-0.0365011	0.970883	2.27854	2.5742	2.42637	-0.368144	0.712766
V00100	AP_000579.1.1	Adenoviridae	Human mastadenovirus B	Human adenovirus B serotype 35	pIIIa [Human adenovirus 35].	2.36449	2.32095	2.34272	-1.75843	0.431637	2.47608	2.60231	2.53919	0.43821	0.844631	2.40758	2.4203	2.41394	-0.962203	0.66697
V00102	AP_000580.1.1	Adenoviridae	Human mastadenovirus B	Human adenovirus B serotype 35	III [Human adenovirus 35].	2.37965	2.38152	2.38059	-1.3351	0.550458	2.645	2.37638	2.51069	0.119543	0.957364	2.48533	2.47025	2.47779	-0.248345	0.911566
V00103	AP_000582.1.1	Adenoviridae	Human mastadenovirus B	Human adenovirus B serotype 35	V [Human adenovirus 35].	2.37738	2.34626	2.36182	-0.690896	0.489631	2.69431	2.46844	2.58138	0.406881	0.684096	2.14843	2.1566	2.15252	-1.73741	0.0823156
V00106	AP_000585.1.1	Adenoviridae	Human mastadenovirus B	Human adenovirus B serotype 35	hexon [Human adenovirus 35].	2.47873	2.55913	2.51893	0.211637	0.924595	2.55019	2.53426	2.54223	0.472109	0.832783	2.47365	2.48805	2.48085	-0.21409	0.923724
V00107	AP_000585.1.2	Adenoviridae	Human mastadenovirus B	Human adenovirus B serotype 35	hexon [Human adenovirus 35].	2.36759	2.7868	2.57719	0.771926	0.699524	2.5602	2.51607	2.53814	0.38138	0.848768	2.68487	2.49746	2.59117	0.911661	0.648512
V00108	AP_000585.1.3	Adenoviridae	Human mastadenovirus B	Human adenovirus B serotype 35	hexon [Human adenovirus 35].	2.40479	NA	2.40479	-0.476065	0.634028	2.70707	2.16999	2.5748	0.528925	0.7084	2.69212	2.50085	2.64207	1.00455	0.477501
V00109	AP_000586.1.1	Adenoviridae	Human mastadenovirus B	Human adenovirus B serotype 35	protease [Human adenovirus 35].	2.42355	NA	2.42355	-0.382229	0.702291	2.65798	2.60459	2.63128	0.656416	0.511556	2.70926	2.76719	2.73822	1.19112	0.233606
V00110	AP_000587.1.1	Adenoviridae	Human mastadenovirus B	Human adenovirus B serotype 35	DBP [Human adenovirus 35].	2.41662	2.52249	2.46956	-0.340382	0.879011	2.40807	2.57766	2.45934	-0.454603	0.838897	2.41584	2.51514	2.46549	-0.385867	0.862993
V00111	AP_000588.1.1	Adenoviridae	Human mastadenovirus B	Human adenovirus B serotype 35	Shutoff protein L4	2.57329	2.39409	2.48369	-0.18236	0.935002	2.64898	2.52291	2.58594	0.960885	0.667399	2.3945	2.42123	2.40786	-1.03014	0.645018
V00113	AP_000590.1.1	Adenoviridae	Human mastadenovirus B	Human adenovirus B serotype 35	22K [Human adenovirus 35].	2.49983	2.61739	2.52268	0.253551	0.90972	2.3457	2.53131	2.47535	-0.275592	0.90191	2.45391	2.27763	2.38784	-1.254	0.57493
V00115	AP_000592.1.1	Adenoviridae	Human mastadenovirus B	Human adenovirus B serotype 35	E3 12.5K [Human adenovirus 35].	2.46343	2.42024	2.45613	-0.49052	0.826364	2.3286	2.62453	2.49867	-0.0148408	0.994704	2.3127	2.34216	2.32883	-1.91373	0.392082
V00116	AP_000593.1.1	Adenoviridae	Human mastadenovirus B	Human adenovirus B serotype 35	E3 CR1-alpha0 [Human adenovirus 35].	2.33317	2.61684	2.47501	-0.124971	0.900547	2.56934	2.70199	2.63567	0.678327	0.497565	2.24577	2.47075	2.35826	-0.708703	0.478509
V00117	AP_000594.1.1	Adenoviridae	Human mastadenovirus B	Human adenovirus B serotype 35	E3 gp19K [Human adenovirus 35].	2.25339	2.15822	2.2058	-1.47099	0.141294	2.64685	2.58017	2.61351	0.567553	0.570338	2.44733	2.6058	2.52656	0.132819	0.894337
V00120	AP_000597.1.1	Adenoviridae	Human mastadenovirus B	Human adenovirus B serotype 35	E3 RID-alpha [Human adenovirus 35].	2.1828	2.2502	2.2165	-1.41752	0.156332	2.39482	2.14117	2.268	-1.16002	0.246042	2.26382	2.8024	2.36808	-0.932832	0.509503
V00121	AP_000598.1.1	Adenoviridae	Human mastadenovirus B	Human adenovirus B serotype 35	E3 RID-beta [Human adenovirus 35].	2.46483	2.49323	2.47903	-0.104862	0.916485	2.7376	2.33516	2.53638	0.181904	0.855658	2.32016	2.24791	2.28404	-1.0798	0.280229
V00122	AP_000599.1.1	Adenoviridae	Human mastadenovirus B	Human adenovirus B serotype 35	E3 14.7K [Human adenovirus 35].	2.57259	1.68285	2.06751	-4.83543	0.0305821	2.52663	2.4503	2.48847	-0.128953	0.954012	2.3285	2.58408	2.45629	-0.4887	0.826998
V00123	AP_000600.1.1	Adenoviridae	Human mastadenovirus B	Human adenovirus B serotype 35	U exon, partial [Human adenovirus 35].	2.6289	2.64646	2.61841	1.32387	0.553817	2.36277	2.82693	2.59485	1.06046	0.635322	2.64681	2.40436	2.52558	0.286023	0.898218
V00124	AP_000601.1.1	Adenoviridae	Human mastadenovirus B	Human adenovirus B serotype 35	fiber [Human adenovirus 35].	2.20399	2.59438	2.26792	-1.64104	0.245891	NA	2.44339	2.44339	-0.283057	0.777133	2.25408	2.70077	2.60566	0.747147	0.597282
V00126	AP_000603.1.1	Adenoviridae	Human mastadenovirus B	Human adenovirus B serotype 35	E4 34K [Human adenovirus 35].	2.49674	2.41836	2.45755	-0.424468	0.831924	2.39235	2.49327	2.40721	-0.927909	0.64268	2.44859	2.57744	2.51301	0.145493	0.948121
V00127	AP_000604.1.1	Adenoviridae	Human mastadenovirus B	Human adenovirus B serotype 35	E4 ORF4 [Human adenovirus 35].	2.70377	2.70313	2.70345	1.43859	0.309039	2.60557	2.89556	2.79573	2.09116	0.139228	2.50873	2.52103	2.52616	0.261586	0.895939
V00130	AP_000607.1.1	Adenoviridae	Human mastadenovirus B	Human adenovirus B serotype 35	E4 ORF1 [Human adenovirus 35].	2.77703	2.48908	2.71003	1.81888	0.293657	2.57873	2.27571	2.34091	-1.77867	0.426355	2.5355	2.41368	2.50448	0.0501084	0.982122
E00150	B1INP5.2	NA	IEDB ORF	Clostridium botulinum (strain Okra / Type B1)	botB CLD_A0068	2.62993	2.489	2.57283	0.814254	0.715749	2.6122	2.58654	2.58394	0.938488	0.674701	NA	2.54601	2.54601	0.460082	0.81806
E00151	B1INP5.3	NA	IEDB ORF	Clostridium botulinum (strain Okra / Type B1)	botB CLD_A0068	2.27388	2.52212	2.398	-0.721262	0.610045	NA	2.1714	2.1714	-2.32352	0.100387	2.52831	2.41411	2.41987	-0.895829	0.688695
E00152	B1INP5.4	NA	IEDB ORF	Clostridium botulinum (strain Okra / Type B1)	botB CLD_A0068	2.29113	2.73687	2.63156	0.930261	0.510671	2.50208	2.43023	2.45234	-0.476606	0.811646	NA	2.45556	2.45556	-0.314262	0.824145
V06086	B1NKQ6.0.1	Reoviridae	Rotavirus A	Rotavirus A (strain Human/Indonesia/69M/1980 G8-P4[10]-I2-R2-C2-M2-A2-N2-T2-E2-H2) (RV-A)	Inner capsid protein VP2	2.30436	2.62175	2.46305	-0.261262	0.853433	2.46565	2.54366	2.50466	0.0329217	0.981428	2.50525	2.46156	2.48341	-0.117328	0.933881
V06087	B1NKQ6.0.2	Reoviridae	Rotavirus A	Rotavirus A (strain Human/Indonesia/69M/1980 G8-P4[10]-I2-R2-C2-M2-A2-N2-T2-E2-H2) (RV-A)	Inner capsid protein VP2	2.10162	NA	2.10162	-1.99188	0.0463843	2.7006	NA	2.7006	1.41845	0.315863	NA	NA	NA	NA	NA
V06089	B1NKQ8.0.1	Reoviridae	Rotavirus A	Rotavirus A (strain Human/Indonesia/69M/1980 G8-P4[10]-I2-R2-C2-M2-A2-N2-T2-E2-H2) (RV-A)	Intermediate capsid protein VP6	2.77089	2.72184	2.74636	2.46362	0.218019	2.6071	2.50737	2.55723	0.639893	0.774749	2.5075	2.51113	2.50932	0.093184	0.962838
V06054	B1NKQ9.0.1	Reoviridae	Rotavirus A	Rotavirus A (isolate Human/United Kingdom/A64/1987 G10-P11[14]-I2-R2-C2-M1-A3-N2-T6-E2-H3) (RV-A)	RNA-directed RNA polymerase	2.56341	2.39069	2.59323	0.659237	0.641107	2.24722	2.24597	2.2466	-1.79184	0.205147	2.76605	2.58921	2.67763	1.25604	0.374456
V06055	B1NKQ9.0.2	Reoviridae	Rotavirus A	Rotavirus A (isolate Human/United Kingdom/A64/1987 G10-P11[14]-I2-R2-C2-M1-A3-N2-T6-E2-H3) (RV-A)	RNA-directed RNA polymerase	2.47016	2.35169	2.48907	-0.122154	0.956434	2.67168	2.42138	2.48311	-0.16892	0.932691	2.43619	2.51962	2.45398	-0.46025	0.817995
V06056	B1NKQ9.0.3	Reoviridae	Rotavirus A	Rotavirus A (isolate Human/United Kingdom/A64/1987 G10-P11[14]-I2-R2-C2-M1-A3-N2-T6-E2-H3) (RV-A)	RNA-directed RNA polymerase	2.45998	2.44153	2.45076	-0.55056	0.805513	2.42882	2.42331	2.42606	-0.826623	0.711623	2.63884	2.43776	2.58253	0.92266	0.679881
V06057	B1NKR0.0.1	Reoviridae	Rotavirus A	Rotavirus A (isolate Human/United Kingdom/A64/1987 G10-P11[14]-I2-R2-C2-M1-A3-N2-T6-E2-H3) (RV-A)	Inner capsid protein VP2	2.64755	NA	2.64755	1.27786	0.460654	2.55486	2.52367	2.53638	0.315093	0.855646	2.79494	2.30806	2.5515	0.364149	0.796799
V06058	B1NKR0.0.2	Reoviridae	Rotavirus A	Rotavirus A (isolate Human/United Kingdom/A64/1987 G10-P11[14]-I2-R2-C2-M1-A3-N2-T6-E2-H3) (RV-A)	Inner capsid protein VP2	2.49356	2.39035	2.44196	-0.648959	0.771645	2.58074	2.44824	2.51449	0.161993	0.942247	2.52996	2.63695	2.58346	0.933063	0.676475
V06060	B1NKR1.0.1	Reoviridae	Rotavirus A	Rotavirus A (isolate Human/United Kingdom/A64/1987 G10-P11[14]-I2-R2-C2-M1-A3-N2-T6-E2-H3) (RV-A)	Protein VP3	2.44852	2.62011	2.53107	0.219727	0.876529	2.32294	2.61103	2.49718	-0.0282074	0.988747	2.45135	2.37466	2.37191	-1.28095	0.521865
V06062	B1NKR2.0.1	Reoviridae	Rotavirus A	Rotavirus A (isolate Human/United Kingdom/A64/1987 G10-P11[14]-I2-R2-C2-M1-A3-N2-T6-E2-H3) (RV-A)	Intermediate capsid protein VP6	2.68068	2.39	2.53534	0.395122	0.859741	2.47213	2.57165	2.52189	0.24473	0.912848	2.4925	2.5171	2.5048	0.0536897	0.980844
V06142	B1NKR4.0.1	Reoviridae	Rotavirus A	Rotavirus A (strain Human/United States/D/1974 G1-P1A[8]-I1-R1-C1-M1-A1-N1-T1-E1-H1) (RV-A)	Inner capsid protein VP2	2.18175	2.29542	2.23859	-1.30707	0.191187	2.21286	2.21684	2.21485	-1.42575	0.15394	2.23994	2.64624	2.44309	-0.284562	0.77598
V06143	B1NKR4.0.2	Reoviridae	Rotavirus A	Rotavirus A (strain Human/United States/D/1974 G1-P1A[8]-I1-R1-C1-M1-A1-N1-T1-E1-H1) (RV-A)	Inner capsid protein VP2	2.4087	2.33657	2.37263	-1.2737	0.524223	2.5692	2.31369	2.39551	-1.04488	0.601365	2.39552	2.64697	2.52124	0.212432	0.915411
V06144	B1NKR4.0.3	Reoviridae	Rotavirus A	Rotavirus A (strain Human/United States/D/1974 G1-P1A[8]-I1-R1-C1-M1-A1-N1-T1-E1-H1) (RV-A)	Inner capsid protein VP2	2.47481	2.47611	2.47546	-0.245391	0.902348	2.57788	2.58846	2.58317	0.831718	0.677513	2.43296	2.40166	2.41731	-0.826915	0.679271
V06145	B1NKR5.0.1	Reoviridae	Rotavirus A	Rotavirus A (strain Human/United States/D/1974 G1-P1A[8]-I1-R1-C1-M1-A1-N1-T1-E1-H1) (RV-A)	Protein VP3	2.59508	2.56979	2.58244	0.921661	0.680208	2.51235	2.61568	2.56401	0.715704	0.748913	2.41049	2.51688	2.46369	-0.406012	0.855917
V06146	B1NKR5.0.2	Reoviridae	Rotavirus A	Rotavirus A (strain Human/United States/D/1974 G1-P1A[8]-I1-R1-C1-M1-A1-N1-T1-E1-H1) (RV-A)	Protein VP3	2.73586	2.41967	2.67764	1.77637	0.374441	2.42808	2.2403	2.34621	-1.33186	0.441924	2.52833	2.73437	2.59332	1.04331	0.640798
V06147	B1NKR6.0.1	Reoviridae	Rotavirus A	Rotavirus A (strain Human/United States/D/1974 G1-P1A[8]-I1-R1-C1-M1-A1-N1-T1-E1-H1) (RV-A)	Intermediate capsid protein VP6	2.54122	2.47043	2.50582	0.065123	0.976766	2.6219	2.55889	2.59039	1.01064	0.65129	2.61284	2.58838	2.60061	1.12486	0.614929
V06162	B1NKR8.0.1	Reoviridae	Rotavirus A	Rotavirus A (strain Human/United States/DS-1/1976 G2-P1B[4]-I2-R2-C2-M2-A2-N2-T2-E2-H2) (RV-A) (Rotavirus A (strain DS1))	Inner capsid protein VP2	2.46763	2.54337	2.5055	0.0549716	0.978072	2.36879	2.72176	2.60947	1.22392	0.584137	2.42089	2.70453	2.47373	-0.293724	0.895492
V06113	B1NKS7.0.1	Reoviridae	Rotavirus A	Rotavirus A (strain Human/Philippines/L26/1987 G12-P1B[4]-I2-R2-C2-M1/M2-A2-N1-T2-E2-H1) (RV-A)	Protein VP3	2.7584	2.42623	2.59231	0.461568	0.644391	NA	NA	NA	NA	NA	2.38104	2.50147	2.44125	-0.293731	0.768963
V06114	B1NKS7.0.2	Reoviridae	Rotavirus A	Rotavirus A (strain Human/Philippines/L26/1987 G12-P1B[4]-I2-R2-C2-M1/M2-A2-N1-T2-E2-H1) (RV-A)	Protein VP3	2.37156	2.80599	2.58878	0.443877	0.657132	2.73306	2.59576	2.66441	1.42385	0.411042	2.66675	2.51526	2.591	0.64347	0.649108
V06115	B1NKS8.0.1	Reoviridae	Rotavirus A	Rotavirus A (strain Human/Philippines/L26/1987 G12-P1B[4]-I2-R2-C2-M1/M2-A2-N1-T2-E2-H1) (RV-A)	Intermediate capsid protein VP6	2.62179	2.59423	2.60801	1.20757	0.589168	2.59622	2.62057	2.60839	1.21189	0.587836	2.55021	2.45815	2.50418	0.0467127	0.983333
V06174	B1NKS9.0.1	Reoviridae	Rotavirus A	Rotavirus A (strain Human/United States/P/1974 G3-P1A[8]-I1-R1-C1-M1-A1-N1-T1-E1-H1) (RV-A)	RNA-directed RNA polymerase	2.3101	2.37254	2.34132	-0.793383	0.427555	2.20489	2.28263	2.24376	-1.28122	0.200116	2.34952	2.53455	2.44204	-0.289823	0.771952
V06176	B1NKS9.0.3	Reoviridae	Rotavirus A	Rotavirus A (strain Human/United States/P/1974 G3-P1A[8]-I1-R1-C1-M1-A1-N1-T1-E1-H1) (RV-A)	RNA-directed RNA polymerase	2.45167	NA	2.45167	-0.41855	0.809051	2.72289	2.7161	2.69155	1.65886	0.338191	2.494	2.67771	2.56931	0.600221	0.728939
V06177	B1NKT0.0.1	Reoviridae	Rotavirus A	Rotavirus A (strain Human/United States/P/1974 G3-P1A[8]-I1-R1-C1-M1-A1-N1-T1-E1-H1) (RV-A)	Inner capsid protein VP2	2.40689	2.44347	2.42518	-0.748181	0.708337	2.53664	2.55121	2.54392	0.439218	0.826176	2.33272	2.50062	2.41667	-0.833265	0.676947
V06178	B1NKT0.0.2	Reoviridae	Rotavirus A	Rotavirus A (strain Human/United States/P/1974 G3-P1A[8]-I1-R1-C1-M1-A1-N1-T1-E1-H1) (RV-A)	Inner capsid protein VP2	2.41146	2.26144	2.36439	-1.17445	0.497728	2.40942	2.50778	2.39854	-0.878678	0.611941	2.56197	2.47238	2.50558	0.0557607	0.977758
V06179	B1NKT0.0.3	Reoviridae	Rotavirus A	Rotavirus A (strain Human/United States/P/1974 G3-P1A[8]-I1-R1-C1-M1-A1-N1-T1-E1-H1) (RV-A)	Inner capsid protein VP2	2.47367	2.53376	2.50371	0.0371436	0.985183	2.6013	2.50184	2.50925	0.103376	0.963126	2.41508	2.49449	2.44515	-0.613283	0.783878
V06180	B1NKT1.0.1	Reoviridae	Rotavirus A	Rotavirus A (strain Human/United States/P/1974 G3-P1A[8]-I1-R1-C1-M1-A1-N1-T1-E1-H1) (RV-A)	Protein VP3	2.60738	NA	2.60738	0.929958	0.591329	2.54168	2.61299	2.59461	0.946087	0.636182	2.15293	NA	2.15293	-1.73536	0.0826771
V06181	B1NKT1.0.2	Reoviridae	Rotavirus A	Rotavirus A (strain Human/United States/P/1974 G3-P1A[8]-I1-R1-C1-M1-A1-N1-T1-E1-H1) (RV-A)	Protein VP3	2.46826	2.41071	2.46245	-0.419875	0.851054	2.5248	2.60132	2.54673	0.522406	0.815275	2.90757	2.68557	2.79188	2.52772	0.14446
V06182	B1NKT2.0.1	Reoviridae	Rotavirus A	Rotavirus A (strain Human/United States/P/1974 G3-P1A[8]-I1-R1-C1-M1-A1-N1-T1-E1-H1) (RV-A)	Intermediate capsid protein VP6	2.38593	2.47735	2.43164	-0.764293	0.7325	2.40083	2.48677	2.47816	-0.24421	0.913033	2.46016	2.47719	2.46868	-0.350187	0.875553
V06123	B1NKT7.0.1	Reoviridae	Rotavirus A	Rotavirus A (strain Human/United Kingdom/ST3/1975 G4-P2A[6]-I1-R1-C1-M1-A1-N1-T1-E1-H1) (RV-A) (Rotavirus A (strain St. Thomas 3))	RNA-directed RNA polymerase	NA	2.23117	2.23117	-1.90092	0.178899	NA	2.57157	2.57157	0.619796	0.720464	NA	NA	NA	NA	NA
V06125	B1NKT7.0.3	Reoviridae	Rotavirus A	Rotavirus A (strain Human/United Kingdom/ST3/1975 G4-P2A[6]-I1-R1-C1-M1-A1-N1-T1-E1-H1) (RV-A) (Rotavirus A (strain St. Thomas 3))	RNA-directed RNA polymerase	2.4924	NA	2.4924	-0.0379933	0.969693	NA	2.36471	2.36471	-0.676426	0.49877	NA	NA	NA	NA	NA
V06126	B1NKT8.0.1	Reoviridae	Rotavirus A	Rotavirus A (strain Human/United Kingdom/ST3/1975 G4-P2A[6]-I1-R1-C1-M1-A1-N1-T1-E1-H1) (RV-A) (Rotavirus A (strain St. Thomas 3))	Inner capsid protein VP2	2.37578	2.49448	2.40635	-0.936511	0.639602	2.41452	2.38684	2.40068	-0.993204	0.61947	2.52729	2.59509	2.56119	0.6119	0.759643
V06128	B1NKT8.0.3	Reoviridae	Rotavirus A	Rotavirus A (strain Human/United Kingdom/ST3/1975 G4-P2A[6]-I1-R1-C1-M1-A1-N1-T1-E1-H1) (RV-A) (Rotavirus A (strain St. Thomas 3))	Inner capsid protein VP2	2.60132	2.56896	2.58514	0.602001	0.670342	2.34611	2.34779	2.34695	-1.08223	0.44412	2.74778	2.31361	2.59082	0.908231	0.649746
V06130	B1NKT9.0.2	Reoviridae	Rotavirus A	Rotavirus A (strain Human/United Kingdom/ST3/1975 G4-P2A[6]-I1-R1-C1-M1-A1-N1-T1-E1-H1) (RV-A) (Rotavirus A (strain St. Thomas 3))	Protein VP3	2.41998	2.41468	2.41733	-0.924259	0.679356	2.44362	2.47523	2.45942	-0.453646	0.839231	2.37473	2.5186	2.46546	-0.386224	0.862868
V06072	B1NKU1.0.1	Reoviridae	Rotavirus A	Rotavirus A (isolate Human/United States/WI61/1983 G9-P1A[8]-I1-R1-C1-M1-A1-N1-T1-E1-H1) (RV-A)	RNA-directed RNA polymerase	2.44398	2.46249	2.45324	-0.404979	0.815129	2.39524	2.43786	2.41655	-0.72272	0.676486	2.63334	2.54045	2.58689	0.7525	0.663957
V06073	B1NKU2.0.1	Reoviridae	Rotavirus A	Rotavirus A (isolate Human/United States/WI61/1983 G9-P1A[8]-I1-R1-C1-M1-A1-N1-T1-E1-H1) (RV-A)	Inner capsid protein VP2	2.36758	2.29559	2.33158	-1.45852	0.399745	2.50725	2.44607	2.47666	-0.202102	0.907111	2.33179	2.38238	2.32984	-1.70164	0.394869
V06074	B1NKU2.0.2	Reoviridae	Rotavirus A	Rotavirus A (isolate Human/United States/WI61/1983 G9-P1A[8]-I1-R1-C1-M1-A1-N1-T1-E1-H1) (RV-A)	Inner capsid protein VP2	2.33134	2.42428	2.37781	-1.36611	0.541237	2.39676	2.37292	2.3874	-1.25895	0.573421	2.57061	2.46871	2.51966	0.219755	0.921712
V06076	B1NKU3.0.2	Reoviridae	Rotavirus A	Rotavirus A (isolate Human/United States/WI61/1983 G9-P1A[8]-I1-R1-C1-M1-A1-N1-T1-E1-H1) (RV-A)	Protein VP3	2.52645	2.44445	2.45958	-0.451856	0.839857	2.55187	2.36872	2.46029	-0.443927	0.84263	2.33659	2.43212	2.32988	-1.90203	0.394985
V06077	B1NKU4.0.1	Reoviridae	Rotavirus A	Rotavirus A (isolate Human/United States/WI61/1983 G9-P1A[8]-I1-R1-C1-M1-A1-N1-T1-E1-H1) (RV-A)	Intermediate capsid protein VP6	2.53484	2.66077	2.59781	1.0935	0.624821	2.61796	2.4709	2.54443	0.496753	0.824193	2.45339	2.45979	2.45659	-0.485358	0.828163
V06091	B2BMQ6.0.2	Reoviridae	Rotavirus A	Rotavirus A (strain Human/Indonesia/69M/1980 G8-P4[10]-I2-R2-C2-M2-A2-N2-T2-E2-H2) (RV-A)	RNA-directed RNA polymerase	2.49951	2.44375	2.4716	-0.317552	0.887069	2.64689	2.61687	2.64211	1.58881	0.47737	2.70484	2.48698	2.59591	1.07232	0.631544
V06092	B2BMQ6.0.3	Reoviridae	Rotavirus A	Rotavirus A (strain Human/Indonesia/69M/1980 G8-P4[10]-I2-R2-C2-M2-A2-N2-T2-E2-H2) (RV-A)	RNA-directed RNA polymerase	2.48416	2.55812	2.52114	0.211409	0.915817	2.62272	2.49943	2.53018	0.337456	0.880043	2.58673	2.5837	2.5734	0.733983	0.713625
E00396	B2RGP7.1	NA	IEDB ORF	Porphyromonas gingivalis (strain ATCC 33277 / DSM 20709 / JCM 12257)	porV PGN_0023	2.68207	2.46192	2.572	0.719967	0.71886	2.45897	2.49406	2.46377	-0.405026	0.856263	2.509	2.58737	2.54818	0.481832	0.80962
E00397	B2RHG1.1	NA	IEDB ORF	Porphyromonas gingivalis (strain ATCC 33277 / DSM 20709 / JCM 12257)	mfa1 PGN_0287	2.46581	2.44751	2.45666	-0.484563	0.82844	2.39615	2.60387	2.50001	0.000100311	0.999964	2.52283	2.45852	2.49068	-0.104221	0.962825
E00398	B2RHG7.1	NA	IEDB ORF	Porphyromonas gingivalis (strain ATCC 33277 / DSM 20709 / JCM 12257)	ragA PGN_0293	2.63911	2.38394	2.5708	0.791619	0.723322	2.40297	2.57299	2.48798	-0.134398	0.952072	2.36292	2.50241	2.38072	-1.19276	0.550921
E00399	B2RHG7.2	NA	IEDB ORF	Porphyromonas gingivalis (strain ATCC 33277 / DSM 20709 / JCM 12257)	ragA PGN_0293	2.15914	2.52245	2.34079	-0.796027	0.426017	2.34771	2.53223	2.49358	-0.0555968	0.974393	2.50443	2.1403	2.41199	-0.762211	0.659892
E00400	B2RHG7.3	NA	IEDB ORF	Porphyromonas gingivalis (strain ATCC 33277 / DSM 20709 / JCM 12257)	ragA PGN_0293	2.60105	2.49361	2.54733	0.529213	0.812912	2.54145	2.5512	2.54633	0.517937	0.816827	2.44079	2.49648	2.4953	-0.0525937	0.981235
E00401	B2RID6.1	NA	IEDB ORF	Porphyromonas gingivalis (strain ATCC 33277 / DSM 20709 / JCM 12257)	serC PGN_0612	2.47468	2.37791	2.4263	-0.73704	0.712486	2.5071	2.43759	2.47234	-0.276566	0.890017	2.57661	2.47144	2.52403	0.240256	0.904382
E00402	B2RJ72.1	NA	IEDB ORF	Porphyromonas gingivalis (strain ATCC 33277 / DSM 20709 / JCM 12257)	PGN_0898	2.37453	2.41907	2.35926	-1.40744	0.481606	2.23641	2.17446	2.1941	-3.4201	0.126137	2.55942	2.17046	2.28449	-2.40948	0.281234
E00403	B2RKS6.1	NA	IEDB ORF	Porphyromonas gingivalis (strain ATCC 33277 / DSM 20709 / JCM 12257)	groL groEL PGN_1452	2.75397	2.478	2.64569	1.62883	0.466348	2.29253	2.59535	2.56902	0.597723	0.730022	2.58127	2.41985	2.51751	0.195715	0.930253
E00404	B2RLH8.1	NA	IEDB ORF	Porphyromonas gingivalis (strain ATCC 33277 / DSM 20709 / JCM 12257)	PGN_1704	2.62082	2.59615	2.60849	1.08486	0.587522	2.57236	2.56478	2.56857	0.685678	0.73172	2.5542	2.5049	2.52955	0.295495	0.882542
E00406	B2RM93.1	NA	IEDB ORF	Porphyromonas gingivalis (strain ATCC 33277 / DSM 20709 / JCM 12257)	rgpA PGN_1970	2.54719	2.49701	2.5221	0.247075	0.912017	2.37915	2.45602	2.41759	-0.921394	0.680296	2.65031	2.57808	2.6142	1.27678	0.568004
E00407	B2RM93.2	NA	IEDB ORF	Porphyromonas gingivalis (strain ATCC 33277 / DSM 20709 / JCM 12257)	rgpA PGN_1970	2.44859	2.23735	2.34297	-1.75566	0.432363	2.50136	2.3874	2.44438	-0.621857	0.780933	2.74242	2.70809	2.72526	2.51845	0.260045
E00408	B2RM93.3	NA	IEDB ORF	Porphyromonas gingivalis (strain ATCC 33277 / DSM 20709 / JCM 12257)	rgpA PGN_1970	2.63436	2.50957	2.57196	0.804578	0.718983	2.40823	2.55836	2.53287	0.367451	0.869472	2.65383	2.69858	2.61693	1.30736	0.558769
E00409	B2RM93.4	NA	IEDB ORF	Porphyromonas gingivalis (strain ATCC 33277 / DSM 20709 / JCM 12257)	rgpA PGN_1970	2.52732	2.52265	2.57787	0.674382	0.697014	2.77336	2.23071	2.29758	-1.753	0.311492	2.40929	2.72617	2.59764	0.845591	0.625407
E00410	B2RM93.5	NA	IEDB ORF	Porphyromonas gingivalis (strain ATCC 33277 / DSM 20709 / JCM 12257)	rgpA PGN_1970	2.36755	2.41935	2.39345	-1.19124	0.594215	2.53507	2.53257	2.53382	0.378125	0.865716	2.55391	2.44771	2.50081	0.00907736	0.996761
V00541	B2ZX09.1	Adenoviridae	Human mastadenovirus F	Human adenovirus F serotype 41 (HAdV-41) (Human adenovirus 41)	Hexon protein (CP-H) (Protein II)	2.577	2.30475	2.4488	-0.57238	0.797969	2.5362	2.60466	2.56855	0.766463	0.731769	2.33591	2.56184	2.44887	-0.5716	0.798239
V00542	B2ZX09.2	Adenoviridae	Human mastadenovirus F	Human adenovirus F serotype 41 (HAdV-41) (Human adenovirus 41)	Hexon protein (CP-H) (Protein II)	2.37021	2.37282	2.35247	-1.64947	0.460719	2.41749	2.33303	2.37874	-1.35574	0.544313	2.59296	2.50036	2.54666	0.521673	0.815529
V00543	B2ZX09.3	Adenoviridae	Human mastadenovirus F	Human adenovirus F serotype 41 (HAdV-41) (Human adenovirus 41)	Hexon protein (CP-H) (Protein II)	2.68913	2.41266	2.55089	0.254473	0.79913	2.55509	2.40832	2.48171	-0.0914706	0.927119	2.64745	2.49188	2.64535	1.02781	0.467367
V06093	B3SRQ6.0.1	Reoviridae	Rotavirus A	Rotavirus A (strain Human/Indonesia/69M/1980 G8-P4[10]-I2-R2-C2-M2-A2-N2-T2-E2-H2) (RV-A)	Non-structural protein 2	2.49406	2.51224	2.4789	-0.2359	0.915981	2.59779	2.47633	2.53584	0.400751	0.857764	2.70814	2.42752	2.56783	0.758339	0.734505
V06094	B3SRQ7.0.1	Reoviridae	Rotavirus A	Rotavirus A (strain Human/Indonesia/69M/1980 G8-P4[10]-I2-R2-C2-M2-A2-N2-T2-E2-H2) (RV-A)	Outer capsid glycoprotein VP7	2.73109	2.37924	2.55516	0.616755	0.782685	2.47804	2.67564	2.57684	0.859085	0.700834	2.62403	2.53765	2.58084	0.903816	0.686067
V06063	B3SRR1.0.1	Reoviridae	Rotavirus A	Rotavirus A (isolate Human/United Kingdom/A64/1987 G10-P11[14]-I2-R2-C2-M1-A3-N2-T6-E2-H3) (RV-A)	Outer capsid protein VP4	2.16354	2.43769	2.30061	-1.72673	0.318799	2.52173	2.43961	2.48067	-0.136692	0.923	2.51588	2.50621	2.51104	0.0956492	0.955961
V06064	B3SRR1.0.2	Reoviridae	Rotavirus A	Rotavirus A (isolate Human/United Kingdom/A64/1987 G10-P11[14]-I2-R2-C2-M1-A3-N2-T6-E2-H3) (RV-A)	Outer capsid protein VP4	2.50887	2.54112	2.52499	0.279421	0.900554	NA	2.50259	2.50259	0.0258751	0.989678	2.49609	2.55184	2.48783	-0.121708	0.951475
V06066	B3SRR3.0.1	Reoviridae	Rotavirus A	Rotavirus A (isolate Human/United Kingdom/A64/1987 G10-P11[14]-I2-R2-C2-M1-A3-N2-T6-E2-H3) (RV-A)	Non-structural protein 3	2.38423	2.56693	2.47558	-0.272983	0.902834	2.49193	2.44343	2.46768	-0.361387	0.871607	2.43382	2.50951	2.47166	-0.316829	0.887325
V06067	B3SRR4.0.1	Reoviridae	Rotavirus A	Rotavirus A (isolate Human/United Kingdom/A64/1987 G10-P11[14]-I2-R2-C2-M1-A3-N2-T6-E2-H3) (RV-A)	Non-structural protein 2	2.329	2.30723	2.31812	-2.03353	0.363127	2.58017	2.47759	2.52888	0.322882	0.885187	2.64112	2.44412	2.54262	0.47647	0.831261
V06068	B3SRR7.0.1	Reoviridae	Rotavirus A	Rotavirus A (isolate Human/United Kingdom/A64/1987 G10-P11[14]-I2-R2-C2-M1-A3-N2-T6-E2-H3) (RV-A)	Non-structural protein 5	2.2728	2.35547	2.31413	-2.07806	0.352715	2.53638	2.54009	2.53824	0.42751	0.848378	2.35871	2.57438	2.46654	-0.374069	0.867143
V06069	B3SRR8.0.1	Reoviridae	Rotavirus A	Rotavirus A (isolate Human/United Kingdom/A64/1987 G10-P11[14]-I2-R2-C2-M1-A3-N2-T6-E2-H3) (RV-A)	Non-structural protein 6	2.49812	2.55872	2.52842	0.31774	0.887003	2.55621	2.5193	2.53776	0.422128	0.850264	2.64778	2.58277	2.61527	1.28877	0.564375
V06148	B3SRR9.0.1	Reoviridae	Rotavirus A	Rotavirus A (strain Human/United States/D/1974 G1-P1A[8]-I1-R1-C1-M1-A1-N1-T1-E1-H1) (RV-A)	Outer capsid protein VP4	2.57788	2.11171	2.49206	-0.0687237	0.96835	2.7067	2.33187	2.51928	0.0964131	0.923192	2.37027	2.47603	2.43366	-0.574511	0.74012
V06149	B3SRR9.0.2	Reoviridae	Rotavirus A	Rotavirus A (strain Human/United States/D/1974 G1-P1A[8]-I1-R1-C1-M1-A1-N1-T1-E1-H1) (RV-A)	Outer capsid protein VP4	2.38466	2.3583	2.37148	-1.43689	0.520485	2.43419	2.5515	2.49751	-0.0278569	0.99006	2.31979	2.49985	2.40982	-1.00824	0.652063
V06150	B3SRR9.2.1	Reoviridae	Rotavirus A	Rotavirus A (strain Human/United States/D/1974 G1-P1A[8]-I1-R1-C1-M1-A1-N1-T1-E1-H1) (RV-A)	Outer capsid protein VP5*	2.62858	2.4521	2.54034	0.45104	0.840142	2.36886	2.46671	2.41778	-0.919227	0.681006	2.59881	2.66229	2.63886	1.55246	0.487506
V06151	B3SRS0.0.1	Reoviridae	Rotavirus A	Rotavirus A (strain Human/United States/D/1974 G1-P1A[8]-I1-R1-C1-M1-A1-N1-T1-E1-H1) (RV-A)	Non-structural protein 1	2.54848	2.56092	2.57868	0.681425	0.694009	2.4437	2.60805	2.52587	0.182947	0.89707	NA	2.6951	2.6951	0.975485	0.32932
V06152	B3SRS1.0.1	Reoviridae	Rotavirus A	Rotavirus A (strain Human/United States/D/1974 G1-P1A[8]-I1-R1-C1-M1-A1-N1-T1-E1-H1) (RV-A)	Non-structural protein 3	2.46808	2.47716	2.47262	-0.306106	0.891114	2.58906	2.41517	2.50211	0.0236282	0.991569	2.58083	2.47717	2.529	0.324201	0.884721
V06153	B3SRS2.0.1	Reoviridae	Rotavirus A	Rotavirus A (strain Human/United States/D/1974 G1-P1A[8]-I1-R1-C1-M1-A1-N1-T1-E1-H1) (RV-A)	Non-structural protein 2	2.40493	2.48407	2.4445	-0.620477	0.781407	2.52044	2.51599	2.51821	0.20361	0.927447	2.41962	2.38317	2.4014	-1.10242	0.622001
V06164	B3SRT4.0.1	Reoviridae	Rotavirus A	Rotavirus A (strain Human/United States/DS-1/1976 G2-P1B[4]-I2-R2-C2-M2-A2-N2-T2-E2-H2) (RV-A) (Rotavirus A (strain DS1))	Non-structural protein 6	2.22082	2.30154	2.26118	-1.19411	0.232434	NA	2.79077	2.79077	1.45385	0.145987	2.37055	2.33713	2.35384	-0.730795	0.464904
V06116	B3SRU4.0.1	Reoviridae	Rotavirus A	Rotavirus A (strain Human/Philippines/L26/1987 G12-P1B[4]-I2-R2-C2-M1/M2-A2-N1-T2-E2-H1) (RV-A)	Non-structural protein 1	2.59908	2.44795	2.47086	-0.325846	0.88414	2.45619	2.44226	2.46957	-0.304347	0.87905	2.42978	2.6552	2.48811	-0.118916	0.952587
V06183	B3SRV2.0.1	Reoviridae	Rotavirus A	Rotavirus A (strain Human/United States/P/1974 G3-P1A[8]-I1-R1-C1-M1-A1-N1-T1-E1-H1) (RV-A)	Non-structural protein 1	2.50715	2.3123	2.41132	-0.991437	0.657488	2.45628	2.54349	2.49989	-0.00128339	0.999542	2.52692	2.5241	2.56032	0.674356	0.762972
V06184	B3SRV3.0.1	Reoviridae	Rotavirus A	Rotavirus A (strain Human/United States/P/1974 G3-P1A[8]-I1-R1-C1-M1-A1-N1-T1-E1-H1) (RV-A)	Non-structural protein 3	2.35543	2.45546	2.40545	-1.05711	0.636387	2.46467	2.50277	2.48372	-0.18201	0.935126	2.42927	2.38019	2.40473	-1.06515	0.633825
V06185	B3SRV4.0.1	Reoviridae	Rotavirus A	Rotavirus A (strain Human/United States/P/1974 G3-P1A[8]-I1-R1-C1-M1-A1-N1-T1-E1-H1) (RV-A)	Non-structural protein 2	2.72076	2.49737	2.60906	1.09062	0.585542	2.57265	2.51793	2.52167	0.242282	0.913717	2.57296	2.50758	2.54027	0.402669	0.840437
V06186	B3SRV6.0.1	Reoviridae	Rotavirus A	Rotavirus A (strain Human/United States/P/1974 G3-P1A[8]-I1-R1-C1-M1-A1-N1-T1-E1-H1) (RV-A)	Non-structural glycoprotein 4	2.52798	2.70474	2.61636	1.30095	0.5607	2.51648	2.69144	2.60396	1.16228	0.60321	2.52621	2.45432	2.49027	-0.108824	0.961184
V06187	B3SRV7.0.1	Reoviridae	Rotavirus A	Rotavirus A (strain Human/United States/P/1974 G3-P1A[8]-I1-R1-C1-M1-A1-N1-T1-E1-H1) (RV-A)	Non-structural protein 5	2.51984	2.67772	2.61446	1.27973	0.567111	2.68233	2.55433	2.59402	1.05117	0.638286	2.38014	2.44896	2.41455	-0.955345	0.669202
V06132	B3SRX0.0.1	Reoviridae	Rotavirus A	Rotavirus A (strain Human/United Kingdom/ST3/1975 G4-P2A[6]-I1-R1-C1-M1-A1-N1-T1-E1-H1) (RV-A) (Rotavirus A (strain St. Thomas 3))	Non-structural protein 2	2.42865	2.26022	2.38384	-1.16163	0.561364	2.37544	2.52649	2.45924	-0.40764	0.838494	2.42985	2.73945	2.58465	0.598561	0.672115
V06133	B3SRX3.0.1	Reoviridae	Rotavirus A	Rotavirus A (strain Human/United Kingdom/ST3/1975 G4-P2A[6]-I1-R1-C1-M1-A1-N1-T1-E1-H1) (RV-A) (Rotavirus A (strain St. Thomas 3))	Non-structural protein 5	2.42949	2.16686	2.31193	-1.88066	0.347049	2.48786	2.48462	2.511	0.11001	0.956134	2.53412	2.39162	2.45869	-0.461894	0.836349
V06134	B3SRX4.0.1	Reoviridae	Rotavirus A	Rotavirus A (strain Human/United Kingdom/ST3/1975 G4-P2A[6]-I1-R1-C1-M1-A1-N1-T1-E1-H1) (RV-A) (Rotavirus A (strain St. Thomas 3))	Non-structural protein 6	2.51103	1.7353	1.99119	-5.6887	0.0109571	2.6125	2.53709	2.5748	0.836246	0.708419	2.2121	2.63726	2.42468	-0.842067	0.706483
V06079	B3SRX5.0.2	Reoviridae	Rotavirus A	Rotavirus A (isolate Human/United States/WI61/1983 G9-P1A[8]-I1-R1-C1-M1-A1-N1-T1-E1-H1) (RV-A)	Outer capsid protein VP4	2.38489	2.53528	2.41618	-0.592675	0.675154	2.43478	2.61666	2.58538	0.853778	0.66946	2.49029	2.54942	2.50329	0.0367415	0.98689
V06080	B3SRX6.0.1	Reoviridae	Rotavirus A	Rotavirus A (isolate Human/United States/WI61/1983 G9-P1A[8]-I1-R1-C1-M1-A1-N1-T1-E1-H1) (RV-A)	Non-structural protein 1	2.50846	2.28574	2.45278	-0.47219	0.813359	2.37606	2.65138	2.45775	-0.422512	0.832687	NA	2.67167	2.67167	1.2139	0.390694
V06081	B3SRX8.0.1	Reoviridae	Rotavirus A	Rotavirus A (isolate Human/United States/WI61/1983 G9-P1A[8]-I1-R1-C1-M1-A1-N1-T1-E1-H1) (RV-A)	Non-structural protein 2	2.55513	2.56249	2.55881	0.588088	0.768724	2.52996	2.48463	2.5073	0.0816099	0.970886	2.68323	2.44389	2.56356	0.635617	0.75063
E00181	B4GS96.1	NA	IEDB ORF	Drosophila persimilis (Fruit fly)	Dper\GL26700 Dper_GL26700 GL26700	2.54671	NA	2.54671	0.233566	0.815322	NA	2.60208	2.60208	0.510399	0.609772	2.8071	NA	2.8071	1.53552	0.124657
E00543	B5B4W9.1	NA	IEDB ORF	Toxoplasma gondii	GRA5	2.62359	2.61769	2.62064	1.34879	0.546378	2.53031	2.50665	2.51848	0.206612	0.92638	2.6389	2.61691	2.61003	1.23013	0.582229
V00546	B5SNR2.1	Adenoviridae	Human mastadenovirus F	Human adenovirus F serotype 41 (HAdV-41) (Human adenovirus 41)	E1B 55 kDa protein (E1B protein, large T-antigen) (E1B-495R)	2.97263	2.92032	2.94647	4.99174	0.0255904	3.10809	3.19668	3.15239	7.2939	0.00110656	2.95969	3.40613	3.18291	7.63518	0.000638859
V00548	B5SNR4.1	Adenoviridae	Human mastadenovirus F	Human adenovirus F serotype 41 (HAdV-41) (Human adenovirus 41)	Packaging protein 1 (Packaging protein IVa2)	2.38823	2.37297	2.3806	-0.597004	0.550505	2.59855	2.62512	2.61184	0.559175	0.576042	2.31183	2.61035	2.46109	-0.194561	0.845737
V00550	B5SNR5.2	Adenoviridae	Human mastadenovirus F	Human adenovirus F serotype 41 (HAdV-41) (Human adenovirus 41)	DNA polymerase (EC 2.7.7.7)	2.3761	2.34841	2.36225	-1.37748	0.490987	2.27506	2.28931	2.27095	-2.29045	0.252115	2.43029	2.45154	2.40858	-1.02209	0.647606
V00551	B5SNR5.3	Adenoviridae	Human mastadenovirus F	Human adenovirus F serotype 41 (HAdV-41) (Human adenovirus 41)	DNA polymerase (EC 2.7.7.7)	2.43723	2.4535	2.44536	-0.273181	0.784714	2.47532	2.16516	2.32024	-0.898793	0.368763	2.46551	2.30818	2.38685	-0.565766	0.571553
V00552	B5SNR5.4	Adenoviridae	Human mastadenovirus F	Human adenovirus F serotype 41 (HAdV-41) (Human adenovirus 41)	DNA polymerase (EC 2.7.7.7)	2.3327	2.26568	2.33084	-1.69165	0.397652	2.66032	2.31426	2.45414	-0.397129	0.818649	2.51033	2.67308	2.56952	0.695159	0.728156
V00553	B5SNR6.1	Adenoviridae	Human mastadenovirus F	Human adenovirus F serotype 41 (HAdV-41) (Human adenovirus 41)	Leader protein	2.05372	NA	2.05372	-4.46279	0.0256551	2.12187	2.17158	2.15389	-3.86966	0.0835295	2.11222	2.07568	2.09116	-4.08838	0.0409349
V00554	B5SNR7.1	Adenoviridae	Human mastadenovirus F	Human adenovirus F serotype 41 (HAdV-41) (Human adenovirus 41)	Preterminal protein (pTP) (Bellett protein) (Precursor terminal protein) [Cleaved into: Intermediate terminal protein (iTP); Terminal protein (TP)]	2.33271	2.2351	2.28391	-1.87142	0.279935	2.55517	2.71391	2.64077	1.21913	0.481516	2.44958	2.35309	2.40133	-0.854499	0.621769
V00556	B5SNR8.1	Adenoviridae	Human mastadenovirus F	Human adenovirus F serotype 41 (HAdV-41) (Human adenovirus 41)	Packaging protein 3 (L1-52/55 kDa protein) (Packaging protein 52K)	2.41768	2.3223	2.36999	-1.45353	0.515667	2.65849	2.4687	2.56359	0.710995	0.75051	2.40834	2.51239	2.46037	-0.443119	0.842913
V00557	B5SNS2.1	Adenoviridae	Human mastadenovirus F	Human adenovirus F serotype 41 (HAdV-41) (Human adenovirus 41)	Core-capsid bridging protein (Core protein V)	2.09105	2.13523	2.11314	-4.32522	0.0530767	2.44051	2.15611	2.28436	-2.41094	0.280942	1.97864	2.12927	2.05396	-4.98688	0.0257341
V00558	B5SNS3.1	Adenoviridae	Human mastadenovirus F	Human adenovirus F serotype 41 (HAdV-41) (Human adenovirus 41)	Core protein pX (L2 pMu)	2.51493	2.60191	2.55842	0.653179	0.770202	2.47758	2.41547	2.44652	-0.597879	0.789177	2.52706	2.45506	2.49106	-0.0998991	0.964365
V00561	B5SNS7.1	Adenoviridae	Human mastadenovirus F	Human adenovirus F serotype 41 (HAdV-41) (Human adenovirus 41)	DNA-binding protein (DBP) (Early 2A protein) (Early E2A DNA-binding protein)	2.22076	2.40189	2.31132	-2.10945	0.345488	2.91541	3.0234	2.96941	5.24813	0.0189234	2.19195	2.22652	2.20924	-3.25082	0.145999
V00562	B5SNS8.1	Adenoviridae	Human mastadenovirus F	Human adenovirus F serotype 41 (HAdV-41) (Human adenovirus 41)	Shutoff protein (100 kDa protein) (p100K) (100K-chaperone protein) (L4-100K) (Shutoff protein 100K)	2.46769	2.4206	2.44414	-0.624496	0.780027	2.45411	2.52163	2.48787	-0.135615	0.951639	2.58053	2.48711	2.53382	0.378116	0.865719
V00563	B5SNS8.2	Adenoviridae	Human mastadenovirus F	Human adenovirus F serotype 41 (HAdV-41) (Human adenovirus 41)	Shutoff protein (100 kDa protein) (p100K) (100K-chaperone protein) (L4-100K) (Shutoff protein 100K)	2.64544	2.42504	2.53524	0.394033	0.860124	2.39188	2.60339	2.49763	-0.0264693	0.990555	2.54459	2.58879	2.56669	0.745617	0.738794
V00565	B5SNT6.1	Adenoviridae	Human mastadenovirus F	Human adenovirus F serotype 41 (HAdV-41) (Human adenovirus 41)	Short fiber protein	2.54567	2.54377	2.54472	0.499971	0.823073	2.58976	2.59791	2.59384	1.04914	0.638934	2.45974	2.50105	2.48039	-0.219211	0.921905
V00566	B5SNT7.1	Adenoviridae	Human mastadenovirus F	Human adenovirus F serotype 41 (HAdV-41) (Human adenovirus 41)	Long fiber protein	2.3646	2.30361	2.3341	-1.43669	0.406835	2.53505	2.51656	2.5258	0.223472	0.897341	2.4453	2.74152	2.59341	0.808931	0.640474
V00567	B5SNT8.1	Adenoviridae	Human mastadenovirus F	Human adenovirus F serotype 41 (HAdV-41) (Human adenovirus 41)	E4 34K	2.69823	NA	2.69823	1.40166	0.321624	NA	NA	NA	NA	NA	NA	NA	NA	NA	NA
V00569	B5SNU0.1	Adenoviridae	Human mastadenovirus F	Human adenovirus F serotype 41 (HAdV-41) (Human adenovirus 41)	Uncharacterized protein	2.32085	2.63133	2.47609	-0.267301	0.904847	2.52234	2.67638	2.59936	1.11087	0.619334	2.46703	2.41767	2.42519	-0.836359	0.708381
V00570	B5SNU1.1	Adenoviridae	Human mastadenovirus F	Human adenovirus F serotype 41 (HAdV-41) (Human adenovirus 41)	ORF2 (E4 orf2) (Putative E4 protein 2)	2.24849	NA	2.24849	-1.25753	0.20856	2.28861	2.51375	2.48273	-0.14959	0.931175	2.1066	2.20996	2.15828	-2.41634	0.0875237
E00544	B6KEU8.1	NA	IEDB ORF	Toxoplasma gondii	GRA3 Tg556	2.27288	2.35824	2.31556	-0.922204	0.356422	2.62044	2.45306	2.53675	0.183758	0.854204	2.39704	NA	2.39704	-0.514787	0.606702
E00555	B6KRK4.1	NA	IEDB ORF	Toxoplasma gondii (strain ATCC 50861 / VEG)	BN1205_028470 TGVEG_277720	2.5294	2.40669	2.46804	-0.357291	0.87305	2.47795	2.52727	2.50261	0.0291268	0.989607	2.45738	2.39709	2.42723	-0.813547	0.715985
E00556	B6KRK4.2	NA	IEDB ORF	Toxoplasma gondii (strain ATCC 50861 / VEG)	BN1205_028470 TGVEG_277720	2.47471	2.55633	2.51552	0.134403	0.938148	2.43667	2.47085	2.43426	-0.569311	0.742389	2.66581	2.54579	2.6058	0.916261	0.596803
E00557	B6KRK4.3	NA	IEDB ORF	Toxoplasma gondii (strain ATCC 50861 / VEG)	BN1205_028470 TGVEG_277720	2.60105	2.43361	2.51733	0.173288	0.930954	2.49456	2.56987	2.53221	0.360138	0.872047	2.59937	2.57673	2.58805	0.880502	0.659755
E00278	B7QJE6.1	NA	IEDB ORF	Ixodes scapularis (Black-legged tick) (Deer tick)	IscW_ISCW013561	2.73308	2.58922	2.66115	1.61149	0.420389	2.44738	2.53234	2.4674	-0.36447	0.870522	2.6111	2.60882	2.60996	1.0996	0.582456
E00385	B8PYF3.1	NA	IEDB ORF	Paspalum notatum (Bahia grass)	NA	2.54271	2.47092	2.50681	0.0761871	0.97282	2.48675	2.57971	2.53323	0.37155	0.868029	2.56471	2.3885	2.47661	-0.261537	0.906889
V06960	B8XTP8.1	Picornaviridae	Cosavirus A	Cosavirus A (isolate Human/Pakistan/0553/-) (HCoSV-A)	Genome polyprotein [Mature chain (partial); Mature chain (full); Mature chain (full); Mature chain (full); rhv_like (full); Mature chain (full); rhv_like (full); Mature chain (partial)]	2.18827	2.5973	2.39279	-0.758119	0.59191	2.44097	2.25046	2.37747	-1.06118	0.540091	2.4499	2.31503	2.40494	-0.823229	0.634579
V06961	B8XTP8.2	Picornaviridae	Cosavirus A	Cosavirus A (isolate Human/Pakistan/0553/-) (HCoSV-A)	Genome polyprotein [Mature chain (partial); Mature chain (partial); Mature chain (partial); rhv_like (partial); Mature chain (full); rhv_like (full); Mature chain (partial); rhv_like (full)]	2.35039	2.22886	2.28962	-1.48758	0.292856	2.73553	2.50491	2.62022	0.850081	0.547775	2.69136	2.52935	2.63923	0.984516	0.48633
V06962	B8XTP8.3	Picornaviridae	Cosavirus A	Cosavirus A (isolate Human/Pakistan/0553/-) (HCoSV-A)	Genome polyprotein [Mature chain (partial); Mature chain (partial); rhv_like (full); Mature chain (full); Region of interest in the sequence (full); Mature chain (full); Mature chain (partial); Domain (partial); RNA_helicase (partial)]	2.73223	NA	2.73223	1.16113	0.24559	2.60465	2.47839	2.53939	0.393885	0.843872	2.54671	2.46502	2.52886	0.249975	0.885245
V06963	B8XTP8.4	Picornaviridae	Cosavirus A	Cosavirus A (isolate Human/Pakistan/0553/-) (HCoSV-A)	Genome polyprotein [Mature chain (partial); Mature chain (partial); Mature chain (full); Region of interest in the sequence (full); Mature chain (full); Mature chain (full); Domain (full); RNA_helicase (full); Mature chain (partial); Region of interest in the sequence (partial); Compositionally biased region (partial)]	2.37853	NA	2.37853	-0.607367	0.543607	2.33039	2.63826	2.43301	-0.580151	0.737662	2.72099	2.51962	2.5779	0.55083	0.69691
V06964	B8XTP8.5	Picornaviridae	Cosavirus A	Cosavirus A (isolate Human/Pakistan/0553/-) (HCoSV-A)	Genome polyprotein [Mature chain (partial); Mature chain (partial); Domain (partial); RNA_helicase (partial); Mature chain (full); Region of interest in the sequence (full); Compositionally biased region (full); Mature chain (full); Mature chain (full); Domain (full); Peptidase_C3 (full); ps-ssRNAv_RdRp-like (partial); Mature chain (partial)]	2.53934	2.55921	2.54927	0.550906	0.805394	2.48831	2.5134	2.50086	0.00959515	0.996576	2.37273	2.46325	2.41249	-0.978345	0.661728
V06965	B8XTP8.6	Picornaviridae	Cosavirus A	Cosavirus A (isolate Human/Pakistan/0553/-) (HCoSV-A)	Genome polyprotein [Mature chain (partial); Mature chain (partial); Region of interest in the sequence (partial); Compositionally biased region (partial); Mature chain (full); Mature chain (full); Domain (full); Peptidase_C3 (full); ps-ssRNAv_RdRp-like (partial); Mature chain (partial); Domain (partial)]	2.7695	2.6029	2.6862	2.08182	0.351845	2.45748	2.61013	2.55577	0.623537	0.780357	2.46399	2.38474	2.42437	-0.845599	0.705309
V06966	B8XTP8.7	Picornaviridae	Cosavirus A	Cosavirus A (isolate Human/Pakistan/0553/-) (HCoSV-A)	Genome polyprotein [Mature chain (partial); ps-ssRNAv_RdRp-like (partial); Mature chain (partial); Domain (full)]	2.49258	2.60352	2.54805	0.53723	0.810131	2.51933	2.5191	2.51922	0.21486	0.92345	2.51061	2.43342	2.47202	-0.312878	0.88872
E00333	B8ZTB7.1	NA	IEDB ORF	Mycobacterium leprae (strain Br4923)	dnaK MLBr02496	2.4774	NA	2.4774	-0.225975	0.91004	NA	2.66215	2.66215	1.40429	0.417498	2.68236	NA	2.68236	0.911809	0.361869
E00334	B8ZTB7.2	NA	IEDB ORF	Mycobacterium leprae (strain Br4923)	dnaK MLBr02496	2.4582	2.47701	2.46489	-0.392584	0.860633	2.46543	2.4724	2.43843	-0.688368	0.758198	2.67305	2.46458	2.56882	0.769384	0.730787
E00335	B8ZUD1.1	NA	IEDB ORF	Mycobacterium leprae (strain Br4923)	groS groES MLBr00380	2.46791	2.37636	2.42213	-0.389329	0.697033	2.58597	2.58334	2.58465	0.423262	0.672104	2.25731	2.48156	2.36943	-0.65284	0.513859
V00793	B9EKY5.1	Herpesviridae	Human cytomegalovirus (HHV-5) (Human herpesvirus 5)	Human cytomegalovirus (strain AD169) (HHV-5) (Human herpesvirus 5)	US28 HHV5gp145	2.14572	2.35462	2.25017	-2.79318	0.21161	1.97542	1.93375	1.95458	-6.09795	0.00638963	1.92897	2.06885	1.99891	-5.60237	0.0122294
E00545	B9PI31.1	NA	IEDB ORF	Toxoplasma gondii	SAG2	2.48258	2.53543	2.509	0.100667	0.964092	2.65966	2.68071	2.67018	1.90272	0.394812	2.41986	2.50701	2.46343	-0.408828	0.854929
E00558	B9Q4G2.1	NA	IEDB ORF	Toxoplasma gondii (strain ATCC 50861 / VEG)	BN1205_022090 TGVEG_233450	2.51736	2.48179	2.49958	-0.00474106	0.998308	2.63526	2.29121	2.43672	-0.707444	0.751715	2.39388	2.44921	2.42154	-0.877165	0.694851
E00559	B9Q5Z2.1	NA	IEDB ORF	Toxoplasma gondii (strain ATCC 50861 / VEG)	BN1205_017550 TGVEG_270250	2.42282	2.45138	2.42498	-0.838752	0.707585	2.40404	2.50352	2.46181	-0.426928	0.848582	2.23193	2.60881	2.42037	-0.890326	0.690508
E00431	B9SA35.1	NA	IEDB ORF	Ricinus communis (Castor bean)	RCOM_0184110 RCOM_0184120	NA	2.61074	2.61074	0.553689	0.579792	NA	NA	NA	NA	NA	NA	NA	NA	NA	NA
E00432	B9T8T0.1	NA	IEDB ORF	Ricinus communis (Castor bean)	RCOM_2159910	2.11183	2.10955	2.10781	-4.38487	0.0498821	2.00549	2.02071	2.04283	-4.57171	0.0222629	2.66741	2.43935	2.59139	0.791441	0.647715
E00433	B9T8T0.2	NA	IEDB ORF	Ricinus communis (Castor bean)	RCOM_2159910	2.64105	2.47541	2.55823	0.582322	0.770928	2.55319	2.66646	2.60983	1.09829	0.582906	2.38602	2.47301	2.42951	-0.704862	0.724515
V00795	C0H677.0.1	Herpesviridae	Human cytomegalovirus (HHV-5) (Human herpesvirus 5)	Human cytomegalovirus (strain AD169) (HHV-5) (Human herpesvirus 5)	UL29	2.53974	2.5851	2.53863	0.4319	0.84684	2.55347	2.62771	2.59484	1.06039	0.635343	2.43365	2.47844	2.45605	-0.491423	0.826049
V00796	C0H678.1	Herpesviridae	Human cytomegalovirus (HHV-5) (Human herpesvirus 5)	Human cytomegalovirus (strain AD169) (HHV-5) (Human herpesvirus 5)	UL131A HHV5gp154	2.62414	2.57302	2.59858	0.985816	0.622078	2.46854	2.62158	2.54506	0.50379	0.821745	2.59315	2.53602	2.56458	0.645801	0.74677
V00797	C1BEG5.1	Herpesviridae	Human cytomegalovirus (HHV-5) (Human herpesvirus 5)	Human cytomegalovirus (strain AD169) (HHV-5) (Human herpesvirus 5)	UL74A HHV5gp157	2.34004	2.38007	2.34787	-1.70085	0.446869	2.33302	2.64358	2.49355	-0.0644794	0.974281	2.47888	NA	2.47888	-0.182916	0.915894
E00201	C4MA54.1	NA	IEDB ORF	Entamoeba histolytica	EHI_061980	2.49501	2.49211	2.49356	-0.0720256	0.974304	2.50311	2.49716	2.50014	0.00153222	0.999453	2.55797	2.47918	2.51858	0.207704	0.925992
V07382	C5MSH2.1	Picornaviridae	Salivirus A	Salivirus A (isolate Human/Nigeria/NG-J1/2007) (SV-A)	Genome polyprotein [Mature chain (partial); Mature chain (full); Mature chain (full); Region of interest in the sequence (full); Compositionally biased region (full); rhv_like (full); Mature chain (partial); rhv_like (partial)]	NA	2.84703	2.84703	1.73516	0.082712	NA	2.78472	2.78472	1.42359	0.154566	NA	NA	NA	NA	NA
V07383	C5MSH2.2	Picornaviridae	Salivirus A	Salivirus A (isolate Human/Nigeria/NG-J1/2007) (SV-A)	Genome polyprotein [Mature chain (partial); Mature chain (partial); rhv_like (full); Mature chain (full); rhv_like (full); Mature chain (partial); Region of interest in the sequence (full); Compositionally biased region (full); rhv_like (partial)]	2.49983	2.57319	2.53777	0.327095	0.850212	2.21312	2.47069	2.4706	-0.294028	0.883121	2.62298	2.49564	2.59447	0.944661	0.636691
V07386	C5MSH2.5	Picornaviridae	Salivirus A	Salivirus A (isolate Human/Nigeria/NG-J1/2007) (SV-A)	Genome polyprotein [Mature chain (partial); Mature chain (partial); Mature chain (full); Domain (full); RNA_helicase (full); Mature chain (full); Transmembrane region (full); Mature chain (full); Region of interest in the sequence (full); Domain (partial); Mature chain (partial); Mature chain (partial); Peptidase_C3 (partial)]	2.50939	2.45448	2.48194	-0.201967	0.928031	2.1632	2.53611	2.34965	-1.68092	0.452213	2.50545	2.46849	2.48697	-0.145665	0.94806
V07388	C5MSH2.7	Picornaviridae	Salivirus A	Salivirus A (isolate Human/Nigeria/NG-J1/2007) (SV-A)	Genome polyprotein [Mature chain (partial); Domain (partial); Mature chain (partial); Mature chain (partial); Peptidase_C3 (partial); Mature chain (partial); ps-ssRNAv_RdRp-like (partial); Domain (full)]	2.39725	2.63683	2.5592	0.512711	0.767219	2.28584	2.57253	2.4852	-0.104652	0.94101	2.42935	2.80735	2.45455	-0.45447	0.820241
V07389	C5MSH2.8	Picornaviridae	Salivirus A	Salivirus A (isolate Human/Nigeria/NG-J1/2007) (SV-A)	Genome polyprotein [Mature chain (partial); Mature chain (partial); Mature chain (partial); ps-ssRNAv_RdRp-like (partial); Domain (full)]	2.59742	2.5016	2.54951	0.553552	0.804478	2.25526	2.68368	2.46947	-0.341325	0.878678	2.58175	2.53352	2.55763	0.644346	0.773224
E00375	C6CW24.1	NA	IEDB ORF	Paenibacillus sp. (strain JDR-2)	Pjdr2_1212	2.54436	2.47672	2.51054	0.117814	0.957981	2.51537	2.51574	2.50884	0.098804	0.964756	2.60879	2.52618	2.56748	0.754471	0.735808
E00376	C6CW24.2	NA	IEDB ORF	Paenibacillus sp. (strain JDR-2)	Pjdr2_1212	2.29484	NA	2.29484	-1.02579	0.304991	2.61952	2.48567	2.55259	0.262974	0.792571	2.36556	2.48827	2.46423	-0.357681	0.858063
V06900	CAA02095.1.1	Hepeviridae	Non-A, non-B hepatitis virus	Non-A, non-B hepatitis virus	partial NANBH-PT polyprotein, partial [HCV_NS4a (full); HCV_NS4b (full); HCV_NS5a_1b (partial)]	2.69442	2.52211	2.60827	1.21047	0.588275	2.54272	2.51547	2.52909	0.325273	0.884343	2.42147	2.50943	2.46545	-0.386329	0.862831
V06901	CAA02095.1.2	Hepeviridae	Non-A, non-B hepatitis virus	Non-A, non-B hepatitis virus	partial NANBH-PT polyprotein, partial [HCV_NS4b (partial); HCV_NS5a_1b (full); HCV_NS5a_C (partial)]	2.55412	2.43011	2.49212	-0.0682605	0.968563	2.0898	2.30391	2.22633	-2.37007	0.1712	2.6015	2.54255	2.57202	0.623751	0.718755
V06902	CAA02095.1.3	Hepeviridae	Non-A, non-B hepatitis virus	Non-A, non-B hepatitis virus	partial NANBH-PT polyprotein, partial [HCV_NS5a_1b (partial); HCV_NS5a_C (full); Hepacivirus_RdRp (partial)]	2.4588	2.52863	2.49779	-0.0221484	0.991164	2.30554	2.48317	2.39436	-0.914908	0.597345	2.34772	2.48608	2.4169	-0.830999	0.677776
V06904	CAA37487.1.1	Hepeviridae	Non-A, non-B hepatitis virus	Non-A, non-B hepatitis virus	hypothetical protein	2.35237	2.45657	2.40447	-1.06807	0.632895	2.49198	2.57099	2.53148	0.352007	0.874912	2.44998	2.48457	2.46727	-0.365883	0.870024
V06905	CAA37488.1.1	Hepeviridae	Non-A, non-B hepatitis virus	Non-A, non-B hepatitis virus	hypothetical protein	2.37755	2.48801	2.47216	-0.241094	0.889295	2.59783	2.42431	2.53999	0.346313	0.841525	2.5898	2.77371	2.62901	0.912257	0.518886
E00218	D0Z6T1.1	NA	IEDB ORF	Escherichia coli O78:H11 (strain H10407 / ETEC)	eltB ltpB ETEC_p666_0650	2.44465	2.65142	2.54804	0.480355	0.810192	2.64901	2.45637	2.55269	0.526904	0.792202	2.636	2.63265	2.63433	1.34327	0.501816
E00219	D0Z6U1.1	NA	IEDB ORF	Escherichia coli O78:H11 (strain H10407 / ETEC)	estIa sta1 ETEC_p666_0750	2.52749	2.6707	2.56667	0.745352	0.738884	2.43923	2.58181	2.48854	-0.128153	0.954297	2.60558	2.48279	2.55025	0.502481	0.801628
E00563	D2KFG9.1	NA	IEDB ORF	Triticum aestivum (Wheat)	NA	2.41471	2.50156	2.45813	-0.468067	0.834194	2.45853	2.5589	2.52775	0.310218	0.88966	2.39223	2.55797	2.4751	-0.278385	0.900921
E00565	D2TGC3.1	NA	IEDB ORF	Triticum aestivum (Wheat)	wmai-0.28	2.49673	2.53409	2.50206	0.0230554	0.991773	2.52705	2.58144	2.55425	0.606483	0.786216	2.49024	2.42365	2.45581	-0.494048	0.825135
E00348	D2V4Z9.1	NA	IEDB ORF	Naegleria gruberi (Amoeba)	NAEGRDRAFT_77260	2.61994	2.49116	2.5824	0.921269	0.680336	2.60744	2.47934	2.55452	0.609582	0.78515	2.76425	2.52541	2.55961	0.421487	0.765675
V10248	D6PT86.1	Orthomyxoviridae	Dhori virus	Dhori virus	GP	2.39718	2.33534	2.36626	-1.49529	0.503678	2.41114	2.41478	2.41913	-0.904203	0.685939	2.54064	2.36981	2.45523	-0.50055	0.822872
E00546	D8UY25.1	NA	IEDB ORF	Toxoplasma gondii	MIC8	2.54553	2.51547	2.5305	0.340981	0.878799	2.53812	2.38964	2.46388	-0.403869	0.856669	2.52183	2.51036	2.5161	0.179958	0.935856
E00240	E2RTS2.1	NA	IEDB ORF	Giardia intestinalis (strain ATCC 50803 / WB clone C6) (Giardia lamblia)	GL50803_103891	2.22266	2.3565	2.28958	-1.48792	0.292746	2.34611	2.54231	2.44421	-0.394493	0.780284	2.39921	2.68785	2.54353	0.307799	0.827704
E00491	E3CIX5.1	NA	IEDB ORF	Streptococcus downei F0415	HMPREF9176_1678	2.32924	2.50432	2.39615	-1.16113	0.603571	2.59274	2.34906	2.4709	-0.325382	0.884304	2.52149	2.56767	2.52272	0.254002	0.90956
E00492	E3CIX5.2	NA	IEDB ORF	Streptococcus downei F0415	HMPREF9176_1678	2.64703	2.51623	2.58163	0.816291	0.683167	2.33988	2.61991	2.53552	0.307648	0.859021	2.48372	2.40308	2.4434	-0.565986	0.777182
E00493	E3CIX5.3	NA	IEDB ORF	Streptococcus downei F0415	HMPREF9176_1678	2.47757	2.4782	2.47788	-0.247299	0.911937	2.59262	2.39449	2.50347	0.0388355	0.986143	2.69893	2.57192	2.63543	1.51412	0.498322
E00494	E3CIX5.4	NA	IEDB ORF	Streptococcus downei F0415	HMPREF9176_1678	2.48263	2.36386	2.42325	-0.858106	0.701159	2.55671	2.32663	2.44167	-0.652145	0.770556	2.4364	2.34662	2.39151	-1.21294	0.587512
E00415	E3SH28.1	NA	IEDB ORF	Prunus dulcis (Almond) (Amygdalus dulcis)	NA	2.31482	2.42975	2.37228	-1.27717	0.523094	2.27075	2.40387	2.33731	-1.62689	0.415963	2.39409	2.46648	2.43028	-0.697153	0.727407
E00300	E9BS96.1	NA	IEDB ORF	Leishmania donovani (strain BPK282A1)	LDBPK_352260 LDBPK_352270	2.52707	2.54738	2.53722	0.416181	0.852349	2.52006	2.5645	2.54228	0.472693	0.832579	2.48712	2.51422	2.50067	0.00748672	0.997329
E00287	F0K2P6.1	NA	IEDB ORF	Lactobacillus delbrueckii subsp. bulgaricus (strain 2038)	LBU_1026	2.34124	NA	2.34124	-1.12261	0.427309	2.1548	2.46623	2.31051	-0.947426	0.343422	NA	NA	NA	NA	NA
E00288	F0K2P6.2	NA	IEDB ORF	Lactobacillus delbrueckii subsp. bulgaricus (strain 2038)	LBU_1026	2.351	2.36365	2.35733	-1.59514	0.475619	2.41341	2.20271	2.27491	-2.51656	0.260403	2.39986	2.42678	2.39996	-1.11843	0.616951
E00289	F0K2P6.3	NA	IEDB ORF	Lactobacillus delbrueckii subsp. bulgaricus (strain 2038)	LBU_1026	2.61972	2.47263	2.54618	0.516273	0.817405	2.47728	2.59655	2.53692	0.412745	0.853555	2.58922	2.56189	2.57555	0.844695	0.70561
E00067	F1MZU6.1	NA	IEDB ORF	Bos taurus (Bovine)	COL4A3	2.40878	2.60546	2.52476	0.247642	0.901457	2.41865	2.45321	2.45825	-0.417501	0.834643	2.57751	2.51576	2.55128	0.51277	0.797654
E00072	F1N690.1	NA	IEDB ORF	Bos taurus (Bovine)	DLAT	2.21656	2.51722	2.34318	-1.75335	0.432969	2.42034	2.39019	2.39569	-1.1662	0.601989	2.64483	2.42497	2.5349	0.390217	0.861464
E00001	F1TIA5.1	NA	IEDB ORF	[Clostridium] papyrosolvens DSM 2782	Cpap_0252	2.61568	2.46062	2.53815	0.426529	0.848722	2.74664	2.45835	2.6025	1.14594	0.608316	2.60563	2.40682	2.49861	-0.01559	0.994437
E00499	F2QBN0.1	NA	IEDB ORF	Streptococcus oralis (strain Uo5)	SOR_0362	2.46368	2.55222	2.50795	0.0889009	0.968286	2.65113	2.48904	2.57009	0.783587	0.726015	2.49724	2.47318	2.48521	-0.165352	0.941052
E00500	F2QBN0.2	NA	IEDB ORF	Streptococcus oralis (strain Uo5)	SOR_0362	2.33799	2.36227	2.31726	-1.82744	0.360863	2.7065	2.27735	2.46909	-0.309104	0.877175	2.4133	2.59614	2.49616	-0.0384005	0.984681
E00501	F2QBN0.3	NA	IEDB ORF	Streptococcus oralis (strain Uo5)	SOR_0362	2.62236	2.48618	2.55427	0.54272	0.786114	2.51134	2.4839	2.50861	0.08614	0.965646	2.41741	2.53542	2.47641	-0.235867	0.90612
E00502	F2QBN0.4	NA	IEDB ORF	Streptococcus oralis (strain Uo5)	SOR_0362	2.55119	2.65808	2.60464	1.16986	0.60085	2.35879	2.51453	2.43666	-0.708161	0.751472	2.57562	2.6803	2.60805	1.20806	0.589016
V02045	F5H8Y5.0.1	Herpesviridae	Human herpesvirus 8 (HHV-8) (Kaposi's sarcoma-associated herpesvirus)	Human herpesvirus 8 type P (isolate GK18) (HHV-8) (Kaposi's sarcoma-associated herpesvirus)	TRX1 ORF62	2.43652	2.60639	2.52146	0.239896	0.914563	2.48741	2.62242	2.55492	0.613977	0.78364	2.48118	2.55819	2.51969	0.220089	0.921594
V02046	F5H982.0.1	Herpesviridae	Human herpesvirus 8 (HHV-8) (Kaposi's sarcoma-associated herpesvirus)	Human herpesvirus 8 type P (isolate GK18) (HHV-8) (Kaposi's sarcoma-associated herpesvirus)	NEC1 ORF69	2.57862	2.5585	2.56856	0.766544	0.731742	2.59224	2.59923	2.59573	1.07034	0.632173	2.56782	2.51855	2.54319	0.482862	0.829033
V02047	F5H9W4.0.1	Herpesviridae	Human herpesvirus 8 (HHV-8) (Kaposi's sarcoma-associated herpesvirus)	Human herpesvirus 8 type P (isolate GK18) (HHV-8) (Kaposi's sarcoma-associated herpesvirus)	TRM2 ORF67A	2.43714	2.63223	2.53469	0.387793	0.862316	2.48765	2.61135	2.5495	0.553458	0.804511	2.36603	2.60431	2.48684	-0.147177	0.947522
V02048	F5H9W9.0.1	Herpesviridae	Human herpesvirus 8 (HHV-8) (Kaposi's sarcoma-associated herpesvirus)	Human herpesvirus 8 type P (isolate GK18) (HHV-8) (Kaposi's sarcoma-associated herpesvirus)	ORF55	2.503	NA	2.503	0.0149938	0.988037	NA	NA	NA	NA	NA	2.81123	2.37377	2.48523	-0.147699	0.94113
V02050	F5HAD1.0.1	Herpesviridae	Human herpesvirus 8 (HHV-8) (Kaposi's sarcoma-associated herpesvirus)	Human herpesvirus 8 type P (isolate GK18) (HHV-8) (Kaposi's sarcoma-associated herpesvirus)	ORF58	2.5471	2.58809	2.56759	0.755733	0.735383	2.4384	2.60673	2.52257	0.252288	0.910168	2.60225	2.48538	2.54381	0.489835	0.826603
V02053	F5HAK9.0.2	Herpesviridae	Human herpesvirus 8 (HHV-8) (Kaposi's sarcoma-associated herpesvirus)	Human herpesvirus 8 type P (isolate GK18) (HHV-8) (Kaposi's sarcoma-associated herpesvirus)	gH ORF22	2.57446	2.41369	2.49407	-0.0662604	0.97636	2.37838	2.5153	2.44684	-0.594368	0.790386	2.63424	2.48171	2.55798	0.648194	0.771907
V02054	F5HAW0.0.1	Herpesviridae	Human herpesvirus 8 (HHV-8) (Kaposi's sarcoma-associated herpesvirus)	Human herpesvirus 8 type P (isolate GK18) (HHV-8) (Kaposi's sarcoma-associated herpesvirus)	RIR2 ORF60	2.47933	2.50411	2.50583	0.0651796	0.976746	2.61596	2.46837	2.50226	0.0253161	0.990967	2.58815	2.47033	2.52924	0.326907	0.883766
V02055	F5HB39.0.1	Herpesviridae	Human herpesvirus 8 (HHV-8) (Kaposi's sarcoma-associated herpesvirus)	Human herpesvirus 8 type P (isolate GK18) (HHV-8) (Kaposi's sarcoma-associated herpesvirus)	CVC1 ORF32	2.46433	2.48526	2.49369	-0.0546636	0.974823	2.51254	2.67391	2.5821	0.917955	0.681423	2.46334	2.48387	2.51449	0.161968	0.942256
V02056	F5HB62.0.1	Herpesviridae	Human herpesvirus 8 (HHV-8) (Kaposi's sarcoma-associated herpesvirus)	Human herpesvirus 8 type P (isolate GK18) (HHV-8) (Kaposi's sarcoma-associated herpesvirus)	TK ORF21	2.69022	2.71041	2.70032	2.23962	0.316542	2.26753	2.51233	2.40403	-1.07296	0.63134	2.53073	2.54963	2.54018	0.449252	0.840768
V02057	F5HB62.0.2	Herpesviridae	Human herpesvirus 8 (HHV-8) (Kaposi's sarcoma-associated herpesvirus)	Human herpesvirus 8 type P (isolate GK18) (HHV-8) (Kaposi's sarcoma-associated herpesvirus)	TK ORF21	2.62061	2.62792	2.62426	1.24264	0.534388	2.58845	2.66016	2.59031	1.00974	0.65158	2.59166	2.58933	2.5905	0.904973	0.650919
V02058	F5HB81.0.1	Herpesviridae	Human herpesvirus 8 (HHV-8) (Kaposi's sarcoma-associated herpesvirus)	Human herpesvirus 8 type P (isolate GK18) (HHV-8) (Kaposi's sarcoma-associated herpesvirus)	gB ORF8	2.64929	2.57909	2.61419	1.27664	0.568048	2.58734	2.62327	2.63053	1.45931	0.513998	2.59926	2.3862	2.53013	0.336811	0.88027
V02059	F5HB81.0.2	Herpesviridae	Human herpesvirus 8 (HHV-8) (Kaposi's sarcoma-associated herpesvirus)	Human herpesvirus 8 type P (isolate GK18) (HHV-8) (Kaposi's sarcoma-associated herpesvirus)	gB ORF8	2.50974	2.37461	2.44218	-0.646494	0.772489	2.29212	2.53881	2.41547	-0.945108	0.67254	2.60679	2.42526	2.49617	-0.0428704	0.984704
V02060	F5HCD4.0.1	Herpesviridae	Human herpesvirus 8 (HHV-8) (Kaposi's sarcoma-associated herpesvirus)	Human herpesvirus 8 type P (isolate GK18) (HHV-8) (Kaposi's sarcoma-associated herpesvirus)	ORF35	2.17227	2.377	2.22369	-2.39293	0.167107	2.53321	2.38204	2.43841	-0.435506	0.758121	2.79761	2.70787	2.75274	2.18878	0.206341
V02062	F5HCV3.0.2	Herpesviridae	Human herpesvirus 8 (HHV-8) (Kaposi's sarcoma-associated herpesvirus)	Human herpesvirus 8 type P (isolate GK18) (HHV-8) (Kaposi's sarcoma-associated herpesvirus)	ORF50	2.54056	2.54504	2.5428	0.478532	0.830542	2.5335	2.49881	2.51615	0.180593	0.93563	2.44636	2.42911	2.43774	-0.696136	0.755556
V02063	F5HDA4.0.1	Herpesviridae	Human herpesvirus 8 (HHV-8) (Kaposi's sarcoma-associated herpesvirus)	Human herpesvirus 8 type P (isolate GK18) (HHV-8) (Kaposi's sarcoma-associated herpesvirus)	K7	2.32571	NA	2.32571	-1.50939	0.38351	NA	NA	NA	NA	NA	2.44505	2.79962	2.56124	0.433037	0.75945
V02064	F5HDD0.0.1	Herpesviridae	Human herpesvirus 8 (HHV-8) (Kaposi's sarcoma-associated herpesvirus)	Human herpesvirus 8 type P (isolate GK18) (HHV-8) (Kaposi's sarcoma-associated herpesvirus)	gM ORF39	2.62952	2.55528	2.60557	1.18028	0.597611	2.29386	2.58515	2.48625	-0.153753	0.94518	2.35812	2.56925	2.46733	-0.365267	0.870241
V02065	F5HDE4.0.1	Herpesviridae	Human herpesvirus 8 (HHV-8) (Kaposi's sarcoma-associated herpesvirus)	Human herpesvirus 8 type P (isolate GK18) (HHV-8) (Kaposi's sarcoma-associated herpesvirus)	ORF45	2.4415	2.36558	2.40354	-1.07845	0.629594	2.54553	2.3365	2.44101	-0.65948	0.768049	2.25002	2.42653	2.33827	-1.80815	0.418729
V02066	F5HDY6.0.1	Herpesviridae	Human herpesvirus 8 (HHV-8) (Kaposi's sarcoma-associated herpesvirus)	Human herpesvirus 8 type P (isolate GK18) (HHV-8) (Kaposi's sarcoma-associated herpesvirus)	ORF27	2.4792	2.47528	2.47724	-0.160965	0.909381	2.39244	2.5352	2.46382	-0.255816	0.856455	2.17321	2.41906	2.30372	-1.69985	0.326391
V02068	F5HES7.0.1	Herpesviridae	Human herpesvirus 8 (HHV-8) (Kaposi's sarcoma-associated herpesvirus)	Human herpesvirus 8 type P (isolate GK18) (HHV-8) (Kaposi's sarcoma-associated herpesvirus)	ORF30	2.60153	2.66809	2.63481	1.34812	0.500273	2.50881	2.57678	2.5428	0.478473	0.830563	2.62183	2.42879	2.52531	0.253062	0.899312
V02070	F5HEU7.0.2	Herpesviridae	Human herpesvirus 8 (HHV-8) (Kaposi's sarcoma-associated herpesvirus)	Human herpesvirus 8 type P (isolate GK18) (HHV-8) (Kaposi's sarcoma-associated herpesvirus)	ORF63	2.48288	2.42316	2.45302	-0.5252	0.814304	2.31616	2.20258	2.23948	-2.91269	0.192714	2.35973	2.23269	2.29621	-2.27845	0.308224
V02071	F5HEU7.0.3	Herpesviridae	Human herpesvirus 8 (HHV-8) (Kaposi's sarcoma-associated herpesvirus)	Human herpesvirus 8 type P (isolate GK18) (HHV-8) (Kaposi's sarcoma-associated herpesvirus)	ORF63	2.52489	2.40106	2.4406	-0.594011	0.766462	2.55204	2.41843	2.48524	-0.147609	0.941166	2.55619	2.37099	2.46359	-0.364113	0.855538
V02072	F5HEZ4.0.1	Herpesviridae	Human herpesvirus 8 (HHV-8) (Kaposi's sarcoma-associated herpesvirus)	Human herpesvirus 8 type P (isolate GK18) (HHV-8) (Kaposi's sarcoma-associated herpesvirus)	ORF71	3.0787	3.10311	3.0909	6.60652	0.00313151	3.00148	3.15485	3.07816	6.46407	0.00384237	2.86412	2.89495	2.87953	4.24331	0.0577401
V02074	F5HF47.0.1	Herpesviridae	Human herpesvirus 8 (HHV-8) (Kaposi's sarcoma-associated herpesvirus)	Human herpesvirus 8 type P (isolate GK18) (HHV-8) (Kaposi's sarcoma-associated herpesvirus)	ORF68	2.53329	2.62945	2.58137	0.813723	0.68411	2.39509	2.673	2.4987	-0.0145768	0.994799	2.59337	2.63354	2.61346	1.13456	0.570525
V02076	F5HFA1.0.1	Herpesviridae	Human herpesvirus 8 (HHV-8) (Kaposi's sarcoma-associated herpesvirus)	Human herpesvirus 8 type P (isolate GK18) (HHV-8) (Kaposi's sarcoma-associated herpesvirus)	ORF46	2.39282	2.60737	2.50009	0.00101367	0.999638	2.55624	2.6586	2.63995	1.56469	0.484083	2.3775	2.49607	2.43679	-0.706717	0.751962
V02077	F5HFD2.0.1	Herpesviridae	Human herpesvirus 8 (HHV-8) (Kaposi's sarcoma-associated herpesvirus)	Human herpesvirus 8 type P (isolate GK18) (HHV-8) (Kaposi's sarcoma-associated herpesvirus)	ORF24	2.51205	2.31033	2.41119	-0.992931	0.657005	2.35425	2.45381	2.40403	-1.07295	0.631344	2.62979	2.50728	2.56853	0.766238	0.731845
V02078	F5HFD2.0.2	Herpesviridae	Human herpesvirus 8 (HHV-8) (Kaposi's sarcoma-associated herpesvirus)	Human herpesvirus 8 type P (isolate GK18) (HHV-8) (Kaposi's sarcoma-associated herpesvirus)	ORF24	2.36198	2.49282	2.4274	-0.811651	0.716619	2.62684	2.57234	2.59959	1.11347	0.618514	2.51099	2.48382	2.4974	-0.0290199	0.989645
V02079	F5HG20.0.1	Herpesviridae	Human herpesvirus 8 (HHV-8) (Kaposi's sarcoma-associated herpesvirus)	Human herpesvirus 8 type P (isolate GK18) (HHV-8) (Kaposi's sarcoma-associated herpesvirus)	ORF66	2.60259	2.33985	2.47122	-0.321744	0.885589	2.3367	2.47364	2.42253	-0.866103	0.69851	2.59157	2.4526	2.52209	0.24696	0.912057
V02080	F5HGB6.0.1	Herpesviridae	Human herpesvirus 8 (HHV-8) (Kaposi's sarcoma-associated herpesvirus)	Human herpesvirus 8 type P (isolate GK18) (HHV-8) (Kaposi's sarcoma-associated herpesvirus)	TRM3 ORF29	2.59935	2.53373	2.56654	0.743904	0.739373	2.72076	2.61903	2.66178	1.80881	0.418559	2.57008	2.50578	2.53793	0.424078	0.849581
V02081	F5HGB6.0.2	Herpesviridae	Human herpesvirus 8 (HHV-8) (Kaposi's sarcoma-associated herpesvirus)	Human herpesvirus 8 type P (isolate GK18) (HHV-8) (Kaposi's sarcoma-associated herpesvirus)	TRM3 ORF29	2.56426	2.61365	2.58896	0.994596	0.656467	2.65637	2.54776	2.60206	1.1411	0.609831	2.43163	2.28566	2.35865	-1.58037	0.479715
V02082	F5HGH5.0.1	Herpesviridae	Human herpesvirus 8 (HHV-8) (Kaposi's sarcoma-associated herpesvirus)	Human herpesvirus 8 type P (isolate GK18) (HHV-8) (Kaposi's sarcoma-associated herpesvirus)	ORF36	2.71174	NA	2.71174	1.0587	0.289736	NA	NA	NA	NA	NA	NA	2.20213	2.20213	-1.48937	0.136389
V02083	F5HGJ3.0.1	Herpesviridae	Human herpesvirus 8 (HHV-8) (Kaposi's sarcoma-associated herpesvirus)	Human herpesvirus 8 type P (isolate GK18) (HHV-8) (Kaposi's sarcoma-associated herpesvirus)	ORF16	2.61826	2.60349	2.61087	0.554373	0.579324	2.57618	2.80137	2.68877	0.943865	0.345239	2.04225	2.23181	2.13703	-1.81486	0.0695462
V02084	F5HGK9.0.1	Herpesviridae	Human herpesvirus 8 (HHV-8) (Kaposi's sarcoma-associated herpesvirus)	Human herpesvirus 8 type P (isolate GK18) (HHV-8) (Kaposi's sarcoma-associated herpesvirus)	ORF43	2.75239	2.59721	2.6748	1.95431	0.382122	2.46668	2.52045	2.49356	-0.0719498	0.974331	2.54479	2.4104	2.4776	-0.250492	0.910805
V02085	F5HGK9.0.2	Herpesviridae	Human herpesvirus 8 (HHV-8) (Kaposi's sarcoma-associated herpesvirus)	Human herpesvirus 8 type P (isolate GK18) (HHV-8) (Kaposi's sarcoma-associated herpesvirus)	ORF43	2.58667	2.44147	2.49452	-0.05482	0.978133	2.48168	2.34674	2.41421	-0.428955	0.667956	2.63069	2.43975	2.46703	-0.285538	0.869058
V02086	F5HGN8.0.1	Herpesviridae	Human herpesvirus 8 (HHV-8) (Kaposi's sarcoma-associated herpesvirus)	Human herpesvirus 8 type P (isolate GK18) (HHV-8) (Kaposi's sarcoma-associated herpesvirus)	TRX2 ORF26	2.57333	2.48011	2.52672	0.298735	0.89372	2.45154	2.47396	2.46275	-0.41651	0.852234	2.50097	2.54302	2.52199	0.245893	0.912436
V02090	F5HIN0.0.1	Herpesviridae	Human herpesvirus 8 (HHV-8) (Kaposi's sarcoma-associated herpesvirus)	Human herpesvirus 8 type P (isolate GK18) (HHV-8) (Kaposi's sarcoma-associated herpesvirus)	ORF56	2.48499	2.51802	2.50151	0.0168469	0.993989	2.5439	2.57527	2.55958	0.666174	0.765763	2.32056	2.46032	2.39044	-1.22496	0.583817
V02091	F5HIN0.0.2	Herpesviridae	Human herpesvirus 8 (HHV-8) (Kaposi's sarcoma-associated herpesvirus)	Human herpesvirus 8 type P (isolate GK18) (HHV-8) (Kaposi's sarcoma-associated herpesvirus)	ORF56	NA	2.7123	2.7123	1.06151	0.288458	NA	NA	NA	NA	NA	NA	NA	NA	NA	NA
E00131	G0S0R2.1	NA	IEDB ORF	Chaetomium thermophilum (strain DSM 1495 / CBS 144.50 / IMI 039719)	NUP57 CTHT_0010940	2.71851	2.49872	2.60343	0.895712	0.605059	2.50983	2.55099	2.53041	0.215035	0.879145	2.48428	2.50872	2.50397	0.0344159	0.984147
V04310	G0XSN1.1	Poxviridae	Cowpox virus (CPV)	Cowpox virus (CPV)	CPXV149 CPXV_AUS1999_867_141 CPXV_GER1998_2_141	2.46356	2.55675	2.49224	-0.0548431	0.969066	NA	2.6551	2.6551	1.34322	0.438038	2.5485	2.51062	2.56293	0.629275	0.753037
V04312	G0XUB1.1	Poxviridae	Cowpox virus (CPV)	Cowpox virus (CPV)	CPXV204 CPXV_FRA2001_NANCY_193	2.37822	NA	2.37822	-0.608925	0.542574	2.41887	2.4874	2.45314	-0.234314	0.814741	NA	NA	NA	NA	NA
V04314	G0XUQ6.1	Poxviridae	Cowpox virus (CPV)	Cowpox virus (CPV)	CPXV131 CPXV_GER1980_EP4_123 CPXV_GER1998_2_123	2.55132	2.75107	2.61791	1.02109	0.555507	NA	NA	NA	NA	NA	NA	NA	NA	NA	NA
V04315	G0XUU7.1	Poxviridae	Cowpox virus (CPV)	Cowpox virus (CPV)	CPXV175 CPXV_GER1980_EP4_164	2.54598	2.40993	2.47796	-0.246448	0.912239	2.4574	2.53654	2.50984	0.109991	0.960768	2.48669	2.55462	2.52065	0.230905	0.917754
V04316	G0XV46.1	Poxviridae	Cowpox virus (CPV)	Cowpox virus (CPV)	CPXV053 CPXV_FRA2001_NANCY_050 CPXV_GER1990_2_050 CPXV_NOR1994_MAN_050	2.6674	2.65759	2.6625	1.62496	0.416517	2.56053	2.59685	2.57869	0.879749	0.693998	2.61816	2.53368	2.57592	0.759232	0.70423
V04317	G0XV61.1	Poxviridae	Cowpox virus (CPV)	Cowpox virus (CPV)	CPXV070 CPXV_GER1990_2_065 CPXV_GER1998_2_065	2.35583	2.33844	2.34713	-1.08093	0.444668	2.56298	2.45939	2.51118	0.0790863	0.955404	2.3873	2.41983	2.40356	-0.681931	0.629665
V04319	G0XVA6.1	Poxviridae	Cowpox virus (CPV)	Cowpox virus (CPV)	CPXV117 CPXV_FRA2001_NANCY_110 CPXV_GER1990_2_110	2.52872	2.67322	2.60097	1.12889	0.613661	2.50525	2.4876	2.49643	-0.0399659	0.98574	2.45802	2.58971	2.52386	0.266778	0.905032
V04320	G0XVC7.1	Poxviridae	Cowpox virus (CPV)	Cowpox virus (CPV)	CPX139 CPXV139 CPXV_GER1990_2_131 CPXV_UK2000_K2984_131	2.68383	NA	2.68383	0.919146	0.358019	NA	NA	NA	NA	NA	2.59604	NA	2.59604	0.480211	0.631077
V04322	G0XVN4.1	Poxviridae	Cowpox virus (CPV)	Cowpox virus (CPV)	CPXV023 CPXV_GER1998_2_022	2.51517	2.23595	2.37556	-1.2444	0.533811	2.55699	2.66484	2.59989	0.998853	0.617479	2.72761	2.60521	2.66641	1.66408	0.405388
V04324	G0XVQ4.1	Poxviridae	Cowpox virus (CPV)	Cowpox virus (CPV)	CPXV044 CPXV_GER1998_2_042	2.54252	2.69559	2.63966	1.39658	0.484995	2.60829	2.60235	2.62362	1.23618	0.536515	2.56875	2.71112	2.63993	1.21187	0.484131
V04327	G0XVX7.2	Poxviridae	Cowpox virus (CPV)	Cowpox virus (CPV)	CPXV122 CPXV_GER1998_2_115	2.29313	2.43276	2.36294	-0.969125	0.49317	2.3297	2.5435	2.3794	-0.852779	0.546505	NA	2.56552	2.56552	0.327617	0.743201
V04328	G0XVZ5.1	Poxviridae	Cowpox virus (CPV)	Cowpox virus (CPV)	CPXV141 CPXV_GER1998_2_133	2.50954	2.52211	2.51583	0.176944	0.936928	2.50863	2.56841	2.53852	0.430619	0.847289	2.54174	2.4182	2.47997	-0.223961	0.920218
V04330	G0XW38.1	Poxviridae	Cowpox virus (CPV)	Cowpox virus (CPV)	CPXV187 CPXV_GER1998_2_176	2.79477	2.42068	2.57817	0.552762	0.695899	2.24855	2.39198	2.34417	-1.34956	0.435881	2.24739	2.55222	2.47297	-0.191165	0.892474
V04331	G0XW43.1	Poxviridae	Cowpox virus (CPV)	Cowpox virus (CPV)	CPXV193 CPXV_GER1998_2_181	2.81413	2.61722	2.71567	1.52505	0.280867	NA	2.72443	2.72443	1.12213	0.261807	2.61153	NA	2.61153	0.557651	0.577083
V04332	G0XW55.1	Poxviridae	Cowpox virus (CPV)	Cowpox virus (CPV)	CPXV205 CPXV_GER1998_2_193	2.42624	2.565	2.49562	-0.0489731	0.982527	2.56768	2.52823	2.50836	0.0934505	0.966664	2.43018	2.50829	2.49073	-0.103645	0.96303
V04333	G0XWR0.1	Poxviridae	Cowpox virus (CPV)	Cowpox virus (CPV)	CPXV196 CPXV_FRA2001_NANCY_184 CPXV_GER1980_EP4_184 CPXV_GER2002_MKY_184	2.67093	2.7905	2.73072	1.15358	0.248672	NA	2.61055	2.61055	1.10554	0.580422	2.86371	2.55013	2.57156	0.715633	0.720481
V04334	G0XWU9.1	Poxviridae	Cowpox virus (CPV)	Cowpox virus (CPV)	CPXV012 CPXV_FRA2001_NANCY_011.5 CPXV_GER1980_EP4_011 CPXV_GER1998_2_011 CPXV_NOR1994_MAN_011.5 CPXV_UK2000_K2984_011.5	2.51122	2.54019	2.52571	0.287392	0.897733	2.57426	2.5502	2.56223	0.695751	0.755687	2.46833	2.50217	2.48525	-0.164874	0.941222
E00074	G1K238.1	NA	IEDB ORF	Bos taurus (Bovine)	COL4A1	2.47927	2.50588	2.48814	-0.10273	0.952704	2.13241	2.46837	2.35639	-1.24373	0.472714	2.46006	2.47653	2.53865	0.273276	0.846775
E00075	G1K238.2	NA	IEDB ORF	Bos taurus (Bovine)	COL4A1	2.42969	2.36847	2.39908	-1.12829	0.61385	2.70123	2.27373	2.48748	-0.139955	0.950093	2.57858	2.33445	2.47677	-0.2597	0.907541
E00077	G1K238.4	NA	IEDB ORF	Bos taurus (Bovine)	COL4A1	2.43481	2.22912	2.37598	-1.24024	0.535179	2.30448	2.46401	2.454	-0.45995	0.818111	2.46438	2.44407	2.47273	-0.272675	0.891555
E00310	G1UB25.1	NA	IEDB ORF	Leptospira interrogans serogroup Icterohaemorrhagiae serovar Lai (strain 56601)	lipL21 LA_0011	2.55603	2.49775	2.52689	0.300654	0.893042	2.33845	2.60626	2.47235	-0.309117	0.89005	2.54413	2.53409	2.53911	0.437241	0.84497
E00443	G4LWI2.1	NA	IEDB ORF	Schistosoma mansoni (Blood fluke)	Smp_008545	2.53297	2.44343	2.4882	-0.131932	0.952951	2.6333	2.67589	2.6546	1.72844	0.439533	2.4872	2.49459	2.4909	-0.10178	0.963695
E00444	G4V5I2.1	NA	IEDB ORF	Schistosoma mansoni (Blood fluke)	Smp_056970.1	2.48263	2.4768	2.47972	-0.202838	0.919218	2.59367	2.50328	2.54847	0.484729	0.808498	2.28083	2.51913	2.39998	-1.00018	0.617012
E00160	H2GU79.1	NA	IEDB ORF	Corynebacterium diphtheriae (strain ATCC 27012 / C7 (beta))	tox CDC7B_0178	2.29361	2.74847	2.59685	0.838724	0.628217	NA	2.49798	2.49798	-0.0100882	0.991951	2.39495	2.27714	2.33604	-1.15934	0.412342
V11711	H6V7I7.1	Retroviridae	Simian foamy virus type 1 (SFVmac) (SFV-1)	Simian foamy virus type 1 (SFVmac) (SFV-1)	gag	2.55924	2.64104	2.60014	1.11958	0.616589	2.53157	2.64361	2.58759	0.979281	0.661424	2.67688	2.54916	2.61302	1.26362	0.572001
V11713	H6V7I8.1	Retroviridae	Simian foamy virus type 1 (SFVmac) (SFV-1)	Simian foamy virus type 1 (SFVmac) (SFV-1)	pol	2.42581	2.29952	2.36266	-1.37337	0.492282	2.54119	2.47596	2.50858	0.0857576	0.965798	2.41598	2.59435	2.50517	0.0516568	0.979394
V11714	H6V7I8.2	Retroviridae	Simian foamy virus type 1 (SFVmac) (SFV-1)	Simian foamy virus type 1 (SFVmac) (SFV-1)	pol	2.53634	2.48509	2.51071	0.119766	0.957285	2.53809	2.39093	2.46451	-0.396807	0.859149	2.50278	2.47711	2.48995	-0.112383	0.959916
V11715	H6V7I8.3	Retroviridae	Simian foamy virus type 1 (SFVmac) (SFV-1)	Simian foamy virus type 1 (SFVmac) (SFV-1)	pol	2.30195	2.67115	2.48655	-0.150332	0.946398	2.5263	2.60942	2.60555	1.18005	0.597683	2.53045	2.52529	2.52787	0.278703	0.889172
V11716	H6V7I8.4	Retroviridae	Simian foamy virus type 1 (SFVmac) (SFV-1)	Simian foamy virus type 1 (SFVmac) (SFV-1)	pol	2.66836	2.49758	2.58297	0.829706	0.678249	2.41254	2.62909	2.52082	0.232733	0.917105	2.61731	2.57761	2.59746	0.974602	0.626045
V11717	H6V7I9.1	Retroviridae	Simian foamy virus type 1 (SFVmac) (SFV-1)	Simian foamy virus type 1 (SFVmac) (SFV-1)	env	2.50592	2.72557	2.61574	0.578716	0.562781	2.32483	2.03981	2.18232	-1.5884	0.112197	2.55307	2.63789	2.65217	1.07597	0.446759
V11718	H6V7I9.2	Retroviridae	Simian foamy virus type 1 (SFVmac) (SFV-1)	Simian foamy virus type 1 (SFVmac) (SFV-1)	env	2.4705	2.77516	2.66994	1.69942	0.395486	2.62673	2.52831	2.57752	0.77519	0.698316	2.51509	2.51069	2.51289	0.128897	0.948613
V11719	H6V7I9.3	Retroviridae	Simian foamy virus type 1 (SFVmac) (SFV-1)	Simian foamy virus type 1 (SFVmac) (SFV-1)	env	2.70938	2.27452	2.66307	1.82315	0.41488	2.5246	2.51839	2.52149	0.214948	0.914413	2.66718	2.17003	2.58914	0.771934	0.655831
V11720	H6V7J0.1	Retroviridae	Simian foamy virus type 1 (SFVmac) (SFV-1)	Simian foamy virus type 1 (SFVmac) (SFV-1)	bel	2.62607	2.64149	2.63378	1.49572	0.503554	2.64035	2.61332	2.62684	1.41807	0.525962	2.71759	2.54718	2.63238	1.48009	0.508025
V11721	H6V7J1.1	Retroviridae	Simian foamy virus type 1 (SFVmac) (SFV-1)	Simian foamy virus type 1 (SFVmac) (SFV-1)	tas	2.02455	1.81342	1.97215	-5.27854	0.00830846	2.20785	2.14042	2.1785	-2.27337	0.107941	2.31732	2.57788	2.47113	-0.322788	0.88522
E00446	H6VGI3.1	NA	IEDB ORF	Scylla paramamosain (Mud crab)	NA	2.41059	2.25601	2.3333	-1.66699	0.404566	2.61733	2.36483	2.49108	-0.089206	0.964424	2.54591	2.36005	2.45298	-0.470167	0.814144
E00119	H7C7G3.1	NA	IEDB ORF	Burkholderia pseudomallei (strain K96243)	fliC BPSL3319	2.57203	2.50843	2.54023	0.44978	0.840583	2.50745	2.66232	2.58489	0.949074	0.671246	2.50869	2.52334	2.51602	0.179076	0.936169
E00055	H7C7K8.1	NA	IEDB ORF	Borrelia burgdorferi (strain ATCC 35210 / B31 / CIP 102532 / DSM 4680)	oppAIV BB_B16	2.58087	2.65515	2.61628	1.3001	0.560955	2.24914	2.3856	2.37197	-1.28027	0.522086	2.57308	2.22124	2.39716	-0.51421	0.607105
E00056	H7C7N8.1	NA	IEDB ORF	Borrelia burgdorferi (strain ATCC 35210 / B31 / CIP 102532 / DSM 4680)	p66 BB_0603	2.40357	2.64281	2.53394	0.379445	0.865252	2.47122	2.48083	2.481	-0.212409	0.924321	2.68158	2.41431	2.48664	-0.115712	0.946736
E00057	H7C7N8.2	NA	IEDB ORF	Borrelia burgdorferi (strain ATCC 35210 / B31 / CIP 102532 / DSM 4680)	p66 BB_0603	2.57541	2.59071	2.58306	0.8306	0.677922	2.4368	2.47724	2.45702	-0.429809	0.829842	2.46731	2.67451	2.57091	0.709102	0.722926
E00227	H8L3H1.1	NA	IEDB ORF	Frateuria aurantia (strain ATCC 33424 / DSM 6220 / NBRC 3245 / NCIMB 13370) (Acetobacter aurantius)	Fraau_2109	2.54602	2.37712	2.46157	-0.429661	0.847625	2.52456	2.54604	2.5353	0.394699	0.85989	2.62063	2.43844	2.52954	0.330226	0.882594
E00566	H9AXB3.1	NA	IEDB ORF	Triticum aestivum (Wheat)	NA	2.6072	2.50467	2.55594	0.559372	0.779719	2.53919	2.54306	2.52388	0.266953	0.90497	2.51821	2.42911	2.47366	-0.263377	0.895231
E00263	I2DGA8.1	NA	IEDB ORF	Helicobacter pylori XZ274	MWE_0973	2.58685	2.52349	2.55517	0.616832	0.782659	2.57874	2.51516	2.54695	0.524939	0.814395	2.47081	2.58289	2.52685	0.300158	0.893217
E00264	I2DGA8.2	NA	IEDB ORF	Helicobacter pylori XZ274	MWE_0973	2.50395	2.48003	2.49199	-0.0895704	0.968048	2.54341	2.51491	2.52916	0.326016	0.88408	2.56044	2.45924	2.50984	0.110046	0.960749
E00426	I4CTR6.1	NA	IEDB ORF	Pseudomonas stutzeri CCUG 29243	A458_11180	2.37803	2.44289	2.41046	-0.895437	0.654356	2.59272	2.57608	2.56556	0.655569	0.743075	2.45827	2.53659	2.49743	-0.0257293	0.989736
E00427	I4CTR6.2	NA	IEDB ORF	Pseudomonas stutzeri CCUG 29243	A458_11180	2.43178	2.43476	2.44359	-0.630703	0.777898	2.45693	2.38214	2.41228	-0.980692	0.660967	2.43849	2.63422	2.5677	0.677001	0.734986
E00428	I4CTR6.3	NA	IEDB ORF	Pseudomonas stutzeri CCUG 29243	A458_11180	2.35596	2.44401	2.39998	-1.00016	0.617019	2.62167	2.39801	2.50984	0.0984396	0.960744	2.50797	2.76032	2.63415	1.34145	0.502395
E00290	I7HQW9.1	NA	IEDB ORF	Legionella pneumophila subsp. pneumophila	htpB LPO_0767	2.68578	2.50631	2.59604	1.07381	0.63107	2.4847	2.53171	2.5082	0.091724	0.96728	2.51422	2.53555	2.52489	0.278225	0.900978
E00118	J4JHJ7.1	NA	IEDB ORF	Burkholderia multivorans CF2	groL groEL BURMUCF2_A1957	2.56908	2.48637	2.5377	0.421526	0.850475	2.48669	2.59047	2.49589	-0.0459296	0.983612	2.54375	2.44273	2.49324	-0.05857	0.973024
V06572	K0BRG7.1	Coronaviridae	Middle East respiratory syndrome coronavirus	Human betacoronavirus 2c EMC/2012	S	2.51639	2.37433	2.44536	-0.386344	0.78471	2.61779	2.29206	2.45492	-0.318738	0.821682	2.47934	2.3245	2.40192	-0.693541	0.623846
V06573	K0BRG7.2	Coronaviridae	Middle East respiratory syndrome coronavirus	Human betacoronavirus 2c EMC/2012	S	2.53524	2.596	2.56562	0.733671	0.74283	2.37455	2.603	2.48878	-0.125483	0.955248	2.48944	2.45946	2.47445	-0.285647	0.898351
V06574	K0BRG7.3	Coronaviridae	Middle East respiratory syndrome coronavirus	Human betacoronavirus 2c EMC/2012	S	2.54251	2.45311	2.49781	-0.0244643	0.991271	2.36775	2.55328	2.46052	-0.441437	0.843501	2.5463	2.42655	2.48643	-0.15175	0.945893
V06575	K0BRG7.4	Coronaviridae	Middle East respiratory syndrome coronavirus	Human betacoronavirus 2c EMC/2012	S	2.50816	2.85532	2.54481	0.38807	0.822716	NA	2.52755	2.52755	0.275492	0.890441	NA	2.63539	2.63539	0.957331	0.498447
V06576	K0BU34.1	Coronaviridae	Middle East respiratory syndrome coronavirus	Human betacoronavirus 2c EMC/2012	orf3	2.60446	2.66816	2.63631	1.52404	0.49551	2.40904	2.65992	2.53448	0.385499	0.863123	2.43596	2.47162	2.45379	-0.516653	0.817273
V06578	K0BVN3.1	Coronaviridae	Middle East respiratory syndrome coronavirus	Human betacoronavirus 2c EMC/2012	N	2.62386	2.37362	2.49874	-0.0140507	0.994986	2.45565	2.61873	2.53719	0.415839	0.852469	2.53519	2.54471	2.53995	0.446669	0.841671
V06579	K0BWC8.1	Coronaviridae	Middle East respiratory syndrome coronavirus	Human betacoronavirus 2c EMC/2012	orf4b	2.42906	2.50555	2.46731	-0.326922	0.870155	2.60886	2.47966	2.55004	0.500405	0.802431	2.68353	2.43028	2.55691	0.569062	0.776004
E00575	K4DIH7.1	NA	IEDB ORF	Trypanosoma cruzi	TCSYLVIO_011075	1.85536	1.95253	1.90395	-5.16197	0.00288001	2.1864	2.03002	2.10821	-3.39297	0.0501205	2.1748	1.92153	2.04816	-3.91302	0.0238721
E00576	K4DIR2.1	NA	IEDB ORF	Trypanosoma cruzi	TCSYLVIO_010953	2.45305	2.38945	2.42125	-0.880452	0.693766	2.49507	2.40638	2.45072	-0.550914	0.805391	2.64163	2.51768	2.57965	0.89054	0.690437
E00577	K4DIR2.2	NA	IEDB ORF	Trypanosoma cruzi	TCSYLVIO_010953	2.54297	2.51013	2.52655	0.296812	0.8944	2.55425	2.56738	2.56082	0.679938	0.761069	2.35464	2.43624	2.39544	-1.16898	0.601124
E00578	K4DJ48.1	NA	IEDB ORF	Trypanosoma cruzi	TCSYLVIO_010804	2.57061	2.42544	2.49803	-0.0220658	0.992126	2.50205	2.46185	2.48195	-0.201816	0.928085	2.58412	2.37771	2.51235	0.13807	0.950764
E00581	K4DJK6.1	NA	IEDB ORF	Trypanosoma cruzi	TCSYLVIO_010658	2.37661	2.43578	2.4062	-1.04876	0.639055	2.37004	2.60445	2.48725	-0.142592	0.949154	2.50145	2.47132	2.48638	-0.152222	0.945725
E00582	K4DJW6.1	NA	IEDB ORF	Trypanosoma cruzi	TCSYLVIO_010666	2.50942	2.53021	2.53534	0.353366	0.859757	2.40396	2.43334	2.41	-0.779413	0.652715	2.47265	2.46299	2.4333	-0.745695	0.738768
E00584	K4DKE0.1	NA	IEDB ORF	Trypanosoma cruzi	TCSYLVIO_010480	2.51835	2.35496	2.43666	-0.708211	0.751455	2.61219	2.42335	2.51777	0.198656	0.929208	2.63382	2.42311	2.52847	0.318275	0.886814
E00585	K4DKE0.2	NA	IEDB ORF	Trypanosoma cruzi	TCSYLVIO_010480	2.42012	2.4764	2.44826	-0.578499	0.795857	2.38319	2.44512	2.41416	-0.959776	0.66776	2.61085	2.54517	2.58394	0.938495	0.674699
E00586	K4DKE0.3	NA	IEDB ORF	Trypanosoma cruzi	TCSYLVIO_010480	2.38538	2.45584	2.42061	-0.561383	0.691399	2.71033	2.58713	2.64873	1.05168	0.457088	2.50551	2.4285	2.46701	-0.233305	0.868966
E00588	K4DM44.1	NA	IEDB ORF	Trypanosoma cruzi	TCSYLVIO_009920	2.54613	2.52739	2.53676	0.411	0.854167	2.62489	2.5824	2.60365	1.15881	0.604293	2.47526	2.57598	2.52562	0.286417	0.898078
E00589	K4DM44.2	NA	IEDB ORF	Trypanosoma cruzi	TCSYLVIO_009920	2.6807	2.54447	2.61258	1.25873	0.573488	2.54972	2.61204	2.58088	0.904256	0.685922	2.43666	2.45529	2.44598	-0.604001	0.78707
E00591	K4DMD5.1	NA	IEDB ORF	Trypanosoma cruzi	TCSYLVIO_009765	2.66858	2.53957	2.60408	1.16362	0.602795	2.51265	2.60858	2.56061	0.677695	0.761833	2.3663	2.55599	2.46115	-0.43441	0.845961
E00592	K4DMG2.1	NA	IEDB ORF	Trypanosoma cruzi	TCSYLVIO_009781	2.63986	2.52956	2.58471	0.947094	0.671892	2.47985	2.70396	2.59191	1.02756	0.645848	2.51275	2.35768	2.43521	-0.724341	0.745987
E00593	K4DMT7.1	NA	IEDB ORF	Trypanosoma cruzi	TCSYLVIO_009636	2.62227	2.68743	2.65485	1.7313	0.438777	2.55162	2.64996	2.60079	1.12687	0.614297	2.60603	2.58386	2.59495	1.06155	0.634972
E00594	K4DMV7.1	NA	IEDB ORF	Trypanosoma cruzi	TCSYLVIO_009580	2.30017	2.4595	2.31243	-1.87566	0.348331	2.6434	2.49034	2.58369	0.724781	0.675616	2.35172	2.58888	2.44659	-0.597191	0.789414
E00595	K4DN79.1	NA	IEDB ORF	Trypanosoma cruzi	TCSYLVIO_009298	2.46512	2.44083	2.45297	-0.52577	0.814107	2.47955	2.4125	2.44602	-0.603505	0.78724	2.50264	2.51178	2.50721	0.0805997	0.971246
E00598	K4DNR8.1	NA	IEDB ORF	Trypanosoma cruzi	TCSYLVIO_009331	2.49489	2.42459	2.45974	-0.450105	0.840469	2.61581	2.3902	2.50301	0.0336115	0.988007	2.56966	2.40479	2.48722	-0.142833	0.949068
E00599	K4DNR8.2	NA	IEDB ORF	Trypanosoma cruzi	TCSYLVIO_009331	2.54169	2.47432	2.508	0.0894949	0.968075	2.62961	2.55597	2.59279	1.03744	0.642679	2.46126	2.51491	2.48808	-0.133214	0.952494
E00600	K4DNR8.3	NA	IEDB ORF	Trypanosoma cruzi	TCSYLVIO_009331	2.51896	2.52758	2.52327	0.260177	0.907371	2.55435	2.48089	2.51762	0.19699	0.9298	2.29536	2.60564	2.4505	-0.553397	0.804532
E00601	K4DNR8.4	NA	IEDB ORF	Trypanosoma cruzi	TCSYLVIO_009331	2.51319	2.40206	2.45762	-0.473779	0.8322	2.46604	2.58402	2.52503	0.279845	0.900404	2.38758	2.56594	2.47676	-0.201293	0.907481
E00602	K4DNS9.1	NA	IEDB ORF	Trypanosoma cruzi	TCSYLVIO_009105	2.46933	2.508	2.48866	-0.126737	0.954801	2.64201	2.54541	2.59048	1.01161	0.650977	2.42937	2.63618	2.56632	0.741437	0.740206
E00604	K4DPB9.1	NA	IEDB ORF	Trypanosoma cruzi	TCSYLVIO_008995	2.62079	2.38847	2.50463	0.0517605	0.981532	2.56089	2.50187	2.53138	0.350877	0.87531	2.50671	2.48314	2.49492	-0.0567471	0.979753
E00605	K4DPB9.2	NA	IEDB ORF	Trypanosoma cruzi	TCSYLVIO_008995	2.42165	2.47464	2.44814	-0.579758	0.795423	2.56852	2.46344	2.51598	0.178699	0.936304	2.42298	2.46674	2.44486	-0.616495	0.782775
E00606	K4DPB9.3	NA	IEDB ORF	Trypanosoma cruzi	TCSYLVIO_008995	2.32149	2.67949	2.50049	0.00243092	0.99806	2.38472	2.28077	2.33275	-0.836271	0.403002	2.49852	2.73999	2.61926	0.596295	0.550978
E00607	K4DPB9.4	NA	IEDB ORF	Trypanosoma cruzi	TCSYLVIO_008995	2.60265	2.48852	2.54558	0.509654	0.819705	2.54247	2.57613	2.5593	0.66301	0.766843	2.51726	2.44944	2.48335	-0.186163	0.933649
E00608	K4DPB9.5	NA	IEDB ORF	Trypanosoma cruzi	TCSYLVIO_008995	2.52938	2.57167	2.55053	0.564894	0.800556	2.66332	2.50115	2.58224	0.919434	0.680938	2.60244	2.4656	2.53402	0.380382	0.864922
E00609	K4DPB9.6	NA	IEDB ORF	Trypanosoma cruzi	TCSYLVIO_008995	2.60088	2.51292	2.5569	0.636191	0.776017	2.58496	2.57997	2.58246	0.921953	0.680112	2.56363	2.50391	2.53377	0.377595	0.865902
E00611	K4DPF9.1	NA	IEDB ORF	Trypanosoma cruzi	TCSYLVIO_008886	2.20299	2.17317	2.18808	-1.5596	0.118855	2.54056	2.53777	2.53917	0.195825	0.844747	2.24713	2.69986	2.4735	-0.132517	0.894576
E00614	K4DQH6.1	NA	IEDB ORF	Trypanosoma cruzi	TCSYLVIO_008509	2.36054	2.32431	2.34242	-1.57576	0.430766	2.56538	2.45327	2.50933	0.0932684	0.962805	2.47599	2.59293	2.53446	0.344615	0.863196
E00615	K4DQH7.1	NA	IEDB ORF	Trypanosoma cruzi	TCSYLVIO_008640	2.40823	2.42818	2.4182	-0.914508	0.682554	2.5462	2.64969	2.59795	1.09507	0.624326	2.5239	2.48189	2.50289	0.032349	0.988457
E00616	K4DQU0.1	NA	IEDB ORF	Trypanosoma cruzi	TCSYLVIO_008517	2.53198	2.56422	2.5481	0.537738	0.809955	2.53223	2.55868	2.54546	0.508225	0.820202	2.58445	2.48967	2.53706	0.414345	0.852993
E00617	K4DQW8.1	NA	IEDB ORF	Trypanosoma cruzi	TCSYLVIO_008367	2.40714	2.34795	2.37754	-1.36911	0.54035	2.57811	2.51452	2.54631	0.517793	0.816877	2.58534	2.56241	2.57387	0.825931	0.711854
E00618	K4DRG2.1	NA	IEDB ORF	Trypanosoma cruzi	TCSYLVIO_008310	2.67652	2.38754	2.60472	1.04724	0.600541	2.45282	2.31816	2.35182	-1.48176	0.458766	2.28501	2.54621	2.39814	-1.01859	0.610544
E00619	K4DRG9.1	NA	IEDB ORF	Trypanosoma cruzi	TCSYLVIO_008091	2.59772	1.98233	2.29002	-1.04989	0.29377	2.74204	2.15561	2.44882	-0.255888	0.798037	2.23484	2.22752	2.23118	-1.34411	0.178913
E00620	K4DRH6.1	NA	IEDB ORF	Trypanosoma cruzi	TCSYLVIO_005740 TCSYLVIO_008158	2.66711	2.42259	2.60594	0.917479	0.596315	2.2366	2.56718	2.52462	0.246208	0.902025	2.43807	2.28255	2.38098	-0.841576	0.551787
E00622	K4DRL1.1	NA	IEDB ORF	Trypanosoma cruzi	TCSYLVIO_008118	2.15862	2.20784	2.18323	-2.2399	0.113228	2.69982	2.45869	2.57925	0.560392	0.691915	2.53521	2.2613	2.48715	-0.111323	0.948753
E00623	K4DRN2.1	NA	IEDB ORF	Trypanosoma cruzi	TCSYLVIO_008024	2.64933	2.70403	2.67668	1.97533	0.377023	2.68313	2.70557	2.69435	2.17289	0.331176	2.49553	2.28403	2.38978	-1.23229	0.581568
E00624	K4DRP0.1	NA	IEDB ORF	Trypanosoma cruzi	TCSYLVIO_008086	2.33469	2.40864	2.37166	-0.907483	0.521076	2.43592	2.6525	2.54421	0.312582	0.82507	2.29142	2.43072	2.36107	-0.982375	0.487278
E00625	K4DRT8.1	NA	IEDB ORF	Trypanosoma cruzi	TCSYLVIO_008155	2.61583	2.56589	2.59086	1.01581	0.649624	2.46325	2.59798	2.53061	0.342268	0.878345	2.56844	2.42361	2.49603	-0.0444381	0.984144
E00626	K4DRU4.1	NA	IEDB ORF	Trypanosoma cruzi	TCSYLVIO_008364	2.2549	2.39691	2.32591	-1.94644	0.384041	2.38711	2.58579	2.48645	-0.151493	0.945985	2.35726	2.35718	2.35722	-1.59631	0.475295
E00627	K4DRV7.1	NA	IEDB ORF	Trypanosoma cruzi	TCSYLVIO_007925	2.33531	2.76726	2.55128	0.512846	0.797624	2.60257	2.49173	2.54715	0.471482	0.813634	2.25336	2.49353	2.42168	-0.875688	0.695339
E00629	K4DSA9.1	NA	IEDB ORF	Trypanosoma cruzi	TCSYLVIO_007745 TCSYLVIO_007781	2.60242	2.40611	2.50568	0.0634913	0.977348	2.393	2.43394	2.42855	-0.798793	0.720919	2.47577	2.39954	2.46168	-0.383171	0.848067
E00631	K4DSH9.1	NA	IEDB ORF	Trypanosoma cruzi	TCSYLVIO_007775	2.17705	2.51618	2.34661	-0.766944	0.443115	2.55469	2.22587	2.39028	-0.548592	0.583286	2.20757	2.26368	2.23563	-1.32186	0.186215
E00633	K4DSN8.1	NA	IEDB ORF	Trypanosoma cruzi	TCSYLVIO_007607	2.49002	2.52922	2.53496	0.390821	0.861252	2.4708	2.62015	2.55407	0.468286	0.78688	2.27359	2.4143	2.40223	-0.977652	0.624965
E00634	K4DSV0.1	NA	IEDB ORF	Trypanosoma cruzi	TCSYLVIO_008010	2.31776	2.49505	2.40641	-0.81055	0.639805	2.48713	2.53597	2.4945	-0.0476056	0.978073	2.47215	2.47003	2.47109	-0.250387	0.885057
E00636	K4DT58.1	NA	IEDB ORF	Trypanosoma cruzi	TCSYLVIO_007667	2.5437	2.49983	2.52176	0.243338	0.913342	2.52254	2.57376	2.54815	0.538326	0.809751	2.46233	2.48386	2.47309	-0.300807	0.892987
E00637	K4DT58.2	NA	IEDB ORF	Trypanosoma cruzi	TCSYLVIO_007667	2.43311	2.52654	2.47982	-0.225576	0.919645	2.41032	2.58035	2.49533	-0.0521684	0.981387	2.6073	2.51084	2.55907	0.660444	0.767719
E00639	K4DTC7.1	NA	IEDB ORF	Trypanosoma cruzi	TCSYLVIO_007374	2.53042	2.43712	2.48377	-0.181473	0.935317	2.71733	2.53311	2.62522	1.40001	0.531248	2.63023	2.50818	2.56921	0.773739	0.729323
E00640	K4DTC7.2	NA	IEDB ORF	Trypanosoma cruzi	TCSYLVIO_007374	2.5463	2.49223	2.51926	0.215367	0.92327	2.47751	2.49199	2.48475	-0.17055	0.939202	2.58767	2.51866	2.55316	0.594369	0.790385
E00642	K4DTD7.1	NA	IEDB ORF	Trypanosoma cruzi	TCSYLVIO_007358	2.47807	2.5223	2.50018	0.00205753	0.999266	2.53581	2.57683	2.55632	0.629684	0.778248	2.39082	2.48995	2.44038	-0.666519	0.765645
E00643	K4DTE6.1	NA	IEDB ORF	Trypanosoma cruzi	TCSYLVIO_007352	2.44183	2.48538	2.4636	-0.36396	0.855598	2.50787	2.57744	2.54266	0.426572	0.831104	2.2205	2.34833	2.28441	-2.41035	0.28106
E00644	K4DTK2.1	NA	IEDB ORF	Trypanosoma cruzi	TCSYLVIO_007423	2.34261	2.4007	2.41062	-0.893775	0.654956	2.33518	2.41321	2.43123	-0.486297	0.730949	2.52592	2.55115	2.5188	0.210244	0.92509
E00645	K4DTT6.1	NA	IEDB ORF	Trypanosoma cruzi	TCSYLVIO_007457	2.56987	2.46097	2.50634	0.0709277	0.974695	2.62758	2.42098	2.58078	0.807807	0.686284	2.729	2.53107	2.68133	1.81333	0.364584
E00648	K4DU75.1	NA	IEDB ORF	Trypanosoma cruzi	TCSYLVIO_007053	2.52852	2.72772	2.61997	1.34129	0.548611	2.45983	2.45771	2.45877	-0.460943	0.836682	2.53476	2.63225	2.5835	0.93361	0.676296
E00651	K4DUS3.1	NA	IEDB ORF	Trypanosoma cruzi	TCSYLVIO_007078	2.58957	2.46261	2.52609	0.291702	0.896208	2.56768	2.53946	2.55357	0.598931	0.788815	2.53077	2.53025	2.53051	0.341105	0.878756
E00652	K4DUS3.2	NA	IEDB ORF	Trypanosoma cruzi	TCSYLVIO_007078	2.48403	NA	2.48403	-0.178503	0.936373	2.45472	2.39909	2.403	-0.969996	0.627678	2.64084	2.54873	2.59578	0.829482	0.632009
E00653	K4DUW9.1	NA	IEDB ORF	Trypanosoma cruzi	TCSYLVIO_006841	2.60084	2.46059	2.53071	0.343385	0.877952	2.73057	2.51952	2.62504	1.39803	0.531828	2.48558	2.46857	2.47707	-0.256331	0.908735
E00655	K4DUY4.1	NA	IEDB ORF	Trypanosoma cruzi	TCSYLVIO_006824	2.4946	2.679	2.57345	0.821191	0.713434	2.5649	2.50126	2.53308	0.369836	0.868633	2.45543	2.4577	2.45656	-0.485622	0.828071
E00656	K4DV07.1	NA	IEDB ORF	Trypanosoma cruzi	TCSYLVIO_006767	2.39086	2.28994	2.3404	-1.38218	0.424869	2.36124	2.23676	2.2423	-2.23175	0.197571	2.45643	2.57779	2.51711	0.148173	0.931826
E00657	K4DV50.1	NA	IEDB ORF	Trypanosoma cruzi	TCSYLVIO_006721	2.41584	2.7027	2.44083	-0.512385	0.767363	2.96098	NA	2.96098	2.30488	0.0211736	2.59352	2.5665	2.58001	0.565747	0.689124
E00659	K4DV68.1	NA	IEDB ORF	Trypanosoma cruzi	TCSYLVIO_006704	2.57818	2.33509	2.45664	-0.306631	0.828348	2.73901	2.83605	2.78753	2.03314	0.150535	2.79583	2.58229	2.68453	1.59806	0.356195
E00660	K4DV82.1	NA	IEDB ORF	Trypanosoma cruzi	TCSYLVIO_006689	2.6633	2.55375	2.60852	1.21334	0.587391	2.516	2.51347	2.51474	0.164794	0.941251	2.47259	2.35909	2.41584	-0.940909	0.67391
E00662	K4DVC6.1	NA	IEDB ORF	Trypanosoma cruzi	TCSYLVIO_006664	2.54445	2.1791	2.45222	-0.337826	0.8112	2.25731	2.73541	2.49636	-0.0257504	0.985473	2.5442	NA	2.5442	0.38275	0.825108
E00663	K4DVJ5.1	NA	IEDB ORF	Trypanosoma cruzi	TCSYLVIO_006828	NA	2.58149	2.58149	0.407447	0.68368	NA	NA	NA	NA	NA	NA	NA	NA	NA	NA
E00665	K4DVS9.1	NA	IEDB ORF	Trypanosoma cruzi	TCSYLVIO_006484	2.4695	2.45727	2.46339	-0.409358	0.854743	2.60666	2.58119	2.59392	1.05009	0.638631	2.55751	2.45565	2.50658	0.0735633	0.973756
E00666	K4DVS9.2	NA	IEDB ORF	Trypanosoma cruzi	TCSYLVIO_006484	2.60226	2.37495	2.48861	-0.127389	0.954569	2.65508	2.53056	2.59282	1.03775	0.642578	2.43449	2.7572	2.58361	0.934831	0.675896
E00669	K4DW77.1	NA	IEDB ORF	Trypanosoma cruzi	TCSYLVIO_006565	2.522	2.61425	2.56813	0.340629	0.733383	2.65257	2.67609	2.66433	0.821654	0.411274	2.27437	2.54685	2.41061	-0.446945	0.654914
E00670	K4DW82.1	NA	IEDB ORF	Trypanosoma cruzi	TCSYLVIO_006560	2.54355	2.25293	2.39824	-1.01756	0.610905	2.46357	2.55276	2.553	0.458978	0.791016	2.45302	2.38796	2.42049	-0.562192	0.690977
E00671	K4DW98.1	NA	IEDB ORF	Trypanosoma cruzi	TCSYLVIO_006755	1.30241	1.75746	1.52994	-4.85032	1.23e-06	2.23188	2.32178	2.27683	-1.11586	0.264484	2.03424	1.47795	1.75609	-3.71953	0.000199592
E00672	K4DWB2.1	NA	IEDB ORF	Trypanosoma cruzi	TCSYLVIO_006740	2.13085	2.24796	2.18363	-3.16372	0.113681	2.48649	2.52039	2.48151	-0.184896	0.926342	2.3678	2.2951	2.33145	-1.68548	0.399374
E00673	K4DWB8.1	NA	IEDB ORF	Trypanosoma cruzi	TCSYLVIO_006729	2.59052	2.49831	2.54441	0.496548	0.824265	2.66544	2.62403	2.64473	1.61817	0.46927	2.44231	2.55862	2.50046	0.00514329	0.998165
E00674	K4DWB8.2	NA	IEDB ORF	Trypanosoma cruzi	TCSYLVIO_006729	2.54218	2.65707	2.63191	1.4748	0.509543	2.64652	2.45289	2.47508	-0.27862	0.900838	2.68494	2.48637	2.58651	0.967225	0.665337
E00675	K4DWL3.1	NA	IEDB ORF	Trypanosoma cruzi	TCSYLVIO_006314	2.24986	2.20565	2.22776	-2.72243	0.173445	2.51243	2.46777	2.4901	-0.0989971	0.960522	2.40273	2.24416	2.29429	-2.2999	0.303694
E00676	K4DWX2.1	NA	IEDB ORF	Trypanosoma cruzi	TCSYLVIO_006358	2.52648	2.52324	2.52486	0.277991	0.901061	2.44687	2.46822	2.45754	-0.474693	0.831882	2.48605	2.30128	2.39366	-1.18889	0.594941
E00677	K4DWX2.2	NA	IEDB ORF	Trypanosoma cruzi	TCSYLVIO_006358	2.5292	2.31331	2.42125	-0.880401	0.693782	2.47399	2.40415	2.43907	-0.681199	0.760639	2.55883	2.34173	2.4901	-0.110646	0.960535
E00678	K4DWX2.3	NA	IEDB ORF	Trypanosoma cruzi	TCSYLVIO_006358	2.51377	2.48427	2.49902	-0.0109556	0.996091	2.38393	2.44568	2.4148	-0.952535	0.670118	2.43743	2.64955	2.54349	0.486266	0.827846
E00679	K4DWX2.4	NA	IEDB ORF	Trypanosoma cruzi	TCSYLVIO_006358	2.49306	2.49014	2.4916	-0.0939208	0.966497	2.58652	2.3225	2.4331	-0.747939	0.738011	2.53178	2.59293	2.56235	0.697147	0.755213
E00683	K4DXH7.1	NA	IEDB ORF	Trypanosoma cruzi	TCSYLVIO_006330	2.33872	2.40763	2.37317	-1.41796	0.525995	2.47921	2.61869	2.54126	0.461331	0.836546	2.45869	2.30104	2.39009	-1.22884	0.582625
E00685	K4DY09.1	NA	IEDB ORF	Trypanosoma cruzi	TCSYLVIO_005939	2.4148	2.33528	2.39712	-1.15026	0.606963	2.45109	2.50435	2.4458	-0.605961	0.786396	2.37626	2.37596	2.46812	-0.318822	0.873345
E00686	K4DY32.1	NA	IEDB ORF	Trypanosoma cruzi	TCSYLVIO_005914	2.56146	2.54092	2.55119	0.572319	0.79799	2.44196	2.53386	2.51809	0.202269	0.927924	2.52121	2.60954	2.56537	0.730891	0.74377
E00688	K4DYP3.1	NA	IEDB ORF	Trypanosoma cruzi	TCSYLVIO_005696	2.4561	2.51002	2.48306	-0.189381	0.932505	2.44026	2.42983	2.43504	-0.649577	0.745341	2.50277	2.45368	2.47822	-0.243485	0.91329
E00689	K4DYU0.1	NA	IEDB ORF	Trypanosoma cruzi	TCSYLVIO_005515	2.48503	2.42286	2.45394	-0.514935	0.81787	2.44229	2.37443	2.40742	-1.03507	0.643439	2.31322	2.48163	2.39742	-1.14683	0.608038
E00691	K4E058.1	NA	IEDB ORF	Trypanosoma cruzi	TCSYLVIO_005160	2.27558	2.42694	2.35126	-1.28814	0.457054	2.69397	2.71872	2.70635	1.78701	0.3022	2.37357	2.31969	2.34663	-1.32826	0.443158
E00692	K4E094.1	NA	IEDB ORF	Trypanosoma cruzi	TCSYLVIO_005373	2.54701	2.5744	2.56071	0.678703	0.76149	2.46426	2.53018	2.49722	-0.0310705	0.988914	2.53561	2.36507	2.45034	-0.555259	0.803887
E00695	K4E0Q6.1	NA	IEDB ORF	Trypanosoma cruzi	TCSYLVIO_004731	2.5512	2.28668	2.41894	-0.906289	0.685254	2.41833	2.38241	2.40037	-1.11389	0.61838	2.29403	2.52801	2.41102	-0.994842	0.656387
E00696	K4E1M2.1	NA	IEDB ORF	Trypanosoma cruzi	TCSYLVIO_004641	2.6026	2.496	2.58069	0.902193	0.6866	2.42067	2.56101	2.55398	0.603548	0.787226	2.50857	2.50413	2.50635	0.0710279	0.97466
E00697	K4E1M2.2	NA	IEDB ORF	Trypanosoma cruzi	TCSYLVIO_004641	2.45585	2.55811	2.50698	0.0780286	0.972163	2.42354	2.46748	2.44551	-0.609209	0.785279	2.44602	2.60255	2.52429	0.271547	0.903343
E00698	K4E1P3.1	NA	IEDB ORF	Trypanosoma cruzi	TCSYLVIO_004390	2.52168	2.41161	2.45956	-0.35025	0.839747	2.64084	2.06032	2.56985	0.604927	0.726898	NA	2.88562	2.88562	1.92812	0.05384
E00702	K4E316.1	NA	IEDB ORF	Trypanosoma cruzi	TCSYLVIO_004014	2.37823	2.42876	2.4035	-0.965044	0.629435	2.39543	2.57159	2.45356	-0.519192	0.816391	2.37233	2.32437	2.34068	-1.78129	0.425673
E00703	K4E347.1	NA	IEDB ORF	Trypanosoma cruzi	TCSYLVIO_004369	2.68646	2.42112	2.55379	0.601408	0.787962	2.4767	2.52534	2.50102	0.0114253	0.995923	2.50081	2.57109	2.53595	0.401934	0.857348
E00704	K4E347.2	NA	IEDB ORF	Trypanosoma cruzi	TCSYLVIO_004369	2.50768	2.51486	2.51127	0.0976029	0.955062	2.57828	2.2522	2.34353	-1.56467	0.434018	2.5748	2.39879	2.46487	-0.392777	0.860565
E00705	K4E390.1	NA	IEDB ORF	Trypanosoma cruzi	TCSYLVIO_003879	2.70533	2.4944	2.59986	1.11649	0.617561	2.58467	2.56668	2.57568	0.846098	0.705143	2.62456	2.61486	2.61971	1.33841	0.549471
E00709	K4E3Z5.1	NA	IEDB ORF	Trypanosoma cruzi	TCSYLVIO_003849	2.53174	2.51682	2.52428	0.271457	0.903375	2.65106	2.50512	2.57809	0.87306	0.696208	2.53067	2.5078	2.51924	0.215063	0.923379
E00710	K4E3Z5.2	NA	IEDB ORF	Trypanosoma cruzi	TCSYLVIO_003849	2.40746	2.49167	2.44957	-0.563857	0.800914	2.47182	2.545	2.50841	0.0940174	0.966462	2.56172	2.46819	2.51496	0.167204	0.940393
E00711	K4E3Z5.3	NA	IEDB ORF	Trypanosoma cruzi	TCSYLVIO_003849	2.38386	2.47921	2.43154	-0.76545	0.73211	2.40156	2.30196	2.32475	-1.95933	0.3809	2.54585	2.52116	2.5335	0.374585	0.866961
E00712	K4E414.1	NA	IEDB ORF	Trypanosoma cruzi	TCSYLVIO_004013	2.47057	2.3167	2.39363	-1.18921	0.594844	2.61115	2.4868	2.54898	0.547588	0.806542	2.70625	2.40672	2.55649	0.631535	0.777613
E00714	K4E4S1.1	NA	IEDB ORF	Trypanosoma cruzi	TCSYLVIO_003765	2.32246	2.257	2.29326	-2.06736	0.301285	2.4036	2.39295	2.39827	-1.01726	0.611012	2.40035	2.59181	2.49608	-0.0392182	0.984355
E00715	K4E4W4.1	NA	IEDB ORF	Trypanosoma cruzi	TCSYLVIO_003281	2.48721	2.50685	2.49703	-0.0331893	0.988158	2.52542	2.62793	2.57668	0.857282	0.701432	2.54037	2.41545	2.47791	-0.246988	0.912048
E00716	K4E4W4.2	NA	IEDB ORF	Trypanosoma cruzi	TCSYLVIO_003281	2.54998	2.35935	2.45467	-0.392597	0.820683	2.42964	2.41132	2.40771	-0.799267	0.644471	2.32968	2.393	2.36134	-1.20084	0.488119
E00717	K4E4Z8.1	NA	IEDB ORF	Trypanosoma cruzi	TCSYLVIO_003673	2.64226	2.58807	2.65432	1.7254	0.440337	2.56443	2.44177	2.5031	0.0346314	0.987643	2.4995	2.52204	2.51077	0.120398	0.95706
E00718	K4E505.1	NA	IEDB ORF	Trypanosoma cruzi	TCSYLVIO_003667	2.40439	2.23406	2.31922	-1.2783	0.366051	2.34357	2.60161	2.47259	-0.193829	0.890985	2.38411	2.41783	2.40097	-0.70027	0.620483
E00719	K4E505.2	NA	IEDB ORF	Trypanosoma cruzi	TCSYLVIO_003667	2.63742	2.46299	2.55021	0.561321	0.801791	2.44245	2.60237	2.52241	0.250556	0.910782	2.43797	2.56283	2.48095	-0.212952	0.924128
E00720	K4E535.1	NA	IEDB ORF	Trypanosoma cruzi	TCSYLVIO_003636	2.47801	2.4793	2.47866	-0.23863	0.915012	2.52576	2.38781	2.45678	-0.483159	0.828929	2.57515	2.48184	2.52849	0.318567	0.886711
E00721	K4E5R5.1	NA	IEDB ORF	Trypanosoma cruzi	TCSYLVIO_003069	2.65946	2.48931	2.57207	0.805813	0.71857	2.39071	2.34068	2.33627	-1.83057	0.412983	2.5234	2.58576	2.55458	0.610195	0.78494
E00723	K4E798.1	NA	IEDB ORF	Trypanosoma cruzi	TCSYLVIO_002413	2.49244	2.62065	2.54159	0.294076	0.835273	NA	2.10422	2.10422	-1.97891	0.0478266	2.70537	2.63722	2.72518	1.95013	0.260205
E00724	K4E7J7.1	NA	IEDB ORF	Trypanosoma cruzi	TCSYLVIO_002291	2.4829	2.6254	2.55415	0.605448	0.786572	2.62304	2.5189	2.57097	0.793496	0.722693	2.44651	2.54472	2.49561	-0.049032	0.982506
E00725	K4E7J7.2	NA	IEDB ORF	Trypanosoma cruzi	TCSYLVIO_002291	2.54298	2.46141	2.5022	0.0190301	0.991234	2.45836	2.37778	2.41807	-0.709515	0.682071	2.43142	2.65784	2.54463	0.386523	0.823411
E00726	K4E7M4.1	NA	IEDB ORF	Trypanosoma cruzi	TCSYLVIO_002712	2.30439	2.35869	2.33154	-1.88345	0.399618	2.53068	2.47733	2.504	0.0447415	0.984036	2.53568	2.52423	2.52996	0.334913	0.88094
E00727	K4E854.1	NA	IEDB ORF	Trypanosoma cruzi	TCSYLVIO_002216	1.8296	2.00037	1.91498	-5.06639	0.00344366	2.35518	2.21199	2.28359	-1.87421	0.279219	2.19524	1.86163	2.02844	-4.08384	0.0183832
E00728	K4E8F6.1	NA	IEDB ORF	Trypanosoma cruzi	TCSYLVIO_002212	2.17182	2.16045	2.16614	-2.89135	0.0950533	2.454	2.59927	2.52664	0.230691	0.894043	2.41091	2.1904	2.30066	-1.72636	0.318903
E00730	K4E900.1	NA	IEDB ORF	Trypanosoma cruzi	TCSYLVIO_001974	2.3354	2.22191	2.27865	-2.47472	0.268412	2.54095	2.43802	2.47333	-0.298163	0.893922	2.62163	2.4658	2.52529	0.282739	0.89938
E00731	K4E9D0.1	NA	IEDB ORF	Trypanosoma cruzi	TCSYLVIO_002065	2.42919	2.56855	2.49887	-0.0113389	0.995476	2.54375	2.58556	2.56466	0.646561	0.746483	2.60568	2.46184	2.53376	0.337612	0.865949
E00733	K4E9M8.1	NA	IEDB ORF	Trypanosoma cruzi	TCSYLVIO_001677	2.44251	2.54578	2.49414	-0.0654981	0.976632	2.53363	2.4441	2.48887	-0.124468	0.95561	2.40614	2.59406	2.48296	-0.190492	0.93211
E00734	K4E9M8.2	NA	IEDB ORF	Trypanosoma cruzi	TCSYLVIO_001677	2.53667	2.56524	2.55096	0.569696	0.798896	2.41603	2.63782	2.52692	0.301023	0.892911	2.55576	2.34941	2.45258	-0.530116	0.812598
E00735	K4E9M8.3	NA	IEDB ORF	Trypanosoma cruzi	TCSYLVIO_001677	2.44029	2.57099	2.43781	-0.69533	0.75583	2.49351	2.51621	2.50927	0.103664	0.963023	2.40858	2.5085	2.39323	-1.06767	0.593456
E00736	K4E9X0.1	NA	IEDB ORF	Trypanosoma cruzi	TCSYLVIO_001881	2.43755	2.43867	2.43811	-0.618913	0.756974	2.59499	2.42414	2.50957	0.0956637	0.96185	2.2666	2.51233	2.38947	-1.10535	0.580486
E00737	K4EA68.1	NA	IEDB ORF	Trypanosoma cruzi	TCSYLVIO_001373	2.49315	2.47364	2.48339	-0.166059	0.933828	2.41609	2.32102	2.34004	-1.78843	0.423821	2.56807	2.75692	2.57755	0.867033	0.698202
E00738	K4EA68.2	NA	IEDB ORF	Trypanosoma cruzi	TCSYLVIO_001373	2.58028	2.28286	2.43157	-0.765066	0.732239	2.44823	2.39898	2.43476	-0.729355	0.74429	2.53646	2.54362	2.54004	0.447697	0.841312
E00739	K4EA68.3	NA	IEDB ORF	Trypanosoma cruzi	TCSYLVIO_001373	2.43769	2.45383	2.44576	-0.606379	0.786252	2.48223	2.52674	2.50449	0.0501777	0.982097	2.60574	2.52903	2.56739	0.753415	0.736164
E00741	K4EB08.1	NA	IEDB ORF	Trypanosoma cruzi	TCSYLVIO_001200	2.56073	2.43821	2.49947	-0.0059201	0.997888	2.57983	2.55575	2.56779	0.75795	0.734636	2.48092	2.44609	2.46351	-0.408018	0.855213
E00743	K4EBA2.1	NA	IEDB ORF	Trypanosoma cruzi	TCSYLVIO_001198	2.38298	2.30478	2.34388	-1.7455	0.435031	2.57077	2.39153	2.48115	-0.21077	0.924903	2.461	2.55985	2.51043	0.116556	0.958429
E00745	K4EBQ5.2	NA	IEDB ORF	Trypanosoma cruzi	TCSYLVIO_001015	2.47901	2.58927	2.49117	-0.0764294	0.964804	2.54978	2.45352	2.48441	-0.110223	0.937876	2.45606	2.31448	2.43328	-0.667194	0.738684
E00746	K4EBW7.1	NA	IEDB ORF	Trypanosoma cruzi	TCSYLVIO_000940	2.6429	2.24689	2.4449	-0.275525	0.782913	2.37034	NA	2.37034	-0.648288	0.516799	2.67962	2.52198	2.61404	0.806403	0.568533
E00748	K4ED34.1	NA	IEDB ORF	Trypanosoma cruzi	TCSYLVIO_000729	2.24781	2.1014	2.1746	-1.62699	0.10374	2.52555	2.38219	2.45387	-0.230655	0.817583	2.30976	2.43908	2.37442	-0.6279	0.53007
E00751	K4EDF4.1	NA	IEDB ORF	Trypanosoma cruzi	TCSYLVIO_000403	2.36081	2.34518	2.35299	-1.0395	0.462319	2.3003	2.38475	2.40588	-0.815132	0.637914	2.60532	2.70788	2.6777	1.98671	0.374281
E00752	K4EDH7.1	NA	IEDB ORF	Trypanosoma cruzi	TCSYLVIO_000309	2.35958	2.40947	2.38453	-0.577361	0.563695	2.33946	2.5359	2.43768	-0.311599	0.755345	2.59687	2.32221	2.45954	-0.202282	0.839696
E00754	K4EE21.1	NA	IEDB ORF	Trypanosoma cruzi	TCSYLVIO_000361	2.38889	2.57923	2.47448	-0.28536	0.898452	2.47752	2.58209	2.5298	0.33322	0.881537	2.5289	2.59704	2.55008	0.50084	0.802263
V06580	K4L9K1.1	Coronaviridae	Middle East respiratory syndrome coronavirus	Human betacoronavirus 2c EMC/2012	orf8b	2.59557	2.57256	2.58982	0.898169	0.653371	2.35307	2.43843	2.40998	-0.779609	0.652633	2.65504	2.28792	2.42391	-0.658972	0.703606
E00497	K4QC60.1	NA	IEDB ORF	Streptococcus dysgalactiae subsp. equisimilis AC-2713	relA SDSE_0237	2.46402	2.47448	2.46925	-0.343788	0.877809	2.52284	2.52255	2.5227	0.253757	0.909647	2.4322	2.66873	2.55046	0.564213	0.800791
E00004	K5YSV8.1	NA	IEDB ORF	Acidocella sp. MX-AZ02	MXAZACID_16974	2.47391	2.6128	2.50383	0.0428383	0.984715	2.2964	2.51235	2.38434	-1.29308	0.563073	2.43641	2.33844	2.42548	-0.833213	0.709428
V03872	K7QK05.1	Polyomaviridae	Cercopithecus erythrotis polyomavirus 1	Cercopithecus erythrotis polyomavirus 1	Large T antigen	2.39586	2.3775	2.38668	-1.13322	0.570979	2.50593	2.40728	2.52297	0.198947	0.908554	2.51454	2.48221	2.49838	-0.0162498	0.993517
V03873	K7QK05.2	Polyomaviridae	Cercopithecus erythrotis polyomavirus 1	Cercopithecus erythrotis polyomavirus 1	Large T antigen	2.51112	2.4048	2.47616	-0.238425	0.905107	2.59025	NA	2.59025	0.902532	0.651798	2.50188	2.72748	2.57171	0.50704	0.719946
V03874	K7QKH7.1	Polyomaviridae	Cercopithecus erythrotis polyomavirus 1	Cercopithecus erythrotis polyomavirus 1	Minor capsid protein	2.55937	2.67346	2.61641	1.30152	0.560527	2.46239	2.54054	2.50146	0.0163775	0.994156	2.569	2.48976	2.52938	0.328481	0.88321
V03875	K7QLH3.1	Polyomaviridae	Cercopithecus erythrotis polyomavirus 1	Cercopithecus erythrotis polyomavirus 1	Agnoprotein	2.48856	2.54271	2.51563	0.174777	0.937699	2.62969	2.48779	2.55874	0.656705	0.768997	2.48836	2.41661	2.45248	-0.531239	0.812209
E00774	K7VAC2.1	NA	IEDB ORF	Zea mays (Maize)	Zm.95908 ZEAMMB73_406212	2.30269	2.53806	2.42038	-0.398119	0.690542	NA	2.68338	2.68338	0.916919	0.359185	2.56066	2.38048	2.47057	-0.14717	0.882998
E00756	L9K3M3.1	NA	IEDB ORF	Tupaia chinensis (Chinese tree shrew)	TREES_T100012109	2.67474	2.42639	2.55057	0.565341	0.800401	2.579	2.6265	2.60275	1.14877	0.60743	2.39476	2.4439	2.41933	-0.901931	0.686687
E00757	L9K3M3.2	NA	IEDB ORF	Tupaia chinensis (Chinese tree shrew)	TREES_T100012109	2.34369	2.23341	2.28855	-1.49516	0.290404	2.41698	2.31099	2.36398	-0.961778	0.496454	2.74844	2.45117	2.5998	0.705708	0.617772
E00758	L9K3M3.3	NA	IEDB ORF	Tupaia chinensis (Chinese tree shrew)	TREES_T100012109	2.66359	2.54861	2.6061	1.06102	0.59576	2.56542	2.33016	2.42904	-0.709557	0.722756	2.44839	2.63435	2.54137	0.413738	0.836112
E00759	L9K3M3.4	NA	IEDB ORF	Tupaia chinensis (Chinese tree shrew)	TREES_T100012109	2.41625	2.57071	2.46244	-0.325284	0.851031	2.63152	2.31366	2.38958	-0.95624	0.58089	2.48375	2.68924	2.58266	0.71586	0.679385
E00760	L9K3M3.5	NA	IEDB ORF	Tupaia chinensis (Chinese tree shrew)	TREES_T100012109	2.51421	2.51347	2.51384	0.154711	0.944839	2.42622	2.46815	2.44718	-0.590495	0.79172	2.5732	2.4618	2.5175	0.195673	0.930268
V06581	M1R072.1	Coronaviridae	Middle East respiratory syndrome coronavirus	Human betacoronavirus 2c England-Qatar/2012	M1R072_9BETC	2.26241	2.64271	2.3175	-2.04046	0.361495	2.63921	2.4552	2.5472	0.472021	0.813425	2.42493	2.38912	2.43505	-0.64948	0.745378
V06582	M1R076.1	Coronaviridae	Middle East respiratory syndrome coronavirus	Human betacoronavirus 2c England-Qatar/2012	M	2.37001	2.31965	2.34483	-1.73483	0.437845	2.50662	2.44175	2.47419	-0.288588	0.89731	2.3801	2.4103	2.3952	-1.17169	0.600282
V06583	M1RNL5.1	Coronaviridae	Middle East respiratory syndrome coronavirus	Human betacoronavirus 2c England-Qatar/2012	M1RNL5_9BETC	2.61628	2.25042	2.33932	-1.39155	0.421735	NA	2.50915	2.50915	0.0647222	0.963497	2.59065	2.44258	2.51662	0.143905	0.933785
V06584	M1RNL5.2	Coronaviridae	Middle East respiratory syndrome coronavirus	Human betacoronavirus 2c England-Qatar/2012	M1RNL5_9BETC	2.58906	2.52901	2.55903	0.660031	0.76786	2.53727	2.65802	2.59765	1.09171	0.625388	2.45724	2.43888	2.44806	-0.58069	0.795101
V06585	M1RNL5.3	Coronaviridae	Middle East respiratory syndrome coronavirus	Human betacoronavirus 2c England-Qatar/2012	M1RNL5_9BETC	2.57933	2.54071	2.56002	0.671067	0.764093	2.61795	2.54173	2.57984	0.892638	0.689746	2.37649	2.53069	2.45359	-0.5189	0.816492
V06586	M1RNL5.4	Coronaviridae	Middle East respiratory syndrome coronavirus	Human betacoronavirus 2c England-Qatar/2012	M1RNL5_9BETC	2.62691	2.47368	2.5503	0.502965	0.801441	2.59402	2.57047	2.55208	0.58226	0.794559	2.50946	2.47117	2.49032	-0.0968296	0.961386
V06587	M1RNL9.1	Coronaviridae	Middle East respiratory syndrome coronavirus	Human betacoronavirus 2c England-Qatar/2012	M1RNL9_9BETC	2.4622	2.59096	2.52658	0.297143	0.894283	2.53369	2.54453	2.53911	0.437264	0.844962	2.47572	2.52932	2.50252	0.0281613	0.989952
V06588	M1RUQ6.1	Coronaviridae	Middle East respiratory syndrome coronavirus	Human betacoronavirus 2c England-Qatar/2012	M1RUQ6_9BETC	2.56235	2.38411	2.50036	0.00307787	0.998582	2.828	2.44823	2.49955	-0.00454916	0.998185	2.60402	2.53262	2.55826	0.582619	0.770815
V06590	M1S193.1	Coronaviridae	Middle East respiratory syndrome coronavirus	Human betacoronavirus 2c England-Qatar/2012	M1S193_9BETC	2.55518	2.49978	2.52748	0.307247	0.890711	2.6103	2.62346	2.61688	1.30676	0.558951	2.43399	2.55307	2.49353	-0.0723393	0.974192
V06591	M1S8Z6.1	Coronaviridae	Middle East respiratory syndrome coronavirus	Human betacoronavirus 2c England-Qatar/2012	M1S8Z6_9BETC	2.5144	2.5628	2.5386	0.431569	0.846956	2.42272	2.43961	2.43116	-0.769602	0.730713	2.44107	2.43427	2.43767	-0.696885	0.755302
V06594	M1S8Z6.12	Coronaviridae	Middle East respiratory syndrome coronavirus	Human betacoronavirus 2c England-Qatar/2012	M1S8Z6_9BETC	2.49285	NA	2.49285	-0.0714825	0.971489	2.18888	2.38217	2.28552	-1.51657	0.283549	2.40244	NA	2.40244	-0.487788	0.6257
V06595	M1S8Z6.13	Coronaviridae	Middle East respiratory syndrome coronavirus	Human betacoronavirus 2c England-Qatar/2012	M1S8Z6_9BETC	2.57288	2.41609	2.47729	-0.227089	0.909599	2.41984	2.36952	2.43801	-0.693053	0.756604	2.44938	2.57133	2.51396	0.156101	0.944345
V06596	M1S8Z6.14	Coronaviridae	Middle East respiratory syndrome coronavirus	Human betacoronavirus 2c England-Qatar/2012	M1S8Z6_9BETC	2.52747	2.33346	2.43046	-0.347688	0.728074	2.52988	2.43845	2.46848	-0.222862	0.874782	2.4564	2.72728	2.59184	0.459197	0.646093
V06597	M1S8Z6.15	Coronaviridae	Middle East respiratory syndrome coronavirus	Human betacoronavirus 2c England-Qatar/2012	M1S8Z6_9BETC	2.35729	2.43088	2.38648	-1.26916	0.570315	2.48853	2.44093	2.47284	-0.303618	0.891994	2.6233	2.5179	2.5706	0.789347	0.724083
V06598	M1S8Z6.16	Coronaviridae	Middle East respiratory syndrome coronavirus	Human betacoronavirus 2c England-Qatar/2012	M1S8Z6_9BETC	2.56882	2.51296	2.53381	0.377975	0.865769	2.4709	2.53337	2.50022	0.0024072	0.999141	2.52133	2.57957	2.50762	0.0851714	0.969616
V06599	M1S8Z6.17	Coronaviridae	Middle East respiratory syndrome coronavirus	Human betacoronavirus 2c England-Qatar/2012	M1S8Z6_9BETC	2.63934	2.48902	2.56418	0.717564	0.748283	2.62685	2.51719	2.55477	0.612294	0.784218	2.6261	2.45952	2.54281	0.478622	0.830511
V06600	M1S8Z6.18	Coronaviridae	Middle East respiratory syndrome coronavirus	Human betacoronavirus 2c England-Qatar/2012	M1S8Z6_9BETC	2.37116	2.52623	2.44869	-0.573631	0.797537	2.55615	2.5799	2.56803	0.760543	0.733762	2.3855	2.59913	2.49232	-0.0858708	0.969367
V06601	M1S8Z6.19	Coronaviridae	Middle East respiratory syndrome coronavirus	Human betacoronavirus 2c England-Qatar/2012	M1S8Z6_9BETC	2.58251	2.50797	2.52468	0.275924	0.901793	2.40162	2.60765	2.50463	0.0518136	0.981513	2.79794	2.52541	2.67015	1.9023	0.394917
V06602	M1S8Z6.2	Coronaviridae	Middle East respiratory syndrome coronavirus	Human betacoronavirus 2c England-Qatar/2012	M1S8Z6_9BETC	2.62396	2.61493	2.61945	1.33547	0.550347	2.51135	2.55464	2.533	0.368898	0.868963	2.51299	2.72115	2.61707	1.3089	0.558307
V06603	M1S8Z6.20	Coronaviridae	Middle East respiratory syndrome coronavirus	Human betacoronavirus 2c England-Qatar/2012	M1S8Z6_9BETC	2.52951	2.66038	2.61835	1.32323	0.554008	2.48991	2.54974	2.54787	0.535227	0.810826	2.56168	2.53324	2.5691	0.772549	0.729723
V06604	M1S8Z6.21	Coronaviridae	Middle East respiratory syndrome coronavirus	Human betacoronavirus 2c England-Qatar/2012	M1S8Z6_9BETC	2.67448	2.5878	2.63114	1.4662	0.512016	2.53855	2.46318	2.50087	0.00969524	0.996541	2.49215	2.47592	2.48403	-0.178499	0.936375
V06605	M1S8Z6.22	Coronaviridae	Middle East respiratory syndrome coronavirus	Human betacoronavirus 2c England-Qatar/2012	M1S8Z6_9BETC	2.43106	2.44004	2.43555	-0.720568	0.747265	2.65593	2.40328	2.53219	0.359865	0.872144	2.58299	2.47332	2.52816	0.314796	0.888043
V06606	M1S8Z6.23	Coronaviridae	Middle East respiratory syndrome coronavirus	Human betacoronavirus 2c England-Qatar/2012	M1S8Z6_9BETC	2.47045	2.40247	2.4749	-0.280658	0.900117	2.56783	2.63043	2.61351	1.26907	0.570345	2.46207	2.48074	2.44502	-0.549756	0.78341
V06607	M1S8Z6.24	Coronaviridae	Middle East respiratory syndrome coronavirus	Human betacoronavirus 2c England-Qatar/2012	M1S8Z6_9BETC	2.54989	2.25316	2.43203	-0.67972	0.733962	2.48321	2.43327	2.43244	-0.477698	0.735526	2.41724	2.69007	2.55366	0.536552	0.788487
V06608	M1S8Z6.3	Coronaviridae	Middle East respiratory syndrome coronavirus	Human betacoronavirus 2c England-Qatar/2012	M1S8Z6_9BETC	2.66753	2.53103	2.59928	1.11001	0.619605	2.60897	2.55296	2.58096	0.905186	0.685616	2.46799	2.656	2.56199	0.69312	0.756582
V06609	M1S8Z6.4	Coronaviridae	Middle East respiratory syndrome coronavirus	Human betacoronavirus 2c England-Qatar/2012	M1S8Z6_9BETC	2.6418	2.52507	2.58343	0.932794	0.676563	2.51742	2.69227	2.63538	1.51365	0.498455	2.59483	2.40837	2.5016	0.0178699	0.993624
V06610	M1S8Z6.5	Coronaviridae	Middle East respiratory syndrome coronavirus	Human betacoronavirus 2c England-Qatar/2012	M1S8Z6_9BETC	2.64341	2.57831	2.61086	1.23948	0.579365	2.54375	2.62187	2.58281	0.925817	0.678846	2.58907	2.41256	2.50081	0.0090818	0.996759
V06611	M1S8Z6.6	Coronaviridae	Middle East respiratory syndrome coronavirus	Human betacoronavirus 2c England-Qatar/2012	M1S8Z6_9BETC	2.66967	2.65854	2.66411	1.83476	0.411913	2.52355	2.54024	2.5319	0.356632	0.873282	2.57357	2.68096	2.62727	1.42289	0.524558
V06612	M1S8Z6.7	Coronaviridae	Middle East respiratory syndrome coronavirus	Human betacoronavirus 2c England-Qatar/2012	M1S8Z6_9BETC	2.46302	2.52866	2.46963	-0.339586	0.879291	2.35289	2.48421	2.46286	-0.415196	0.852695	2.67008	2.52819	2.55986	0.669283	0.764702
V06613	M1S8Z6.8	Coronaviridae	Middle East respiratory syndrome coronavirus	Human betacoronavirus 2c England-Qatar/2012	M1S8Z6_9BETC	2.4924	NA	2.4924	-0.0379762	0.969707	NA	2.7272	2.7272	1.136	0.255956	NA	2.46156	2.46156	-0.192203	0.847583
V06616	M1S904.1	Coronaviridae	Middle East respiratory syndrome coronavirus	Human betacoronavirus 2c England-Qatar/2012	M1S904_9BETC	2.34386	2.58006	2.4348	-0.728977	0.744418	2.4033	2.54754	2.47542	-0.274845	0.902175	2.53358	2.42355	2.47857	-0.23965	0.91465
E00327	M5ECN9.1	NA	IEDB ORF	Malassezia sympodialis (strain ATCC 42132) (Atopic eczema-associated yeast)	Mala s 11 MSY001_2804	2.33262	2.38998	2.3613	-1.55071	0.487998	2.50347	2.56595	2.53471	0.388042	0.862229	2.48521	2.70141	2.59331	1.04323	0.640824
V10758	NP_037641.1.1	Paramyxoviridae	Bovine parainfluenza 3 virus	Bovine parainfluenza 3 virus	nucleoprotein N [Bovine parainfluenza virus 3].	2.32944	2.55526	2.38365	-1.16345	0.560751	2.20225	2.4712	2.47209	-0.279102	0.889015	2.49741	2.29857	2.4745	-0.220858	0.898535
V10759	NP_037642.1.1	Paramyxoviridae	Bovine parainfluenza 3 virus	Bovine parainfluenza 3 virus	phosphoprotein P [Bovine parainfluenza virus 3].	2.59222	2.58863	2.59043	1.01099	0.651175	2.50844	2.5439	2.52617	0.292596	0.895892	2.47742	2.39899	2.4382	-0.690924	0.757329
V10760	NP_037643.1.1	Paramyxoviridae	Bovine parainfluenza 3 virus	Bovine parainfluenza 3 virus	matrix M [Bovine parainfluenza virus 3].	2.49193	2.44367	2.4678	-0.359992	0.872099	2.43953	2.45369	2.44661	-0.596906	0.789512	2.70304	2.39706	2.55005	0.559557	0.802401
V10761	NP_037644.1.1	Paramyxoviridae	Bovine parainfluenza 3 virus	Bovine parainfluenza 3 virus	fusion F [Bovine parainfluenza virus 3].	2.64416	2.54792	2.61745	1.31318	0.557022	2.49819	2.57825	2.53822	0.427314	0.848447	NA	NA	NA	NA	NA
V10762	NP_037645.1.1	Paramyxoviridae	Bovine parainfluenza 3 virus	Bovine parainfluenza 3 virus	hemagglutinin-neuraminidase HN [Bovine parainfluenza virus 3].	2.39824	2.36183	2.40621	-0.937907	0.639103	2.5439	2.38636	2.4087	-0.913026	0.648021	2.2995	2.3131	2.27077	-1.98517	0.251738
V10763	NP_037645.1.2	Paramyxoviridae	Bovine parainfluenza 3 virus	Bovine parainfluenza 3 virus	hemagglutinin-neuraminidase HN [Bovine parainfluenza virus 3].	2.59164	2.5181	2.55487	0.548682	0.783823	2.56104	2.48628	2.52366	0.236601	0.90583	2.55942	2.63451	2.59696	0.969644	0.627803
V10764	NP_037646.1.1	Paramyxoviridae	Bovine parainfluenza 3 virus	Bovine parainfluenza 3 virus	large polymerase subunit L [Bovine parainfluenza virus 3].	2.62948	2.39876	2.51412	0.157882	0.943711	2.61408	2.40689	2.48607	-0.155692	0.94449	2.47723	2.60057	2.51069	0.119491	0.957383
V10765	NP_037646.1.2	Paramyxoviridae	Bovine parainfluenza 3 virus	Bovine parainfluenza 3 virus	large polymerase subunit L [Bovine parainfluenza virus 3].	2.60304	2.39814	2.50059	0.00661576	0.997639	2.63709	2.70643	2.67238	1.92726	0.388745	2.5589	2.36862	2.46376	-0.405184	0.856208
V10766	NP_037646.1.3	Paramyxoviridae	Bovine parainfluenza 3 virus	Bovine parainfluenza 3 virus	large polymerase subunit L [Bovine parainfluenza virus 3].	2.60752	2.43635	2.52193	0.24523	0.912671	2.42539	2.54939	2.48739	-0.140976	0.94973	2.52054	2.33864	2.42959	-0.787206	0.724801
V10767	NP_037646.1.4	Paramyxoviridae	Bovine parainfluenza 3 virus	Bovine parainfluenza 3 virus	large polymerase subunit L [Bovine parainfluenza virus 3].	2.49068	2.46686	2.47877	-0.237371	0.915459	2.4544	2.60977	2.53208	0.35872	0.872547	2.49956	2.55152	2.52554	0.285537	0.898389
V10768	NP_037646.1.5	Paramyxoviridae	Bovine parainfluenza 3 virus	Bovine parainfluenza 3 virus	large polymerase subunit L [Bovine parainfluenza virus 3].	2.53289	2.63105	2.55127	0.512707	0.797678	2.2894	2.54858	2.48705	-0.129451	0.948393	2.54238	2.52605	2.46153	-0.333185	0.847457
V03167	NP_040129.1.1	Herpesviridae	Human herpesvirus 3 (HHV-3) (Varicella-zoster virus)	Human herpesvirus 3	helicase-primase primase subunit [Human alphaherpesvirus 3].	2.46525	2.3182	2.39172	-0.541398	0.588233	2.33274	2.73935	2.53605	0.180235	0.856968	2.44133	2.51642	2.47888	-0.105615	0.915888
V03168	NP_040129.1.2	Herpesviridae	Human herpesvirus 3 (HHV-3) (Varicella-zoster virus)	Human herpesvirus 3	helicase-primase primase subunit [Human alphaherpesvirus 3].	2.65627	2.4447	2.59034	0.903437	0.651472	2.45597	2.46347	2.47316	-0.232439	0.893246	2.42441	2.67952	2.55196	0.367428	0.79501
V03170	NP_040131.1.1	Herpesviridae	Human herpesvirus 3 (HHV-3) (Varicella-zoster virus)	Human herpesvirus 3	deoxyuridine triphosphatase [Human alphaherpesvirus 3].	2.6151	2.46232	2.53871	0.432806	0.846523	2.55822	2.58562	2.57192	0.804095	0.719145	2.53712	2.44953	2.49333	-0.0746281	0.973376
V03171	NP_040132.1.1	Herpesviridae	Human herpesvirus 3 (HHV-3) (Varicella-zoster virus)	Human herpesvirus 3	tegument protein VP22 [Human alphaherpesvirus 3].	2.36611	2.28558	2.32584	-1.50823	0.383875	2.37349	2.36066	2.36707	-0.939927	0.506288	2.32405	2.52494	2.42449	-0.65392	0.705772
V03172	NP_040133.1.1	Herpesviridae	Human herpesvirus 3 (HHV-3) (Varicella-zoster virus)	Human herpesvirus 3	transactivating tegument protein VP16 [Human alphaherpesvirus 3].	2.35576	2.25959	2.30767	-1.66559	0.336235	2.50267	2.49732	2.49999	-5.94e-05	0.999973	2.44265	2.49609	2.46937	-0.265281	0.878272
V03174	NP_040139.1.1	Herpesviridae	Human herpesvirus 3 (HHV-3) (Varicella-zoster virus)	Human herpesvirus 3	DNA polymerase processivity subunit [Human alphaherpesvirus 3].	2.51892	2.42731	2.47311	-0.300587	0.893065	2.55988	2.28547	2.42267	-0.864532	0.69903	2.52335	2.5335	2.52843	0.31782	0.886975
V03175	NP_040140.1.1	Herpesviridae	Human herpesvirus 3 (HHV-3) (Varicella-zoster virus)	Human herpesvirus 3	tegument host shutoff protein [Human alphaherpesvirus 3].	2.29599	2.29925	2.29762	-2.26268	0.311586	2.43899	2.53564	2.48732	-0.1418	0.949436	2.37957	2.55687	2.46822	-0.355266	0.873764
V03177	NP_040147.1.1	Herpesviridae	Human herpesvirus 3 (HHV-3) (Varicella-zoster virus)	Human herpesvirus 3	nuclear egress membrane protein [Human alphaherpesvirus 3].	2.61131	NA	2.61131	0.556568	0.577823	2.48634	NA	2.48634	-0.096593	0.945546	2.17889	2.88414	2.53151	0.157571	0.874795
V03178	NP_040151.1.1	Herpesviridae	Human herpesvirus 3 (HHV-3) (Varicella-zoster virus)	Human herpesvirus 3	DNA polymerase catalytic subunit [Human alphaherpesvirus 3].	2.6467	2.50236	2.57453	0.527023	0.7094	2.57082	NA	2.57082	0.35411	0.723256	2.84591	2.71183	2.77887	1.97193	0.163208
V03179	NP_040154.2.1	Herpesviridae	Human herpesvirus 3 (HHV-3) (Varicella-zoster virus)	Human herpesvirus 3	envelope glycoprotein B [Human alphaherpesvirus 3].	2.61837	2.5961	2.6118	1.24999	0.576153	2.39698	2.76202	2.5795	0.888823	0.691004	2.48823	2.54151	2.51487	0.166205	0.940749
V03180	NP_040154.2.2	Herpesviridae	Human herpesvirus 3 (HHV-3) (Varicella-zoster virus)	Human herpesvirus 3	envelope glycoprotein B [Human alphaherpesvirus 3].	2.62102	2.36804	2.53394	0.293907	0.865256	2.6576	2.51116	2.59352	0.935197	0.640072	2.55932	2.36588	2.4626	-0.323866	0.851673
V03181	NP_040154.2.3	Herpesviridae	Human herpesvirus 3 (HHV-3) (Varicella-zoster virus)	Human herpesvirus 3	envelope glycoprotein B [Human alphaherpesvirus 3].	2.48289	2.45715	2.47002	-0.212	0.880838	2.54655	2.39668	2.47161	-0.245821	0.887139	2.672	2.42463	2.54831	0.418407	0.809115
V03182	NP_040156.1.1	Herpesviridae	Human herpesvirus 3 (HHV-3) (Varicella-zoster virus)	Human herpesvirus 3	capsid maturation protease [Human alphaherpesvirus 3].	NA	2.22121	2.22121	-1.39394	0.163337	NA	NA	NA	NA	NA	2.70274	NA	2.70274	1.43357	0.310733
V03185	NP_040159.1.1	Herpesviridae	Human herpesvirus 3 (HHV-3) (Varicella-zoster virus)	Human herpesvirus 3	thymidine kinase [Human alphaherpesvirus 3].	2.35548	2.49719	2.42633	-0.736652	0.71263	2.57682	2.64808	2.62516	1.25156	0.531461	2.42803	2.575	2.50152	0.0131382	0.993948
V03186	NP_040160.1.1	Herpesviridae	Human herpesvirus 3 (HHV-3) (Varicella-zoster virus)	Human herpesvirus 3	envelope glycoprotein H [Human alphaherpesvirus 3].	2.55866	NA	2.55866	0.293306	0.769288	NA	NA	NA	NA	NA	NA	NA	NA	NA	NA
V03188	NP_040161.1.1	Herpesviridae	Human herpesvirus 3 (HHV-3) (Varicella-zoster virus)	Human herpesvirus 3	tegument protein UL21 [Human alphaherpesvirus 3].	2.57356	2.54293	2.55824	0.651191	0.770882	2.57263	2.54887	2.56075	0.679179	0.761327	2.40784	2.45565	2.43175	-0.763091	0.732904
V03190	NP_040165.1.1	Herpesviridae	Human herpesvirus 3 (HHV-3) (Varicella-zoster virus)	Human herpesvirus 3	DNA packaging terminase subunit 1 [Human alphaherpesvirus 3].	2.51932	NA	2.51932	0.136608	0.923047	NA	NA	NA	NA	NA	NA	NA	NA	NA	NA
V03191	NP_040165.1.2	Herpesviridae	Human herpesvirus 3 (HHV-3) (Varicella-zoster virus)	Human herpesvirus 3	DNA packaging terminase subunit 1 [Human alphaherpesvirus 3].	2.47586	2.41783	2.44684	-0.594295	0.790411	2.56779	2.41672	2.49225	-0.0866186	0.9691	2.50822	2.45415	2.48894	-0.123665	0.955896
V03193	NP_040170.1.1	Herpesviridae	Human herpesvirus 3 (HHV-3) (Varicella-zoster virus)	Human herpesvirus 3	deoxyribonuclease [Human alphaherpesvirus 3].	2.54972	2.3895	2.46961	-0.263175	0.879231	2.62442	2.37579	2.50011	0.000936224	0.999569	2.32162	2.33865	2.33013	-1.47109	0.395696
V03194	NP_040171.1.1	Herpesviridae	Human herpesvirus 3 (HHV-3) (Varicella-zoster virus)	Human herpesvirus 3	myristylated tegument protein [Human alphaherpesvirus 3].	2.62061	2.51958	2.56679	0.74672	0.738422	2.41422	2.52818	2.4712	-0.28804	0.885485	2.56273	2.48146	2.50453	0.0506962	0.981912
V03195	NP_040174.1.1	Herpesviridae	Human herpesvirus 3 (HHV-3) (Varicella-zoster virus)	Human herpesvirus 3	helicase-primase subunit [Human alphaherpesvirus 3].	2.50224	2.57871	2.54047	0.45252	0.839625	2.68378	2.51753	2.57724	0.863601	0.699338	2.54034	2.47582	2.50808	0.0903161	0.967782
V03196	NP_040174.1.2	Herpesviridae	Human herpesvirus 3 (HHV-3) (Varicella-zoster virus)	Human herpesvirus 3	helicase-primase subunit [Human alphaherpesvirus 3].	2.64604	2.51435	2.5802	0.896616	0.688436	2.39898	2.47901	2.439	-0.682048	0.76035	2.50308	2.61291	2.558	0.648443	0.771822
V03197	NP_040176.1.1	Herpesviridae	Human herpesvirus 3 (HHV-3) (Varicella-zoster virus)	Human herpesvirus 3	capsid portal protein [Human alphaherpesvirus 3].	2.54308	2.63378	2.59207	1.02933	0.64528	2.50539	2.6095	2.58105	0.906188	0.685287	2.59231	2.44181	2.5582	0.65074	0.771036
V03198	NP_040177.1.1	Herpesviridae	Human herpesvirus 3 (HHV-3) (Varicella-zoster virus)	Human herpesvirus 3	helicase-primase helicase subunit [Human alphaherpesvirus 3].	2.47292	2.35433	2.42058	-0.887981	0.691281	2.46535	2.54544	2.5322	0.359976	0.872104	2.41894	2.65156	2.4739	-0.29184	0.896159
V03199	NP_040177.1.2	Herpesviridae	Human herpesvirus 3 (HHV-3) (Varicella-zoster virus)	Human herpesvirus 3	helicase-primase helicase subunit [Human alphaherpesvirus 3].	2.37854	2.56222	2.45824	-0.417565	0.834618	NA	2.3818	2.3818	-1.32151	0.554522	2.61967	2.65244	2.63075	1.30747	0.513284
V03201	NP_040180.1.1	Herpesviridae	Human herpesvirus 3 (HHV-3) (Varicella-zoster virus)	Human herpesvirus 3	nuclear protein UL3 [Human alphaherpesvirus 3].	2.38642	2.38736	2.39668	-1.03317	0.605445	2.56396	2.52048	2.54222	0.422195	0.832811	2.48374	2.3068	2.48925	-0.107489	0.957139
V03203	NP_040182.1.1	Herpesviridae	Human herpesvirus 3 (HHV-3) (Varicella-zoster virus)	Human herpesvirus 3	envelope glycoprotein L [Human alphaherpesvirus 3].	2.54859	2.65571	2.60215	1.14204	0.609536	2.5726	2.67629	2.62444	1.3913	0.533805	2.54065	2.36488	2.45277	-0.528075	0.813307
V03205	NP_040190.1.1	Herpesviridae	Human herpesvirus 3 (HHV-3) (Varicella-zoster virus)	Human herpesvirus 3	envelope glycoprotein E [Human alphaherpesvirus 3].	2.56044	2.51121	2.53583	0.400557	0.857832	2.63034	2.5126	2.57147	0.799049	0.720833	2.55582	2.54833	2.55208	0.582223	0.794572
V03206	NP_040190.1.2	Herpesviridae	Human herpesvirus 3 (HHV-3) (Varicella-zoster virus)	Human herpesvirus 3	envelope glycoprotein E [Human alphaherpesvirus 3].	2.21787	2.67131	2.44459	-0.277055	0.781738	2.52522	2.78042	2.65282	0.764088	0.444815	2.7362	2.72191	2.74001	1.69711	0.230126
V08852	NP_040937.1.1	Flaviviridae	Bovine viral diarrhea virus 1	Bovine viral diarrhea virus 1	polyprotein [N-Pro (full); capsid protein (full); RNAse (full); envelope glycoprotein E1 (partial)]	2.43542	2.4759	2.43394	-0.660645	0.741156	2.32702	2.40787	2.39126	-1.08738	0.586653	2.3637	2.6855	2.45445	-0.455539	0.819825
V08853	NP_040937.1.10	Flaviviridae	Bovine viral diarrhea virus 1	Bovine viral diarrhea virus 1	polyprotein [nonstructural protein NS4B (partial); nonstructural protein NS5A (partial)]	2.53939	2.59384	2.56662	0.744833	0.739059	2.5294	2.65222	2.59081	1.01525	0.649804	2.64402	2.52395	2.58398	0.938946	0.674552
V08854	NP_040937.1.11	Flaviviridae	Bovine viral diarrhea virus 1	Bovine viral diarrhea virus 1	polyprotein [nonstructural protein NS5A (partial); RNA-dependent RNA polymerase (partial)]	2.80435	2.66258	2.73346	2.6102	0.243083	2.63087	2.56254	2.5967	1.08118	0.628728	2.43006	2.42667	2.42836	-0.800904	0.720212
V08855	NP_040937.1.12	Flaviviridae	Bovine viral diarrhea virus 1	Bovine viral diarrhea virus 1	polyprotein [nonstructural protein NS5A (partial); RNA-dependent RNA polymerase (partial)]	2.62314	2.56066	2.5919	1.02744	0.645887	2.49325	2.62883	2.56104	0.682468	0.760207	2.52925	2.56028	2.54477	0.500498	0.82289
V08856	NP_040937.1.13	Flaviviridae	Bovine viral diarrhea virus 1	Bovine viral diarrhea virus 1	polyprotein [RNA-dependent RNA polymerase (partial)]	2.57653	2.52676	2.55165	0.57746	0.796216	2.65858	2.40687	2.53273	0.365883	0.870024	2.406	2.54074	2.47337	-0.297746	0.89407
V08857	NP_040937.1.2	Flaviviridae	Bovine viral diarrhea virus 1	Bovine viral diarrhea virus 1	polyprotein [RNAse (partial); envelope glycoprotein E1 (full); E2* (partial); envelope glycoprotein E2 (partial)]	2.4237	2.49561	2.45965	-0.451097	0.840123	2.41986	2.37678	2.39832	-1.13679	0.611182	2.50722	2.51641	2.51182	0.132111	0.952887
V08858	NP_040937.1.3	Flaviviridae	Bovine viral diarrhea virus 1	Bovine viral diarrhea virus 1	polyprotein [envelope glycoprotein E1 (partial); E2* (full); envelope glycoprotein E2 (full); nonstructural protein p7 (full); NTPase/RNA helicase (NS3) (partial)]	2.47605	2.43732	2.45485	-0.504768	0.821404	2.48219	2.53438	2.50828	0.0926175	0.966961	2.4018	2.4774	2.4396	-0.675288	0.762654
V08859	NP_040937.1.4	Flaviviridae	Bovine viral diarrhea virus 1	Bovine viral diarrhea virus 1	polyprotein [E2* (partial); envelope glycoprotein E2 (partial); nonstructural protein p7 (full); NTPase/RNA helicase (NS3) (partial)]	2.60568	2.49791	2.55993	0.670069	0.764433	2.57308	2.56814	2.57061	0.789486	0.724037	2.44456	2.46347	2.45401	-0.514164	0.818137
V08860	NP_040937.1.5	Flaviviridae	Bovine viral diarrhea virus 1	Bovine viral diarrhea virus 1	polyprotein [NTPase/RNA helicase (NS3) (partial); NTPase/RNA helicase (partial)]	2.6284	NA	2.6284	1.28403	0.520864	2.44357	2.52167	2.49317	-0.0591796	0.972744	2.53149	2.2947	2.50605	0.0524362	0.975848
V08861	NP_040937.1.6	Flaviviridae	Bovine viral diarrhea virus 1	Bovine viral diarrhea virus 1	polyprotein [NTPase/RNA helicase (NS3) (partial); NTPase/RNA helicase (partial)]	2.5871	2.53917	2.56314	0.705877	0.752247	2.47908	2.70797	2.59353	1.04566	0.640047	2.39384	2.51636	2.4551	-0.501998	0.822368
V08862	NP_040937.1.7	Flaviviridae	Bovine viral diarrhea virus 1	Bovine viral diarrhea virus 1	polyprotein [NTPase/RNA helicase (NS3) (partial); NTPase/RNA helicase (partial)]	2.44949	2.60228	2.52589	0.289411	0.897018	2.58308	2.53169	2.55738	0.641547	0.774182	2.55257	2.50897	2.53077	0.344046	0.877719
V08863	NP_040937.1.8	Flaviviridae	Bovine viral diarrhea virus 1	Bovine viral diarrhea virus 1	polyprotein [NTPase/RNA helicase (NS3) (partial); NTPase/RNA helicase (partial); nonstructural protein NS4A (full); nonstructural protein NS4B (partial)]	2.59409	2.61809	2.60609	1.18612	0.595802	2.59498	2.61898	2.60698	1.19607	0.592721	2.56139	2.66822	2.61481	1.28357	0.565949
V08864	NP_040937.1.9	Flaviviridae	Bovine viral diarrhea virus 1	Bovine viral diarrhea virus 1	polyprotein [NTPase/RNA helicase (NS3) (partial); NTPase/RNA helicase (partial); nonstructural protein NS4A (full); nonstructural protein NS4B (full); nonstructural protein NS5A (partial)]	2.71071	2.62496	2.66783	1.87643	0.401376	2.48761	2.54785	2.51773	0.198232	0.929358	2.4578	2.60593	2.53186	0.356224	0.873426
V10145	NP_040980.1.1	Orthomyxoviridae	Influenza A virus	Influenza A virus (strain A/Puerto Rico/8/1934 H1N1)	haemagglutinin [Influenza A virus (A/Puerto Rico/8/1934(H1N1))].	2.73188	2.63078	2.68133	2.02732	0.364596	2.5849	2.699	2.64195	1.58704	0.477861	2.56855	2.55956	2.56406	0.71616	0.748759
V10146	NP_040981.1.1	Orthomyxoviridae	Influenza A virus	Influenza A virus (strain A/Puerto Rico/8/1934 H1N1)	neuraminidase [Influenza A virus (A/Puerto Rico/8/1934(H1N1))].	3.01437	2.85536	2.93486	4.86193	0.0296812	2.82567	2.8084	2.81704	3.54461	0.112921	2.98577	2.98694	2.98635	5.4376	0.0150253
V10147	NP_040982.1.1	Orthomyxoviridae	Influenza A virus	Influenza A virus (strain A/Puerto Rico/8/1934 H1N1)	nucleoprotein [Influenza A virus (A/Puerto Rico/8/1934(H1N1))].	2.19336	2.11109	2.15223	-3.88824	0.082057	2.19541	2.04818	2.12179	-4.22846	0.058621	1.81617	1.8143	1.81523	-7.65592	0.000617445
V10150	NP_040985.1.1	Orthomyxoviridae	Influenza A virus	Influenza A virus (strain A/Puerto Rico/8/1934 H1N1)	polymerase PB1 [Influenza A virus (A/Puerto Rico/8/1934(H1N1))].	2.50938	2.28632	2.43011	-0.698935	0.726738	2.68883	2.40109	2.50226	0.0195366	0.991	2.40693	2.68449	2.54571	0.395849	0.819224
V10151	NP_040985.1.2	Orthomyxoviridae	Influenza A virus	Influenza A virus (strain A/Puerto Rico/8/1934 H1N1)	polymerase PB1 [Influenza A virus (A/Puerto Rico/8/1934(H1N1))].	2.5727	2.49896	2.53583	0.400598	0.857818	2.46686	2.55312	2.50999	0.111732	0.960148	2.50495	2.56426	2.5346	0.386895	0.862632
V10152	NP_040986.1.1	Orthomyxoviridae	Influenza A virus	Influenza A virus (strain A/Puerto Rico/8/1934 H1N1)	unnamed protein product [Influenza A virus (A/Puerto Rico/8/1934(H1N1))].	2.68186	2.59821	2.64004	1.56565	0.483816	2.60365	2.50132	2.55249	0.586817	0.792988	2.57461	2.49633	2.53547	0.396565	0.859234
V10153	NP_040986.1.2	Orthomyxoviridae	Influenza A virus	Influenza A virus (strain A/Puerto Rico/8/1934 H1N1)	unnamed protein product [Influenza A virus (A/Puerto Rico/8/1934(H1N1))].	2.74217	2.58177	2.72535	2.25353	0.259841	2.57437	2.54709	2.56073	0.678956	0.761403	2.53451	2.33059	2.46027	-0.444248	0.842518
V10154	NP_040987.1.1	Orthomyxoviridae	Influenza A virus	Influenza A virus (strain A/Puerto Rico/8/1934 H1N1)	polymerase PB2 [Influenza A virus (A/Puerto Rico/8/1934(H1N1))].	2.57869	2.49787	2.53828	0.42794	0.848228	2.44089	2.59325	2.51707	0.190835	0.931988	2.50033	2.50465	2.50249	0.027839	0.990067
V10155	NP_040987.1.2	Orthomyxoviridae	Influenza A virus	Influenza A virus (strain A/Puerto Rico/8/1934 H1N1)	polymerase PB2 [Influenza A virus (A/Puerto Rico/8/1934(H1N1))].	2.62771	2.47856	2.55313	0.594047	0.790496	2.38487	2.64247	2.53886	0.434497	0.845931	2.60747	2.50131	2.548	0.536637	0.810337
V07483	NP_041255.1.1	Togaviridae	O'nyong-nyong virus	O'nyong-nyong virus	hypothetical protein [O'nyong-nyong virus].	2.40319	2.52898	2.46608	-0.379185	0.865343	2.41471	2.45983	2.43627	-0.712487	0.750004	2.60379	2.49297	2.54838	0.540891	0.808862
V07484	NP_041255.1.2	Togaviridae	O'nyong-nyong virus	O'nyong-nyong virus	hypothetical protein [O'nyong-nyong virus].	2.52128	2.36117	2.46941	-0.342004	0.878439	2.50341	2.37853	2.44361	-0.630437	0.77799	2.53258	2.42473	2.44306	-0.636554	0.775893
V07485	NP_041255.1.3	Togaviridae	O'nyong-nyong virus	O'nyong-nyong virus	hypothetical protein [O'nyong-nyong virus].	2.56044	2.65857	2.6095	1.09504	0.584022	2.4642	2.80131	2.63275	0.938713	0.506837	2.43043	2.55646	2.45703	-0.303863	0.829874
V07486	NP_041255.1.4	Togaviridae	O'nyong-nyong virus	O'nyong-nyong virus	hypothetical protein [O'nyong-nyong virus].	2.34974	2.42397	2.38686	-0.565715	0.571587	2.65109	2.64671	2.6489	0.744498	0.456575	2.27422	2.47087	2.37254	-0.637277	0.523945
V11393	NP_041712.1.1	Rhabdoviridae	Vesicular stomatitis Indiana virus	Vesicular stomatitis Indiana virus	N	2.64013	2.55878	2.59945	1.11193	0.619	2.42419	2.69763	2.56091	0.680981	0.760714	2.5566	2.44042	2.49851	-0.0166531	0.994058
V11395	NP_041714.1.1	Rhabdoviridae	Vesicular stomatitis Indiana virus	Vesicular stomatitis Indiana virus	M	2.28062	2.40667	2.3115	-1.63247	0.345932	2.601	2.29915	2.40006	-0.706655	0.6173	NA	NA	NA	NA	NA
V11396	NP_041715.1.1	Rhabdoviridae	Vesicular stomatitis Indiana virus	Vesicular stomatitis Indiana virus	G	2.39871	2.59907	2.49889	-0.00962561	0.995566	2.87247	2.38523	2.62885	0.644259	0.519407	2.2932	NA	2.2932	-1.79095	0.301133
V11397	NP_041716.1.1	Rhabdoviridae	Vesicular stomatitis Indiana virus	Vesicular stomatitis Indiana virus	L	2.26797	2.33778	2.30288	-0.985608	0.324326	2.62735	2.50394	2.56564	0.328218	0.742747	2.38465	2.58513	2.48489	-0.0755506	0.939777
V11398	NP_041716.1.2	Rhabdoviridae	Vesicular stomatitis Indiana virus	Vesicular stomatitis Indiana virus	L	2.46451	2.55496	2.50974	0.0688531	0.961169	2.39954	2.05841	2.22898	-1.35512	0.17538	2.76079	2.35045	2.55562	0.393304	0.78093
V11399	NP_041716.1.3	Rhabdoviridae	Vesicular stomatitis Indiana virus	Vesicular stomatitis Indiana virus	L	2.52571	2.43591	2.48081	-0.191887	0.923565	2.67509	2.34087	2.50798	0.0798	0.968173	2.39624	2.25709	2.32667	-1.73332	0.386128
V11400	NP_041716.1.4	Rhabdoviridae	Vesicular stomatitis Indiana virus	Vesicular stomatitis Indiana virus	L	2.46692	2.38327	2.4251	-0.749036	0.708019	2.41742	2.24508	2.29869	-1.74336	0.314161	2.46278	2.42695	2.44486	-0.551354	0.782796
V11401	NP_041716.1.5	Rhabdoviridae	Vesicular stomatitis Indiana virus	Vesicular stomatitis Indiana virus	L	2.55879	2.46679	2.51279	0.110793	0.948997	2.54168	2.36306	2.40656	-0.809243	0.640345	2.58925	2.62006	2.60466	0.90634	0.600782
V11402	NP_041716.1.6	Rhabdoviridae	Vesicular stomatitis Indiana virus	Vesicular stomatitis Indiana virus	L	2.46262	2.29178	2.3772	-1.37292	0.539223	2.64497	2.3498	2.45674	-0.483632	0.828764	2.38365	2.54774	2.46569	-0.383556	0.863806
V05878	NP_043940.1.1	Parvoviridae	Adeno-associated dependoparvovirus A	Adeno-associated virus - 3	nonstructural protein [Adeno-associated virus - 3].	2.40938	2.34075	2.37506	-0.883427	0.532183	2.48734	2.35543	2.42139	-0.555888	0.694266	2.46255	2.42486	2.4437	-0.398074	0.778342
V05879	NP_043940.1.2	Parvoviridae	Adeno-associated dependoparvovirus A	Adeno-associated virus - 3	nonstructural protein [Adeno-associated virus - 3].	2.49718	2.57121	2.5342	0.296162	0.864232	2.49179	2.44448	2.46813	-0.318665	0.873407	2.41199	2.44135	2.40444	-0.955606	0.632791
V05880	NP_043941.1.1	Parvoviridae	Adeno-associated dependoparvovirus A	Adeno-associated virus - 3	capsid protein [Adeno-associated virus - 3].	2.47151	2.43936	2.45543	-0.385957	0.823666	2.60251	2.64693	2.6629	1.41077	0.415354	2.56213	2.47937	2.52075	0.179686	0.917374
V05881	NP_043941.1.2	Parvoviridae	Adeno-associated dependoparvovirus A	Adeno-associated virus - 3	capsid protein [Adeno-associated virus - 3].	2.57093	2.58074	2.57583	0.847844	0.704564	2.46888	2.52021	2.49454	-0.0609982	0.978237	2.56982	2.40439	2.48711	-0.14416	0.948596
V11115	NP_044589.1.1	Pneumoviridae	Human respiratory syncytial virus	Respiratory syncytial virus	non-structural protein 1 (1C) [Respiratory syncytial virus].	2.66962	2.54876	2.62749	1.42536	0.523838	2.40489	2.6144	2.52828	0.316194	0.887549	2.57797	2.45676	2.51737	0.194151	0.930809
V11116	NP_044590.1.1	Pneumoviridae	Human respiratory syncytial virus	Respiratory syncytial virus	non-structural protein 2 (1B) [Respiratory syncytial virus].	2.50791	2.55319	2.59171	0.794225	0.64656	NA	2.43369	2.43369	-0.574276	0.740223	2.52908	2.61858	2.57383	0.639384	0.712017
V11117	NP_044591.1.1	Pneumoviridae	Human respiratory syncytial virus	Respiratory syncytial virus	Nucleoprotein (N) [Respiratory syncytial virus].	2.46148	2.45255	2.45701	-0.429875	0.829816	2.54951	2.52945	2.53948	0.394786	0.84352	2.64561	2.45457	2.55009	0.500918	0.802232
V11120	NP_044596.1.1	Pneumoviridae	Human respiratory syncytial virus	Respiratory syncytial virus	Fusion protein (F) [Respiratory syncytial virus].	2.40121	NA	2.40121	-0.493967	0.621329	NA	NA	NA	NA	NA	NA	NA	NA	NA	NA
V11122	NP_044598.1.1	Pneumoviridae	Human respiratory syncytial virus	Respiratory syncytial virus	Polymerase (L) [Respiratory syncytial virus].	2.45135	2.41176	2.43551	-0.720995	0.74712	2.20541	2.47595	2.40832	-0.916838	0.646651	2.5385	NA	2.5385	0.430452	0.847347
V11123	NP_044598.1.2	Pneumoviridae	Human respiratory syncytial virus	Respiratory syncytial virus	Polymerase (L) [Respiratory syncytial virus].	2.49321	2.68284	2.58802	0.98414	0.65985	2.65123	2.5545	2.60287	1.15009	0.607018	2.51312	2.57225	2.54268	0.477219	0.831
V11124	NP_044598.1.3	Pneumoviridae	Human respiratory syncytial virus	Respiratory syncytial virus	Polymerase (L) [Respiratory syncytial virus].	2.44331	2.55621	2.5395	0.441665	0.843422	2.54885	2.55083	2.57476	0.835845	0.708552	2.54112	2.53648	2.56901	0.690137	0.730043
V11125	NP_044598.1.4	Pneumoviridae	Human respiratory syncytial virus	Respiratory syncytial virus	Polymerase (L) [Respiratory syncytial virus].	2.63054	2.46071	2.57651	0.855431	0.702046	2.53367	2.51854	2.52117	0.211727	0.915691	2.42291	2.5132	2.43643	-0.710735	0.750599
V11127	NP_044598.1.6	Pneumoviridae	Human respiratory syncytial virus	Respiratory syncytial virus	Polymerase (L) [Respiratory syncytial virus].	2.1956	2.52727	2.45122	-0.422427	0.807317	2.66346	2.64415	2.63546	1.51447	0.498221	2.66534	2.54725	2.56454	0.645415	0.746917
V11128	NP_044598.1.7	Pneumoviridae	Human respiratory syncytial virus	Respiratory syncytial virus	Polymerase (L) [Respiratory syncytial virus].	2.64726	2.53943	2.59335	0.933453	0.640696	2.30956	2.52561	2.41759	-0.824143	0.680287	2.46094	2.27282	2.36688	-1.3312	0.505668
V08865	NP_044731.1.1	Flaviviridae	Bovine viral diarrhea virus 2	Bovine viral diarrhea virus 2	genome polyprotein [Peptidase_C53 (full); Capsid_pestivir (full); RNase_T2 (full)]	2.64547	2.39375	2.51961	0.219265	0.921886	2.63202	2.62681	2.61757	1.31445	0.55664	2.51476	2.52283	2.54199	0.469473	0.833703
V08866	NP_044731.1.10	Flaviviridae	Bovine viral diarrhea virus 2	Bovine viral diarrhea virus 2	genome polyprotein [no annotated peptides]	2.38631	2.5345	2.46041	-0.395948	0.843065	2.36088	2.42403	2.40638	-1.04669	0.639717	2.6343	2.46609	2.59315	0.931476	0.641403
V08867	NP_044731.1.11	Flaviviridae	Bovine viral diarrhea virus 2	Bovine viral diarrhea virus 2	genome polyprotein [Pestivirus_RdRp (partial)]	2.50992	2.54206	2.52599	0.259906	0.896604	2.52437	2.44568	2.46644	-0.335579	0.866749	2.45258	2.46092	2.45675	-0.432487	0.828798
V08868	NP_044731.1.12	Flaviviridae	Bovine viral diarrhea virus 2	Bovine viral diarrhea virus 2	genome polyprotein [Pestivirus_RdRp (partial)]	2.41412	2.35475	2.38444	-1.15564	0.563386	2.62092	2.37685	2.44721	-0.5279	0.791818	2.37595	2.54509	2.46052	-0.39482	0.843507
V08869	NP_044731.1.13	Flaviviridae	Bovine viral diarrhea virus 2	Bovine viral diarrhea virus 2	genome polyprotein [Pestivirus_RdRp (partial)]	2.54556	2.52437	2.53497	0.390923	0.861216	2.58227	2.49945	2.54086	0.456835	0.838117	2.44623	2.45942	2.45283	-0.527408	0.813538
V08870	NP_044731.1.2	Flaviviridae	Bovine viral diarrhea virus 2	Bovine viral diarrhea virus 2	genome polyprotein [RNase_T2 (full); Pestivirus_E2 (partial)]	2.531	2.51242	2.52171	0.242734	0.913556	2.45073	2.59914	2.52493	0.278743	0.900795	2.4573	2.57752	2.51741	0.194637	0.930636
V08871	NP_044731.1.3	Flaviviridae	Bovine viral diarrhea virus 2	Bovine viral diarrhea virus 2	genome polyprotein [Pestivirus_E2 (full)]	2.52119	2.35013	2.43566	-0.719335	0.747683	2.39716	2.44489	2.42102	-0.882973	0.692933	2.3996	2.52389	2.46174	-0.427712	0.848307
V08872	NP_044731.1.4	Flaviviridae	Bovine viral diarrhea virus 2	Bovine viral diarrhea virus 2	genome polyprotein [Pestivirus_E2 (partial); Peptidase_C74 (partial)]	2.62173	2.28311	2.45242	-0.475842	0.811942	2.60506	2.31637	2.46071	-0.392879	0.844266	2.64462	2.71198	2.6783	1.78304	0.37265
V08873	NP_044731.1.5	Flaviviridae	Bovine viral diarrhea virus 2	Bovine viral diarrhea virus 2	genome polyprotein [Peptidase_C74 (full); Peptidase_S31 (partial)]	2.49876	2.33255	2.41566	-0.943005	0.673226	2.57555	2.39959	2.48757	-0.138942	0.950454	2.65043	2.55901	2.60472	1.17078	0.600565
V08875	NP_044731.1.7	Flaviviridae	Bovine viral diarrhea virus 2	Bovine viral diarrhea virus 2	genome polyprotein [Peptidase_S31 (partial); DEXHc_viral_Ns3 (full); P-loop containing Nucleoside Triphosphate Hydrolases (full)]	2.28923	2.02956	2.15939	-1.70303	0.0885618	2.50395	2.48277	2.49336	-0.0332055	0.973511	2.40898	2.35561	2.3823	-0.588524	0.556181
V08876	NP_044731.1.8	Flaviviridae	Bovine viral diarrhea virus 2	Bovine viral diarrhea virus 2	genome polyprotein [P-loop containing Nucleoside Triphosphate Hydrolases (partial)]	2.49839	2.45967	2.46596	-0.38054	0.864867	2.26013	2.38816	2.36162	-1.19839	0.489006	2.42439	2.44338	2.47036	-0.331343	0.8822
V08877	NP_044731.1.9	Flaviviridae	Bovine viral diarrhea virus 2	Bovine viral diarrhea virus 2	genome polyprotein [no annotated peptides]	2.63687	2.48532	2.56109	0.683023	0.760018	2.67085	2.53198	2.60142	1.1339	0.612087	2.52744	2.53801	2.53273	0.36592	0.870011
V10500	NP_047111.2.1	Paramyxoviridae	Hendra virus	Hendra virus	fusion [Hendra virus].	2.47451	2.59036	2.53243	0.362624	0.871172	2.60153	2.35075	2.47614	-0.266786	0.90503	2.50271	2.664	2.58336	0.931962	0.676835
V10601	NP_047201.1.1	Paramyxoviridae	Canine distemper virus	Canine distemper virus	nucleocapsid protein N [Canine distemper virus].	2.44447	2.38859	2.38201	-1.1799	0.555225	2.53252	2.48403	2.48138	-0.186193	0.925827	2.65267	2.62138	2.67076	1.47885	0.393208
V10602	NP_047202.1.1	Paramyxoviridae	Canine distemper virus	Canine distemper virus	phosphoprotein P [Canine distemper virus].	2.57611	2.58066	2.57839	0.783857	0.695111	2.42418	2.52823	2.45287	-0.526969	0.81369	2.60631	2.48319	2.54475	0.447505	0.82295
V10603	NP_047203.1.1	Paramyxoviridae	Canine distemper virus	Canine distemper virus	C protein [Canine distemper virus].	2.41107	2.42921	2.42014	-0.892836	0.689681	2.39948	2.45547	2.42748	-0.810837	0.716891	2.56055	2.40581	2.48318	-0.188057	0.932976
V10604	NP_047204.1.1	Paramyxoviridae	Canine distemper virus	Canine distemper virus	matrix protein M [Canine distemper virus].	NA	2.33173	2.33173	-0.841359	0.400147	NA	NA	NA	NA	NA	NA	NA	NA	NA	NA
V10605	NP_047205.1.1	Paramyxoviridae	Canine distemper virus	Canine distemper virus	fusion protein F [Canine distemper virus].	2.31884	2.3928	2.35582	-1.61199	0.470969	2.44422	2.46994	2.45708	-0.479887	0.83007	2.52915	2.52688	2.52802	0.313225	0.888598
V10606	NP_047205.1.2	Paramyxoviridae	Canine distemper virus	Canine distemper virus	fusion protein F [Canine distemper virus].	2.51248	2.45916	2.48582	-0.0708928	0.943483	2.35545	2.6992	2.39646	-0.732117	0.604678	2.60863	2.51267	2.56065	0.303253	0.761697
V10607	NP_047206.1.1	Paramyxoviridae	Canine distemper virus	Canine distemper virus	haemagglutinin protein H [Canine distemper virus].	2.4292	2.46957	2.44939	-0.56589	0.800211	2.47157	2.51439	2.49298	-0.0784594	0.972009	2.47595	2.43526	2.45561	-0.496316	0.824346
V10608	NP_047206.1.2	Paramyxoviridae	Canine distemper virus	Canine distemper virus	haemagglutinin protein H [Canine distemper virus].	2.64742	2.56097	2.64131	1.4131	0.479848	2.61967	2.54715	2.58341	0.834087	0.676647	2.54766	2.53436	2.54101	0.410117	0.837526
V10609	NP_047207.1.1	Paramyxoviridae	Canine distemper virus	Canine distemper virus	large polymerase protein L [Canine distemper virus].	2.48792	2.45535	2.47164	-0.317113	0.887224	2.56063	2.48038	2.52532	0.283064	0.899265	2.60264	2.52057	2.5616	0.688756	0.758066
V10610	NP_047207.1.2	Paramyxoviridae	Canine distemper virus	Canine distemper virus	large polymerase protein L [Canine distemper virus].	2.49018	2.56539	2.52778	0.310634	0.889514	2.47784	2.51568	2.49676	-0.0362086	0.98708	2.53796	2.52425	2.5311	0.34776	0.876409
V10611	NP_047207.1.3	Paramyxoviridae	Canine distemper virus	Canine distemper virus	large polymerase protein L [Canine distemper virus].	2.56104	2.61265	2.58684	0.970953	0.664126	2.61823	2.58962	2.60393	1.16192	0.603323	2.5343	2.71972	2.62701	1.41998	0.525407
V10612	NP_047207.1.4	Paramyxoviridae	Canine distemper virus	Canine distemper virus	large polymerase protein L [Canine distemper virus].	2.50696	2.46802	2.48749	-0.139835	0.950136	2.46972	2.51165	2.49069	-0.104135	0.962856	2.45645	2.60901	2.55721	0.639631	0.774838
V10613	NP_047207.1.5	Paramyxoviridae	Canine distemper virus	Canine distemper virus	large polymerase protein L [Canine distemper virus].	2.55942	2.49097	2.5366	0.316989	0.854787	2.35659	2.46021	2.4084	-0.457995	0.646956	NA	2.53862	2.53862	0.273102	0.846871
V10614	NP_047207.1.6	Paramyxoviridae	Canine distemper virus	Canine distemper virus	large polymerase protein L [Canine distemper virus].	2.64195	2.47194	2.55695	0.636692	0.775846	2.54009	2.57853	2.55931	0.663093	0.766815	2.47464	2.52928	2.50196	0.0219398	0.992171
V10615	NP_047207.1.7	Paramyxoviridae	Canine distemper virus	Canine distemper virus	large polymerase protein L [Canine distemper virus].	2.42782	2.39642	2.41212	-0.878827	0.660362	2.43751	2.45893	2.42955	-0.787632	0.724658	2.65643	2.38752	2.52197	0.219749	0.912509
V09575	NP_047211.1.1	Bunyaviridae	Bunyamwera virus	Bunyamwera virus	hypothetical protein BUNVsLgp1 [Bunyamwera virus].	2.54955	2.36195	2.45575	-0.312887	0.824902	2.4121	2.76538	2.72405	1.58429	0.262601	2.3534	2.69971	2.52656	0.187774	0.89437
V09576	NP_047211.1.2	Bunyaviridae	Bunyamwera virus	Bunyamwera virus	hypothetical protein BUNVsLgp1 [Bunyamwera virus].	2.37139	2.63619	2.50379	0.0378837	0.984887	2.58894	2.45108	2.52001	0.200069	0.920317	2.55894	2.50553	2.53223	0.360382	0.871961
V09577	NP_047211.1.3	Bunyaviridae	Bunyamwera virus	Bunyamwera virus	hypothetical protein BUNVsLgp1 [Bunyamwera virus].	2.23704	2.20515	2.22109	-1.39453	0.163157	2.60807	2.30041	2.45424	-0.228792	0.819031	2.56688	2.69597	2.63143	0.657126	0.5111
V09578	NP_047211.1.4	Bunyaviridae	Bunyamwera virus	Bunyamwera virus	hypothetical protein BUNVsLgp1 [Bunyamwera virus].	2.79147	2.4621	2.62679	1.4175	0.526129	2.57937	2.44286	2.50895	0.100108	0.964291	2.6473	2.74574	2.68515	2.07004	0.354577
V09579	NP_047211.1.5	Bunyaviridae	Bunyamwera virus	Bunyamwera virus	hypothetical protein BUNVsLgp1 [Bunyamwera virus].	2.57711	2.52075	2.56579	0.735593	0.742181	2.55153	2.58427	2.5679	0.678975	0.734242	2.46047	2.34849	2.38598	-1.2748	0.568606
V09580	NP_047211.1.6	Bunyaviridae	Bunyamwera virus	Bunyamwera virus	hypothetical protein BUNVsLgp1 [Bunyamwera virus].	2.57261	2.41739	2.495	-0.0558743	0.980065	2.57995	2.49828	2.53994	0.446591	0.841698	2.51787	2.58809	2.55298	0.592388	0.791068
V09581	NP_047211.1.7	Bunyaviridae	Bunyamwera virus	Bunyamwera virus	hypothetical protein BUNVsLgp1 [Bunyamwera virus].	2.46801	2.62759	2.5478	0.478014	0.8111	2.49779	2.59718	2.54748	0.474812	0.812342	2.30765	2.39477	2.35121	-1.4879	0.456906
V09582	NP_047212.1.1	Bunyaviridae	Bunyamwera virus	Bunyamwera virus	M polyprotein [Bunya_G2 (full); bunya_NSm (full); Bunya_G1 (partial)]	2.57071	2.12718	2.47736	-0.160073	0.909881	2.74835	2.55033	2.61634	1.00752	0.560774	2.80937	2.23234	2.52086	0.104275	0.916951
V09583	NP_047212.1.2	Bunyaviridae	Bunyamwera virus	Bunyamwera virus	M polyprotein [Bunya_G2 (partial); bunya_NSm (full); Bunya_G1 (partial)]	2.62104	2.60692	2.61398	1.27432	0.568749	2.47741	2.56224	2.52965	0.331549	0.882127	2.46962	2.59932	2.53447	0.385393	0.86316
V09584	NP_047212.1.3	Bunyaviridae	Bunyamwera virus	Bunyamwera virus	M polyprotein [Bunya_G1 (partial)]	2.65326	2.47865	2.56595	0.737399	0.74157	2.51075	2.56001	2.53538	0.395573	0.859582	2.47118	2.47057	2.47088	-0.325589	0.884231
V09585	NP_047212.1.4	Bunyaviridae	Bunyamwera virus	Bunyamwera virus	M polyprotein [Bunya_G1 (partial)]	2.62298	2.29549	2.50992	0.110953	0.960425	2.55182	2.59719	2.60766	1.07658	0.590375	2.552	2.43009	2.47753	-0.194586	0.910551
V09587	NP_047213.1.1	Bunyaviridae	Bunyamwera virus	Bunyamwera virus	N protein [Bunyamwera virus].	2.60954	2.62109	2.61531	1.28924	0.564233	2.60415	2.50203	2.55309	0.593542	0.790671	2.47234	2.43547	2.45391	-0.515341	0.817729
V09588	NP_047214.1.1	Bunyaviridae	Bunyamwera virus	Bunyamwera virus	NSs protein [Bunyamwera virus].	2.89812	2.73578	2.81695	3.1695	0.113023	2.43543	2.27785	2.34118	-1.77565	0.42714	1.81216	1.97165	1.8919	-6.08095	0.00236204
V06837	NP_051035.1.1	Caliciviridae	Sapporo virus	Porcine enteric sapovirus	polyprotein [COG1223 (full); RNA_helicase (full)]	2.59439	NA	2.59439	0.471966	0.636951	2.48513	NA	2.48513	-0.0743607	0.940723	NA	NA	NA	NA	NA
V06838	NP_051035.1.2	Caliciviridae	Sapporo virus	Porcine enteric sapovirus	polyprotein [COG1223 (full); RNA_helicase (full)]	2.34631	2.60195	2.47413	-0.28926	0.897072	2.44796	2.45276	2.45036	-0.55499	0.80398	2.39277	2.53364	2.46321	-0.411353	0.854043
V06839	NP_051035.1.3	Caliciviridae	Sapporo virus	Porcine enteric sapovirus	polyprotein [no annotated peptides]	2.55421	2.67641	2.61531	1.28918	0.56425	2.38805	2.35763	2.3431	-1.75416	0.432755	2.78035	2.48889	2.63462	1.50511	0.500879
V06840	NP_051035.1.4	Caliciviridae	Sapporo virus	Porcine enteric sapovirus	polyprotein [Caliciviridae_RdRp (partial)]	2.30982	2.59853	2.45417	-0.512383	0.818757	2.27113	2.13292	2.22347	-3.09172	0.166769	2.48719	2.13682	2.31201	-2.10184	0.347233
V06841	NP_051035.1.5	Caliciviridae	Sapporo virus	Porcine enteric sapovirus	polyprotein [Caliciviridae_RdRp (full)]	1.67702	2.38391	2.03047	-5.24956	0.0188911	1.93748	1.65033	1.7939	-7.89439	0.000414811	1.9909	1.63638	1.81364	-7.67376	0.000599564
V06842	NP_051035.1.6	Caliciviridae	Sapporo virus	Porcine enteric sapovirus	polyprotein [Caliciviridae_RdRp (partial); Calici_coat (full)]	2.47962	2.73398	2.6068	1.06803	0.593331	2.43819	2.27689	2.35754	-1.4246	0.476279	2.57294	2.49925	2.53609	0.360936	0.856785
V06843	NP_051035.1.7	Caliciviridae	Sapporo virus	Porcine enteric sapovirus	polyprotein [Calici_coat (full)]	2.40723	2.39366	2.40045	-1.11305	0.618645	2.4333	2.50686	2.47008	-0.334553	0.881067	2.42103	2.61564	2.51738	0.19436	0.930735
V06844	NP_051036.1.1	Caliciviridae	Sapporo virus	Porcine enteric sapovirus	small basic protein [Porcine enteric sapovirus].	2.45168	2.65077	2.55123	0.256132	0.797849	2.38289	2.50943	2.44616	-0.269205	0.787772	2.54753	2.32121	2.35913	-0.996136	0.4812
V05733	NP_054655.1.1	Anelloviridae	Torque teno mini virus 9	Torque teno mini virus 9	ORF2 [Torque teno mini virus 9].	2.49683	2.625	2.56091	0.681019	0.7607	2.40169	2.55403	2.47786	-0.247537	0.911853	2.6119	2.47214	2.54202	0.469774	0.833598
V05735	NP_054657.1.1	Anelloviridae	Torque teno mini virus 9	Torque teno mini virus 9	ORF3 [Torque teno mini virus 9].	2.71403	2.62065	2.66216	1.62157	0.417489	2.5602	2.36501	2.45099	-0.490113	0.806413	2.58817	2.70903	2.65133	1.69187	0.449273
V10729	NP_054690.1.1	Paramyxoviridae	Tupaia paramyxovirus	Tupaia paramyxovirus	nucleocapsid protein [Tupaia paramyxovirus].	2.52397	2.49726	2.51061	0.118671	0.957675	2.43486	2.59757	2.51621	0.181266	0.93539	2.54212	2.59574	2.56893	0.770676	0.730352
V10733	NP_054694.1.1	Paramyxoviridae	Tupaia paramyxovirus	Tupaia paramyxovirus	matrix protein [Tupaia paramyxovirus].	2.60426	2.6009	2.60258	1.02582	0.608016	2.51855	2.44523	2.46725	-0.366125	0.869939	2.59733	2.4911	2.54421	0.442118	0.825046
V10735	NP_054696.1.1	Paramyxoviridae	Tupaia paramyxovirus	Tupaia paramyxovirus	hemagglutinin [Tupaia paramyxovirus].	2.54911	NA	2.54911	0.245559	0.806024	NA	NA	NA	NA	NA	2.2958	2.59511	2.44545	-0.272733	0.785058
V10737	NP_054697.1.1	Paramyxoviridae	Tupaia paramyxovirus	Tupaia paramyxovirus	RNA polymerase [Tupaia paramyxovirus].	2.68843	2.39147	2.53995	0.282498	0.841671	2.46977	2.26102	2.3654	-0.95179	0.500936	2.72473	2.56346	2.6441	1.01892	0.471226
V10738	NP_054697.1.2	Paramyxoviridae	Tupaia paramyxovirus	Tupaia paramyxovirus	RNA polymerase [Tupaia paramyxovirus].	2.63305	2.55554	2.5943	1.05426	0.637297	2.5236	2.54627	2.53493	0.390542	0.86135	2.66983	2.48881	2.57932	0.886866	0.691649
V10739	NP_054697.1.3	Paramyxoviridae	Tupaia paramyxovirus	Tupaia paramyxovirus	RNA polymerase [Tupaia paramyxovirus].	2.49446	2.58981	2.54213	0.471042	0.833155	2.43677	2.59425	2.50477	0.0533013	0.980983	2.50411	2.47432	2.48921	-0.120582	0.956994
V10740	NP_054697.1.4	Paramyxoviridae	Tupaia paramyxovirus	Tupaia paramyxovirus	RNA polymerase [Tupaia paramyxovirus].	2.61527	2.5798	2.59754	1.09048	0.625779	2.53347	2.66792	2.60069	1.12579	0.614634	2.56463	2.61069	2.58766	0.980073	0.661167
V10741	NP_054697.1.5	Paramyxoviridae	Tupaia paramyxovirus	Tupaia paramyxovirus	RNA polymerase [Tupaia paramyxovirus].	2.68817	2.7411	2.71464	2.39971	0.283188	2.51154	2.64425	2.5779	0.870919	0.696916	2.59737	2.66083	2.6291	1.44338	0.518605
V10742	NP_054697.1.6	Paramyxoviridae	Tupaia paramyxovirus	Tupaia paramyxovirus	RNA polymerase [Tupaia paramyxovirus].	2.49227	2.6515	2.57189	0.80373	0.719267	2.47953	2.59687	2.5382	0.427119	0.848515	2.51841	2.55972	2.53907	0.436795	0.845126
V10743	NP_054697.1.7	Paramyxoviridae	Tupaia paramyxovirus	Tupaia paramyxovirus	RNA polymerase [Tupaia paramyxovirus].	2.42566	2.51204	2.46885	-0.348272	0.876229	2.36636	2.51741	2.44189	-0.649703	0.771391	2.82859	2.40653	2.66657	1.86236	0.404918
V10947	NP_054711.1.1	Paramyxoviridae	Mumps virus	Mumps virus	fusion protein [Mumps virus].	2.44488	2.48959	2.46723	-0.366325	0.869869	2.50122	2.53578	2.5185	0.206834	0.926302	2.54664	2.4844	2.51552	0.17352	0.938146
V10833	NP_056872.1.1	Paramyxoviridae	Sendai virus	Sendai virus	C' protein, partial [Sendai virus].	2.52465	2.30658	2.42477	-0.75232	0.706798	2.18207	1.88697	1.96202	-5.37979	0.00714746	2.11508	2.09758	2.10856	-3.91442	0.050323
V10834	NP_056873.1.1	Paramyxoviridae	Sendai virus	Sendai virus	P protein [Sendai virus].	2.52805	2.39972	2.46389	-0.403759	0.856708	2.54885	2.52406	2.53645	0.407552	0.855377	2.50888	2.36344	2.43616	-0.713722	0.749585
V10835	NP_056876.1.1	Paramyxoviridae	Sendai virus	Sendai virus	matrix protein [Sendai virus].	2.42316	2.47825	2.45071	-0.492947	0.805316	2.53745	2.54755	2.5425	0.425028	0.831706	2.60141	2.52443	2.56292	0.629201	0.753065
V10836	NP_056877.1.1	Paramyxoviridae	Sendai virus	Sendai virus	fusion protein [Sendai virus].	2.52428	2.28151	2.48437	-0.110551	0.937691	2.42877	2.31563	2.33708	-1.41089	0.415315	2.64296	2.75763	2.76058	2.25666	0.192614
V10837	NP_056878.1.1	Paramyxoviridae	Sendai virus	Sendai virus	hemagglutinin-neuraminidase protein [Sendai virus].	2.50081	2.48442	2.49262	-0.0825491	0.970551	2.70853	2.59564	2.65209	1.70038	0.446995	2.58506	2.42736	2.50621	0.0694014	0.97524
V10839	NP_056879.1.1	Paramyxoviridae	Sendai virus	Sendai virus	RNA polymerase protein [Sendai virus].	2.53552	2.44757	2.49154	-0.0945336	0.966278	2.52977	2.45605	2.49291	-0.0792548	0.971726	2.63249	2.47283	2.55266	0.588739	0.792325
V10840	NP_056879.1.2	Paramyxoviridae	Sendai virus	Sendai virus	RNA polymerase protein [Sendai virus].	2.54935	2.63406	2.59171	1.02533	0.646564	2.52402	2.5633	2.54366	0.488116	0.827201	2.58623	2.57695	2.58159	0.912251	0.683295
V10841	NP_056879.1.3	Paramyxoviridae	Sendai virus	Sendai virus	RNA polymerase protein [Sendai virus].	2.50051	2.57261	2.53656	0.408728	0.854964	2.4372	2.67302	2.55511	0.616164	0.782888	2.62282	2.72051	2.67166	1.91926	0.390716
V10842	NP_056879.1.4	Paramyxoviridae	Sendai virus	Sendai virus	RNA polymerase protein [Sendai virus].	2.6265	2.49976	2.56313	0.705848	0.752257	2.61199	2.48487	2.54843	0.541464	0.808664	2.46778	2.56119	2.51448	0.161942	0.942265
V10843	NP_056879.1.5	Paramyxoviridae	Sendai virus	Sendai virus	RNA polymerase protein [Sendai virus].	2.6194	2.63058	2.62499	1.39742	0.532008	2.51208	2.48547	2.49878	-0.0136778	0.995119	2.65638	2.65212	2.65425	1.72459	0.440554
V10844	NP_056879.1.6	Paramyxoviridae	Sendai virus	Sendai virus	RNA polymerase protein [Sendai virus].	2.6012	2.39246	2.49683	-0.0354319	0.987358	2.47833	2.40799	2.44316	-0.635517	0.776248	2.50542	2.47543	2.49042	-0.107074	0.961808
V10845	NP_056879.1.7	Paramyxoviridae	Sendai virus	Sendai virus	RNA polymerase protein [Sendai virus].	2.60559	2.49395	2.54977	0.351917	0.803482	2.54886	2.60881	2.62888	1.11617	0.519303	2.63222	2.3393	2.48576	-0.123296	0.943251
V10643	NP_056922.1.1	Paramyxoviridae	Measles virus	Measles virus	fusion protein [Measles virus].	2.51681	2.37491	2.44586	-0.605289	0.786627	2.41219	2.44212	2.42716	-0.814413	0.715696	2.72595	2.56802	2.64699	1.64335	0.462383
V11469	NP_057860.1.1	Retroviridae	Primate T-lymphotropic virus 1	Human T-lymphotropic virus 1	Pr gag-pro-pol [Human T-lymphotropic virus 1].	2.48594	2.45853	2.47223	-0.310429	0.889586	2.48677	2.58416	2.53547	0.396515	0.859252	2.39515	2.41495	2.40505	-1.06156	0.634969
V11470	NP_057860.1.2	Retroviridae	Primate T-lymphotropic virus 1	Human T-lymphotropic virus 1	Pr gag-pro-pol [Human T-lymphotropic virus 1].	2.53634	2.49221	2.48966	-0.103399	0.958768	2.36553	2.689	2.59394	0.939422	0.638562	2.65714	2.50028	2.57871	0.681625	0.693923
V11471	NP_057860.1.3	Retroviridae	Primate T-lymphotropic virus 1	Human T-lymphotropic virus 1	Pr gag-pro-pol [Human T-lymphotropic virus 1].	2.1828	2.57733	2.38006	-0.848091	0.548712	NA	2.36603	2.36603	-0.947297	0.50296	NA	NA	NA	NA	NA
V11472	NP_057860.1.4	Retroviridae	Primate T-lymphotropic virus 1	Human T-lymphotropic virus 1	Pr gag-pro-pol [Human T-lymphotropic virus 1].	2.71008	2.52467	2.61738	0.586876	0.557287	2.16685	2.16567	2.16626	-2.35989	0.0951775	2.49287	2.8154	2.65413	1.08989	0.440905
V11473	NP_057860.1.5	Retroviridae	Primate T-lymphotropic virus 1	Human T-lymphotropic virus 1	Pr gag-pro-pol [Human T-lymphotropic virus 1].	2.75475	2.35624	2.4131	-0.614486	0.66392	NA	2.34451	2.34451	-0.777461	0.436887	2.5797	2.3289	2.4543	-0.228485	0.819269
V11475	NP_057865.1.1	Retroviridae	Primate T-lymphotropic virus 1	Human T-lymphotropic virus 1	gp46 SU [Human T-lymphotropic virus 1].	2.54864	2.54232	2.54548	0.508518	0.8201	2.65288	2.4309	2.54189	0.468372	0.834087	2.56571	2.36894	2.50482	0.053925	0.98076
V07655	NP_059433.1.1	Flaviviridae	Dengue virus	Dengue virus 1	flavivirus polyprotein [anchored capsid protein ancC (full); capsid protein C (full); membrane glycoprotein precursor prM (full); protein pr (full); membrane glycoprotein M (full); envelope protein E (partial)]	2.5217	NA	2.5217	0.108507	0.913593	NA	2.71444	2.71444	1.07219	0.283633	NA	NA	NA	NA	NA
V10800	NP_067149.1.1	Paramyxoviridae	Human parainfluenza virus 3	Human parainfluenza virus 3	phosphoprotein [Human parainfluenza virus 3].	2.57904	2.43474	2.50689	0.0770384	0.972516	2.44648	2.55542	2.50095	0.0106012	0.996217	2.54203	2.43777	2.4899	-0.112876	0.95974
V10801	NP_067149.1.2	Paramyxoviridae	Human parainfluenza virus 3	Human parainfluenza virus 3	phosphoprotein [Human parainfluenza virus 3].	2.64388	2.67549	2.65969	1.59685	0.424623	2.45226	2.52209	2.48717	-0.143418	0.94886	2.54798	2.66544	2.60671	1.06708	0.593659
V10802	NP_067150.1.1	Paramyxoviridae	Human parainfluenza virus 3	Human parainfluenza virus 3	matrix potein [Human parainfluenza virus 3].	2.48914	2.50879	2.49896	-0.00896552	0.99587	2.4099	2.52045	2.46517	-0.348252	0.861766	2.4253	2.41219	2.41875	-0.908453	0.684542
V10803	NP_067151.1.1	Paramyxoviridae	Human parainfluenza virus 3	Human parainfluenza virus 3	fusion protein [Human parainfluenza virus 3].	2.42009	2.49014	2.45512	-0.501799	0.822437	2.50454	2.2826	2.39357	-1.18992	0.594623	2.34432	2.48649	2.4154	-0.945847	0.672298
V10804	NP_067152.1.1	Paramyxoviridae	Human parainfluenza virus 3	Human parainfluenza virus 3	hemagglutinin-neuraminidase [Human parainfluenza virus 3].	2.4634	2.38057	2.42199	-0.872218	0.696486	2.64069	2.43839	2.53954	0.442049	0.843287	2.56004	2.41072	2.48538	-0.163459	0.941726
V10805	NP_067152.1.2	Paramyxoviridae	Human parainfluenza virus 3	Human parainfluenza virus 3	hemagglutinin-neuraminidase [Human parainfluenza virus 3].	2.32243	2.64707	2.5863	0.610236	0.666103	2.45294	2.57075	2.53148	0.272619	0.874932	2.50918	NA	2.50918	0.0794769	0.963401
V10806	NP_067153.2.1	Paramyxoviridae	Human parainfluenza virus 3	Human parainfluenza virus 3	large protein [Human parainfluenza virus 3].	2.51962	2.48327	2.51243	0.138977	0.950442	2.81029	2.62036	2.71532	2.15325	0.281648	2.57674	2.36525	2.47099	-0.290054	0.88469
V10807	NP_067153.2.2	Paramyxoviridae	Human parainfluenza virus 3	Human parainfluenza virus 3	large protein [Human parainfluenza virus 3].	2.61717	2.50141	2.55929	0.662862	0.766893	2.45863	2.4537	2.47192	-0.313903	0.888358	2.46729	2.51167	2.48948	-0.117595	0.958059
V10808	NP_067153.2.3	Paramyxoviridae	Human parainfluenza virus 3	Human parainfluenza virus 3	large protein [Human parainfluenza virus 3].	2.51763	2.60363	2.56063	0.677819	0.761791	2.60026	2.56739	2.58382	0.838247	0.675126	2.58222	2.60494	2.59358	1.04627	0.639852
V10809	NP_067153.2.4	Paramyxoviridae	Human parainfluenza virus 3	Human parainfluenza virus 3	large protein [Human parainfluenza virus 3].	2.53418	2.56443	2.55164	0.577408	0.796233	2.65589	2.49772	2.50259	0.0289745	0.989661	2.60674	2.40603	2.52695	0.269469	0.892822
V10810	NP_067153.2.5	Paramyxoviridae	Human parainfluenza virus 3	Human parainfluenza virus 3	large protein [Human parainfluenza virus 3].	2.54429	2.221	2.48462	-0.153772	0.938714	2.28396	2.40003	2.32525	-1.74753	0.382247	2.64097	2.37469	2.62991	1.1251	0.515967
V10811	NP_067153.2.6	Paramyxoviridae	Human parainfluenza virus 3	Human parainfluenza virus 3	large protein [Human parainfluenza virus 3].	2.36046	NA	2.36046	-0.697722	0.485351	NA	NA	NA	NA	NA	2.48307	NA	2.48307	-0.0846551	0.932536
V10812	NP_067153.2.7	Paramyxoviridae	Human parainfluenza virus 3	Human parainfluenza virus 3	large protein [Human parainfluenza virus 3].	2.56405	2.66239	2.57659	0.663258	0.70177	NA	2.13708	2.13708	-1.8146	0.0695854	2.45673	NA	2.45673	-0.30596	0.828718
V10441	NP_071466.1.1	Paramyxoviridae	Newcastle disease virus	Newcastle disease virus B1	nucleocapsid protein [Newcastle disease virus B1].	2.61821	2.69057	2.65439	1.72612	0.440146	2.83682	2.73652	2.78667	3.20507	0.151757	2.3577	2.51246	2.43508	-0.725847	0.745477
V10443	NP_071469.1.1	Paramyxoviridae	Newcastle disease virus	Newcastle disease virus B1	fusion protein [Newcastle disease virus B1].	2.553	2.49871	2.52585	0.289058	0.897144	2.60305	2.71963	2.66134	1.80382	0.419844	2.46331	2.49359	2.47845	-0.240939	0.914193
V10445	NP_071470.1.2	Paramyxoviridae	Newcastle disease virus	Newcastle disease virus B1	hemagglutinin-neuraminidase [Newcastle disease virus B1].	2.49944	2.50896	2.5042	0.0420082	0.983242	2.41418	2.45858	2.43638	-0.711297	0.750408	2.60231	2.64966	2.62598	1.25982	0.528755
V10446	NP_071471.1.1	Paramyxoviridae	Newcastle disease virus	Newcastle disease virus B1	large polymerase protein [Newcastle disease virus B1].	2.1114	NA	2.1114	-1.94302	0.0520143	2.31979	NA	2.31979	-0.90107	0.367551	NA	2.89548	2.89548	1.97739	0.0479974
V10447	NP_071471.1.2	Paramyxoviridae	Newcastle disease virus	Newcastle disease virus B1	large polymerase protein [Newcastle disease virus B1].	2.6697	2.61363	2.64167	1.58388	0.478737	2.55364	2.58316	2.5684	0.764735	0.732351	2.56207	2.59874	2.58041	0.898969	0.687661
V10448	NP_071471.1.3	Paramyxoviridae	Newcastle disease virus	Newcastle disease virus B1	large polymerase protein [Newcastle disease virus B1].	2.62271	2.68093	2.65182	1.69739	0.447795	2.59078	2.58549	2.58813	0.985353	0.659457	2.49381	2.57229	2.53305	0.369507	0.868748
V10449	NP_071471.1.4	Paramyxoviridae	Newcastle disease virus	Newcastle disease virus B1	large polymerase protein [Newcastle disease virus B1].	2.65369	2.7154	2.68454	2.06324	0.356158	2.49861	2.61788	2.55824	0.651189	0.770883	2.56164	2.5485	2.55507	0.615672	0.783058
V10450	NP_071471.1.5	Paramyxoviridae	Newcastle disease virus	Newcastle disease virus B1	large polymerase protein [Newcastle disease virus B1].	2.48928	2.60645	2.54787	0.535148	0.810853	2.41297	2.32937	2.37117	-1.44035	0.519482	2.43209	2.41297	2.42253	-0.866117	0.698505
V10451	NP_071471.1.6	Paramyxoviridae	Newcastle disease virus	Newcastle disease virus B1	large polymerase protein [Newcastle disease virus B1].	2.6426	2.56553	2.60406	1.16346	0.602844	2.37672	2.5509	2.46381	-0.404596	0.856414	2.68716	2.68396	2.68556	2.07459	0.353519
V06441	NP_073549.1.1	Coronaviridae	Human coronavirus 229E	Human coronavirus 229E	replicase polyprotein 1ab [leader protein p9 (full); p87 (partial)]	2.46129	2.49789	2.47959	-0.228161	0.918728	2.58897	2.44257	2.51577	0.176352	0.937138	2.61234	2.42019	2.51626	0.18183	0.93519
V06442	NP_073549.1.10	Coronaviridae	Human coronavirus 229E	Human coronavirus 229E	replicase polyprotein 1ab [p44 (partial); putative coronavirus nsp2 (3CL-PRO) (partial)]	2.53409	2.57171	2.5529	0.591428	0.791399	2.49844	2.5153	2.50687	0.0768244	0.972593	2.44444	2.50373	2.47409	-0.289704	0.896915
V06445	NP_073549.1.13	Coronaviridae	Human coronavirus 229E	Human coronavirus 229E	replicase polyprotein 1ab [putative coronavirus nsp3 (HD2) (partial); putative coronavirus nsp4 (full); putative coronavirus nsp5 (full); putative coronavirus nsp6 (full); formerly known as growth-factor-like protein (partial)]	2.59283	2.41553	2.50418	0.0467405	0.983323	2.6078	2.51131	2.55196	0.580935	0.795016	2.4635	2.55899	2.50533	0.0595616	0.978749
V06446	NP_073549.1.14	Coronaviridae	Human coronavirus 229E	Human coronavirus 229E	replicase polyprotein 1ab [putative coronavirus nsp5 (partial); putative coronavirus nsp6 (full); formerly known as growth-factor-like protein (full); RNA-dependent RNA polymerase (partial)]	2.5131	2.38897	2.45103	-0.547467	0.806584	2.53546	2.42247	2.47897	-0.235165	0.916242	2.55206	2.4749	2.51348	0.150684	0.946273
V06447	NP_073549.1.15	Coronaviridae	Human coronavirus 229E	Human coronavirus 229E	replicase polyprotein 1ab [formerly known as growth-factor-like protein (partial); RNA-dependent RNA polymerase (partial)]	2.5402	2.53913	2.53967	0.443513	0.842775	2.46588	2.50071	2.48329	-0.186779	0.93343	2.5561	2.40032	2.47821	-0.243635	0.913237
V06448	NP_073549.1.16	Coronaviridae	Human coronavirus 229E	Human coronavirus 229E	replicase polyprotein 1ab [RNA-dependent RNA polymerase (partial)]	2.44019	2.41637	2.42828	-0.801873	0.719888	2.50266	2.4537	2.47818	-0.24394	0.913128	2.5085	2.48686	2.50039	0.00434583	0.998449
V06449	NP_073549.1.17	Coronaviridae	Human coronavirus 229E	Human coronavirus 229E	replicase polyprotein 1ab [RNA-dependent RNA polymerase (partial); putative coronavirus nsp10 (MB, NTPase/HEL) (partial)]	2.53268	2.48981	2.51125	0.125737	0.955157	2.59354	2.39915	2.49634	-0.0408651	0.985419	2.44961	2.62262	2.53611	0.403752	0.85671
V06450	NP_073549.1.18	Coronaviridae	Human coronavirus 229E	Human coronavirus 229E	replicase polyprotein 1ab [RNA-dependent RNA polymerase (partial); putative coronavirus nsp10 (MB, NTPase/HEL) (partial)]	2.47964	2.37195	2.4258	-0.829634	0.71062	2.37651	2.46366	2.42008	-0.893484	0.689467	2.31312	2.5362	2.46957	-0.340228	0.879065
V06451	NP_073549.1.19	Coronaviridae	Human coronavirus 229E	Human coronavirus 229E	replicase polyprotein 1ab [putative coronavirus nsp10 (MB, NTPase/HEL) (partial); putative coronavirus nsp11 (partial)]	2.40779	2.46279	2.43529	-0.723472	0.746281	2.46601	2.36602	2.41062	-0.999313	0.654943	2.40475	2.61048	2.5254	0.283967	0.898945
V06452	NP_073549.1.2	Coronaviridae	Human coronavirus 229E	Human coronavirus 229E	replicase polyprotein 1ab [p87 (partial)]	2.37449	2.43562	2.40506	-1.06151	0.634986	2.53422	2.28067	2.40745	-1.03476	0.643538	2.61026	2.43959	2.52493	0.278681	0.900817
V06453	NP_073549.1.20	Coronaviridae	Human coronavirus 229E	Human coronavirus 229E	replicase polyprotein 1ab [putative coronavirus nsp10 (MB, NTPase/HEL) (partial); putative coronavirus nsp11 (partial)]	2.37515	2.29373	2.33444	-0.827809	0.407779	2.3964	2.35264	2.35908	-0.996421	0.481074	2.43101	NA	2.43101	-0.344944	0.730136
V06455	NP_073549.1.22	Coronaviridae	Human coronavirus 229E	Human coronavirus 229E	replicase polyprotein 1ab [putative coronavirus nsp11 (partial); putative coronavirus nsp12 (full); putative coronavirus nsp13 (partial)]	2.57368	2.48391	2.57862	0.786209	0.694242	2.46605	2.43052	2.42044	-0.889479	0.690787	2.49276	2.4879	2.45862	-0.462648	0.836086
V06456	NP_073549.1.23	Coronaviridae	Human coronavirus 229E	Human coronavirus 229E	replicase polyprotein 1ab [putative coronavirus nsp12 (partial); putative coronavirus nsp13 (full)]	2.61192	2.54953	2.58072	0.807214	0.686502	2.36746	2.4225	2.39498	-1.05018	0.599519	2.61638	2.62417	2.62027	1.20273	0.547595
V06457	NP_073549.1.3	Coronaviridae	Human coronavirus 229E	Human coronavirus 229E	replicase polyprotein 1ab [p87 (partial); coronavirus p195/p210 protein (nsp1) (partial)]	2.73994	2.38711	2.56353	0.710237	0.750768	2.57095	2.53171	2.56362	0.711288	0.750411	2.53359	2.5612	2.57432	0.830967	0.710176
V06458	NP_073549.1.4	Coronaviridae	Human coronavirus 229E	Human coronavirus 229E	replicase polyprotein 1ab [p87 (partial); coronavirus p195/p210 protein (nsp1) (partial)]	2.6086	NA	2.6086	0.543006	0.587126	NA	NA	NA	NA	NA	NA	NA	NA	NA	NA
V06459	NP_073549.1.5	Coronaviridae	Human coronavirus 229E	Human coronavirus 229E	replicase polyprotein 1ab [coronavirus p195/p210 protein (nsp1) (partial)]	2.47184	2.54293	2.50739	0.0825809	0.97054	2.51954	2.55714	2.53834	0.428625	0.847987	2.50308	2.51731	2.51019	0.113981	0.959347
V06462	NP_073549.1.8	Coronaviridae	Human coronavirus 229E	Human coronavirus 229E	replicase polyprotein 1ab [coronavirus p195/p210 protein (nsp1) (partial); p44 (partial)]	2.54035	2.51776	2.5427	0.477394	0.830939	2.42639	2.61638	2.52346	0.262286	0.906624	2.4426	2.5536	2.48372	-0.181991	0.935133
V06463	NP_073549.1.9	Coronaviridae	Human coronavirus 229E	Human coronavirus 229E	replicase polyprotein 1ab [coronavirus p195/p210 protein (nsp1) (partial); p44 (partial)]	2.65634	2.52527	2.57741	0.865446	0.698727	2.35252	2.46039	2.38466	-1.28953	0.564146	2.49851	2.59865	2.54519	0.451922	0.821232
V06464	NP_073551.1.1	Coronaviridae	Human coronavirus 229E	Human coronavirus 229E	surface glycoprotein [Human coronavirus 229E].	2.46733	2.48013	2.47373	-0.293751	0.895483	2.60354	2.50937	2.55645	0.631174	0.777737	2.50068	2.49073	2.49571	-0.0480061	0.982872
V06465	NP_073551.1.2	Coronaviridae	Human coronavirus 229E	Human coronavirus 229E	surface glycoprotein [Human coronavirus 229E].	2.24417	NA	2.24417	-1.27914	0.200847	NA	NA	NA	NA	NA	NA	NA	NA	NA	NA
V06466	NP_073551.1.3	Coronaviridae	Human coronavirus 229E	Human coronavirus 229E	surface glycoprotein [Human coronavirus 229E].	2.49976	2.39665	2.44821	-0.579083	0.795655	2.5895	2.58218	2.58584	0.959725	0.667776	2.48646	2.37736	2.43191	-0.761259	0.733521
V06469	NP_073553.1.1	Coronaviridae	Human coronavirus 229E	Human coronavirus 229E	4b protein [Human coronavirus 229E].	2.60892	2.72544	2.66718	1.86911	0.403217	2.46745	2.62366	2.57686	0.859305	0.700761	2.44057	2.46668	2.45363	-0.518456	0.816646
V06471	NP_073555.1.1	Coronaviridae	Human coronavirus 229E	Human coronavirus 229E	membrane protein [Human coronavirus 229E].	2.26336	2.328	2.29568	-2.04317	0.306977	2.52895	2.57767	2.59492	0.949229	0.635062	2.75852	2.38886	2.57369	0.736888	0.712542
V06472	NP_073556.1.1	Coronaviridae	Human coronavirus 229E	Human coronavirus 229E	nucleocapsid protein [Human coronavirus 229E].	NA	2.38499	2.38499	-0.575025	0.565274	NA	NA	NA	NA	NA	NA	NA	NA	NA	NA
V08878	NP_075354.1.1	Flaviviridae	Classical swine fever virus	Classical swine fever virus	polyprotein [N-Pro (full); capsid protein (full); RNAse (full); envelope glycoprotein E1 (partial)]	2.35903	NA	2.35903	-1.22083	0.480907	NA	2.44391	2.44391	-0.485736	0.77914	2.69147	2.24656	2.58818	0.623501	0.659298
V08879	NP_075354.1.10	Flaviviridae	Classical swine fever virus	Classical swine fever virus	polyprotein [nonstructural protein NS4B (partial); nonstructural protein NS5A (partial)]	2.5059	2.67144	2.58867	0.991367	0.65751	2.52025	2.44871	2.48448	-0.173547	0.938136	2.28581	2.6489	2.46735	-0.364982	0.870341
V08880	NP_075354.1.11	Flaviviridae	Classical swine fever virus	Classical swine fever virus	polyprotein [nonstructural protein NS5A (partial); RNA-dependent RNA polymerase (partial)]	2.65308	2.647	2.65004	1.67747	0.453142	2.42244	2.4432	2.43282	-0.751094	0.736947	2.56376	2.42778	2.49577	-0.0472998	0.983124
V08881	NP_075354.1.12	Flaviviridae	Classical swine fever virus	Classical swine fever virus	polyprotein [nonstructural protein NS5A (partial); RNA-dependent RNA polymerase (partial)]	2.67161	NA	2.67161	1.71614	0.390855	2.58193	2.45197	2.49529	-0.0407814	0.981215	2.62069	NA	2.62069	0.853422	0.546202
V08882	NP_075354.1.13	Flaviviridae	Classical swine fever virus	Classical swine fever virus	polyprotein [RNA-dependent RNA polymerase (partial)]	2.70357	2.5573	2.57959	0.795859	0.690682	2.32773	2.64264	2.52354	0.263214	0.906295	2.50037	NA	2.50037	0.00317594	0.998537
V08883	NP_075354.1.2	Flaviviridae	Classical swine fever virus	Classical swine fever virus	polyprotein [RNAse (partial); envelope glycoprotein E1 (full); E2* (partial); envelope glycoprotein E2 (partial)]	2.43457	2.48199	2.44743	-0.587752	0.792666	2.38034	2.34657	2.36345	-1.52663	0.494778	2.59353	2.49358	2.55539	0.553864	0.781832
V08884	NP_075354.1.3	Flaviviridae	Classical swine fever virus	Classical swine fever virus	polyprotein [envelope glycoprotein E1 (partial); E2* (full); envelope glycoprotein E2 (full); nonstructural protein p7 (full); NTPase/RNA helicase (NS3) (partial)]	2.50286	2.46605	2.44919	-0.56804	0.799468	2.60217	2.45185	2.51634	0.182669	0.934891	2.51812	2.61803	2.54612	0.515592	0.817641
V08885	NP_075354.1.4	Flaviviridae	Classical swine fever virus	Classical swine fever virus	polyprotein [E2* (partial); envelope glycoprotein E2 (partial); nonstructural protein p7 (full); NTPase/RNA helicase (NS3) (partial)]	2.52403	2.21641	2.37238	-1.10524	0.5234	2.60814	2.68571	2.70827	1.47269	0.297715	2.61307	2.39669	2.56231	0.539658	0.755366
V08886	NP_075354.1.5	Flaviviridae	Classical swine fever virus	Classical swine fever virus	polyprotein [NTPase/RNA helicase (NS3) (partial); NTPase/RNA helicase (partial)]	2.5563	2.42329	2.45245	-0.475474	0.812085	2.47678	2.58967	2.56386	0.713965	0.749503	2.50213	2.6246	2.61261	1.25899	0.573408
V08887	NP_075354.1.6	Flaviviridae	Classical swine fever virus	Classical swine fever virus	polyprotein [NTPase/RNA helicase (NS3) (partial); NTPase/RNA helicase (partial)]	2.55693	2.75363	2.65528	1.73608	0.437514	2.46866	2.53208	2.50037	0.00410614	0.998535	2.44536	2.60634	2.52585	0.289001	0.897164
V08888	NP_075354.1.7	Flaviviridae	Classical swine fever virus	Classical swine fever virus	polyprotein [NTPase/RNA helicase (NS3) (partial); NTPase/RNA helicase (partial); nonstructural protein NS4A (partial)]	2.48234	2.53311	2.50773	0.086375	0.969187	2.37985	2.30619	2.34302	-1.75509	0.432512	2.67931	2.26361	2.47146	-0.319103	0.886521
V08889	NP_075354.1.8	Flaviviridae	Classical swine fever virus	Classical swine fever virus	polyprotein [NTPase/RNA helicase (NS3) (partial); NTPase/RNA helicase (partial); nonstructural protein NS4A (full); nonstructural protein NS4B (partial)]	2.63929	2.45497	2.54713	0.526936	0.813702	2.60736	2.46427	2.53582	0.400436	0.857875	2.4489	2.62748	2.53819	0.426982	0.848563
V08890	NP_075354.1.9	Flaviviridae	Classical swine fever virus	Classical swine fever virus	polyprotein [nonstructural protein NS4A (partial); nonstructural protein NS4B (full); nonstructural protein NS5A (partial)]	2.73105	2.61786	2.68597	2.07915	0.352462	2.51529	2.58305	2.54917	0.549742	0.805797	2.45533	2.49645	2.47589	-0.269556	0.904048
V10530	NP_112021.1.1	Paramyxoviridae	Nipah virus	Nipah virus	nucleocapsid protein [Nipah virus].	2.58437	2.67858	2.59782	1.09371	0.624756	2.53082	2.44831	2.50398	0.0445216	0.984115	2.63044	2.56576	2.5981	1.09682	0.623771
V10531	NP_112022.1.1	Paramyxoviridae	Nipah virus	Nipah virus	P phosphoprotein [Nipah virus].	2.29946	2.23502	2.26724	-2.60234	0.244504	1.9223	1.76694	1.84462	-7.3274	0.00104949	1.7175	1.94066	1.82908	-7.50108	0.000794848
V10532	NP_112022.1.2	Paramyxoviridae	Nipah virus	Nipah virus	P phosphoprotein [Nipah virus].	2.44205	NA	2.44205	-0.647845	0.772027	2.45084	2.31757	2.36797	-1.47619	0.509144	2.21417	2.42174	2.3087	-2.13883	0.338813
V10535	NP_112026.1.1	Paramyxoviridae	Nipah virus	Nipah virus	fusion protein [Nipah virus].	2.53901	2.33318	2.43609	-0.714491	0.749325	2.59694	2.46435	2.53065	0.342638	0.878215	2.6569	2.50412	2.58051	0.900123	0.687281
V10536	NP_112027.1.1	Paramyxoviridae	Nipah virus	Nipah virus	attachment glycoprotein [Nipah virus].	2.61134	2.44061	2.52597	0.290409	0.896666	2.32794	2.38698	2.35746	-1.59366	0.476028	2.76126	2.43476	2.59801	1.09581	0.624091
V10537	NP_112027.1.2	Paramyxoviridae	Nipah virus	Nipah virus	attachment glycoprotein [Nipah virus].	2.49618	2.48074	2.51692	0.169193	0.932582	2.35234	2.59035	2.47134	-0.286584	0.88606	2.58613	2.51494	2.58261	0.826056	0.679586
V10538	NP_112028.1.1	Paramyxoviridae	Nipah virus	Nipah virus	polymerase [Nipah virus].	2.50248	2.49697	2.49972	-0.00310622	0.998892	2.57174	2.32516	2.44845	-0.576365	0.796594	2.59082	2.368	2.47941	-0.230234	0.917992
V10539	NP_112028.1.2	Paramyxoviridae	Nipah virus	Nipah virus	polymerase [Nipah virus].	2.50486	2.42821	2.46653	-0.374151	0.867114	2.51551	2.58369	2.5496	0.554551	0.804132	2.48969	2.43514	2.46241	-0.420234	0.850928
V10540	NP_112028.1.3	Paramyxoviridae	Nipah virus	Nipah virus	polymerase [Nipah virus].	2.53378	2.53609	2.53494	0.390608	0.861327	2.57216	2.52113	2.52688	0.300523	0.893088	2.41689	2.28739	2.35214	-1.65312	0.459727
V10541	NP_112028.1.4	Paramyxoviridae	Nipah virus	Nipah virus	polymerase [Nipah virus].	2.51141	2.44554	2.47408	-0.289822	0.896873	2.46493	2.42601	2.4319	-0.761397	0.733475	2.54051	2.65883	2.59967	1.11434	0.618239
V10542	NP_112028.1.5	Paramyxoviridae	Nipah virus	Nipah virus	polymerase [Nipah virus].	2.541	2.65708	2.59904	1.10732	0.620452	2.516	2.62853	2.57226	0.807941	0.717859	2.47871	2.42999	2.45435	-0.510364	0.819458
V10543	NP_112028.1.6	Paramyxoviridae	Nipah virus	Nipah virus	polymerase [Nipah virus].	2.57892	2.58832	2.58362	0.934862	0.675886	2.64256	2.46956	2.55606	0.62674	0.779258	2.50096	2.62608	2.56352	0.710201	0.75078
V10544	NP_112028.1.7	Paramyxoviridae	Nipah virus	Nipah virus	polymerase [Nipah virus].	2.5082	2.50481	2.5065	0.0726919	0.974066	2.73538	2.56344	2.64941	1.67049	0.455024	2.36681	2.54855	2.45768	-0.42323	0.832408
V10362	NP_150057.1.1	Paramyxoviridae	Avian paramyxovirus 6	Avian paramyxovirus 6	nucleocapsid protein [Avian paramyxovirus 6].	2.91331	2.81843	2.86587	4.09051	0.0673501	2.56333	2.61592	2.58962	1.00201	0.654071	2.41398	2.40722	2.4106	-0.999503	0.654881
V10363	NP_150058.1.1	Paramyxoviridae	Avian paramyxovirus 6	Avian paramyxovirus 6	phosphoprotein [Avian paramyxovirus 6].	2.48971	2.31119	2.40045	-0.703941	0.618652	2.57946	2.25548	2.41747	-0.583575	0.679863	2.44908	2.56011	2.50459	0.0324746	0.98168
V10364	NP_150059.1.1	Paramyxoviridae	Avian paramyxovirus 6	Avian paramyxovirus 6	matrix protein [Avian paramyxovirus 6].	2.47109	2.50673	2.48891	-0.123984	0.955782	2.43278	2.68157	2.55717	0.639218	0.77498	2.54991	2.41447	2.48219	-0.199118	0.929044
V10365	NP_150060.1.1	Paramyxoviridae	Avian paramyxovirus 6	Avian paramyxovirus 6	fusion protein [Avian paramyxovirus 6].	2.58383	2.53979	2.56181	0.691043	0.757288	2.46863	2.43096	2.4498	-0.561277	0.801806	2.44211	2.58363	2.51287	0.143893	0.948691
V10367	NP_150062.1.1	Paramyxoviridae	Avian paramyxovirus 6	Avian paramyxovirus 6	hemagglutinin-neuraminidase [Avian paramyxovirus 6].	2.40284	NA	2.40284	-0.687008	0.627117	2.90269	2.41866	2.66067	1.13612	0.421766	2.6189	2.18696	2.40293	-0.686395	0.627425
V10368	NP_150062.1.2	Paramyxoviridae	Avian paramyxovirus 6	Avian paramyxovirus 6	hemagglutinin-neuraminidase [Avian paramyxovirus 6].	2.62242	2.27562	2.55404	0.540378	0.787015	2.37002	2.40877	2.3839	-1.29805	0.561575	2.53496	2.62557	2.59168	1.02503	0.64666
V10369	NP_150063.1.1	Paramyxoviridae	Avian paramyxovirus 6	Avian paramyxovirus 6	large polymerase protein [Avian paramyxovirus 6].	2.44143	NA	2.44143	-0.29286	0.769629	2.05435	NA	2.05435	-2.22825	0.025864	NA	NA	NA	NA	NA
V10370	NP_150063.1.2	Paramyxoviridae	Avian paramyxovirus 6	Avian paramyxovirus 6	large polymerase protein [Avian paramyxovirus 6].	2.68051	2.61094	2.64573	1.62927	0.466228	2.54995	2.65209	2.60102	1.12945	0.613484	2.54022	2.58302	2.56162	0.688927	0.758008
V10371	NP_150063.1.3	Paramyxoviridae	Avian paramyxovirus 6	Avian paramyxovirus 6	large polymerase protein [Avian paramyxovirus 6].	2.71222	2.56612	2.63917	1.55601	0.486511	2.60134	2.58016	2.59075	1.01459	0.650018	2.6014	2.66033	2.63087	1.46312	0.5129
V10372	NP_150063.1.4	Paramyxoviridae	Avian paramyxovirus 6	Avian paramyxovirus 6	large polymerase protein [Avian paramyxovirus 6].	2.64469	2.6413	2.643	1.59874	0.474622	2.64295	2.48273	2.56284	0.702566	0.753371	2.64318	2.68103	2.6621	1.81238	0.417642
V10373	NP_150063.1.5	Paramyxoviridae	Avian paramyxovirus 6	Avian paramyxovirus 6	large polymerase protein [Avian paramyxovirus 6].	2.31627	2.71437	2.51532	0.17131	0.938932	2.5345	2.49081	2.50363	0.0405847	0.985519	2.41222	2.60297	2.5076	0.0849162	0.969707
V10374	NP_150063.1.6	Paramyxoviridae	Avian paramyxovirus 6	Avian paramyxovirus 6	large polymerase protein [Avian paramyxovirus 6].	2.48047	2.50878	2.49462	-0.0601199	0.97855	2.60507	2.40129	2.50318	0.0355561	0.987313	2.57148	2.49214	2.53181	0.355662	0.873624
V10375	NP_150063.1.7	Paramyxoviridae	Avian paramyxovirus 6	Avian paramyxovirus 6	large polymerase protein [Avian paramyxovirus 6].	2.47088	2.55561	2.51324	0.148049	0.947211	2.52232	2.37436	2.44834	-0.577592	0.79617	2.59426	2.53936	2.56681	0.746955	0.738343
V10874	NP_598404.1.1	Paramyxoviridae	Human parainfluenza 2 virus (HPIV-2)	Human parainfluenza 2 virus	fusion protein [Human parainfluenza virus 2].	2.4263	2.39942	2.41286	-0.97426	0.663053	2.48206	2.4258	2.45393	-0.515095	0.817814	2.42376	2.60568	2.51472	0.16456	0.941334
V10814	NP_599251.1.1	Paramyxoviridae	Human parainfluenza virus 3	Human parainfluenza virus 3	C protein [Human parainfluenza virus 3].	2.42747	2.32975	2.40684	-0.931638	0.641345	2.18314	2.06319	2.16316	-3.76602	0.0921402	1.8198	2.00737	1.91003	-6.59604	0.00317941
V10785	NP_604433.1.1	Paramyxoviridae	Human parainfluenza virus 1	Human parainfluenza virus 1	nucleoprotein [Human parainfluenza virus 1].	2.47011	2.51598	2.49305	-0.0777337	0.972268	2.43728	2.73435	2.58582	0.959451	0.667865	2.45879	2.53701	2.47416	-0.28887	0.89721
V10786	NP_604434.1.1	Paramyxoviridae	Human parainfluenza virus 1	Human parainfluenza virus 1	C' protein [Human parainfluenza virus 1].	2.42294	2.42957	2.42626	-0.824485	0.712336	1.87061	1.93769	1.90415	-6.66185	0.00288938	1.54439	1.65609	1.60024	-10.0597	6.83e-06
V10787	NP_604435.1.1	Paramyxoviridae	Human parainfluenza virus 1	Human parainfluenza virus 1	phosphoprotein [Human parainfluenza virus 1].	2.67204	2.49765	2.58485	0.9486	0.6714	2.61716	2.45981	2.53848	0.430275	0.847409	2.48997	2.50711	2.49854	-0.0162992	0.994184
V10788	NP_604439.1.1	Paramyxoviridae	Human parainfluenza virus 1	Human parainfluenza virus 1	matrix protein [Human parainfluenza virus 1].	2.48854	2.44779	2.46817	-0.318335	0.873537	2.55407	2.50248	2.52827	0.282739	0.887578	2.43428	2.42397	2.42912	-0.792409	0.723057
V10789	NP_604440.1.1	Paramyxoviridae	Human parainfluenza virus 1	Human parainfluenza virus 1	F glycoprotein [Human parainfluenza virus 1].	2.32472	2.31506	2.31989	-2.01368	0.36783	2.35556	2.26557	2.31057	-2.11792	0.343556	2.50894	2.4755	2.49222	-0.0869907	0.968967
V10790	NP_604441.1.1	Paramyxoviridae	Human parainfluenza virus 1	Human parainfluenza virus 1	HN glycoprotein [Human parainfluenza virus 1].	2.619	2.48258	2.55079	0.567862	0.79953	2.59609	2.53038	2.56323	0.70697	0.751876	2.62884	2.40253	2.51569	0.175378	0.937485
V10791	NP_604441.1.2	Paramyxoviridae	Human parainfluenza virus 1	Human parainfluenza virus 1	HN glycoprotein [Human parainfluenza virus 1].	2.39554	2.31259	2.35407	-0.729654	0.465602	2.52337	2.57462	2.54899	0.244973	0.806477	2.36451	2.40436	2.38444	-0.577823	0.563383
V10792	NP_604442.1.1	Paramyxoviridae	Human parainfluenza virus 1	Human parainfluenza virus 1	L polymerase protein [Human parainfluenza virus 1].	2.42968	2.49211	2.46089	-0.437229	0.844974	2.53605	2.41648	2.47627	-0.265359	0.905535	2.49646	2.42398	2.44831	-0.577964	0.796042
V10793	NP_604442.1.2	Paramyxoviridae	Human parainfluenza virus 1	Human parainfluenza virus 1	L polymerase protein [Human parainfluenza virus 1].	2.57312	2.69195	2.64508	1.62201	0.468215	2.47592	2.3566	2.41626	-0.936288	0.67542	2.72009	2.50846	2.63108	1.46551	0.512212
V10794	NP_604442.1.3	Paramyxoviridae	Human parainfluenza virus 1	Human parainfluenza virus 1	L polymerase protein [Human parainfluenza virus 1].	2.29947	2.75317	2.52632	0.294254	0.895305	2.50762	2.36126	2.43444	-0.733018	0.743051	2.4857	2.53301	2.50936	0.104612	0.962686
V10797	NP_604442.1.6	Paramyxoviridae	Human parainfluenza virus 1	Human parainfluenza virus 1	L polymerase protein [Human parainfluenza virus 1].	2.36817	2.38694	2.37755	-1.36901	0.540379	2.47555	2.44461	2.46008	-0.446285	0.841805	2.39579	2.59921	2.4975	-0.0279659	0.990021
V09313	NP_604471.1.1	Bunyaviridae	Andes virus	Andes virus	nucleocapsid protein [Andes hantavirus].	2.25107	2.12471	2.18789	-1.56056	0.118628	2.61432	2.39778	2.50605	0.0302493	0.975868	2.17585	2.02164	2.09875	-2.00627	0.0448274
V09314	NP_604472.1.1	Bunyaviridae	Andes virus	Andes virus	G1 and G2 surface glycoprotein precursor [Andes hantavirus].	2.41309	2.22796	2.32053	-1.5543	0.369519	2.59928	2.43669	2.51436	0.124371	0.942757	2.47996	2.53376	2.50686	0.0594114	0.972637
V09316	NP_604472.1.3	Bunyaviridae	Andes virus	Andes virus	G1 and G2 surface glycoprotein precursor [Andes hantavirus].	2.47885	2.4533	2.46608	-0.379284	0.865308	2.50529	2.35393	2.42961	-0.786964	0.724882	2.70236	2.55897	2.63067	1.46089	0.513544
V09317	NP_604473.1.1	Bunyaviridae	Andes virus	Andes virus	RNA polymerase [Andes hantavirus].	2.03978	1.98674	2.00735	-5.50802	0.013768	2.11662	2.30024	2.26299	-2.64981	0.236005	2.2061	2.03588	2.14754	-3.94067	0.0780151
V09318	NP_604473.1.2	Bunyaviridae	Andes virus	Andes virus	RNA polymerase [Andes hantavirus].	2.64552	2.45171	2.54862	0.543537	0.807946	2.58062	2.56592	2.57327	0.819211	0.714095	2.61488	2.61701	2.61595	1.29635	0.562086
V09320	NP_604473.1.4	Bunyaviridae	Andes virus	Andes virus	RNA polymerase [Andes hantavirus].	2.49733	2.57473	2.53603	0.402861	0.857023	2.36356	2.66967	2.51661	0.185746	0.933797	2.37048	2.53215	2.45132	-0.544287	0.807686
V09321	NP_604473.1.5	Bunyaviridae	Andes virus	Andes virus	RNA polymerase [Andes hantavirus].	2.50936	2.48688	2.49812	-0.021009	0.992504	2.55112	2.59464	2.57288	0.814815	0.715562	2.47877	2.51953	2.49915	-0.00951362	0.996605
V09322	NP_604473.1.6	Bunyaviridae	Andes virus	Andes virus	RNA polymerase [Andes hantavirus].	2.59118	2.43668	2.51393	0.155721	0.94448	2.38165	2.54139	2.46152	-0.430252	0.847417	2.5245	2.45329	2.48889	-0.124158	0.95572
V09323	NP_604473.1.7	Bunyaviridae	Andes virus	Andes virus	RNA polymerase [Andes hantavirus].	2.46552	2.71847	2.592	1.02857	0.645523	2.47573	2.37704	2.42638	-0.823044	0.712816	2.31017	2.41909	2.36463	-1.51348	0.498501
V08921	NP_620053.1.1	Flaviviridae	Pestivirus Giraffe-1	Pestivirus giraffe-1 H138	polyprotein [Mature chain (partial); Splicing variant (partial); Mature chain (full); Mature chain (full); Mature chain (partial); COG1223 (full); Domain (partial); RNA_helicase (full)]	2.75621	2.88474	2.82048	2.26611	0.109072	2.37882	2.70798	2.58557	0.741019	0.668777	2.54272	2.66051	2.62125	1.05002	0.544363
V08922	NP_620053.1.10	Flaviviridae	Pestivirus Giraffe-1	Pestivirus giraffe-1 H138	polyprotein [no annotated peptides]	2.57397	2.35521	2.46287	-0.41507	0.852739	2.46967	2.40364	2.42806	-0.804266	0.719087	2.33273	2.42777	2.35056	-1.67078	0.454946
V08923	NP_620053.1.11	Flaviviridae	Pestivirus Giraffe-1	Pestivirus giraffe-1 H138	polyprotein [no annotated peptides]	2.42661	2.47041	2.4421	-0.647385	0.772184	2.48768	2.59558	2.58863	0.990926	0.657653	2.52636	2.52535	2.52585	0.258544	0.897143
V08924	NP_620053.1.12	Flaviviridae	Pestivirus Giraffe-1	Pestivirus giraffe-1 H138	polyprotein [no annotated peptides]	2.50227	2.39279	2.50263	0.029392	0.989513	2.39632	2.47415	2.46612	-0.378798	0.865479	2.5987	2.54693	2.56476	0.723994	0.746105
V08925	NP_620053.1.13	Flaviviridae	Pestivirus Giraffe-1	Pestivirus giraffe-1 H138	polyprotein [no annotated peptides]	2.39208	2.46684	2.42946	-0.788665	0.724312	2.42381	2.33858	2.38119	-1.32831	0.552486	2.51702	2.59888	2.55795	0.647878	0.772015
V08926	NP_620053.1.2	Flaviviridae	Pestivirus Giraffe-1	Pestivirus giraffe-1 H138	polyprotein [structural glycoprotein E2 (partial)]	2.515	2.4515	2.48325	-0.187291	0.933248	2.51348	2.47688	2.49518	-0.0538514	0.980786	2.46012	2.41756	2.43884	-0.683768	0.759764
V08927	NP_620053.1.3	Flaviviridae	Pestivirus Giraffe-1	Pestivirus giraffe-1 H138	polyprotein [structural glycoprotein E2 (full)]	2.35557	2.31977	2.32985	-1.90234	0.394908	2.63239	2.41161	2.47168	-0.316652	0.887387	2.56389	2.64282	2.60335	0.895061	0.605321
V08930	NP_620053.1.6	Flaviviridae	Pestivirus Giraffe-1	Pestivirus giraffe-1 H138	polyprotein [Mature chain (partial); Splicing variant (partial); Mature chain (partial); Caliciviridae_RdRp (partial); Domain (full); Mature chain (partial); Calici_coat (full); Region of interest in the sequence (full); Compositionally biased region (full)]	2.71299	2.87938	2.71126	1.82953	0.29084	2.25491	2.22851	2.27128	-1.98078	0.252788	2.36255	2.59595	2.46781	-0.278735	0.87215
V08931	NP_620053.1.7	Flaviviridae	Pestivirus Giraffe-1	Pestivirus giraffe-1 H138	polyprotein [Mature chain (partial); Mature chain (partial); Mature chain (full); Calici_coat (full); Region of interest in the sequence (full); Compositionally biased region (full)]	2.59799	2.35999	2.5246	0.275035	0.902108	2.50917	2.5578	2.5402	0.449479	0.840688	2.40599	2.4619	2.44171	-0.582904	0.770705
V08932	NP_620053.1.8	Flaviviridae	Pestivirus Giraffe-1	Pestivirus giraffe-1 H138	polyprotein [Mature chain (partial); Mature chain (partial)]	2.45435	2.40086	2.43485	-0.728375	0.744622	2.57605	2.33647	2.42208	-0.871134	0.696845	2.52412	2.29395	2.33569	-1.837	0.411343
V08839	NP_620062.1.1	Flaviviridae	Border disease virus	Border disease virus	polyprotein [N-Pro (full); capsid protein (full); RNAse (full); envelope glycoprotein E1 (partial)]	2.32212	2.42309	2.37261	-1.42431	0.524143	2.62497	2.42801	2.52649	0.264867	0.894641	2.4854	2.4859	2.48565	-0.160421	0.942807
V08840	NP_620062.1.10	Flaviviridae	Border disease virus	Border disease virus	polyprotein [nonstructural protein NS4B (partial); nonstructural protein NS5A (partial)]	2.60274	2.52075	2.56174	0.690297	0.757542	2.51583	2.51532	2.51558	0.174138	0.937926	2.56607	2.62467	2.59537	1.06624	0.633478
V08841	NP_620062.1.11	Flaviviridae	Border disease virus	Border disease virus	polyprotein [nonstructural protein NS5A (partial); RNA-dependent RNA polymerase (partial)]	2.63694	2.48833	2.56264	0.70032	0.754134	2.48264	2.4844	2.48352	-0.184221	0.93434	2.56471	2.54357	2.55414	0.605261	0.786636
V08842	NP_620062.1.12	Flaviviridae	Border disease virus	Border disease virus	polyprotein [nonstructural protein NS5A (partial); RNA-dependent RNA polymerase (partial)]	2.44113	2.51213	2.47663	-0.261279	0.906981	2.56096	2.53316	2.54706	0.526193	0.81396	2.59766	2.47293	2.5353	0.394656	0.859905
V08843	NP_620062.1.13	Flaviviridae	Border disease virus	Border disease virus	polyprotein [RNA-dependent RNA polymerase (partial)]	2.60432	2.44742	2.52587	0.258695	0.897083	2.46739	2.76871	2.61805	1.18054	0.555009	2.62687	2.45344	2.54015	0.401529	0.840883
V08844	NP_620062.1.2	Flaviviridae	Border disease virus	Border disease virus	polyprotein [RNAse (partial); envelope glycoprotein E1 (full); E2* (partial); envelope glycoprotein E2 (partial)]	2.59479	2.59057	2.59268	1.03615	0.643092	2.54925	2.55773	2.55349	0.598019	0.789129	2.53403	2.62105	2.57754	0.866941	0.698232
V08845	NP_620062.1.3	Flaviviridae	Border disease virus	Border disease virus	polyprotein [envelope glycoprotein E1 (partial); E2* (full); envelope glycoprotein E2 (full); nonstructural protein p7 (full); NTPase/RNA helicase (NS3) (partial)]	2.57515	2.56133	2.57916	0.885023	0.692257	2.53318	2.63921	2.58619	0.963662	0.666496	2.58672	2.44402	2.56075	0.679156	0.761335
V08846	NP_620062.1.4	Flaviviridae	Border disease virus	Border disease virus	polyprotein [E2* (partial); envelope glycoprotein E2 (partial); nonstructural protein p7 (full); NTPase/RNA helicase (NS3) (partial)]	2.61191	2.72814	2.67003	1.90097	0.395248	2.52827	2.48029	2.50428	0.0478469	0.982928	2.59529	2.54768	2.57149	0.799264	0.720761
V08847	NP_620062.1.5	Flaviviridae	Border disease virus	Border disease virus	polyprotein [NTPase/RNA helicase (NS3) (partial); NTPase/RNA helicase (partial)]	2.64065	2.56223	2.60144	1.13416	0.612005	2.42055	2.53785	2.4792	-0.232525	0.917179	2.55596	2.64818	2.60207	1.14117	0.609807
V08848	NP_620062.1.6	Flaviviridae	Border disease virus	Border disease virus	polyprotein [NTPase/RNA helicase (NS3) (partial); NTPase/RNA helicase (partial)]	2.49519	2.49601	2.52743	0.306652	0.890921	2.49842	2.40092	2.42086	-0.88481	0.692327	2.5926	2.64513	2.61886	1.32893	0.552301
V08849	NP_620062.1.7	Flaviviridae	Border disease virus	Border disease virus	polyprotein [NTPase/RNA helicase (NS3) (partial); NTPase/RNA helicase (partial); nonstructural protein NS4A (partial)]	2.50382	2.4951	2.49946	-0.00603847	0.997845	2.58376	2.4484	2.51608	0.179763	0.935925	2.60126	2.62971	2.61548	1.29116	0.563653
V08850	NP_620062.1.8	Flaviviridae	Border disease virus	Border disease virus	polyprotein [NTPase/RNA helicase (NS3) (partial); NTPase/RNA helicase (partial); nonstructural protein NS4A (full); nonstructural protein NS4B (partial)]	2.43083	2.46176	2.44629	-0.600479	0.788282	2.58321	2.4432	2.5132	0.147633	0.947359	2.48891	2.53253	2.51072	0.119839	0.957259
V08851	NP_620062.1.9	Flaviviridae	Border disease virus	Border disease virus	polyprotein [nonstructural protein NS4A (partial); nonstructural protein NS4B (full); nonstructural protein NS5A (partial)]	2.51718	2.33385	2.44735	-0.588617	0.792368	2.65013	2.58689	2.63519	1.51148	0.499068	2.54797	2.49227	2.49395	-0.0676685	0.975858
V07906	NP_620108.1.1	Flaviviridae	Langat virus	Langat virus	polyprotein [capsid protein (full); membrane-associated glycoprotein precursor (full); envelope membrane-associated glycoprotein (partial)]	2.79625	2.46413	2.61488	0.812326	0.565697	NA	2.63662	2.63662	0.683094	0.494548	NA	2.91658	2.91658	2.08292	0.0372587
V05948	NP_620280.1.1	Reoviridae	Eyach virus	Eyach virus	RNA-dependent RNA polymerase VP1 [Eyach virus].	2.48948	2.4838	2.48664	-0.149378	0.946738	2.54774	2.35194	2.44984	-0.560814	0.801966	2.51543	2.51035	2.49401	-0.0669719	0.976106
V05949	NP_620280.1.2	Reoviridae	Eyach virus	Eyach virus	RNA-dependent RNA polymerase VP1 [Eyach virus].	2.63388	2.51291	2.6117	1.11699	0.576507	2.27655	2.51208	2.46892	-0.269149	0.876511	2.61325	2.3278	2.47428	-0.257192	0.897677
V05950	NP_620280.1.3	Reoviridae	Eyach virus	Eyach virus	RNA-dependent RNA polymerase VP1 [Eyach virus].	2.45248	2.48223	2.4897	-0.115151	0.958929	2.1848	2.57716	2.42119	-0.881116	0.693546	2.52802	2.71825	2.57712	0.862224	0.699794
V05951	NP_620280.1.4	Reoviridae	Eyach virus	Eyach virus	RNA-dependent RNA polymerase VP1 [Eyach virus].	2.66941	2.54179	2.6056	1.18069	0.597485	2.58389	2.67927	2.63158	1.47115	0.510592	2.57994	2.60173	2.59084	1.01558	0.649697
V05953	NP_620281.1.1	Reoviridae	Eyach virus	Eyach virus	VP2 [Eyach virus].	2.51171	2.46349	2.4876	-0.138646	0.950559	2.66441	2.42772	2.54607	0.515037	0.817834	2.51603	2.42549	2.47076	-0.326889	0.883772
V05954	NP_620281.1.2	Reoviridae	Eyach virus	Eyach virus	VP2 [Eyach virus].	2.6614	2.64215	2.65177	1.69686	0.447937	2.57968	2.70532	2.6425	1.59317	0.476163	2.61356	2.74012	2.67684	1.97712	0.37659
V05955	NP_620281.1.3	Reoviridae	Eyach virus	Eyach virus	VP2 [Eyach virus].	2.6651	2.52379	2.59445	1.05596	0.636757	2.49954	2.50484	2.50219	0.0244852	0.991263	2.45699	2.57073	2.51386	0.154956	0.944752
V05956	NP_620281.1.4	Reoviridae	Eyach virus	Eyach virus	VP2 [Eyach virus].	2.48673	2.44866	2.4795	-0.205022	0.918351	2.30384	2.46111	2.38408	-1.29604	0.56218	2.66326	2.5049	2.58408	0.840765	0.674206
V05957	NP_620282.1.1	Reoviridae	Eyach virus	Eyach virus	VP3 [Eyach virus].	2.4635	2.46306	2.46328	-0.410535	0.85433	2.44842	2.42926	2.43884	-0.683753	0.759769	2.60434	2.42864	2.51649	0.184374	0.934285
V05958	NP_620282.1.2	Reoviridae	Eyach virus	Eyach virus	VP3 [Eyach virus].	2.5864	2.57199	2.5671	0.750169	0.737259	2.39781	2.51693	2.45737	-0.476652	0.831198	2.53964	2.58069	2.56017	0.672685	0.763541
V05959	NP_620282.1.3	Reoviridae	Eyach virus	Eyach virus	VP3 [Eyach virus].	2.55334	2.63196	2.59265	1.0359	0.64317	2.51978	2.35013	2.38303	-1.30782	0.558632	2.61211	2.60105	2.60658	1.1916	0.594103
V05960	NP_620282.1.4	Reoviridae	Eyach virus	Eyach virus	VP3 [Eyach virus].	2.39867	NA	2.39867	-0.506628	0.612416	NA	NA	NA	NA	NA	NA	NA	NA	NA	NA
V05961	NP_620283.1.1	Reoviridae	Eyach virus	Eyach virus	VP4 [Eyach virus].	2.65114	2.53792	2.59453	1.05688	0.636463	2.4446	2.47519	2.45989	-0.448425	0.841057	2.42867	2.48454	2.4566	-0.485184	0.828223
V05962	NP_620283.1.2	Reoviridae	Eyach virus	Eyach virus	VP4 [Eyach virus].	2.56606	2.46558	2.51582	0.176879	0.936951	2.49585	2.41819	2.45702	-0.480528	0.829846	2.44628	2.51007	2.47818	-0.243998	0.913108
V05963	NP_620283.1.3	Reoviridae	Eyach virus	Eyach virus	VP4 [Eyach virus].	2.51186	2.49186	2.50186	0.0207996	0.992578	2.63715	2.34682	2.49199	-0.0896024	0.968036	2.517	2.66978	2.59339	1.04415	0.640531
V05964	NP_620284.1.1	Reoviridae	Eyach virus	Eyach virus	VP5 [Eyach virus].	2.41142	2.31068	2.36105	-1.5535	0.487214	2.56629	2.6551	2.63558	1.51581	0.497842	2.49421	2.45464	2.47443	-0.285932	0.89825
V05965	NP_620284.1.2	Reoviridae	Eyach virus	Eyach virus	VP5 [Eyach virus].	2.70136	2.69257	2.69697	2.20215	0.324707	2.41633	2.54512	2.4746	-0.283991	0.898937	2.55649	2.60242	2.6039	1.03896	0.603426
V05966	NP_620285.1.1	Reoviridae	Eyach virus	Eyach virus	VP6 [Eyach virus].	2.47319	2.43116	2.45218	-0.53469	0.811012	2.60145	2.54856	2.57501	0.838603	0.707635	2.70501	2.44228	2.57365	0.823392	0.7127
V05967	NP_620285.1.2	Reoviridae	Eyach virus	Eyach virus	VP6 [Eyach virus].	2.45087	2.50127	2.49108	-0.0892142	0.964421	2.6118	2.60337	2.62742	1.42459	0.524063	2.61466	2.42003	2.46923	-0.307656	0.877746
V05968	NP_620286.1.1	Reoviridae	Eyach virus	Eyach virus	VP7 [Eyach virus].	2.45146	2.42747	2.43947	-0.676799	0.762138	2.5577	2.46653	2.52732	0.305477	0.891336	2.52892	2.49518	2.51205	0.134726	0.951956
V05969	NP_620286.1.2	Reoviridae	Eyach virus	Eyach virus	VP7 [Eyach virus].	2.66007	NA	2.66007	1.60072	0.423501	2.80141	2.56182	2.57739	0.773908	0.69879	2.54344	2.23237	2.48751	-0.08829	0.95022
V05972	NP_620290.1.1	Reoviridae	Eyach virus	Eyach virus	VP10 [Eyach virus].	2.47817	2.4244	2.45128	-0.544697	0.807544	2.44848	2.47975	2.46411	-0.401254	0.857587	2.55184	2.47963	2.51573	0.175918	0.937293
V05973	NP_620290.1.2	Reoviridae	Eyach virus	Eyach virus	VP10 [Eyach virus].	2.37704	2.39375	2.39838	-1.13618	0.611373	2.40982	2.41411	2.41268	-0.756235	0.662393	2.36874	2.50349	2.44914	-0.508562	0.799278
V05974	NP_620291.1.1	Reoviridae	Eyach virus	Eyach virus	VP11 [Eyach virus].	2.46867	2.5184	2.45266	-0.529293	0.812884	2.591	2.29817	2.37356	-1.41367	0.527248	2.72407	2.48973	2.64352	1.60456	0.473015
V05975	NP_620292.1.1	Reoviridae	Eyach virus	Eyach virus	VP12 [Eyach virus].	2.42782	2.47217	2.45107	-0.423741	0.80673	2.42319	2.69795	2.55548	0.554801	0.781473	2.4561	2.5529	2.53827	0.427923	0.848233
V05911	NP_624324.1.1	Amalgaviridae	Zygosaccharomyces bailii virus Z	Zygosaccharomyces bailii virus Z	major capsid protein	2.18896	2.40768	2.29832	-1.4261	0.313259	2.21572	2.38422	2.29997	-1.41441	0.317243	2.29165	2.4991	2.39538	-0.73981	0.600887
V08193	NP_658908.1.1	Flaviviridae	Tamana bat virus	Tamana bat virus	polyprotein [putative anchored core protein C (full); putative core protein C (full); putative preM protein (full); putative matrix protein M (full); putative envelope protein (partial)]	2.7682	2.64476	2.70648	1.46004	0.301884	NA	NA	NA	NA	NA	2.50928	NA	2.50928	0.0464033	0.962989
V11005	NP_665867.1.1	Paramyxoviridae	Tioman virus	Tioman virus	W protein [Tioman virus].	2.35684	2.63632	2.43048	-0.602046	0.728147	2.11285	2.4988	2.38132	-0.839208	0.552907	2.38938	2.6089	2.51371	0.118713	0.945357
V11007	NP_665869.1.1	Paramyxoviridae	Tioman virus	Tioman virus	fusion protein [Tioman virus].	2.46449	2.46719	2.46584	-0.381945	0.864372	2.53614	2.47518	2.50566	0.0632443	0.977436	2.64662	2.47753	2.56207	0.620712	0.75629
V11008	NP_665870.1.1	Paramyxoviridae	Tioman virus	Tioman virus	attachment protein [Tioman virus].	2.5159	2.3151	2.4155	-0.944741	0.672659	2.48485	2.45418	2.46952	-0.34083	0.878853	2.44835	2.53774	2.50792	0.0886018	0.968393
V11009	NP_665870.1.2	Paramyxoviridae	Tioman virus	Tioman virus	attachment protein [Tioman virus].	2.53639	2.46416	2.50028	0.00308656	0.998899	2.61289	2.40347	2.53319	0.371083	0.868194	2.43548	2.74683	2.59115	1.01914	0.648552
V11010	NP_665871.1.1	Paramyxoviridae	Tioman virus	Tioman virus	RNA polymerase [Tioman virus].	2.346	2.29707	2.29502	-2.04981	0.305407	2.47693	2.52611	2.51628	0.162837	0.935109	2.44616	2.5698	2.52763	0.276305	0.89012
V11012	NP_665871.1.3	Paramyxoviridae	Tioman virus	Tioman virus	RNA polymerase [Tioman virus].	2.44197	2.49546	2.46872	-0.349776	0.875698	2.5455	2.38264	2.46407	-0.401745	0.857415	2.59313	2.505	2.54907	0.548569	0.806203
V11013	NP_665871.1.4	Paramyxoviridae	Tioman virus	Tioman virus	RNA polymerase [Tioman virus].	2.49335	2.44974	2.47154	-0.31817	0.886851	2.49461	2.63247	2.56354	0.710398	0.750713	2.47532	2.57925	2.52728	0.305026	0.891496
V11014	NP_665871.1.5	Paramyxoviridae	Tioman virus	Tioman virus	RNA polymerase [Tioman virus].	2.5402	2.56766	2.55393	0.602925	0.78744	2.28404	2.50566	2.40248	-1.09036	0.625816	2.50897	2.65142	2.58019	0.801923	0.688449
V11015	NP_665871.1.6	Paramyxoviridae	Tioman virus	Tioman virus	RNA polymerase [Tioman virus].	2.38526	2.70086	2.54306	0.481411	0.829538	2.50636	2.30862	2.40749	-1.03428	0.643692	2.52559	2.53875	2.53217	0.359675	0.87221
V11016	NP_665871.1.7	Paramyxoviridae	Tioman virus	Tioman virus	RNA polymerase [Tioman virus].	2.57504	2.5919	2.58347	0.9332	0.67643	2.50503	2.50219	2.50361	0.0404111	0.985581	2.57777	2.4138	2.49578	-0.0471579	0.983174
V09446	NP_690575.1.1	Bunyaviridae	Dugbe virus	Dugbe virus	glycoprotein precursor [Dugbe nairovirus].	2.16339	2.21098	2.18718	-3.49741	0.117797	2.32236	2.25712	2.28974	-2.3508	0.293117	2.45849	2.38929	2.42389	-0.850933	0.703538
V09447	NP_690575.1.2	Bunyaviridae	Dugbe virus	Dugbe virus	glycoprotein precursor [Dugbe nairovirus].	2.47546	2.33743	2.40645	-1.04595	0.639955	2.54702	2.4014	2.47421	-0.257888	0.897402	2.36592	2.55576	2.48436	-0.174888	0.937659
V09448	NP_690575.1.3	Bunyaviridae	Dugbe virus	Dugbe virus	glycoprotein precursor [Dugbe nairovirus].	2.36947	2.35912	2.3643	-1.51719	0.497451	2.41717	2.30806	2.37605	-1.38575	0.535439	2.67828	2.62269	2.65048	1.68244	0.451803
V09449	NP_690575.1.4	Bunyaviridae	Dugbe virus	Dugbe virus	glycoprotein precursor [Dugbe nairovirus].	2.50697	2.33853	2.45196	-0.537142	0.810162	2.54248	2.34793	2.4452	-0.612646	0.784097	2.42522	2.43714	2.43118	-0.769435	0.73077
V09450	NP_690575.1.5	Bunyaviridae	Dugbe virus	Dugbe virus	glycoprotein precursor [Dugbe nairovirus].	2.48332	2.60162	2.47897	-0.235123	0.916257	2.50883	2.46611	2.52293	0.256407	0.908708	2.34285	2.70336	2.4622	-0.377962	0.850108
V09908	NP_690580.1.1	Filoviridae	Reston ebolavirus	Reston ebolavirus	nucleoprotein [Reston ebolavirus].	2.40981	2.56921	2.48951	-0.117302	0.958163	2.58913	2.67158	2.63035	1.4574	0.514551	2.44643	2.42309	2.43476	-0.729432	0.744264
V09910	NP_690581.1.1	Filoviridae	Reston ebolavirus	Reston ebolavirus	polymerase complex protein [Reston ebolavirus].	2.36944	2.45934	2.41439	-0.428047	0.668617	2.60747	2.3547	2.48108	-0.094584	0.924645	2.45652	2.37403	2.41527	-0.423646	0.671824
V09911	NP_690582.1.1	Filoviridae	Reston ebolavirus	Reston ebolavirus	matrix protein [Reston ebolavirus].	2.38303	2.53324	2.45813	-0.468074	0.834191	2.5687	2.44776	2.50823	0.0920132	0.967177	2.39842	2.54158	2.47	-0.335403	0.880767
V09912	NP_690583.1.1	Filoviridae	Reston ebolavirus	Reston ebolavirus	spike glycoprotein [Reston ebolavirus].	2.50072	2.51304	2.50688	0.0768972	0.972567	2.45238	2.43411	2.44325	-0.634526	0.776588	2.36271	2.36554	2.36413	-1.51911	0.496905
V09914	NP_690584.1.1	Filoviridae	Reston ebolavirus	Reston ebolavirus	small secreted glycoprotein [Reston ebolavirus].	2.58388	2.43933	2.51161	0.11606	0.953725	2.60522	2.63805	2.62164	1.21639	0.543059	2.59094	2.45438	2.53071	0.307131	0.877952
V09915	NP_690585.1.1	Filoviridae	Reston ebolavirus	Reston ebolavirus	minor nucleoprotein [Reston ebolavirus].	2.51605	2.56293	2.53949	0.197462	0.843466	2.35376	2.4975	2.42563	-0.371849	0.710005	2.66941	2.25351	2.60854	0.767465	0.58735
V09916	NP_690587.1.1	Filoviridae	Reston ebolavirus	Reston ebolavirus	RNA-dependent RNA polymerase [Reston ebolavirus].	2.54989	NA	2.54989	0.352793	0.803003	2.50751	2.33914	2.42333	-0.542149	0.701455	2.44667	2.3421	2.39438	-0.528081	0.597443
V09917	NP_690587.1.2	Filoviridae	Reston ebolavirus	Reston ebolavirus	RNA-dependent RNA polymerase [Reston ebolavirus].	2.46383	2.60972	2.53677	0.318468	0.854117	2.34671	2.42497	2.38584	-0.988646	0.568139	2.4768	2.59821	2.53751	0.324808	0.851247
V09918	NP_690587.1.3	Filoviridae	Reston ebolavirus	Reston ebolavirus	RNA-dependent RNA polymerase [Reston ebolavirus].	2.41988	2.41661	2.41825	-0.817516	0.682717	2.52384	2.3402	2.43202	-0.679799	0.733932	2.52713	2.51717	2.52215	0.221475	0.911825
V09919	NP_690587.1.4	Filoviridae	Reston ebolavirus	Reston ebolavirus	RNA-dependent RNA polymerase [Reston ebolavirus].	2.5387	2.27033	2.41529	-0.947089	0.671893	2.43132	2.34561	2.38846	-1.24703	0.577058	2.38065	2.42774	2.40419	-1.07115	0.631915
V09920	NP_690587.1.5	Filoviridae	Reston ebolavirus	Reston ebolavirus	RNA-dependent RNA polymerase [Reston ebolavirus].	2.3153	2.46957	2.39244	-1.20259	0.590704	2.54957	2.39526	2.47241	-0.308412	0.890299	2.52637	2.46546	2.49591	-0.0456858	0.983699
V09921	NP_690587.1.6	Filoviridae	Reston ebolavirus	Reston ebolavirus	RNA-dependent RNA polymerase [Reston ebolavirus].	2.41846	2.5699	2.49418	-0.0581967	0.976786	2.35822	2.37803	2.36812	-1.31875	0.509655	2.50658	2.5509	2.52874	0.287387	0.885742
V09922	NP_690587.1.7	Filoviridae	Reston ebolavirus	Reston ebolavirus	RNA-dependent RNA polymerase [Reston ebolavirus].	2.55192	2.43372	2.51221	0.136529	0.951313	2.36765	2.41311	2.39133	-1.21494	0.586897	2.45767	2.48618	2.47192	-0.280753	0.888363
V07406	NP_690588.1.1	Togaviridae	Chikungunya virus (CHIKV)	Chikungunya virus	nonstructural polyprotein [Vmethyltransf (full)]	2.28583	2.25643	2.27113	-2.55887	0.252473	2.54828	2.63339	2.59084	1.01557	0.6497	2.26501	2.58253	2.42377	-0.852252	0.7031
V07407	NP_690588.1.2	Togaviridae	Chikungunya virus (CHIKV)	Chikungunya virus	nonstructural polyprotein [Vmethyltransf (partial); Viral_helicase1 (partial)]	2.5665	2.49157	2.52903	0.324608	0.884577	2.62657	2.52543	2.576	0.849707	0.703945	2.52949	2.46242	2.49596	-0.0452205	0.983865
V07409	NP_690588.1.4	Togaviridae	Chikungunya virus (CHIKV)	Chikungunya virus	nonstructural polyprotein [Viral_helicase1 (partial); Peptidase_C9 (full); Macro_X_Nsp3-like (partial)]	2.60635	2.41988	2.51311	0.146605	0.947725	2.4804	2.54313	2.51176	0.131527	0.953095	2.53204	2.44887	2.49045	-0.106719	0.961934
V07410	NP_690588.1.5	Togaviridae	Chikungunya virus (CHIKV)	Chikungunya virus	nonstructural polyprotein [Peptidase_C9 (partial); Macro_X_Nsp3-like (full)]	2.48207	2.54548	2.51377	0.153994	0.945095	2.49272	2.53814	2.51543	0.172507	0.938506	2.57221	2.52361	2.54845	0.541704	0.808581
V07411	NP_690588.1.6	Togaviridae	Chikungunya virus (CHIKV)	Chikungunya virus	nonstructural polyprotein [Macro_X_Nsp3-like (partial)]	2.54101	2.41666	2.47884	-0.236604	0.915731	2.52389	2.51105	2.51747	0.195306	0.930398	2.44955	2.44278	2.44617	-0.601888	0.787797
V07412	NP_690588.1.7	Togaviridae	Chikungunya virus (CHIKV)	Chikungunya virus	nonstructural polyprotein [Togaviridae_RdRp (partial)]	2.46803	2.53251	2.50027	0.00299566	0.998931	2.61229	2.42459	2.51844	0.206176	0.926536	2.44207	2.51421	2.47814	-0.244375	0.912974
V07413	NP_690588.1.8	Togaviridae	Chikungunya virus (CHIKV)	Chikungunya virus	nonstructural polyprotein [Togaviridae_RdRp (full)]	2.49004	2.39558	2.44281	-0.639399	0.774918	2.55946	2.57392	2.56669	0.745615	0.738795	2.58759	2.42249	2.50504	0.0563637	0.97989
V07414	NP_690589.2.1	Togaviridae	Chikungunya virus (CHIKV)	Chikungunya virus	structural polyprotein [Peptidase_S3 (full); Alpha_E3_glycop (full); Alpha_E2_glycop (partial)]	2.34949	2.46767	2.40858	-1.02214	0.647589	2.60108	2.46147	2.53127	0.349649	0.875743	2.47141	2.52588	2.49864	-0.0151598	0.994591
V07415	NP_690589.2.2	Togaviridae	Chikungunya virus (CHIKV)	Chikungunya virus	structural polyprotein [Alpha_E3_glycop (partial); Alpha_E2_glycop (full); Alpha_E1_glycop (partial)]	2.38927	2.421	2.40514	-1.06062	0.635268	2.60952	2.49627	2.55289	0.59135	0.791426	2.57028	2.42665	2.49847	-0.0171483	0.993881
V06372	NP_694457.1.1	Reoviridae	Kadipiro virus	Kadipiro virus	vp12 [Kadipiro virus].	2.42314	2.62657	2.50894	0.0999808	0.964336	2.3236	2.58644	2.45502	-0.502897	0.822055	2.45677	2.39091	2.4011	-1.10576	0.620947
V06375	NP_694465.1.1	Reoviridae	Kadipiro virus	Kadipiro virus	Vp9 [Kadipiro virus].	2.51993	2.17012	2.34502	-1.34213	0.438411	2.59159	2.4931	2.54234	0.366687	0.832336	2.63577	2.52612	2.58095	0.701031	0.685668
V06377	NP_694467.1.1	Reoviridae	Kadipiro virus	Kadipiro virus	Vp7 [Kadipiro virus].	2.41296	2.43436	2.42366	-0.853539	0.702673	2.41325	2.58324	2.49825	-0.0195695	0.993017	2.47264	2.48723	2.47993	-0.224359	0.920077
V06379	NP_694468.1.2	Reoviridae	Kadipiro virus	Kadipiro virus	putative RNA-dependent RNA polymerase VP1 [Kadipiro virus].	2.57199	2.68393	2.61031	1.23331	0.581255	2.46947	2.63453	2.59455	1.05705	0.636409	2.61966	2.39286	2.4729	-0.303014	0.892207
V06380	NP_694468.1.3	Reoviridae	Kadipiro virus	Kadipiro virus	putative RNA-dependent RNA polymerase VP1 [Kadipiro virus].	2.52652	2.46297	2.49475	-0.0587014	0.979056	2.43172	2.34736	2.38954	-1.23497	0.580747	2.42909	2.50188	2.46549	-0.385881	0.862988
V06381	NP_694468.1.4	Reoviridae	Kadipiro virus	Kadipiro virus	putative RNA-dependent RNA polymerase VP1 [Kadipiro virus].	2.40509	2.44503	2.42506	-0.837873	0.707877	2.53011	2.58255	2.55633	0.629797	0.778209	2.42967	2.41108	2.42037	-0.890237	0.690537
V06382	NP_694470.1.1	Reoviridae	Kadipiro virus	Kadipiro virus	VP2 [Kadipiro virus].	2.35252	2.72973	2.54113	0.20564	0.837072	2.6654	2.23921	2.4523	-0.238488	0.811503	2.31068	2.52761	2.41914	-0.404294	0.685996
V06383	NP_694470.1.2	Reoviridae	Kadipiro virus	Kadipiro virus	VP2 [Kadipiro virus].	2.45055	2.69318	2.57186	0.803463	0.719356	2.41439	2.52207	2.46823	-0.35518	0.873794	2.49547	2.57751	2.53649	0.407974	0.855228
V06385	NP_694471.1.1	Reoviridae	Kadipiro virus	Kadipiro virus	VP3 [Kadipiro virus].	2.54471	2.35288	2.44879	-0.512062	0.797927	2.86045	2.43435	2.57577	0.847175	0.704786	2.52312	2.60592	2.56452	0.721384	0.746988
V06386	NP_694471.1.2	Reoviridae	Kadipiro virus	Kadipiro virus	VP3 [Kadipiro virus].	2.3973	2.38623	2.39176	-1.21014	0.588376	2.57463	2.48511	2.52987	0.333946	0.881281	2.49994	2.50736	2.50365	0.0408583	0.985422
V06389	NP_694473.1.1	Reoviridae	Kadipiro virus	Kadipiro virus	VP5 [Kadipiro virus].	2.4304	2.44762	2.43901	-0.681903	0.760399	2.47083	2.44719	2.45901	-0.458278	0.837613	2.48496	2.51352	2.49924	-0.00845303	0.996984
V06391	NP_694474.1.1	Reoviridae	Kadipiro virus	Kadipiro virus	VP6 [Kadipiro virus].	2.46747	2.3644	2.41593	-0.939907	0.674238	2.46674	2.56839	2.51757	0.196399	0.93001	2.59188	2.48733	2.53961	0.442807	0.843022
V09117	NP_694846.1.1	Arenaviridae	Lymphocytic choriomeningitis mammarenavirus	Lymphocytic choriomeningitis mammarenavirus	hypothetical protein LCMVsLgp2 [Lymphocytic choriomeningitis mammarenavirus].	2.43604	2.6906	2.56332	0.447722	0.751557	2.66743	NA	2.66743	0.837128	0.40252	NA	2.17518	2.17518	-1.62411	0.104351
V09232	NP_694847.1.1	Arenaviridae	Tacaribe virus	Tacaribe virus	P-11 protein [Tacaribe mammarenavirus].	2.45355	2.34388	2.39871	-1.01288	0.612548	2.5093	2.50041	2.4988	-0.0120147	0.995207	2.66056	2.44507	2.60181	1.01805	0.610734
V09233	NP_694848.1.1	Arenaviridae	Tacaribe virus	Tacaribe virus	L protein [Tacaribe mammarenavirus].	2.5387	2.45684	2.49777	-0.0157451	0.991117	2.50127	2.3766	2.43893	-0.431811	0.76011	2.40706	2.5222	2.46463	-0.25012	0.859617
V09234	NP_694848.1.2	Arenaviridae	Tacaribe virus	Tacaribe virus	L protein [Tacaribe mammarenavirus].	2.57611	2.38006	2.47808	-0.245064	0.91273	2.64582	2.65794	2.65188	1.69808	0.447611	2.51758	2.49499	2.50628	0.0702591	0.974934
V09235	NP_694848.1.3	Arenaviridae	Tacaribe virus	Tacaribe virus	L protein [Tacaribe mammarenavirus].	2.52764	2.52931	2.52847	0.318349	0.886788	2.52869	2.561	2.54485	0.501399	0.822576	2.47737	2.40272	2.44005	-0.670308	0.764352
V09236	NP_694848.1.4	Arenaviridae	Tacaribe virus	Tacaribe virus	L protein [Tacaribe mammarenavirus].	2.7047	2.7322	2.7145	1.51671	0.283506	2.88023	2.67079	2.77551	1.37757	0.168335	2.54877	NA	2.54877	0.344879	0.807335
V09237	NP_694848.1.5	Arenaviridae	Tacaribe virus	Tacaribe virus	L protein [Tacaribe mammarenavirus].	2.65456	2.528	2.59128	1.02049	0.648118	2.69109	2.53747	2.61428	1.27765	0.567739	2.61143	2.4866	2.54901	0.547966	0.806412
V09238	NP_694848.1.6	Arenaviridae	Tacaribe virus	Tacaribe virus	L protein [Tacaribe mammarenavirus].	2.55051	2.57598	2.56324	0.707056	0.751847	2.6008	2.60701	2.60391	1.1617	0.603393	2.49669	2.60738	2.55203	0.581741	0.794738
V09239	NP_694848.1.7	Arenaviridae	Tacaribe virus	Tacaribe virus	L protein [Tacaribe mammarenavirus].	2.53411	2.42371	2.47891	-0.235767	0.916028	2.59842	2.60497	2.6017	1.13701	0.611113	2.50405	2.43917	2.47161	-0.317411	0.887119
V09240	NP_694849.1.1	Arenaviridae	Tacaribe virus	Tacaribe virus	glycoprotein [Tacaribe mammarenavirus].	2.41754	2.3282	2.37287	-1.27128	0.52501	2.53965	2.52506	2.53987	0.345305	0.84198	2.48966	2.55829	2.48705	-0.12945	0.948393
V09241	NP_694850.1.1	Arenaviridae	Tacaribe virus	Tacaribe virus	nucleoprotein [Tacaribe mammarenavirus].	2.11209	NA	2.11209	-3.35937	0.0524364	2.22712	2.75597	2.4034	-0.836546	0.62911	NA	NA	NA	NA	NA
V09078	NP_694870.1.1	Arenaviridae	Lassa mammarenavirus	Lassa mammarenavirus	glycoprotein [Lassa mammarenavirus].	2.53714	2.29621	2.41667	-0.721631	0.676946	2.45982	2.64486	2.55234	0.453315	0.793536	2.25136	2.51415	2.38276	-1.01536	0.557728
V09079	NP_694871.1.1	Arenaviridae	Lassa mammarenavirus	Lassa mammarenavirus	Z protein [Lassa mammarenavirus].	2.55615	2.64831	2.59359	1.04631	0.639838	2.55657	2.58013	2.56835	0.764144	0.73255	2.53963	2.38855	2.46409	-0.401508	0.857498
V07656	NP_722457.2.1	Flaviviridae	Dengue virus	Dengue virus 1	anchored capsid protein [Dengue virus 1].	2.64372	2.59653	2.65282	1.52817	0.444815	2.48543	2.52408	2.50476	0.0411947	0.981025	2.66455	2.5852	2.6381	1.19597	0.489883
V07657	NP_722460.2.1	Flaviviridae	Dengue virus	Dengue virus 1	envelope protein [Dengue virus 1].	2.68639	2.48949	2.58794	0.983161	0.660167	2.50329	2.48285	2.49307	-0.0774715	0.972362	2.47494	2.46919	2.47206	-0.312369	0.888901
V07658	NP_722461.1.1	Flaviviridae	Dengue virus	Dengue virus 1	nonstructural protein 1 [Dengue virus 1].	2.33094	2.402	2.35744	-1.4256	0.475971	2.46749	2.63947	2.61121	0.963075	0.578189	2.29575	2.44669	2.37122	-1.11524	0.519649
V07659	NP_722463.1.1	Flaviviridae	Dengue virus	Dengue virus 1	nonstructural protein 3 [Dengue virus 1].	2.16786	2.29083	2.22935	-1.35327	0.175968	2.24473	2.65555	2.45014	-0.249309	0.803122	2.25082	2.53816	2.39449	-0.527546	0.597815
V07660	NP_722463.1.2	Flaviviridae	Dengue virus	Dengue virus 1	nonstructural protein 3 [Dengue virus 1].	2.39461	2.35556	2.37029	-1.45023	0.516622	2.53757	2.40052	2.40786	-1.03013	0.645022	2.53539	2.59233	2.56386	0.713956	0.749506
V07661	NP_722465.1.1	Flaviviridae	Dengue virus	Dengue virus 1	nonstructural protein 5 [Dengue virus 1].	2.41545	2.4289	2.42218	-0.77824	0.697187	2.41945	2.56088	2.49017	-0.0983174	0.960793	2.61727	2.35309	2.48518	-0.148193	0.940934
V07662	NP_722465.1.2	Flaviviridae	Dengue virus	Dengue virus 1	nonstructural protein 5 [Dengue virus 1].	2.55801	2.56861	2.56331	0.707817	0.751588	2.46849	2.5574	2.51294	0.144695	0.948405	2.52183	2.5731	2.56086	0.680464	0.76089
V07663	NP_722465.1.3	Flaviviridae	Dengue virus	Dengue virus 1	nonstructural protein 5 [Dengue virus 1].	2.41411	2.50159	2.45785	-0.471204	0.833099	2.6663	2.28135	2.39995	-0.866441	0.616906	2.42794	2.35661	2.39227	-1.20444	0.590134
V07996	NP_722515.1.1	Flaviviridae	Murray Valley encephalitis virus	Murray Valley encephalitis virus	anchored core protein [Murray Valley encephalitis virus].	2.54198	2.65086	2.59642	0.964213	0.62973	2.6111	2.43551	2.52331	0.233073	0.907228	2.47889	2.62562	2.55225	0.522544	0.793883
V07892	NP_722551.1.1	Flaviviridae	Kyasanur forest disease virus	Alkhumra hemorrhagic fever virus	polyprotein [Mature chain (partial); Topological domain (full); Mature chain (full); Region of interest in the sequence (full); Flavi_capsid (full); Short sequence motif of biological interest (full); Propeptide (full); Transmembrane region (full); Mature chain (full); Mature chain (full); Topological domain (full); Flavi_M (full); Mature chain (full); Transmembrane region (full); Transmembrane r…	2.27157	2.29012	2.28084	-2.45025	0.273173	2.3953	2.47643	2.43587	-0.717037	0.748461	2.43617	2.60561	2.52089	0.233575	0.916806
V07666	NP_733808.1.1	Flaviviridae	Dengue virus	Dengue virus 1	nonstructural protein 2A [Dengue virus 1].	2.48566	2.7456	2.54106	0.290353	0.837329	NA	2.39637	2.39637	-0.518149	0.604354	2.21297	2.43203	2.37958	-0.851529	0.547093
V07667	NP_733809.1.1	Flaviviridae	Dengue virus	Dengue virus 1	nonstructural protein 2B [Dengue virus 1].	2.37306	2.51558	2.39747	-1.14632	0.608195	2.37352	2.4687	2.42054	-0.794569	0.691158	2.55601	2.38873	2.47237	-0.308944	0.890111
V07668	NP_733810.1.1	Flaviviridae	Dengue virus	Dengue virus 1	nonstructural protein 4A [Dengue virus 1].	2.41741	2.36761	2.41767	-0.823282	0.680603	2.53997	2.43411	2.49317	-0.0591622	0.972752	2.72923	2.62097	2.69118	1.91183	0.339115
V07671	NP_739581.2.1	Flaviviridae	Dengue virus	Dengue virus 2	Anchored capsid protein [Dengue virus 2].	2.23115	2.43899	2.32735	-1.72647	0.388009	2.47689	2.49847	2.50518	0.0517763	0.979347	2.57492	2.49075	2.48884	-0.124743	0.955512
V07673	NP_739583.2.1	Flaviviridae	Dengue virus	Dengue virus 2	Envelope protein [Dengue virus 2].	2.54561	2.47522	2.51042	0.116451	0.958466	2.3424	2.51417	2.42829	-0.801766	0.719924	2.4909	2.56387	2.52739	0.306218	0.891074
V07674	NP_739584.2.1	Flaviviridae	Dengue virus	Dengue virus 2	Nonstructural protein NS1 [Dengue virus 2].	2.37327	2.23089	2.30208	-2.21283	0.322365	2.51958	2.57382	2.5467	0.522112	0.815377	2.25734	2.58839	2.42286	-0.862422	0.699729
V07675	NP_739586.2.1	Flaviviridae	Dengue virus	Dengue virus 2	Nonstructural protein NS2B [Dengue virus 2].	2.32356	2.44888	2.35255	-1.47448	0.460977	NA	2.65335	2.65335	1.53351	0.443227	2.38605	2.47232	2.42919	-0.708125	0.723292
V07676	NP_739587.2.1	Flaviviridae	Dengue virus	Dengue virus 2	Nonstructural protein NS3 [Dengue virus 2].	2.2911	2.06054	2.17582	-1.62091	0.105038	2.63857	2.14442	2.4911	-0.0629663	0.964487	2.52221	2.456	2.48911	-0.0544638	0.956566
V07677	NP_739587.2.2	Flaviviridae	Dengue virus	Dengue virus 2	Nonstructural protein NS3 [Dengue virus 2].	2.35147	2.35085	2.32071	-1.7929	0.370012	2.38173	2.50827	2.4303	-0.696997	0.727466	2.28242	2.67726	2.54565	0.395315	0.819464
V07678	NP_739588.2.1	Flaviviridae	Dengue virus	Dengue virus 2	Nonstructural protein NS4A [Dengue virus 2].	2.58869	2.56484	2.57677	0.858296	0.701096	2.4061	2.51297	2.45954	-0.452392	0.83967	2.41703	2.4421	2.4161	-0.938023	0.674853
V07680	NP_739590.2.1	Flaviviridae	Dengue virus	Dengue virus 2	Nonstructural protein NS5 [Dengue virus 2].	2.51445	2.22419	2.36932	-0.653406	0.513495	2.62249	2.31176	2.46712	-0.164375	0.869436	2.2607	2.34143	2.30106	-0.994686	0.319889
V07681	NP_739590.2.2	Flaviviridae	Dengue virus	Dengue virus 2	Nonstructural protein NS5 [Dengue virus 2].	2.6741	2.73077	2.70243	2.26326	0.311462	2.5692	2.57094	2.57007	0.783366	0.72609	2.59366	2.6229	2.60828	1.21061	0.58823
V07683	NP_739593.2.1	Flaviviridae	Dengue virus	Dengue virus 2	2K peptide [Dengue virus 2].	2.46134	2.57731	2.51932	0.216058	0.923025	2.52092	2.58467	2.5528	0.59027	0.791798	2.53308	2.51952	2.5263	0.294062	0.895373
V07954	NP_740258.1.1	Flaviviridae	Modoc virus	Modoc virus	PreM protein [Modoc virus].	2.42858	2.34907	2.42313	-0.859413	0.700725	2.42732	2.37534	2.39141	-1.21406	0.587167	2.58814	2.45874	2.46982	-0.261346	0.880064
V07955	NP_740259.1.1	Flaviviridae	Modoc virus	Modoc virus	matrix protein [Modoc virus].	2.65967	2.65331	2.65649	1.56491	0.433946	2.50131	2.61396	2.55764	0.644412	0.773201	2.56337	2.4886	2.52598	0.259809	0.896642
V07956	NP_740260.1.1	Flaviviridae	Modoc virus	Modoc virus	envelope protein [Modoc virus].	2.49607	2.54318	2.51963	0.196265	0.921827	2.29688	2.36677	2.32559	-1.94998	0.383178	2.64677	2.36915	2.55035	0.436081	0.801218
V07957	NP_740261.1.1	Flaviviridae	Modoc virus	Modoc virus	non-structural protein 1 [Modoc virus].	2.51745	2.47935	2.4984	-0.0160223	0.993608	2.66704	2.46671	2.56688	0.668767	0.73809	2.38999	2.41869	2.40434	-0.956585	0.632442
V07958	NP_740262.1.1	Flaviviridae	Modoc virus	Modoc virus	non-structural protein 2A [Modoc virus].	2.37669	2.3032	2.33994	-0.800277	0.42355	NA	2.42467	2.42467	-0.376637	0.706443	2.53676	2.71403	2.6254	0.886689	0.53067
V07959	NP_740263.1.1	Flaviviridae	Modoc virus	Modoc virus	non-structural protein 2B [Modoc virus].	2.41985	2.66789	2.47893	-0.210734	0.916085	2.49045	2.44463	2.42655	-0.636066	0.713445	2.69075	2.45167	2.55256	0.525577	0.792713
V07960	NP_740264.1.1	Flaviviridae	Modoc virus	Modoc virus	non-structural protein 3 [Modoc virus].	2.54565	2.40717	2.47641	-0.263744	0.906107	2.5119	2.50429	2.50809	0.0905032	0.967715	2.54049	2.50751	2.524	0.268319	0.904486
V07961	NP_740264.1.2	Flaviviridae	Modoc virus	Modoc virus	non-structural protein 3 [Modoc virus].	2.34685	2.3274	2.32594	-1.7406	0.384135	2.53932	2.19445	2.38934	-0.958372	0.580047	2.45171	2.38892	2.44983	-0.560894	0.801938
V07962	NP_740265.2.1	Flaviviridae	Modoc virus	Modoc virus	non-structural protein 4A [Modoc virus].	2.52545	2.67191	2.59868	1.10325	0.621739	2.47089	2.55792	2.51441	0.161062	0.942579	2.56928	2.47313	2.5212	0.237077	0.915563
V07964	NP_740267.1.1	Flaviviridae	Modoc virus	Modoc virus	non-structural protein 5 [Modoc virus].	2.48604	2.61947	2.55275	0.589784	0.791965	2.5779	2.60457	2.59124	1.02007	0.648254	2.48781	2.51969	2.50375	0.0419262	0.985041
V07965	NP_740267.1.2	Flaviviridae	Modoc virus	Modoc virus	non-structural protein 5 [Modoc virus].	2.44497	2.52743	2.4862	-0.154299	0.944986	2.6913	2.62615	2.65872	1.77456	0.427423	2.5084	2.47616	2.49228	-0.0863152	0.969208
V07966	NP_740267.1.3	Flaviviridae	Modoc virus	Modoc virus	non-structural protein 5 [Modoc virus].	2.51256	2.52679	2.51968	0.19677	0.921627	2.86353	2.45519	2.49173	-0.0716155	0.967019	2.54016	2.43038	2.48889	-0.124221	0.955698
V07927	NP_740271.1.1	Flaviviridae	Louping ill virus	Louping ill virus	envelope protein [Louping ill virus].	2.67805	2.41887	2.54846	0.541788	0.808552	2.51798	2.55836	2.53817	0.426718	0.848655	2.337	2.45266	2.39483	-1.17582	0.598997
V07928	NP_740274.1.1	Flaviviridae	Louping ill virus	Louping ill virus	premembrane protein [Louping ill virus].	2.37983	2.39555	2.38769	-0.561564	0.574413	2.34928	2.27053	2.30991	-0.950463	0.341877	2.21301	2.39768	2.30535	-0.973268	0.33042
V07910	NP_740302.1.1	Flaviviridae	Langat virus	Langat virus	nonstructural protein NS5 [Langat virus].	2.51288	2.51993	2.5164	0.183406	0.934629	2.48664	2.63061	2.55863	0.655469	0.769419	2.53231	2.50452	2.51841	0.205874	0.926643
V07911	NP_740302.1.2	Flaviviridae	Langat virus	Langat virus	nonstructural protein NS5 [Langat virus].	2.4606	2.23128	2.40105	-0.989506	0.620774	2.57244	2.5053	2.52222	0.248376	0.911555	2.55033	2.25775	2.50259	0.022392	0.989685
V07912	NP_740302.1.3	Flaviviridae	Langat virus	Langat virus	nonstructural protein NS5 [Langat virus].	2.37991	2.39185	2.38588	-0.806956	0.568268	2.45248	2.5307	2.43211	-0.587963	0.734263	2.27783	2.51523	2.39653	-0.731643	0.604912
V07698	NP_740314.1.1	Flaviviridae	Dengue virus	Dengue virus 4	anchored capsid (anchC) protein [Dengue virus 4].	2.2743	2.69525	2.48477	-0.17023	0.939316	2.46152	2.6723	2.56691	0.748068	0.737968	2.48548	2.54134	2.51341	0.134108	0.946539
V07700	NP_740317.1.1	Flaviviridae	Dengue virus	Dengue virus 4	envelope (E) protein [Dengue virus 4].	2.36301	2.47015	2.33465	-1.432	0.408369	2.4649	2.53707	2.52305	0.230479	0.908255	2.64398	2.5796	2.61179	0.790463	0.576201
V07701	NP_740320.1.1	Flaviviridae	Dengue virus	Dengue virus 4	NS2B protein [Dengue virus 4].	2.44042	2.63876	2.51598	0.138403	0.936311	2.38656	2.37814	2.42957	-0.609927	0.724732	2.51509	2.62986	2.62303	1.23029	0.538458
V07702	NP_740321.1.1	Flaviviridae	Dengue virus	Dengue virus 4	NS3 protein [Dengue virus 4].	2.5724	2.63846	2.60543	1.17871	0.598101	2.48254	2.61057	2.54656	0.520502	0.815936	2.42595	2.53859	2.48227	-0.198226	0.92936
V07703	NP_740321.1.2	Flaviviridae	Dengue virus	Dengue virus 4	NS3 protein [Dengue virus 4].	2.57349	2.34737	2.42299	-0.860966	0.700211	2.61011	2.3935	2.4346	-0.56639	0.743664	2.39816	2.57998	2.45805	-0.468971	0.833878
V07704	NP_740323.1.1	Flaviviridae	Dengue virus	Dengue virus 4	2K protein [Dengue virus 4].	2.47825	2.55771	2.51798	0.201049	0.928357	2.46262	2.69515	2.57888	0.881931	0.693277	2.46558	2.46066	2.42779	-0.807324	0.718065
V07306	NP_740393.1.1	Picornaviridae	Rhinovirus A	Rhinovirus A	VP3 polypeptide [Rhinovirus A].	2.68189	NA	2.68189	1.57521	0.363114	NA	2.4113	2.4113	-0.62721	0.657401	2.42219	NA	2.42219	-0.389028	0.697256
V07307	NP_740394.1.1	Picornaviridae	Rhinovirus A	Rhinovirus A	VP1 polypeptide [Rhinovirus A].	2.66105	2.55585	2.60845	1.08449	0.58765	2.47379	2.7352	2.60449	1.04493	0.601348	2.47025	2.4791	2.47468	-0.253229	0.899246
V07553	NP_740664.1.1	Togaviridae	Rubella virus (RUBV)	Rubella virus	glycoprotein E1 [Rubella virus].	2.55789	2.5199	2.53889	0.434838	0.845811	2.51742	2.38195	2.44968	-0.562577	0.801356	2.38684	2.56855	2.47769	-0.249402	0.911191
V07929	NP_740722.1.1	Flaviviridae	Louping ill virus	Louping ill virus	putative enchored capsid (core) protein [Louping ill virus].	2.58391	2.56718	2.57555	0.844641	0.705628	2.5724	2.57396	2.57318	0.818174	0.714441	2.38576	2.38441	2.38509	-1.28476	0.565586
V07930	NP_740723.1.1	Flaviviridae	Louping ill virus	Louping ill virus	nonstructural protein NS1 [Louping ill virus].	2.31577	2.39247	2.35412	-1.03151	0.465765	1.9992	2.6822	2.3407	-1.12644	0.425735	NA	2.51751	2.51751	0.123818	0.930232
V07932	NP_740725.1.1	Flaviviridae	Louping ill virus	Louping ill virus	nonstructural protein NS2b [Louping ill virus].	2.44101	2.45862	2.44595	-0.468055	0.786982	2.33947	2.36224	2.31035	-1.64243	0.343	2.54325	2.47185	2.5426	0.368928	0.831326
V07933	NP_740726.1.1	Flaviviridae	Louping ill virus	Louping ill virus	nonstructural protein NS3 [Louping ill virus].	2.5406	2.50666	2.52363	0.264192	0.905949	2.61654	2.44121	2.52888	0.322847	0.885199	2.57323	2.58087	2.57705	0.861469	0.700044
V07934	NP_740727.1.1	Flaviviridae	Louping ill virus	Louping ill virus	nonstructural protein NS4a [Louping ill virus].	2.50311	2.43882	2.47096	-0.324663	0.884558	2.37037	2.42754	2.4141	-0.960349	0.667573	2.41343	2.71674	2.56509	0.727673	0.744859
V07935	NP_740728.1.1	Flaviviridae	Louping ill virus	Louping ill virus	nonstructural protein NS4b [Louping ill virus].	2.53004	2.53777	2.5339	0.33905	0.865384	2.51233	2.48972	2.50102	0.011437	0.995919	2.47441	2.58826	2.53134	0.313355	0.875499
V07936	NP_740729.1.1	Flaviviridae	Louping ill virus	Louping ill virus	nonstructural protein NS5; RNA-dependent RNA polymerase; methyltransferase component of capping enzyme [Louping ill virus].	2.42849	2.5552	2.49185	-0.0911352	0.96749	2.45859	2.44487	2.45173	-0.539658	0.80929	2.48291	2.57906	2.53099	0.346451	0.87687
V07937	NP_740729.1.2	Flaviviridae	Louping ill virus	Louping ill virus	nonstructural protein NS5; RNA-dependent RNA polymerase; methyltransferase component of capping enzyme [Louping ill virus].	2.54529	2.60799	2.57664	0.856849	0.701576	2.59913	2.47828	2.53871	0.432743	0.846545	2.48188	2.53108	2.50648	0.0724646	0.974147
V07938	NP_740729.1.3	Flaviviridae	Louping ill virus	Louping ill virus	nonstructural protein NS5; RNA-dependent RNA polymerase; methyltransferase component of capping enzyme [Louping ill virus].	2.48428	2.33041	2.44891	-0.510927	0.798365	2.42158	2.27213	2.34686	-1.08287	0.44385	2.62889	2.5864	2.65837	1.77066	0.428442
V08616	NP_757356.1.1	Flaviviridae	Hepatitis GB virus B	Hepatitis GB virus B	putative NS2 protein [Hepatitis GB virus B].	2.55914	2.42274	2.54966	0.430083	0.803896	NA	2.45553	2.45553	-0.222365	0.82403	2.6682	2.82702	2.80153	2.13212	0.131648
V08617	NP_757357.1.1	Flaviviridae	Hepatitis GB virus B	Hepatitis GB virus B	putative NS3 proteinase/ATPase/helicase [Hepatitis GB virus B].	2.55737	2.64891	2.60314	1.15311	0.606073	2.71444	2.54629	2.63036	1.45751	0.514519	2.53136	2.67974	2.60555	1.18013	0.597659
V08618	NP_757357.1.2	Flaviviridae	Hepatitis GB virus B	Hepatitis GB virus B	putative NS3 proteinase/ATPase/helicase [Hepatitis GB virus B].	2.46653	2.38219	2.42436	-0.65509	0.70527	2.31474	2.39584	2.35228	-1.47722	0.460145	2.34344	2.47047	2.40696	-0.930443	0.641773
V08619	NP_757358.1.1	Flaviviridae	Hepatitis GB virus B	Hepatitis GB virus B	putative NS4A protein [Hepatitis GB virus B].	2.23039	2.48383	2.42469	-0.532521	0.706509	2.2651	2.34305	2.36665	-0.94294	0.504926	2.4386	2.75356	2.59608	0.679389	0.630942
V08621	NP_757360.1.1	Flaviviridae	Hepatitis GB virus B	Hepatitis GB virus B	putative NS5A protein [Hepatitis GB virus B].	2.41471	NA	2.41471	-0.603104	0.669773	NA	2.51563	2.51563	0.156267	0.937722	2.21396	2.49647	2.4023	-0.846083	0.625206
V08622	NP_757361.1.1	Flaviviridae	Hepatitis GB virus B	Hepatitis GB virus B	putative NS5B RNA-dependent RNA polymerase [Hepatitis GB virus B].	2.43484	2.55559	2.52122	0.237201	0.915519	2.46642	2.49051	2.47847	-0.240762	0.914256	2.4965	2.50274	2.49962	-0.00421965	0.998494
V08623	NP_757361.1.2	Flaviviridae	Hepatitis GB virus B	Hepatitis GB virus B	putative NS5B RNA-dependent RNA polymerase [Hepatitis GB virus B].	2.51917	2.4415	2.51388	0.1552	0.944665	2.3367	2.31722	2.32362	-1.97195	0.37784	2.63059	2.59854	2.62505	1.39806	0.53182
V03659	NP_775306.1.1	Papillomaviridae	Betapapillomavirus 4	Human papillomavirus type 92	E7 [Human papillomavirus type 92].	2.45395	2.58007	2.51701	0.190169	0.932225	2.31769	2.38871	2.3532	-1.64126	0.462952	2.585	2.35307	2.51039	0.116152	0.958573
V03660	NP_775307.1.1	Papillomaviridae	Betapapillomavirus 4	Human papillomavirus type 92	E1 [Human papillomavirus type 92].	2.57183	2.53676	2.5543	0.607079	0.786011	2.57767	2.56106	2.56937	0.775557	0.728712	2.60454	2.53478	2.56966	0.77879	0.727626
V03663	NP_775309.1.1	Papillomaviridae	Betapapillomavirus 4	Human papillomavirus type 92	E4, partial [Human papillomavirus type 92].	2.30563	2.47878	2.3656	-1.34398	0.50159	2.50955	2.52063	2.53566	0.356611	0.858483	2.57675	2.69488	2.63582	1.35819	0.497079
V03665	NP_775311.1.1	Papillomaviridae	Betapapillomavirus 4	Human papillomavirus type 92	L1 [Human papillomavirus type 92].	2.74212	2.34888	2.5455	0.508667	0.820048	2.45718	2.57254	2.51486	0.166163	0.940763	2.3976	2.59162	2.49461	-0.0602425	0.978507
V07893	NP_775467.1.1	Flaviviridae	Kyasanur forest disease virus	Alkhumra hemorrhagic fever virus	anchored core protein C [Alkhumra hemorrhagic fever virus].	2.63218	2.69953	2.66586	1.85432	0.406948	2.42711	2.54774	2.48201	-0.201163	0.928317	2.51886	2.50865	2.48702	-0.145076	0.94827
V07895	NP_775470.1.1	Flaviviridae	Kyasanur forest disease virus	Alkhumra hemorrhagic fever virus	envelope protein [Alkhumra hemorrhagic fever virus].	2.50594	2.54698	2.52646	0.295812	0.894754	2.49766	2.54049	2.51907	0.21326	0.924019	2.56664	2.43708	2.50186	0.0207685	0.992589
V07896	NP_775471.1.1	Flaviviridae	Kyasanur forest disease virus	Alkhumra hemorrhagic fever virus	non-structural protein NS1 [Alkhumra hemorrhagic fever virus].	2.47141	2.40238	2.41758	-0.824239	0.680252	2.45303	2.52217	2.43939	-0.606065	0.761865	2.38995	2.47024	2.41854	-0.910798	0.683772
V07897	NP_775473.1.1	Flaviviridae	Kyasanur forest disease virus	Alkhumra hemorrhagic fever virus	non-structural protein NS2b [Alkhumra hemorrhagic fever virus].	2.45794	2.34429	2.40112	-0.856368	0.621007	2.44748	2.4179	2.39759	-0.886913	0.608609	2.75625	2.85632	2.79376	2.544	0.141892
V07899	NP_775474.1.2	Flaviviridae	Kyasanur forest disease virus	Alkhumra hemorrhagic fever virus	non-structural protein NS3 [Alkhumra hemorrhagic fever virus].	2.71945	2.44971	2.63482	1.16758	0.500245	2.66817	2.47936	2.57376	0.368817	0.712264	2.38003	2.47416	2.4509	-0.347203	0.806062
V07900	NP_775475.1.1	Flaviviridae	Kyasanur forest disease virus	Alkhumra hemorrhagic fever virus	non-structural protein NS4a [Alkhumra hemorrhagic fever virus].	2.62111	2.65746	2.60458	1.16924	0.601043	2.50617	2.57498	2.5709	0.792708	0.722957	2.60031	2.47078	2.51117	0.111699	0.955462
V07901	NP_775476.1.1	Flaviviridae	Kyasanur forest disease virus	Alkhumra hemorrhagic fever virus	2K protein [Alkhumra hemorrhagic fever virus].	2.42166	2.57993	2.50079	0.00888658	0.996829	2.53286	2.63268	2.58277	0.925398	0.678983	2.40125	2.43579	2.41852	-0.91093	0.683729
V07902	NP_775477.1.1	Flaviviridae	Kyasanur forest disease virus	Alkhumra hemorrhagic fever virus	non-structural protein NS4b [Alkhumra hemorrhagic fever virus].	2.58327	2.60339	2.61512	1.28712	0.564874	2.53476	2.52763	2.48722	-0.142916	0.949039	2.51572	2.50607	2.51828	0.20441	0.927163
V07903	NP_775478.1.1	Flaviviridae	Kyasanur forest disease virus	Alkhumra hemorrhagic fever virus	non-structural protein NS5 [Alkhumra hemorrhagic fever virus].	2.30843	2.30993	2.30918	-0.954098	0.340034	2.63724	2.17288	2.40506	-0.474712	0.634992	2.59074	2.61129	2.60101	0.505059	0.613518
V07904	NP_775478.1.2	Flaviviridae	Kyasanur forest disease virus	Alkhumra hemorrhagic fever virus	non-structural protein NS5 [Alkhumra hemorrhagic fever virus].	2.41799	2.68852	2.55325	0.595406	0.790029	2.37915	2.39054	2.38485	-1.28747	0.564769	2.36005	2.27671	2.31838	-2.03058	0.363824
V08217	NP_775503.1.1	Flaviviridae	Tick-borne encephalitis virus	Tick-borne encephalitis virus	envelope protein [Tick-borne encephalitis virus].	2.54664	2.43842	2.50773	0.0772661	0.969183	2.35325	2.42321	2.41298	-0.753607	0.663493	2.61926	2.53608	2.58444	0.731313	0.672862
V08218	NP_775504.1.1	Flaviviridae	Tick-borne encephalitis virus	Tick-borne encephalitis virus	non-structural protein NS1 [Tick-borne encephalitis virus].	2.38644	2.40008	2.39326	-0.924386	0.593553	2.57239	2.46933	2.52086	0.180642	0.916936	2.55597	2.37195	2.44157	-0.653292	0.770164
V08219	NP_775505.1.1	Flaviviridae	Tick-borne encephalitis virus	Tick-borne encephalitis virus	non-structural protein NS2a [Tick-borne encephalitis virus].	2.43809	2.64357	2.43603	-0.639658	0.749098	2.54968	2.43002	2.43373	-0.573914	0.740381	2.45321	2.56073	2.50697	0.0697196	0.972192
V08221	NP_775507.1.1	Flaviviridae	Tick-borne encephalitis virus	Tick-borne encephalitis virus	non-structural protein NS3 [Tick-borne encephalitis virus].	2.54849	2.59038	2.56944	0.776318	0.728456	2.31479	2.46791	2.39135	-1.21473	0.586963	2.39022	2.62178	2.506	0.0670723	0.976071
V08223	NP_775508.1.1	Flaviviridae	Tick-borne encephalitis virus	Tick-borne encephalitis virus	non-structural protein NS4a [Tick-borne encephalitis virus].	2.4268	2.41032	2.4188	-0.574136	0.684761	2.62953	2.42897	2.52925	0.253319	0.883721	2.51566	2.67669	2.59617	0.680036	0.630617
V08225	NP_775511.1.1	Flaviviridae	Tick-borne encephalitis virus	Tick-borne encephalitis virus	non-structural protein NS5 [Tick-borne encephalitis virus].	2.48652	2.49867	2.4926	-0.0827867	0.970466	2.59011	2.44372	2.51692	0.18914	0.932591	2.33604	2.63949	2.48777	-0.136751	0.951234
V08226	NP_775511.1.2	Flaviviridae	Tick-borne encephalitis virus	Tick-borne encephalitis virus	non-structural protein NS5 [Tick-borne encephalitis virus].	2.55043	2.39879	2.47461	-0.283836	0.898992	2.29977	2.22231	2.26104	-2.6717	0.232157	2.56281	2.45204	2.50743	0.0830191	0.970384
V08227	NP_775511.1.3	Flaviviridae	Tick-borne encephalitis virus	Tick-borne encephalitis virus	non-structural protein NS5 [Tick-borne encephalitis virus].	2.3062	2.54292	2.41213	-0.878729	0.660397	2.41479	2.5041	2.50415	0.0415366	0.98343	2.54109	2.36642	2.45375	-0.400499	0.817137
V08077	NP_775513.1.1	Flaviviridae	Powassan virus	Powassan virus	anchored core protein C [Powassan virus].	2.40046	2.6653	2.53288	0.367594	0.869422	2.41719	2.66136	2.53928	0.439146	0.844303	2.51262	2.53669	2.52465	0.275622	0.9019
V08079	NP_775522.1.1	Flaviviridae	Powassan virus	Powassan virus	2K protein [Powassan virus].	2.53033	2.50081	2.51557	0.174094	0.937941	2.45998	2.52255	2.49127	-0.0976585	0.965164	2.45282	2.40156	2.42719	-0.81404	0.715821
V07970	NP_775643.1.1	Flaviviridae	Montana myotis leukoencephalitis virus	Montana myotis leukoencephalitis virus	anchored core protein C [Montana myotis leukoencephalitis virus].	2.52852	2.44507	2.49936	-0.00644116	0.99743	2.41255	2.52747	2.47001	-0.299901	0.880804	2.39174	2.25766	2.30746	-2.15267	0.335696
V07972	NP_775646.1.1	Flaviviridae	Montana myotis leukoencephalitis virus	Montana myotis leukoencephalitis virus	non-structural protein NS1 [Montana myotis leukoencephalitis virus].	2.48964	2.5378	2.51372	0.0970106	0.945311	2.42256	2.6277	2.51289	0.111606	0.948623	2.62777	2.46881	2.54829	0.341479	0.809197
V07973	NP_775647.1.1	Flaviviridae	Montana myotis leukoencephalitis virus	Montana myotis leukoencephalitis virus	non-structural protein NS2a [Montana myotis leukoencephalitis virus].	2.37628	NA	2.37628	-0.874818	0.536187	2.49516	NA	2.49516	-0.0342017	0.980706	2.58428	2.6401	2.61219	0.793304	0.574831
V07975	NP_775649.1.1	Flaviviridae	Montana myotis leukoencephalitis virus	Montana myotis leukoencephalitis virus	non-structural protein NS3 [Montana myotis leukoencephalitis virus].	2.51604	2.38218	2.44911	-0.569014	0.799132	2.68998	2.45236	2.57117	0.795724	0.721947	2.62181	2.54842	2.58511	0.951582	0.670428
V07976	NP_775649.1.2	Flaviviridae	Montana myotis leukoencephalitis virus	Montana myotis leukoencephalitis virus	non-structural protein NS3 [Montana myotis leukoencephalitis virus].	2.49552	2.53429	2.51491	0.149066	0.940586	2.70636	2.40476	2.55556	0.555621	0.781158	2.48842	2.50103	2.52666	0.298121	0.893937
V07977	NP_775650.1.1	Flaviviridae	Montana myotis leukoencephalitis virus	Montana myotis leukoencephalitis virus	non-structural protein NS4a [Montana myotis leukoencephalitis virus].	2.46573	2.40473	2.41134	-0.991209	0.657562	2.54977	2.38997	2.4633	-0.367004	0.854404	2.74348	2.6089	2.70369	2.03689	0.308467
V07978	NP_775651.1.1	Flaviviridae	Montana myotis leukoencephalitis virus	Montana myotis leukoencephalitis virus	2K protein [Montana myotis leukoencephalitis virus].	2.46393	2.68253	2.57323	0.818741	0.714252	2.45923	2.60731	2.53327	0.37197	0.867881	2.59033	2.40914	2.49974	-0.00293496	0.998953
V07980	NP_775653.1.1	Flaviviridae	Montana myotis leukoencephalitis virus	Montana myotis leukoencephalitis virus	non-structural protein NS5 [Montana myotis leukoencephalitis virus].	2.6449	2.51081	2.57785	0.870403	0.697087	2.53883	2.43765	2.48824	-0.13148	0.953112	2.46675	2.3902	2.42848	-0.799645	0.720634
V07981	NP_775653.1.2	Flaviviridae	Montana myotis leukoencephalitis virus	Montana myotis leukoencephalitis virus	non-structural protein NS5 [Montana myotis leukoencephalitis virus].	2.44195	2.43348	2.43771	-0.696381	0.755473	2.44233	2.64372	2.62955	1.44842	0.517146	2.547	2.4285	2.52513	0.280907	0.900029
V07982	NP_775653.1.3	Flaviviridae	Montana myotis leukoencephalitis virus	Montana myotis leukoencephalitis virus	non-structural protein NS5 [Montana myotis leukoencephalitis virus].	2.5294	2.434	2.47304	-0.26963	0.892758	NA	2.6049	2.6049	0.741769	0.599924	2.33388	2.53014	2.42835	-0.801035	0.720168
V07967	NP_775654.1.1	Flaviviridae	Modoc virus	Modoc virus	2K protein [Modoc virus].	2.32865	2.51645	2.42255	-0.865929	0.698567	2.45525	2.57914	2.51719	0.192225	0.931494	2.57018	2.38006	2.47512	-0.278154	0.901003
V07813	NP_775663.1.1	Flaviviridae	Japanese encephalitis virus	Japanese encephalitis virus	anchored core protein C [Japanese encephalitis virus].	2.54632	2.46479	2.49982	-0.00180813	0.999279	2.46549	2.58153	2.54875	0.487508	0.807422	2.14945	2.62059	2.38502	-1.14976	0.565371
V07814	NP_775672.1.1	Flaviviridae	Japanese encephalitis virus	Japanese encephalitis virus	2K protein [Japanese encephalitis virus].	2.50682	2.6495	2.57816	0.873867	0.695941	2.53931	2.58188	2.56059	0.677463	0.761912	2.6786	2.47859	2.57859	0.878692	0.694347
V07581	NP_775680.1.1	Flaviviridae	Apoi virus	Apoi virus	envelope protein [Apoi virus].	2.34903	2.46468	2.40685	-1.04142	0.641404	2.54523	2.57699	2.56111	0.683251	0.75994	2.46328	2.46358	2.46343	-0.408855	0.854919
V07582	NP_775681.1.1	Flaviviridae	Apoi virus	Apoi virus	non-structural protein NS1 [Apoi virus].	2.30345	2.3375	2.32047	-0.897626	0.369385	2.52642	2.57566	2.57177	0.507462	0.719723	2.60346	2.7243	2.66388	0.819414	0.41255
V07583	NP_775682.1.1	Flaviviridae	Apoi virus	Apoi virus	non-structural protein NS2a [Apoi virus].	2.53624	NA	2.53624	0.181207	0.856205	NA	2.35142	2.35142	-0.742906	0.457538	2.44863	2.46929	2.42889	-0.502834	0.722172
V07584	NP_775683.1.1	Flaviviridae	Apoi virus	Apoi virus	non-structural protein NS2b [Apoi virus].	2.45317	2.25776	2.41586	-0.59496	0.673974	NA	2.52629	2.52629	0.13143	0.895436	2.67628	2.32694	2.50161	0.0139354	0.993581
V07585	NP_775684.1.1	Flaviviridae	Apoi virus	Apoi virus	non-structural protein NS3 [Apoi virus].	2.51253	2.45445	2.48349	-0.184626	0.934196	2.48825	2.39561	2.43405	-0.737366	0.741581	2.60503	2.54652	2.57578	0.847226	0.704769
V07586	NP_775684.1.2	Flaviviridae	Apoi virus	Apoi virus	non-structural protein NS3 [Apoi virus].	2.44097	2.6042	2.52258	0.225818	0.910103	2.56224	2.5132	2.53772	0.377225	0.850397	2.68147	2.35932	2.5204	0.203953	0.918775
V07587	NP_775685.1.1	Flaviviridae	Apoi virus	Apoi virus	non-structural protein NS4a [Apoi virus].	2.33807	2.53956	2.46024	-0.344318	0.842426	2.50882	2.38873	2.41661	-0.833926	0.676705	2.72685	2.43777	2.51799	0.155799	0.928326
V07588	NP_775686.1.1	Flaviviridae	Apoi virus	Apoi virus	2K protein [Apoi virus].	2.51084	2.6032	2.55654	0.565369	0.777419	2.74881	2.44554	2.4727	-0.273002	0.891425	2.80158	2.83684	2.81921	2.25715	0.110478
V07590	NP_775688.1.1	Flaviviridae	Apoi virus	Apoi virus	non-structural protein NS5; RNA-dependent RNA polymerase; methyltransferase component of capping enzyme [Apoi virus].	2.4687	2.32329	2.39599	-1.16283	0.603042	2.47314	2.38763	2.43038	-0.778336	0.727778	2.5879	2.50472	2.54631	0.517808	0.816871
V07591	NP_775688.1.2	Flaviviridae	Apoi virus	Apoi virus	non-structural protein NS5; RNA-dependent RNA polymerase; methyltransferase component of capping enzyme [Apoi virus].	2.60184	2.36659	2.48422	-0.157821	0.937104	2.51292	2.26953	2.36205	-1.37946	0.490363	2.70896	2.57378	2.64137	1.41368	0.479667
V07592	NP_775688.1.3	Flaviviridae	Apoi virus	Apoi virus	non-structural protein NS5; RNA-dependent RNA polymerase; methyltransferase component of capping enzyme [Apoi virus].	2.52082	2.4365	2.40841	-1.02403	0.646982	2.40259	2.53737	2.52542	0.284168	0.898874	2.78939	2.49601	2.6427	1.59543	0.475539
V08194	NP_776027.1.1	Flaviviridae	Tamana bat virus	Tamana bat virus	putative envelope protein [Tamana bat virus].	2.51175	2.40068	2.45622	-0.489524	0.826711	2.55179	2.43177	2.49178	-0.0918943	0.967219	2.4955	2.44948	2.47473	-0.282582	0.899435
V08195	NP_776028.1.1	Flaviviridae	Tamana bat virus	Tamana bat virus	putative non-structural protein NS1 [Tamana bat virus].	2.46291	2.62461	2.54376	0.378966	0.826809	2.54428	2.49024	2.51726	0.149456	0.931237	2.66062	2.57355	2.61708	1.01397	0.558267
V08196	NP_776029.1.1	Flaviviridae	Tamana bat virus	Tamana bat virus	putative non-structural protein NS2a [Tamana bat virus].	2.42894	2.62611	2.52753	0.307753	0.890532	2.56928	2.4934	2.53134	0.350411	0.875474	2.57105	2.53201	2.55153	0.576102	0.796684
V08198	NP_776031.1.1	Flaviviridae	Tamana bat virus	Tamana bat virus	putative non-structural protein NS3 [Tamana bat virus].	2.32998	2.5014	2.3882	-1.25001	0.576148	2.63357	2.47637	2.55497	0.614629	0.783416	2.45937	2.4267	2.44304	-0.636868	0.775785
V08199	NP_776031.1.2	Flaviviridae	Tamana bat virus	Tamana bat virus	putative non-structural protein NS3 [Tamana bat virus].	2.65096	2.62783	2.6394	0.985694	0.485808	2.4286	2.62676	2.52768	0.19575	0.889912	2.31351	2.27075	2.29213	-1.46985	0.298646
V08201	NP_776034.1.1	Flaviviridae	Tamana bat virus	Tamana bat virus	putative non-structural protein NS4b [Tamana bat virus].	2.48111	2.37634	2.51121	0.0970788	0.955303	2.61101	2.36342	2.44595	-0.468104	0.78696	2.33624	2.43387	2.38767	-1.12332	0.574347
V08202	NP_776035.1.1	Flaviviridae	Tamana bat virus	Tamana bat virus	putative non-structural protein NS5 [Tamana bat virus].	2.3295	2.47414	2.40182	-1.09763	0.623513	2.45878	2.31672	2.38775	-1.25501	0.574623	2.47347	2.6074	2.54043	0.452068	0.839783
V08203	NP_776035.1.2	Flaviviridae	Tamana bat virus	Tamana bat virus	putative non-structural protein NS5 [Tamana bat virus].	2.58658	2.4643	2.52544	0.284393	0.898794	2.61125	2.54116	2.5762	0.851981	0.70319	2.52669	2.41909	2.47289	-0.303105	0.892175
V08114	NP_776069.1.1	Flaviviridae	Rio Bravo virus	Rio Bravo virus	anchored core protein C [Rio Bravo virus].	2.64656	2.63259	2.63958	1.39577	0.485248	2.53683	2.59456	2.5657	0.734511	0.742546	2.52277	2.49836	2.51057	0.105652	0.95787
V08115	NP_776072.1.1	Flaviviridae	Rio Bravo virus	Rio Bravo virus	envelope protein [Rio Bravo virus].	2.60291	2.39679	2.49985	-0.0016733	0.999403	2.63672	2.46932	2.55302	0.592787	0.790931	2.45568	2.48509	2.47038	-0.331109	0.882282
V08116	NP_776073.1.1	Flaviviridae	Rio Bravo virus	Rio Bravo virus	non-structural protein NS1 [Rio Bravo virus].	2.41901	2.41017	2.41459	-0.739683	0.669338	2.37958	2.55627	2.40044	-0.995645	0.618609	2.6003	2.38968	2.53549	0.396771	0.859162
V08117	NP_776075.1.1	Flaviviridae	Rio Bravo virus	Rio Bravo virus	non-structural protein NS2b [Rio Bravo virus].	2.33683	2.3517	2.38526	-0.811338	0.566169	2.4772	2.59948	2.62165	1.0535	0.543029	2.34692	2.55766	2.43855	-0.687034	0.758652
V08118	NP_776076.1.1	Flaviviridae	Rio Bravo virus	Rio Bravo virus	non-structural protein NS3 [Rio Bravo virus].	2.48335	2.46901	2.47618	-0.266318	0.905195	2.65198	2.31084	2.48141	-0.207829	0.925948	2.29726	2.57477	2.43602	-0.715349	0.749034
V08119	NP_776076.1.2	Flaviviridae	Rio Bravo virus	Rio Bravo virus	non-structural protein NS3 [Rio Bravo virus].	2.49637	2.54677	2.52157	0.186765	0.914131	2.50614	2.52283	2.51449	0.125455	0.942259	2.52204	2.44143	2.48173	-0.182652	0.927233
V08120	NP_776077.1.1	Flaviviridae	Rio Bravo virus	Rio Bravo virus	non-structural protein NS4a [Rio Bravo virus].	2.66181	2.65992	2.66086	1.79852	0.421211	2.46576	2.53888	2.47063	-0.328311	0.88327	2.54139	2.69561	2.59399	1.05088	0.638378
V08122	NP_776080.1.1	Flaviviridae	Rio Bravo virus	Rio Bravo virus	non-structural protein NS5; RNA-dependent RNA polymerase; methyltransferase component of capping enzyme [Rio Bravo virus].	2.41074	2.42547	2.4181	-0.915616	0.682191	2.47384	2.41977	2.4468	-0.594763	0.79025	2.40769	2.54088	2.47428	-0.287518	0.897688
V08123	NP_776080.1.2	Flaviviridae	Rio Bravo virus	Rio Bravo virus	non-structural protein NS5; RNA-dependent RNA polymerase; methyltransferase component of capping enzyme [Rio Bravo virus].	2.45318	2.45966	2.45642	-0.487218	0.827514	2.65087	2.35926	2.50506	0.0565782	0.979814	2.44133	2.62683	2.53408	0.381018	0.864698
V08124	NP_776080.1.3	Flaviviridae	Rio Bravo virus	Rio Bravo virus	non-structural protein NS5; RNA-dependent RNA polymerase; methyltransferase component of capping enzyme [Rio Bravo virus].	2.4797	2.31917	2.4656	-0.384651	0.863421	2.65354	2.36455	2.45515	-0.448456	0.82258	2.53634	2.50259	2.52765	0.30916	0.890035
V08891	NP_777501.1.1	Flaviviridae	Classical swine fever virus	Classical swine fever virus	genome polyprotein [Peptidase_C74 (full); Peptidase_S31 (partial)]	2.43263	2.547	2.48982	-0.113843	0.959396	2.53086	2.57935	2.54337	0.484885	0.828328	2.39818	2.66265	2.48025	-0.220822	0.921333
V08783	NP_803202.1.1	Flaviviridae	Pegivirus A	GB virus C	putative E1 protein [GB virus C].	2.58411	2.53422	2.55916	0.591635	0.76737	2.61688	2.57443	2.56601	0.738011	0.741363	2.57498	2.38399	2.47949	-0.205144	0.918303
V08784	NP_803203.1.1	Flaviviridae	Pegivirus A	GB virus C	putative E2 protein [GB virus C].	2.46686	2.0488	2.3163	-1.83702	0.358352	2.46474	2.49504	2.44978	-0.502206	0.801735	2.36708	2.53672	2.45557	-0.496704	0.82421
V08786	NP_803205.1.1	Flaviviridae	Pegivirus A	GB virus C	NS3 proteinase/ATPase/helicase [GB virus C].	2.7056	2.5705	2.63805	1.54346	0.490032	2.47685	2.67174	2.5743	0.830688	0.710269	2.49366	2.53332	2.51349	0.150836	0.946219
V08787	NP_803205.1.2	Flaviviridae	Pegivirus A	GB virus C	NS3 proteinase/ATPase/helicase [GB virus C].	2.47653	2.45239	2.46446	-0.307811	0.858947	2.58204	2.48431	2.53317	0.287278	0.868267	2.29361	2.38783	2.34072	-1.3794	0.425803
V08788	NP_803206.1.1	Flaviviridae	Pegivirus A	GB virus C	putative NS4A protein [GB virus C].	2.27485	2.55125	2.41305	-0.972132	0.663743	2.43626	2.48551	2.42416	-0.847923	0.704537	2.62159	2.48654	2.52698	0.301637	0.892694
V08789	NP_803207.1.1	Flaviviridae	Pegivirus A	GB virus C	putative NS4B protein [GB virus C].	2.93722	2.53384	2.73553	1.17766	0.238931	2.30766	2.48587	2.39676	-0.516196	0.605717	2.4582	2.283	2.3706	-0.646996	0.517635
V08790	NP_803208.1.1	Flaviviridae	Pegivirus A	GB virus C	putative NS5A protein [GB virus C].	2.4859	2.51133	2.48919	-0.120861	0.956895	2.43915	2.55789	2.55505	0.615496	0.783118	2.54221	2.49215	2.52636	0.263581	0.89515
V05663	NP_817120.1.1	Anelloviridae	Torque teno virus 1	Torque teno virus 1	VP3 [Torque teno virus 1].	2.60547	2.15093	2.3782	-0.608999	0.542525	2.52006	2.18946	2.35476	-0.726192	0.467721	2.2134	2.09858	2.15599	-1.72007	0.0854196
V05664	NP_817121.1.1	Anelloviridae	Torque teno virus 1	Torque teno virus 1	VP2 [Torque teno virus 1].	2.48485	NA	2.48485	-0.107156	0.939601	2.20601	2.49512	2.46204	-0.379623	0.849457	NA	2.55595	2.55595	0.484515	0.779681
V05665	NP_817122.1.2	Anelloviridae	Torque teno virus 1	Torque teno virus 1	VP1 [Torque teno virus 1].	2.39329	2.54333	2.46831	-0.354328	0.874094	2.43558	2.51358	2.45584	-0.493687	0.825261	2.45039	2.67431	2.59616	1.07507	0.630668
V10045	NP_859038.1.1	Orthomyxoviridae	Influenza A virus	Influenza A virus (A/Hong Kong/1073/99(H9N2))	neuraminidase [Influenza A virus (A/Hong Kong/1073/99(H9N2))].	2.91336	2.77902	2.84619	3.46188	0.0834628	2.80811	2.74588	2.777	2.76998	0.166055	3.0227	2.79049	2.90659	4.06592	0.0420567
V10046	NP_859039.1.1	Orthomyxoviridae	Influenza A virus	Influenza A virus (A/Hong Kong/1073/99(H9N2))	polymerase Pb2 [Influenza A virus (A/Hong Kong/1073/99(H9N2))].	2.08488	NA	2.08488	-2.07561	0.0379296	NA	NA	NA	NA	NA	NA	NA	NA	NA	NA
V10047	NP_859039.1.2	Orthomyxoviridae	Influenza A virus	Influenza A virus (A/Hong Kong/1073/99(H9N2))	polymerase Pb2 [Influenza A virus (A/Hong Kong/1073/99(H9N2))].	2.60144	2.46161	2.53152	0.352447	0.874757	2.51958	2.63232	2.60341	1.15614	0.605128	2.56192	2.52569	2.5438	0.489721	0.826642
V10048	NP_859040.1.1	Orthomyxoviridae	Influenza A virus	Influenza A virus (A/Hong Kong/1073/99(H9N2))	polymerase Pb1 [Influenza A virus (A/Hong Kong/1073/99(H9N2))].	2.70651	2.39315	2.54983	0.557123	0.803243	2.49005	2.51141	2.50073	0.00814494	0.997094	2.45978	2.51021	2.48499	-0.167766	0.940193
V10049	NP_859040.1.2	Orthomyxoviridae	Influenza A virus	Influenza A virus (A/Hong Kong/1073/99(H9N2))	polymerase Pb1 [Influenza A virus (A/Hong Kong/1073/99(H9N2))].	2.56042	2.45879	2.5096	0.107383	0.961698	2.47954	2.58559	2.53256	0.364087	0.870657	2.43859	2.46282	2.4507	-0.551136	0.805314
V10050	NP_859041.1.1	Orthomyxoviridae	Influenza A virus	Influenza A virus (A/Hong Kong/1073/99(H9N2))	polymerase PA [Influenza A virus (A/Hong Kong/1073/99(H9N2))].	2.48261	2.50311	2.49286	-0.0798312	0.97152	2.47257	2.61936	2.54596	0.513869	0.81824	2.45471	2.34208	2.39839	-1.136	0.61143
V10051	NP_859041.1.2	Orthomyxoviridae	Influenza A virus	Influenza A virus (A/Hong Kong/1073/99(H9N2))	polymerase PA [Influenza A virus (A/Hong Kong/1073/99(H9N2))].	2.6309	2.65129	2.64109	1.41095	0.480515	2.42953	2.51565	2.47259	-0.306499	0.890975	2.42406	2.50114	2.4626	-0.373981	0.851668
V10428	NP_872273.1.1	Paramyxoviridae	Goose paramyxovirus SF02	Goose paramyxovirus SF02	nucleocapsid protein [Goose paramyxovirus SF02].	2.64493	2.48567	2.59184	0.795374	0.646084	2.80191	2.39654	2.61066	1.10658	0.580064	2.7081	2.49771	2.64989	1.49893	0.453577
V10430	NP_872275.1.1	Paramyxoviridae	Goose paramyxovirus SF02	Goose paramyxovirus SF02	matrix protein [Goose paramyxovirus SF02].	2.19118	2.37671	2.28394	-1.87112	0.280013	2.33077	2.20498	2.26788	-2.01023	0.245802	2.15183	2.01607	2.08395	-3.60308	0.0375035
V10431	NP_872276.1.1	Paramyxoviridae	Goose paramyxovirus SF02	Goose paramyxovirus SF02	fusion protein precursor [Goose paramyxovirus SF02].	2.36001	2.39562	2.37781	-1.36612	0.541234	2.32185	2.34169	2.33177	-1.8809	0.400255	2.34318	2.41641	2.37979	-1.34394	0.547821
V10433	NP_872277.1.2	Paramyxoviridae	Goose paramyxovirus SF02	Goose paramyxovirus SF02	hemagglutinin-neuraminidase [Goose paramyxovirus SF02].	2.55676	2.57192	2.56434	0.643414	0.747675	2.5329	2.48454	2.50872	0.0872055	0.965221	2.38177	2.54953	2.46565	-0.343462	0.863649
V10434	NP_872278.1.1	Paramyxoviridae	Goose paramyxovirus SF02	Goose paramyxovirus SF02	large polymerase protein [Goose paramyxovirus SF02].	2.50715	2.48514	2.49615	-0.0430832	0.984628	2.36766	2.50212	2.43489	-0.727951	0.744765	2.59232	2.35103	2.47167	-0.316709	0.887367
V10435	NP_872278.1.2	Paramyxoviridae	Goose paramyxovirus SF02	Goose paramyxovirus SF02	large polymerase protein [Goose paramyxovirus SF02].	2.37647	2.60655	2.49151	-0.0848766	0.966149	2.61649	2.4598	2.53814	0.381432	0.848748	2.67186	2.597	2.64969	1.6736	0.454185
V10436	NP_872278.1.3	Paramyxoviridae	Goose paramyxovirus SF02	Goose paramyxovirus SF02	large polymerase protein [Goose paramyxovirus SF02].	2.51016	2.55392	2.53204	0.358175	0.872739	2.64111	2.6092	2.62515	1.39927	0.531465	2.57432	2.51465	2.54449	0.497364	0.823981
V10437	NP_872278.1.4	Paramyxoviridae	Goose paramyxovirus SF02	Goose paramyxovirus SF02	large polymerase protein [Goose paramyxovirus SF02].	2.4756	2.57417	2.52489	0.278254	0.900968	2.5763	2.49682	2.53656	0.40873	0.854963	2.5316	2.53203	2.53181	0.355701	0.87361
V10438	NP_872278.1.5	Paramyxoviridae	Goose paramyxovirus SF02	Goose paramyxovirus SF02	large polymerase protein [Goose paramyxovirus SF02].	2.40285	2.59755	2.5002	0.00225395	0.999196	2.44895	2.42233	2.43564	-0.719532	0.747616	2.38037	2.4622	2.42129	-0.880054	0.693897
V10439	NP_872278.1.6	Paramyxoviridae	Goose paramyxovirus SF02	Goose paramyxovirus SF02	large polymerase protein [Goose paramyxovirus SF02].	2.42258	2.66791	2.54525	0.505875	0.821019	2.51405	2.61936	2.5667	0.745737	0.738754	2.50585	2.4127	2.45928	-0.455307	0.838651
V10440	NP_872278.1.7	Paramyxoviridae	Goose paramyxovirus SF02	Goose paramyxovirus SF02	large polymerase protein [Goose paramyxovirus SF02].	2.55427	2.34233	2.47692	-0.258057	0.908123	2.41685	2.48426	2.45433	-0.510564	0.819389	2.30246	2.45337	2.33939	-1.60606	0.421958
V08293	NP_872627.1.1	Flaviviridae	Yokose virus	Yokose virus	polyprotein [Flavi_capsid (full); Flavi_M (full)]	2.42541	2.48876	2.44916	-0.568444	0.799329	2.40488	2.31599	2.3241	-1.96657	0.379142	2.45886	2.52496	2.47362	-0.263844	0.895046
V08294	NP_872627.1.10	Flaviviridae	Yokose virus	Yokose virus	polyprotein [capping_2-OMTase_Flaviviridae (partial); Flavivirus_RdRp (partial)]	2.54096	2.47308	2.50702	0.0784754	0.972004	2.49175	2.49268	2.49221	-0.0870399	0.96895	2.60009	2.50711	2.5536	0.599272	0.788697
V08295	NP_872627.1.11	Flaviviridae	Yokose virus	Yokose virus	polyprotein [Flavivirus_RdRp (partial)]	2.53956	2.53717	2.53836	0.428922	0.847883	2.50296	2.57024	2.5366	0.409204	0.854797	2.65214	2.50035	2.57624	0.852416	0.703046
V08297	NP_872627.1.2	Flaviviridae	Yokose virus	Yokose virus	polyprotein [Flavi_M (partial); Flavi_E_C (full); flavi_E_stem (full); Flavi_NS1 (partial)]	2.53717	2.48487	2.51102	0.123231	0.95605	2.63362	2.59556	2.61459	1.28117	0.566675	2.57674	2.48636	2.53155	0.352718	0.874661
V08298	NP_872627.1.3	Flaviviridae	Yokose virus	Yokose virus	polyprotein [Flavi_E_C (full); flavi_E_stem (full); Flavi_NS1 (partial)]	2.55052	2.54471	2.54762	0.53237	0.811817	2.54871	2.58204	2.56537	0.73091	0.743764	2.58206	2.50076	2.54141	0.462986	0.835968
V08299	NP_872627.1.4	Flaviviridae	Yokose virus	Yokose virus	polyprotein [Flavi_NS1 (partial); Flavi_NS2B (partial)]	2.59522	2.59022	2.59272	1.03665	0.642931	2.5908	2.60854	2.59967	1.11435	0.618235	2.53561	2.47819	2.5069	0.0771538	0.972475
V08300	NP_872627.1.5	Flaviviridae	Yokose virus	Yokose virus	polyprotein [Flavi_NS1 (partial); Flavi_NS2B (full); Peptidase_S7 (full); Flavi_DEAD (partial)]	2.46863	2.64525	2.55694	0.636586	0.775882	2.3817	2.2551	2.3184	-2.0303	0.363889	2.33867	2.45245	2.39556	-1.16768	0.601528
V08301	NP_872627.1.6	Flaviviridae	Yokose virus	Yokose virus	polyprotein [Flavi_NS2B (partial); Peptidase_S7 (full); Flavi_DEAD (full); P-loop containing Nucleoside Triphosphate Hydrolases (full)]	2.59532	2.55749	2.5764	0.854185	0.702459	2.58678	2.60777	2.59728	1.0876	0.62669	2.55509	2.51264	2.53387	0.378643	0.865534
V08302	NP_872627.1.7	Flaviviridae	Yokose virus	Yokose virus	polyprotein [Flavi_DEAD (partial); P-loop containing Nucleoside Triphosphate Hydrolases (full)]	2.55631	2.4977	2.527	0.301916	0.892595	2.47208	2.57204	2.52206	0.246616	0.912179	2.54503	2.68036	2.6127	1.26	0.573103
V08303	NP_872627.1.8	Flaviviridae	Yokose virus	Yokose virus	polyprotein [capping_2-OMTase_Flaviviridae (partial)]	2.50035	2.53023	2.51529	0.170952	0.93906	2.58594	2.4653	2.52562	0.286415	0.898079	2.55414	2.50038	2.52726	0.304804	0.891574
V08304	NP_872627.1.9	Flaviviridae	Yokose virus	Yokose virus	polyprotein [capping_2-OMTase_Flaviviridae (full); Flavivirus_RdRp (partial)]	2.50493	2.54253	2.52373	0.265306	0.905554	2.57	2.41532	2.49266	-0.0820733	0.970721	2.55361	2.4748	2.5142	0.158809	0.943381
V08039	NP_878909.1.1	Flaviviridae	Omsk hemorrhagic fever virus	Omsk hemorrhagic fever virus	polyprotein [anchored core protein C (full); core protein C (full); PreM protein (full); matrix protein M (full); envelope protein (partial)]	2.43446	2.53196	2.48321	-0.187703	0.933101	2.55663	2.66923	2.61293	1.26264	0.572298	2.56971	2.63744	2.60358	1.15804	0.604535
V08040	NP_878909.1.10	Flaviviridae	Omsk hemorrhagic fever virus	Omsk hemorrhagic fever virus	polyprotein [RNA-dependent RNA polymerase (partial)]	2.39915	2.6768	2.53797	0.424558	0.849412	2.59466	2.45684	2.52575	0.287931	0.897542	2.66196	2.57975	2.62085	1.35117	0.545668
V08041	NP_878909.1.11	Flaviviridae	Omsk hemorrhagic fever virus	Omsk hemorrhagic fever virus	polyprotein [RNA-dependent RNA polymerase (partial)]	2.65492	2.41251	2.53372	0.37697	0.866122	2.44483	2.33865	2.36641	-1.49361	0.504158	2.39042	2.49755	2.44398	-0.626309	0.779405
V08044	NP_878909.1.4	Flaviviridae	Omsk hemorrhagic fever virus	Omsk hemorrhagic fever virus	polyprotein [non-structural protein NS1 (partial); non-structural protein NS2a (full); non-structural protein NS2b (partial)]	2.55495	2.61719	2.60258	1.14685	0.608031	2.58029	2.4887	2.53449	0.344921	0.863076	2.3979	2.37751	2.39341	-1.19173	0.594063
V08045	NP_878909.1.5	Flaviviridae	Omsk hemorrhagic fever virus	Omsk hemorrhagic fever virus	polyprotein [non-structural protein NS2a (partial); non-structural protein NS2b (full); non-structural protein NS3 (partial)]	2.25508	2.62759	2.44133	-0.655901	0.769271	2.43433	2.36343	2.39651	-1.15707	0.604837	2.534	2.49754	2.51577	0.176328	0.937147
V08046	NP_878909.1.6	Flaviviridae	Omsk hemorrhagic fever virus	Omsk hemorrhagic fever virus	polyprotein [non-structural protein NS2b (partial); non-structural protein NS3 (partial)]	2.33945	2.59406	2.46675	-0.371715	0.867971	2.63267	2.44836	2.54051	0.452971	0.839467	2.53368	2.53402	2.53385	0.378505	0.865582
V08047	NP_878909.1.7	Flaviviridae	Omsk hemorrhagic fever virus	Omsk hemorrhagic fever virus	polyprotein [non-structural protein NS3 (partial); non-structural protein NS4a (full); 2K protein (full); non-structural protein NS4b (partial)]	2.25732	2.60356	2.43044	-0.777654	0.728007	2.31215	2.2813	2.29672	-2.27272	0.309444	2.49945	2.31376	2.40661	-1.04418	0.64052
V08049	NP_878909.1.9	Flaviviridae	Omsk hemorrhagic fever virus	Omsk hemorrhagic fever virus	polyprotein [non-structural protein NS4b (partial); RNA-dependent RNA polymerase (partial)]	2.61712	2.53902	2.5998	1.11576	0.61779	2.50238	2.5911	2.54674	0.522553	0.815223	2.65075	2.64698	2.64886	1.66433	0.456689
V09048	NP_899210.1.1	Arenaviridae	Guanarito mammarenavirus (isolate Human/Venezuela/NH-95551/1990)	Guanarito mammarenavirus (isolate Human/Venezuela/NH-95551/1990)	glycoprotein precursor [Guanarito mammarenavirus].	2.46654	2.38972	2.42813	-0.718711	0.719329	2.53517	2.60515	2.54214	0.421385	0.833127	2.32384	2.43299	2.37842	-1.21585	0.543239
V09049	NP_899211.1.1	Arenaviridae	Guanarito mammarenavirus (isolate Human/Venezuela/NH-95551/1990)	Guanarito mammarenavirus (isolate Human/Venezuela/NH-95551/1990)	nucleocapsid protein [Guanarito mammarenavirus].	2.25841	2.39009	2.32425	-1.75751	0.379535	2.52152	2.43201	2.47676	-0.201222	0.907513	2.68713	2.50046	2.5938	0.937957	0.639085
V09130	NP_899212.1.1	Arenaviridae	Machupo virus	Machupo virus	glycoprotein precursor [Machupo mammarenavirus].	2.53666	2.50738	2.52588	0.289307	0.897055	2.35008	2.50598	2.46605	-0.379533	0.865221	2.5334	2.49825	2.51582	0.137043	0.936936
V09131	NP_899213.1.1	Arenaviridae	Machupo virus	Machupo virus	nucleocapsid protein [Machupo mammarenavirus].	2.52954	2.51173	2.52063	0.230683	0.917832	2.51519	2.70642	2.6108	1.23882	0.579568	2.5095	2.42062	2.46506	-0.390653	0.861311
V09132	NP_899214.1.1	Arenaviridae	Machupo virus	Machupo virus	Z protein [Machupo mammarenavirus].	2.40425	2.54639	2.47681	-0.23191	0.907688	2.3055	2.65196	2.42912	-0.792449	0.723044	2.52033	2.48489	2.51172	0.131033	0.953271
V09133	NP_899215.1.1	Arenaviridae	Machupo virus	Machupo virus	L protein [Machupo mammarenavirus].	2.66366	2.59778	2.63072	1.46147	0.513376	2.33415	2.44214	2.41043	-1.00145	0.654253	2.35186	2.35882	2.34675	-1.71338	0.443531
V09134	NP_899215.1.2	Arenaviridae	Machupo virus	Machupo virus	L protein [Machupo mammarenavirus].	2.63688	2.43313	2.53501	0.391384	0.861054	2.4902	2.55399	2.5221	0.247062	0.912021	2.43067	2.52105	2.47586	-0.269925	0.903917
V09135	NP_899215.1.3	Arenaviridae	Machupo virus	Machupo virus	L protein [Machupo mammarenavirus].	2.56789	2.52604	2.54696	0.525073	0.814348	2.52963	2.55288	2.54125	0.461242	0.836577	2.52512	2.45605	2.49059	-0.105259	0.962455
V09136	NP_899215.1.4	Arenaviridae	Machupo virus	Machupo virus	L protein [Machupo mammarenavirus].	2.56437	2.38694	2.47565	-0.272222	0.903104	2.46544	2.53802	2.50173	0.019378	0.993086	2.53874	2.31416	2.42645	-0.822273	0.713073
V09137	NP_899215.1.5	Arenaviridae	Machupo virus	Machupo virus	L protein [Machupo mammarenavirus].	2.52555	2.4036	2.46457	-0.396108	0.859394	2.42725	2.42826	2.42775	-0.807741	0.717926	2.47856	2.49339	2.48062	-0.216711	0.922793
V09138	NP_899215.1.6	Arenaviridae	Machupo virus	Machupo virus	L protein [Machupo mammarenavirus].	2.60941	2.6025	2.60596	1.18465	0.596258	2.59428	2.62539	2.60984	1.22802	0.582878	2.50697	2.55133	2.52915	0.325868	0.884133
V09139	NP_899215.1.7	Arenaviridae	Machupo virus	Machupo virus	L protein [Machupo mammarenavirus].	2.40164	2.7446	2.39772	-0.885806	0.609057	2.69212	2.24639	2.43852	-0.532418	0.758545	2.53395	2.57557	2.56367	0.450199	0.750228
V09068	NP_899216.1.1	Arenaviridae	Junin mammarenavirus	Junin mammarenavirus	Z protein [Junin mammarenavirus].	2.45974	2.58942	2.49036	-0.0835177	0.961542	2.44334	2.47902	2.44663	-0.533737	0.78957	2.38157	2.58814	2.51583	0.176976	0.936916
V09069	NP_899217.1.1	Arenaviridae	Junin mammarenavirus	Junin mammarenavirus	L protein [Junin mammarenavirus].	2.10387	2.84298	2.35024	-1.29695	0.453983	NA	2.30734	2.30734	-1.36233	0.335389	NA	NA	NA	NA	NA
V09070	NP_899217.1.2	Arenaviridae	Junin mammarenavirus	Junin mammarenavirus	L protein [Junin mammarenavirus].	2.4881	2.49213	2.49011	-0.0988638	0.960575	2.63436	2.30365	2.469	-0.309951	0.876841	2.77548	2.49625	2.63586	1.35862	0.496943
V09071	NP_899217.1.3	Arenaviridae	Junin mammarenavirus	Junin mammarenavirus	L protein [Junin mammarenavirus].	2.45091	2.39297	2.44055	-0.664646	0.766284	2.43259	2.61435	2.55839	0.583919	0.770318	2.44096	2.51342	2.43695	-0.70492	0.752572
V09072	NP_899217.1.4	Arenaviridae	Junin mammarenavirus	Junin mammarenavirus	L protein [Junin mammarenavirus].	2.44751	2.35615	2.40183	-1.09757	0.623534	2.48942	2.42273	2.45868	-0.461964	0.836325	2.47298	2.512	2.49249	-0.0839347	0.970057
V09073	NP_899217.1.5	Arenaviridae	Junin mammarenavirus	Junin mammarenavirus	L protein [Junin mammarenavirus].	2.5221	2.45197	2.48703	-0.144994	0.948299	2.34278	2.60677	2.49323	-0.0756621	0.973007	2.35169	2.55423	2.45296	-0.525934	0.81405
V09074	NP_899217.1.6	Arenaviridae	Junin mammarenavirus	Junin mammarenavirus	L protein [Junin mammarenavirus].	2.60519	2.49742	2.5513	0.573585	0.797553	2.47524	2.43582	2.45891	-0.459448	0.837204	2.57926	2.44966	2.51446	0.161663	0.942365
V09075	NP_899217.1.7	Arenaviridae	Junin mammarenavirus	Junin mammarenavirus	L protein [Junin mammarenavirus].	2.58666	2.44154	2.5141	0.140984	0.943802	2.44269	2.50504	2.47386	-0.261356	0.89603	2.57024	2.54986	2.56005	0.600483	0.763993
V09076	NP_899218.1.1	Arenaviridae	Junin mammarenavirus	Junin mammarenavirus	glycoprotein precursor [Junin mammarenavirus].	2.37116	2.30249	2.39191	-0.936098	0.588882	2.24268	2.4681	2.43042	-0.602595	0.727909	2.39692	2.87244	2.63468	1.16637	0.500692
V09077	NP_899219.1.1	Arenaviridae	Junin mammarenavirus	Junin mammarenavirus	nucleocapsid protein [Junin mammarenavirus].	2.53659	2.62711	2.58185	0.915072	0.682369	2.56385	2.53841	2.55113	0.571655	0.79822	2.56414	2.39942	2.48178	-0.203662	0.927429
V09050	NP_899220.1.1	Arenaviridae	Guanarito mammarenavirus (isolate Human/Venezuela/NH-95551/1990)	Guanarito mammarenavirus (isolate Human/Venezuela/NH-95551/1990)	Z protein [Guanarito mammarenavirus].	2.45937	2.63545	2.54741	0.335241	0.812617	2.65564	2.497	2.57632	0.53964	0.702771	2.29611	2.37849	2.3373	-1.15048	0.415924
V09051	NP_899221.1.1	Arenaviridae	Guanarito mammarenavirus (isolate Human/Venezuela/NH-95551/1990)	Guanarito mammarenavirus (isolate Human/Venezuela/NH-95551/1990)	L protein [Guanarito mammarenavirus].	2.61754	2.34351	2.48052	-0.217747	0.922425	2.77088	2.57937	2.63427	1.50117	0.502001	2.55931	2.56653	2.56292	0.703464	0.753066
V09052	NP_899221.1.2	Arenaviridae	Guanarito mammarenavirus (isolate Human/Venezuela/NH-95551/1990)	Guanarito mammarenavirus (isolate Human/Venezuela/NH-95551/1990)	L protein [Guanarito mammarenavirus].	2.51971	2.51643	2.51807	0.202031	0.928008	2.65995	2.4832	2.57158	0.800246	0.720433	2.51062	2.51799	2.51431	0.159978	0.942965
V09053	NP_899221.1.3	Arenaviridae	Guanarito mammarenavirus (isolate Human/Venezuela/NH-95551/1990)	Guanarito mammarenavirus (isolate Human/Venezuela/NH-95551/1990)	L protein [Guanarito mammarenavirus].	2.49845	2.52457	2.51151	0.128687	0.954106	2.42745	2.26434	2.31699	-2.04607	0.360175	2.60438	2.54968	2.57703	0.861235	0.700122
V09054	NP_899221.1.4	Arenaviridae	Guanarito mammarenavirus (isolate Human/Venezuela/NH-95551/1990)	Guanarito mammarenavirus (isolate Human/Venezuela/NH-95551/1990)	L protein [Guanarito mammarenavirus].	2.53871	2.56839	2.55355	0.598749	0.788877	2.5552	2.59351	2.57435	0.831287	0.710069	2.51804	2.50932	2.51368	0.15295	0.945466
V09055	NP_899221.1.5	Arenaviridae	Guanarito mammarenavirus (isolate Human/Venezuela/NH-95551/1990)	Guanarito mammarenavirus (isolate Human/Venezuela/NH-95551/1990)	L protein [Guanarito mammarenavirus].	2.50691	2.59649	2.5517	0.578035	0.796017	2.46924	2.50775	2.47964	-0.227582	0.918933	2.4293	2.5464	2.48785	-0.135869	0.951548
V09056	NP_899221.1.6	Arenaviridae	Guanarito mammarenavirus (isolate Human/Venezuela/NH-95551/1990)	Guanarito mammarenavirus (isolate Human/Venezuela/NH-95551/1990)	L protein [Guanarito mammarenavirus].	2.65806	2.54363	2.60084	1.12746	0.614111	2.69799	2.53672	2.61736	1.31212	0.55734	2.5306	2.31084	2.42072	-0.886414	0.691798
V09057	NP_899221.1.7	Arenaviridae	Guanarito mammarenavirus (isolate Human/Venezuela/NH-95551/1990)	Guanarito mammarenavirus (isolate Human/Venezuela/NH-95551/1990)	L protein [Guanarito mammarenavirus].	2.58159	2.33103	2.45631	-0.488448	0.827086	2.59843	2.6695	2.63758	1.53819	0.491517	2.55321	2.55361	2.54623	0.516916	0.817181
V10453	NP_899654.1.1	Paramyxoviridae	Fer-de-Lance paramyxovirus	Fer-de-Lance paramyxovirus	nucleocapsid protein N [Fer-de-Lance paramyxovirus].	2.41039	2.57639	2.49339	-0.0739259	0.973626	2.54597	2.50051	2.52324	0.259824	0.907496	2.57033	2.50982	2.56144	0.686946	0.758682
V10455	NP_899656.1.1	Paramyxoviridae	Fer-de-Lance paramyxovirus	Fer-de-Lance paramyxovirus	phosphoprotein P [Fer-de-Lance paramyxovirus].	2.40717	2.53635	2.44444	-0.621126	0.781184	2.52357	2.43711	2.47679	-0.259495	0.907613	2.4521	2.47322	2.45976	-0.449855	0.840557
V10457	NP_899658.1.1	Paramyxoviridae	Fer-de-Lance paramyxovirus	Fer-de-Lance paramyxovirus	matrix protein M [Fer-de-Lance paramyxovirus].	2.57858	2.54057	2.55957	0.595747	0.7658	2.54445	2.46076	2.50261	0.0291445	0.989601	2.5176	2.56728	2.54244	0.424358	0.831967
V10458	NP_899659.1.1	Paramyxoviridae	Fer-de-Lance paramyxovirus	Fer-de-Lance paramyxovirus	fusion protein F [Fer-de-Lance paramyxovirus].	2.46451	2.4002	2.4318	-0.762482	0.733109	2.4018	2.64138	2.51277	0.142792	0.949083	2.57087	2.58265	2.618	1.31924	0.555203
V10459	NP_899660.1.1	Paramyxoviridae	Fer-de-Lance paramyxovirus	Fer-de-Lance paramyxovirus	hemagglutinin-neuraminidase protein HN [Fer-de-Lance paramyxovirus].	2.84298	2.5429	2.69294	1.92944	0.334684	2.61344	2.80876	2.7111	2.36016	0.291198	2.49059	2.70277	2.59668	1.08093	0.628808
V10461	NP_899661.1.2	Paramyxoviridae	Fer-de-Lance paramyxovirus	Fer-de-Lance paramyxovirus	large putative polymerase L [Fer-de-Lance paramyxovirus].	2.40482	2.38555	2.39518	-1.04816	0.600224	2.62443	2.45884	2.54163	0.416332	0.8351	2.67442	2.44391	2.55916	0.591637	0.767369
V10462	NP_899661.1.3	Paramyxoviridae	Fer-de-Lance paramyxovirus	Fer-de-Lance paramyxovirus	large putative polymerase L [Fer-de-Lance paramyxovirus].	2.40694	2.43168	2.41931	-0.902183	0.686604	2.44784	2.26191	2.35488	-1.62251	0.468078	2.633	2.56585	2.59942	1.11159	0.619107
V10463	NP_899661.1.4	Paramyxoviridae	Fer-de-Lance paramyxovirus	Fer-de-Lance paramyxovirus	large putative polymerase L [Fer-de-Lance paramyxovirus].	2.46628	2.60396	2.53512	0.392648	0.86061	2.57366	2.36337	2.43926	-0.679107	0.761352	2.53653	2.54029	2.53841	0.429396	0.847717
V10464	NP_899661.1.5	Paramyxoviridae	Fer-de-Lance paramyxovirus	Fer-de-Lance paramyxovirus	large putative polymerase L [Fer-de-Lance paramyxovirus].	2.32927	2.43517	2.36018	-1.56328	0.484476	2.4737	2.3529	2.4133	-0.613081	0.664642	2.41095	2.51267	2.45197	-0.537011	0.810207
V10465	NP_899661.1.6	Paramyxoviridae	Fer-de-Lance paramyxovirus	Fer-de-Lance paramyxovirus	large putative polymerase L [Fer-de-Lance paramyxovirus].	2.65316	2.34172	2.49744	-0.0286132	0.98979	2.48269	2.39261	2.43765	-0.697095	0.75523	2.2994	2.43214	2.36577	-1.50074	0.502123
V10466	NP_899661.1.7	Paramyxoviridae	Fer-de-Lance paramyxovirus	Fer-de-Lance paramyxovirus	large putative polymerase L [Fer-de-Lance paramyxovirus].	2.58356	2.40172	2.49264	-0.0823329	0.970628	2.50993	2.54713	2.52853	0.318972	0.886568	2.50414	2.45226	2.4782	-0.243708	0.913211
V03666	NP_932319.1.1	Papillomaviridae	Betapapillomavirus 5	Human papillomavirus type 96	E6 [Human papillomavirus type 96].	2.41209	2.26789	2.33999	-0.800059	0.423677	NA	NA	NA	NA	NA	NA	NA	NA	NA	NA
V03667	NP_932320.1.1	Papillomaviridae	Betapapillomavirus 5	Human papillomavirus type 96	E7 [Human papillomavirus type 96].	2.55646	2.66423	2.61035	1.23371	0.581131	2.45268	2.69077	2.58001	0.894523	0.689125	2.51703	2.43321	2.47512	-0.278165	0.900999
V03668	NP_932321.1.1	Papillomaviridae	Betapapillomavirus 5	Human papillomavirus type 96	E1 [Human papillomavirus type 96].	2.44214	NA	2.44214	-0.289289	0.77236	NA	NA	NA	NA	NA	NA	NA	NA	NA	NA
V03669	NP_932321.1.2	Papillomaviridae	Betapapillomavirus 5	Human papillomavirus type 96	E1 [Human papillomavirus type 96].	2.45984	2.50572	2.48103	-0.164244	0.924453	2.44159	2.28959	2.38164	-1.3233	0.553985	2.52723	2.30733	2.40068	-1.11044	0.61947
V03672	NP_932324.1.1	Papillomaviridae	Betapapillomavirus 5	Human papillomavirus type 96	L2 [Human papillomavirus type 96].	2.52345	2.51748	2.52046	0.228784	0.918506	2.5748	2.51525	2.54503	0.503408	0.821877	2.62009	2.53564	2.57786	0.870512	0.697051
V03673	NP_932325.1.1	Papillomaviridae	Betapapillomavirus 5	Human papillomavirus type 96	L1 [Human papillomavirus type 96].	2.50126	2.34962	2.42544	-0.745614	0.709292	2.58421	2.40121	2.48416	-0.158436	0.936859	2.38553	2.47989	2.43271	-0.672912	0.736527
V07850	NP_937773.1.1	Flaviviridae	Kamiti River virus	Kamiti River virus	envelope protein [Kamiti River virus].	2.59859	2.64935	2.62397	1.38603	0.535357	2.45684	2.50661	2.48173	-0.204288	0.927206	2.56622	2.58701	2.57661	0.856575	0.701666
V07852	NP_937777.1.2	Flaviviridae	Kamiti River virus	Kamiti River virus	NS3 protein [Kamiti River virus].	2.51428	2.51427	2.51745	0.174519	0.930465	2.54837	2.60869	2.56249	0.624896	0.7547	2.46628	2.65554	2.56091	0.609102	0.760708
V09391	NP_941974.1.1	Bunyaviridae	Sin Nombre virus	Sin Nombre virus	glycoprotein precursor [Sin Nombre hantavirus].	2.49315	2.37637	2.43476	-0.729375	0.744283	2.35463	2.46142	2.43254	-0.754271	0.735875	2.45516	2.60053	2.52785	0.311333	0.889266
V09392	NP_941974.1.2	Bunyaviridae	Sin Nombre virus	Sin Nombre virus	glycoprotein precursor [Sin Nombre hantavirus].	2.45228	2.39625	2.42427	-0.84673	0.704934	2.50056	2.43024	2.43723	-0.701838	0.753618	2.47025	2.52284	2.49655	-0.0386217	0.98622
V09393	NP_941974.1.3	Bunyaviridae	Sin Nombre virus	Sin Nombre virus	glycoprotein precursor [Sin Nombre hantavirus].	2.49157	2.42134	2.45646	-0.486832	0.827649	2.63327	2.30809	2.47068	-0.327776	0.883459	2.46273	2.60336	2.53304	0.369433	0.868774
V09394	NP_941975.1.1	Bunyaviridae	Sin Nombre virus	Sin Nombre virus	nucleocapsid protein [Sin Nombre hantavirus].	2.46739	2.62768	2.54753	0.475334	0.812139	2.5821	2.67215	2.62712	1.2712	0.525036	2.47116	2.4874	2.47928	-0.207216	0.91748
V09395	NP_941976.1.1	Bunyaviridae	Sin Nombre virus	Sin Nombre virus	viral RNA polymerase (L protein) [Sin Nombre hantavirus].	2.56801	2.64353	2.60577	1.18254	0.596912	2.52998	2.61876	2.59578	1.07082	0.632021	2.44848	2.55501	2.4894	-0.118465	0.957748
V09396	NP_941976.1.2	Bunyaviridae	Sin Nombre virus	Sin Nombre virus	viral RNA polymerase (L protein) [Sin Nombre hantavirus].	2.508	2.41663	2.46232	-0.421302	0.850554	2.55432	2.47058	2.51245	0.139173	0.950372	2.5357	2.59734	2.56652	0.743715	0.739437
V09397	NP_941976.1.3	Bunyaviridae	Sin Nombre virus	Sin Nombre virus	viral RNA polymerase (L protein) [Sin Nombre hantavirus].	2.47299	2.40643	2.43971	-0.674035	0.763081	2.56607	2.48773	2.5269	0.300711	0.893022	2.66858	2.48129	2.57494	0.83784	0.707888
V09398	NP_941976.1.4	Bunyaviridae	Sin Nombre virus	Sin Nombre virus	viral RNA polymerase (L protein) [Sin Nombre hantavirus].	2.46837	2.49564	2.48201	-0.201162	0.928317	2.47243	2.42553	2.44898	-0.57045	0.798636	2.40408	2.53084	2.46746	-0.363814	0.870753
V09399	NP_941976.1.5	Bunyaviridae	Sin Nombre virus	Sin Nombre virus	viral RNA polymerase (L protein) [Sin Nombre hantavirus].	2.41368	2.54525	2.47947	-0.229587	0.918221	2.70013	2.43478	2.56746	0.754189	0.735903	2.55105	2.45426	2.50265	0.0296679	0.989414
V09400	NP_941976.1.6	Bunyaviridae	Sin Nombre virus	Sin Nombre virus	viral RNA polymerase (L protein) [Sin Nombre hantavirus].	2.55706	2.47885	2.51795	0.200722	0.928473	2.4843	2.44402	2.46416	-0.400716	0.857776	2.52857	2.55166	2.54012	0.44852	0.841024
V09401	NP_941976.1.7	Bunyaviridae	Sin Nombre virus	Sin Nombre virus	viral RNA polymerase (L protein) [Sin Nombre hantavirus].	2.59189	2.57264	2.58226	0.919707	0.680848	2.38045	2.58009	2.50347	0.0387596	0.98617	2.43615	2.59356	2.5049	0.0547481	0.980466
V09336	NP_941978.1.1	Bunyaviridae	Hantaan virus	Hantaan virus	hypothetical protein HTNVsMgp1 [Hantaan hantavirus].	2.50963	2.45019	2.55739	0.405828	0.77414	2.46242	2.76803	2.56429	0.556778	0.747865	2.73758	NA	2.73758	1.1879	0.234871
V09337	NP_941978.1.2	Bunyaviridae	Hantaan virus	Hantaan virus	hypothetical protein HTNVsMgp1 [Hantaan hantavirus].	2.53914	NA	2.53914	0.437585	0.84485	NA	2.40468	2.40468	-0.953226	0.633638	2.38021	2.50895	2.47677	-0.232337	0.907519
V09338	NP_941978.1.3	Bunyaviridae	Hantaan virus	Hantaan virus	hypothetical protein HTNVsMgp1 [Hantaan hantavirus].	2.42708	2.36991	2.3985	-1.13486	0.611787	2.58335	2.43752	2.51044	0.11669	0.958381	2.46566	2.51598	2.50426	0.0476333	0.983005
V09414	NP_942124.1.1	Bunyaviridae	Tula virus	Tula virus	RNA polymerase (L protein) [Tula hantavirus].	2.07717	2.29188	2.16501	-2.36871	0.0939475	2.08083	2.36763	2.33628	-1.15767	0.413015	2.66062	2.53406	2.59734	0.688288	0.626476
V09415	NP_942124.1.2	Bunyaviridae	Tula virus	Tula virus	RNA polymerase (L protein) [Tula hantavirus].	2.30578	2.63282	2.51854	0.207245	0.926156	2.35688	2.56604	2.47756	-0.250876	0.910669	2.50942	2.51114	2.53764	0.42078	0.850737
V09416	NP_942124.1.3	Bunyaviridae	Tula virus	Tula virus	RNA polymerase (L protein) [Tula hantavirus].	2.45576	2.48053	2.46814	-0.35616	0.873449	2.62063	2.21074	2.41569	-0.942662	0.673338	2.36311	2.37062	2.36687	-1.48849	0.505619
V09417	NP_942124.1.4	Bunyaviridae	Tula virus	Tula virus	RNA polymerase (L protein) [Tula hantavirus].	2.57916	2.70698	2.64307	1.59953	0.474404	2.48023	2.59444	2.53734	0.417445	0.851906	2.5427	2.53024	2.53647	0.40775	0.855307
V09418	NP_942124.1.5	Bunyaviridae	Tula virus	Tula virus	RNA polymerase (L protein) [Tula hantavirus].	2.46273	2.46198	2.46235	-0.420889	0.850698	2.51752	2.42293	2.47023	-0.332888	0.881654	2.25625	2.52273	2.38949	-1.23554	0.580573
V09419	NP_942124.1.6	Bunyaviridae	Tula virus	Tula virus	RNA polymerase (L protein) [Tula hantavirus].	2.52696	2.42065	2.47381	-0.292866	0.895796	2.35682	2.54378	2.4503	-0.55567	0.803745	2.55509	2.51555	2.53532	0.394871	0.859829
V09420	NP_942124.1.7	Bunyaviridae	Tula virus	Tula virus	RNA polymerase (L protein) [Tula hantavirus].	2.50669	2.25141	2.40361	-0.834803	0.629825	2.68213	2.3214	2.47056	-0.294366	0.882988	2.54025	2.50842	2.52964	0.256704	0.882179
V09325	NP_942553.1.1	Bunyaviridae	Dobrava-Belgrade virus	Dobrava-Belgrade virus	nucleocapsid protein [Dobrava-Belgrade hantavirus].	2.48571	2.41894	2.41995	-0.894939	0.688988	2.59872	2.53296	2.56584	0.73607	0.742019	2.3597	2.46443	2.41207	-0.983115	0.660182
V09326	NP_942554.1.1	Bunyaviridae	Dobrava-Belgrade virus	Dobrava-Belgrade virus	glycoprotein precursor (G1-G2) [Dobrava-Belgrade hantavirus].	2.37941	2.33823	2.36845	-1.31554	0.510687	2.42685	2.36805	2.37918	-1.35078	0.545785	2.43705	2.58589	2.51147	0.114718	0.954259
V09327	NP_942554.1.2	Bunyaviridae	Dobrava-Belgrade virus	Dobrava-Belgrade virus	glycoprotein precursor (G1-G2) [Dobrava-Belgrade hantavirus].	2.34891	2.71252	2.53071	0.307133	0.877952	2.47939	2.64426	2.56183	0.618277	0.757216	2.53992	2.50195	2.52093	0.20933	0.916642
V09328	NP_942554.1.3	Bunyaviridae	Dobrava-Belgrade virus	Dobrava-Belgrade virus	glycoprotein precursor (G1-G2) [Dobrava-Belgrade hantavirus].	2.52816	2.70518	2.57211	0.806247	0.718425	2.51352	2.42317	2.48855	-0.114501	0.954346	2.56502	2.58281	2.58909	0.996101	0.65598
V09329	NP_942555.1.1	Bunyaviridae	Dobrava-Belgrade virus	Dobrava-Belgrade virus	polymerase protein [Dobrava-Belgrade hantavirus].	1.88966	1.97549	1.93257	-5.67427	0.00455206	2.15839	2.29617	2.22235	-3.10417	0.165067	2.33786	2.04021	2.29102	-2.08979	0.296071
V09330	NP_942555.1.2	Bunyaviridae	Dobrava-Belgrade virus	Dobrava-Belgrade virus	polymerase protein [Dobrava-Belgrade hantavirus].	2.38002	2.40297	2.38025	-1.19748	0.549345	2.14061	2.47075	2.38151	-1.32471	0.553564	2.5646	2.4961	2.53035	0.26288	0.879365
V09331	NP_942555.1.3	Bunyaviridae	Dobrava-Belgrade virus	Dobrava-Belgrade virus	polymerase protein [Dobrava-Belgrade hantavirus].	2.4989	2.77384	2.56699	0.669891	0.737666	2.47561	2.40655	2.44108	-0.589187	0.768304	2.68696	2.56483	2.62589	1.25893	0.529044
V09332	NP_942555.1.4	Bunyaviridae	Dobrava-Belgrade virus	Dobrava-Belgrade virus	polymerase protein [Dobrava-Belgrade hantavirus].	2.47426	2.60747	2.54087	0.456891	0.838097	2.47689	2.62252	2.5497	0.555703	0.803734	2.634	2.48858	2.56129	0.685268	0.759253
V09333	NP_942555.1.5	Bunyaviridae	Dobrava-Belgrade virus	Dobrava-Belgrade virus	polymerase protein [Dobrava-Belgrade hantavirus].	2.43777	2.57002	2.50389	0.038921	0.984474	2.57625	2.43834	2.5073	0.0729694	0.970896	2.62364	2.50648	2.56506	0.650628	0.744943
V09334	NP_942555.1.6	Bunyaviridae	Dobrava-Belgrade virus	Dobrava-Belgrade virus	polymerase protein [Dobrava-Belgrade hantavirus].	2.47414	2.53281	2.51411	0.157801	0.94374	2.47318	2.51253	2.48828	-0.130992	0.953286	2.51307	2.50388	2.50847	0.0947474	0.966202
V09335	NP_942555.1.7	Bunyaviridae	Dobrava-Belgrade virus	Dobrava-Belgrade virus	polymerase protein [Dobrava-Belgrade hantavirus].	2.41321	2.501	2.42284	-0.862727	0.699628	2.40519	2.41733	2.38535	-1.28181	0.56648	2.40637	2.37944	2.38496	-1.28618	0.565158
V09380	NP_942556.1.1	Bunyaviridae	Seoul virus	Seoul virus	nucleocapsid protein [Seoul hantavirus].	2.46618	2.39687	2.43153	-0.765561	0.732073	2.32847	2.46649	2.39748	-1.14621	0.608232	2.47246	2.48802	2.48024	-0.220896	0.921307
V09382	NP_942557.1.2	Bunyaviridae	Seoul virus	Seoul virus	glycoprotein precusor [Seoul hantavirus].	2.40638	2.60251	2.48395	-0.179456	0.936034	2.34648	2.31184	2.32417	-1.75826	0.379332	2.40637	2.59924	2.48059	-0.217051	0.922672
V09383	NP_942557.1.3	Bunyaviridae	Seoul virus	Seoul virus	glycoprotein precusor [Seoul hantavirus].	2.19935	NA	2.19935	-1.50324	0.132778	2.30828	NA	2.30828	-0.958584	0.337768	2.29329	NA	2.29329	-1.03353	0.301358
V09384	NP_942558.1.1	Bunyaviridae	Seoul virus	Seoul virus	RNA-dependent RNA polymerase [Seoul hantavirus].	1.66946	1.7643	1.71688	-7.83121	9.02e-05	2.14317	2.20699	2.17508	-3.24917	0.104251	2.12389	1.83414	1.97902	-5.20984	0.00918954
V09385	NP_942558.1.2	Bunyaviridae	Seoul virus	Seoul virus	RNA-dependent RNA polymerase [Seoul hantavirus].	2.38244	2.50719	2.37236	-1.10542	0.523334	2.47814	2.45516	2.46665	-0.235842	0.867554	2.64875	2.44165	2.5452	0.391406	0.821218
V09386	NP_942558.1.3	Bunyaviridae	Seoul virus	Seoul virus	RNA-dependent RNA polymerase [Seoul hantavirus].	2.42754	2.2131	2.32032	-1.55607	0.368973	2.3534	2.49359	2.42349	-0.540988	0.702063	2.64653	2.41635	2.55311	0.53114	0.79057
V09387	NP_942558.1.4	Bunyaviridae	Seoul virus	Seoul virus	RNA-dependent RNA polymerase [Seoul hantavirus].	2.39808	2.25623	2.32716	-1.72844	0.387466	2.59522	2.53326	2.56831	0.763777	0.732673	2.70008	2.57801	2.63205	1.47641	0.509079
V09388	NP_942558.1.5	Bunyaviridae	Seoul virus	Seoul virus	RNA-dependent RNA polymerase [Seoul hantavirus].	2.54137	2.51889	2.50201	0.0224259	0.991998	2.67787	2.58792	2.64789	1.28073	0.459647	2.36879	2.72218	2.51324	0.148033	0.947217
V09389	NP_942558.1.6	Bunyaviridae	Seoul virus	Seoul virus	RNA-dependent RNA polymerase [Seoul hantavirus].	2.55481	2.45208	2.50345	0.0385166	0.986257	2.40121	2.39711	2.39916	-1.12743	0.614119	2.36432	2.54472	2.45452	-0.508464	0.820119
V09390	NP_942558.1.7	Bunyaviridae	Seoul virus	Seoul virus	RNA-dependent RNA polymerase [Seoul hantavirus].	2.47067	2.5511	2.51089	0.121699	0.956596	2.5271	2.47671	2.50191	0.0213135	0.992395	2.38583	2.51236	2.4491	-0.569132	0.799091
V09421	NP_942586.1.1	Bunyaviridae	Tula virus	Tula virus	Glycoproteins G1 and G2 precursor [Tula hantavirus].	2.54748	2.43815	2.45875	-0.412469	0.836608	2.61942	2.5152	2.56731	0.582953	0.736443	2.52077	2.48607	2.50342	0.0341997	0.986357
V09423	NP_942586.1.3	Bunyaviridae	Tula virus	Tula virus	Glycoproteins G1 and G2 precursor [Tula hantavirus].	2.461	2.63531	2.54816	0.538392	0.809729	2.60759	2.37306	2.49032	-0.108208	0.961404	2.54846	2.49041	2.51944	0.217293	0.922586
V09424	NP_942586.1.4	Bunyaviridae	Tula virus	Tula virus	Glycoproteins G1 and G2 precursor [Tula hantavirus].	2.33892	2.3774	2.35816	-0.709217	0.47819	2.56043	2.50659	2.53351	0.167542	0.866944	2.34889	2.2024	2.27565	-1.12177	0.261961
V10616	NP_945024.1.1	Paramyxoviridae	Cetacean morbillivirus	Dolphin morbillivirus	nucleocapsid protein [Dolphin morbillivirus].	2.43461	2.40415	2.41938	-0.806198	0.686875	2.52017	2.57389	2.52714	0.271395	0.89206	2.57112	2.52909	2.5486	0.485965	0.808019
V10617	NP_945025.1.1	Paramyxoviridae	Cetacean morbillivirus	Dolphin morbillivirus	phosphoprotein [Dolphin morbillivirus].	2.66214	2.61621	2.63918	1.55604	0.486503	2.40175	2.41115	2.40645	-1.04592	0.639962	2.43751	2.66573	2.55162	0.577118	0.796333
V10619	NP_945027.1.1	Paramyxoviridae	Cetacean morbillivirus	Dolphin morbillivirus	matrix protein [Dolphin morbillivirus].	2.42082	2.32121	2.39531	-1.17042	0.600678	2.05754	2.34535	2.344	-1.55996	0.435403	2.58435	2.51475	2.59119	1.0195	0.648436
V10620	NP_945028.1.1	Paramyxoviridae	Cetacean morbillivirus	Dolphin morbillivirus	fusion protein [Dolphin morbillivirus].	2.4862	2.46006	2.47313	-0.30042	0.893124	2.47537	2.52711	2.50124	0.0138798	0.995047	2.51934	2.45476	2.48281	-0.19224	0.931488
V10621	NP_945029.1.1	Paramyxoviridae	Cetacean morbillivirus	Dolphin morbillivirus	haemagglutinin protein [Dolphin morbillivirus].	2.45526	2.40579	2.41886	-0.907138	0.684974	2.54401	2.65187	2.57962	0.890154	0.690564	2.3573	2.66281	2.54043	0.404321	0.839791
V10622	NP_945029.1.2	Paramyxoviridae	Cetacean morbillivirus	Dolphin morbillivirus	haemagglutinin protein [Dolphin morbillivirus].	2.6023	2.63235	2.61732	1.17323	0.557462	2.58207	2.5256	2.5309	0.345435	0.877229	2.55464	2.46039	2.50752	0.0751703	0.970018
V10623	NP_945030.1.1	Paramyxoviridae	Cetacean morbillivirus	Dolphin morbillivirus	large protein [Dolphin morbillivirus].	2.6369	2.45945	2.54817	0.417189	0.80966	2.48362	2.38588	2.41899	-0.810146	0.685424	2.39603	2.66314	2.52958	0.256186	0.882414
V10624	NP_945030.1.2	Paramyxoviridae	Cetacean morbillivirus	Dolphin morbillivirus	large protein [Dolphin morbillivirus].	2.52317	2.66027	2.59172	1.02544	0.646527	2.47924	2.40034	2.43979	-0.673183	0.763371	2.58159	2.59528	2.58843	0.988711	0.65837
V10625	NP_945030.1.3	Paramyxoviridae	Cetacean morbillivirus	Dolphin morbillivirus	large protein [Dolphin morbillivirus].	2.578	2.40287	2.49044	-0.106912	0.961866	2.36211	2.58374	2.47293	-0.302685	0.892324	2.52453	2.52385	2.52419	0.270466	0.903726
V10626	NP_945030.1.4	Paramyxoviridae	Cetacean morbillivirus	Dolphin morbillivirus	large protein [Dolphin morbillivirus].	2.45302	2.67172	2.56237	0.697307	0.755158	2.5354	2.44346	2.47652	-0.26246	0.906562	2.42632	2.47257	2.44944	-0.565261	0.800429
V10627	NP_945030.1.5	Paramyxoviridae	Cetacean morbillivirus	Dolphin morbillivirus	large protein [Dolphin morbillivirus].	2.50228	2.5966	2.54944	0.552748	0.804756	2.70545	2.55027	2.62786	1.42952	0.522626	2.51379	2.49566	2.50472	0.052803	0.98116
V10628	NP_945030.1.6	Paramyxoviridae	Cetacean morbillivirus	Dolphin morbillivirus	large protein [Dolphin morbillivirus].	2.41442	2.5981	2.50626	0.0699919	0.975029	2.46568	2.44937	2.45753	-0.424748	0.831815	2.77214	2.40676	2.58945	1.00009	0.654692
V10629	NP_945030.1.7	Paramyxoviridae	Cetacean morbillivirus	Dolphin morbillivirus	large protein [Dolphin morbillivirus].	2.41065	2.35072	2.38381	-1.29902	0.561282	2.37842	2.55733	2.49507	-0.0550952	0.980343	2.73572	2.3969	2.45757	-0.42425	0.832009
V09427	NP_950235.1.1	Bunyaviridae	Crimean-Congo hemorrhagic fever virus	Crimean-Congo hemorrhagic fever virus	glycoprotein precursor [Crimean-Congo hemorrhagic fever nairovirus].	2.51515	2.54072	2.52794	0.312333	0.888913	2.60676	2.30737	2.45707	-0.480019	0.830024	2.68732	2.43872	2.56302	0.704585	0.752686
V09428	NP_950235.1.2	Bunyaviridae	Crimean-Congo hemorrhagic fever virus	Crimean-Congo hemorrhagic fever virus	glycoprotein precursor [Crimean-Congo hemorrhagic fever nairovirus].	2.41316	2.63591	2.51543	0.172535	0.938496	2.44595	2.43899	2.46483	-0.351704	0.86041	2.50663	2.80196	2.62877	1.28769	0.519676
[truncated: 8,235 more rows]
