# Supplementary material for: A viral ORFeome library for systems-level genetic dissection of host-pathogen interactions
Source: Cell. Author manuscript; Available in PMC 2026 Aug 2. (PMC13429030; doi:10.1016/j.cell.2026.05.024)
Supplement: MMC6 [file NIHMS2180536-supplement-MMC6.xlsx]

## Sheet: Sheet1
Table S5. Results of MC162R-BirA* proximity labelling and immunoprecipitaton-mass spectrometry proteomics.
Reference	Gene Symbol	Annotation	MWT (kDa)	log2Fold Change	Fold Change (BirA*-FlagMC162R vs BirA*-Flag)	p-value	FDR
BirA-MC162R			95.31	8.11434	277.115	6.33627e-05	0.000641461
sp|Q96J02|ITCH_HUMAN	ITCH	E3 ubiquitin-protein ligase Itchy homolog OS=Homo sapiens GN=ITCH PE=1 SV=2	102.74	6.0896	68.1007	2.65144e-05	0.000386
sp|Q14517|FAT1_HUMAN	FAT1	Protocadherin Fat 1 OS=Homo sapiens GN=FAT1 PE=1 SV=2	505.96	6.05256	66.3747	1.42452e-09	3.96334e-07
sp|Q8WUJ3|CEMIP_HUMAN	CEMIP	Cell migration-inducing and hyaluronan-binding protein OS=Homo sapiens GN=CEMIP PE=1 SV=2	152.9	5.36263	41.1445	3.18623e-05	0.000416908
sp|O75976|CBPD_HUMAN	CPD	Carboxypeptidase D OS=Homo sapiens GN=CPD PE=1 SV=2	152.84	5.0621	33.4075	0.00092655	0.00374811
sp|Q9Y6C2|EMIL1_HUMAN	EMILIN1	EMILIN-1 OS=Homo sapiens GN=EMILIN1 PE=1 SV=2	106.6	5.04435	32.9991	7.73213e-07	5.53179e-05
sp|Q12983|BNIP3_HUMAN	BNIP3	BCL2/adenovirus E1B 19 kDa protein-interacting protein 3 OS=Homo sapiens GN=BNIP3 PE=1 SV=3	27.81	4.96575	31.2493	0.000312183	0.00180952
sp|P10586|PTPRF_HUMAN	PTPRF	Receptor-type tyrosine-protein phosphatase F OS=Homo sapiens GN=PTPRF PE=1 SV=2	212.74	4.92419	30.3618	7.90543e-05	0.00073045
sp|Q13332|PTPRS_HUMAN	PTPRS	Receptor-type tyrosine-protein phosphatase S OS=Homo sapiens GN=PTPRS PE=1 SV=3	216.9	4.77342	27.3491	6.08195e-05	0.000625851
sp|P11717|MPRI_HUMAN	IGF2R	Cation-independent mannose-6-phosphate receptor OS=Homo sapiens GN=IGF2R PE=1 SV=3	274.2	4.67402	25.5283	1.38459e-06	7.67114e-05
sp|Q96S66|CLCC1_HUMAN	CLCC1	Chloride channel CLIC-like protein 1 OS=Homo sapiens GN=CLCC1 PE=1 SV=1	61.98	4.58852	24.0593	0.000497678	0.00248244
sp|P49257|LMAN1_HUMAN	LMAN1	Protein ERGIC-53 OS=Homo sapiens GN=LMAN1 PE=1 SV=2	57.51	4.46846	22.1382	7.47873e-07	5.50786e-05
sp|P50402|EMD_HUMAN	EMD	Emerin OS=Homo sapiens GN=EMD PE=1 SV=1	28.98	4.42188	21.4347	0.000306476	0.00179928
sp|Q9UN70|PCDGK_HUMAN	PCDHGC3	Protocadherin gamma-C3 OS=Homo sapiens GN=PCDHGC3 PE=1 SV=1	101.02	4.41954	21.4	0.00122306	0.00442569
sp|P27824|CALX_HUMAN	CANX	Calnexin OS=Homo sapiens GN=CANX PE=1 SV=2	67.53	4.4142	21.321	0.000597104	0.00281987
sp|P05067|A4_HUMAN	APP	Amyloid beta A4 protein OS=Homo sapiens GN=APP PE=1 SV=3	86.89	4.40479	21.1824	8.84084e-06	0.00018959
sp|Q9NT68|TEN2_HUMAN	TENM2	Teneurin-2 OS=Homo sapiens GN=TENM2 PE=1 SV=3	307.59	4.33032	20.1167	1.97795e-07	1.90492e-05
sp|Q9Y2U8|MAN1_HUMAN	LEMD3	Inner nuclear membrane protein Man1 OS=Homo sapiens GN=LEMD3 PE=1 SV=2	99.94	4.3009	19.7106	0.000243137	0.00154521
sp|Q96PU5|NED4L_HUMAN	NEDD4L	E3 ubiquitin-protein ligase NEDD4-like OS=Homo sapiens GN=NEDD4L PE=1 SV=2	111.86	4.2299	18.7641	5.64349e-05	0.000606493
sp|P16435|NCPR_HUMAN	POR	NADPH--cytochrome P450 reductase OS=Homo sapiens GN=POR PE=1 SV=2	76.64	4.19837	18.3585	6.92642e-05	0.000675706
sp|O43164|PJA2_HUMAN	PJA2	E3 ubiquitin-protein ligase Praja-2 OS=Homo sapiens GN=PJA2 PE=1 SV=4	78.17	4.19058	18.2595	1.8493e-06	9.00054e-05
sp|Q9BPW8|NIPS1_HUMAN	NIPSNAP1	Protein NipSnap homolog 1 OS=Homo sapiens GN=NIPSNAP1 PE=1 SV=1	33.29	4.17958	18.1208	8.9226e-08	1.07539e-05
sp|O75323|NIPS2_HUMAN	NIPSNAP2	Protein NipSnap homolog 2 OS=Homo sapiens GN=NIPSNAP2 PE=1 SV=1	33.72	4.16514	17.9404	9.19006e-06	0.000193377
sp|Q96A33|CCD47_HUMAN	CCDC47	Coiled-coil domain-containing protein 47 OS=Homo sapiens GN=CCDC47 PE=1 SV=1	55.84	4.14552	17.6981	5.38679e-06	0.000143087
sp|O75886|STAM2_HUMAN	STAM2	Signal transducing adapter molecule 2 OS=Homo sapiens GN=STAM2 PE=1 SV=1	58.13	4.12145	17.4052	2.34534e-05	0.000349568
sp|Q14573|ITPR3_HUMAN	ITPR3	Inositol 1,4,5-trisphosphate receptor type 3 OS=Homo sapiens GN=ITPR3 PE=1 SV=2	303.91	4.0007	16.0078	0.000110941	0.000879098
sp|Q8TBA6|GOGA5_HUMAN	GOLGA5	Golgin subfamily A member 5 OS=Homo sapiens GN=GOLGA5 PE=1 SV=3	82.97	3.97427	15.7172	3.41598e-06	0.000111645
sp|Q8NEN9|PDZD8_HUMAN	PDZD8	PDZ domain-containing protein 8 OS=Homo sapiens GN=PDZD8 PE=1 SV=1	128.48	3.97059	15.6771	7.6692e-08	1.01072e-05
sp|Q13501|SQSTM_HUMAN	SQSTM1	Sequestosome-1 OS=Homo sapiens GN=SQSTM1 PE=1 SV=1	47.66	3.95648	15.5245	1.40923e-06	7.67114e-05
sp|P46934|NEDD4_HUMAN	NEDD4	E3 ubiquitin-protein ligase NEDD4 OS=Homo sapiens GN=NEDD4 PE=1 SV=4	149.02	3.95603	15.5197	2.45238e-07	2.19313e-05
sp|Q9NZJ5|E2AK3_HUMAN	EIF2AK3	Eukaryotic translation initiation factor 2-alpha kinase 3 OS=Homo sapiens GN=EIF2AK3 PE=1 SV=3	125.14	3.9458	15.41	0.000812494	0.00346001
sp|Q6P996|PDXD1_HUMAN	PDXDC1	Pyridoxal-dependent decarboxylase domain-containing protein 1 OS=Homo sapiens GN=PDXDC1 PE=1 SV=2	86.65	3.92588	15.1987	5.51668e-06	0.000143087
sp|O00308|WWP2_HUMAN	WWP2	NEDD4-like E3 ubiquitin-protein ligase WWP2 OS=Homo sapiens GN=WWP2 PE=1 SV=2	98.85	3.92246	15.1628	8.82457e-06	0.00018959
sp|P23229|ITA6_HUMAN	ITGA6	Integrin alpha-6 OS=Homo sapiens GN=ITGA6 PE=1 SV=5	126.53	3.91413	15.0754	0.000449827	0.00232241
sp|Q04721|NOTC2_HUMAN	NOTCH2	Neurogenic locus notch homolog protein 2 OS=Homo sapiens GN=NOTCH2 PE=1 SV=3	265.23	3.85427	14.4628	0.000266456	0.00162733
sp|O75396|SC22B_HUMAN	SEC22B	Vesicle-trafficking protein SEC22b OS=Homo sapiens GN=SEC22B PE=1 SV=4	24.58	3.83742	14.2949	2.81379e-05	0.000398064
sp|Q07954|LRP1_HUMAN	LRP1	Prolow-density lipoprotein receptor-related protein 1 OS=Homo sapiens GN=LRP1 PE=1 SV=2	504.28	3.83335	14.2545	8.87715e-05	0.000779759
sp|Q8N5G2|MACOI_HUMAN	TMEM57	Macoilin OS=Homo sapiens GN=TMEM57 PE=1 SV=1	76.13	3.82185	14.1413	0.000200021	0.00135033
sp|Q8NHP6|MSPD2_HUMAN	MOSPD2	Motile sperm domain-containing protein 2 OS=Homo sapiens GN=MOSPD2 PE=1 SV=1	59.71	3.78429	13.778	0.000312185	0.00180952
sp|P17301|ITA2_HUMAN	ITGA2	Integrin alpha-2 OS=Homo sapiens GN=ITGA2 PE=1 SV=1	129.21	3.77904	13.7279	8.71247e-07	6.06001e-05
sp|P30519|HMOX2_HUMAN	HMOX2	Heme oxygenase 2 OS=Homo sapiens GN=HMOX2 PE=1 SV=2	36.01	3.77598	13.6989	0.0014949	0.00514179
sp|O60462|NRP2_HUMAN	NRP2	Neuropilin-2 OS=Homo sapiens GN=NRP2 PE=1 SV=2	104.79	3.73353	13.3016	9.71449e-05	0.000813548
sp|Q93063|EXT2_HUMAN	EXT2	Exostosin-2 OS=Homo sapiens GN=EXT2 PE=1 SV=1	82.2	3.72403	13.2143	0.000551192	0.00267997
sp|P55011|S12A2_HUMAN	SLC12A2	Solute carrier family 12 member 2 OS=Homo sapiens GN=SLC12A2 PE=1 SV=1	131.36	3.70012	12.9971	2.68102e-05	0.000388051
sp|Q9BXS4|TMM59_HUMAN	TMEM59	Transmembrane protein 59 OS=Homo sapiens GN=TMEM59 PE=1 SV=1	36.2	3.68923	12.8994	5.02598e-06	0.000136794
sp|Q6UVK1|CSPG4_HUMAN	CSPG4	Chondroitin sulfate proteoglycan 4 OS=Homo sapiens GN=CSPG4 PE=1 SV=2	250.38	3.68521	12.8635	1.81781e-05	0.000309646
sp|P04920|B3A2_HUMAN	SLC4A2	Anion exchange protein 2 OS=Homo sapiens GN=SLC4A2 PE=1 SV=4	136.92	3.68013	12.8182	2.21961e-06	9.35594e-05
sp|Q6UXM1|LRIG3_HUMAN	LRIG3	Leucine-rich repeats and immunoglobulin-like domains protein 3 OS=Homo sapiens GN=LRIG3 PE=2 SV=1	123.36	3.63452	12.4194	0.000728204	0.00323876
sp|Q8WUM9|S20A1_HUMAN	SLC20A1	Sodium-dependent phosphate transporter 1 OS=Homo sapiens GN=SLC20A1 PE=1 SV=1	73.65	3.62897	12.3717	3.69566e-05	0.000467371
sp|O15240|VGF_HUMAN	VGF	Neurosecretory protein VGF OS=Homo sapiens GN=VGF PE=1 SV=2	67.22	3.58985	12.0407	0.0011811	0.00436206
sp|Q6ZMZ3|SYNE3_HUMAN	SYNE3	Nesprin-3 OS=Homo sapiens GN=SYNE3 PE=1 SV=2	112.15	3.58974	12.0398	8.1926e-05	0.000740587
sp|P01130|LDLR_HUMAN	LDLR	Low-density lipoprotein receptor OS=Homo sapiens GN=LDLR PE=1 SV=1	95.31	3.58474	11.9981	3.03493e-06	0.000105663
sp|Q9H2J7|S6A15_HUMAN	SLC6A15	Sodium-dependent neutral amino acid transporter B(0)AT2 OS=Homo sapiens GN=SLC6A15 PE=1 SV=1	81.78	3.54903	11.7048	0.000250813	0.00157402
sp|Q9BT88|SYT11_HUMAN	SYT11	Synaptotagmin-11 OS=Homo sapiens GN=SYT11 PE=1 SV=2	48.27	3.53526	11.5936	0.000610906	0.00285927
sp|O14523|C2C2L_HUMAN	C2CD2L	Phospholipid transfer protein C2CD2L OS=Homo sapiens GN=C2CD2L PE=1 SV=3	76.13	3.51714	11.4489	1.5649e-05	0.000292426
sp|P18031|PTN1_HUMAN	PTPN1	Tyrosine-protein phosphatase non-receptor type 1 OS=Homo sapiens GN=PTPN1 PE=1 SV=1	49.93	3.51669	11.4454	2.73603e-05	0.00039127
sp|P82650|RT22_HUMAN	MRPS22	28S ribosomal protein S22, mitochondrial OS=Homo sapiens GN=MRPS22 PE=1 SV=1	41.25	3.51473	11.4298	0.000445191	0.00231278
sp|Q13586|STIM1_HUMAN	STIM1	Stromal interaction molecule 1 OS=Homo sapiens GN=STIM1 PE=1 SV=3	77.38	3.51354	11.4204	2.05414e-05	0.000329781
sp|Q15643|TRIPB_HUMAN	TRIP11	Thyroid receptor-interacting protein 11 OS=Homo sapiens GN=TRIP11 PE=1 SV=3	227.45	3.50385	11.344	0.00079482	0.00341045
sp|Q8WV44|TRI41_HUMAN	TRIM41	E3 ubiquitin-protein ligase TRIM41 OS=Homo sapiens GN=TRIM41 PE=1 SV=3	71.62	3.4397	10.8506	0.000331979	0.00189356
sp|Q96QT4|TRPM7_HUMAN	TRPM7	Transient receptor potential cation channel subfamily M member 7 OS=Homo sapiens GN=TRPM7 PE=1 SV=1	212.56	3.41711	10.682	1.17301e-05	0.000236872
sp|P23458|JAK1_HUMAN	JAK1	Tyrosine-protein kinase JAK1 OS=Homo sapiens GN=JAK1 PE=1 SV=2	133.19	3.41109	10.6375	0.000317224	0.00183025
sp|P07996|TSP1_HUMAN	THBS1	Thrombospondin-1 OS=Homo sapiens GN=THBS1 PE=1 SV=2	129.3	3.38901	10.4759	0.000224507	0.0014755
sp|Q06481|APLP2_HUMAN	APLP2	Amyloid-like protein 2 OS=Homo sapiens GN=APLP2 PE=1 SV=2	86.9	3.38706	10.4618	2.3438e-05	0.000349568
sp|Q9Y512|SAM50_HUMAN	SAMM50	Sorting and assembly machinery component 50 homolog OS=Homo sapiens GN=SAMM50 PE=1 SV=3	51.94	3.37816	10.3975	0.000125468	0.000959433
sp|Q9Y287|ITM2B_HUMAN	ITM2B	Integral membrane protein 2B OS=Homo sapiens GN=ITM2B PE=1 SV=1	30.32	3.3563	10.2411	2.36856e-06	9.56593e-05
sp|Q13137|CACO2_HUMAN	CALCOCO2	Calcium-binding and coiled-coil domain-containing protein 2 OS=Homo sapiens GN=CALCOCO2 PE=1 SV=1	52.22	3.34969	10.1943	0.000174377	0.00123345
sp|Q16891|MIC60_HUMAN	IMMT	MICOS complex subunit MIC60 OS=Homo sapiens GN=IMMT PE=1 SV=1	83.63	3.33964	10.1236	6.1124e-05	0.000625851
sp|O95487|SC24B_HUMAN	SEC24B	Protein transport protein Sec24B OS=Homo sapiens GN=SEC24B PE=1 SV=2	137.33	3.33245	10.0732	0.000657495	0.00299339
sp|Q9NZ52|GGA3_HUMAN	GGA3	ADP-ribosylation factor-binding protein GGA3 OS=Homo sapiens GN=GGA3 PE=1 SV=1	78.27	3.32563	10.0257	0.000906906	0.00368054
sp|Q14145|KEAP1_HUMAN	KEAP1	Kelch-like ECH-associated protein 1 OS=Homo sapiens GN=KEAP1 PE=1 SV=2	69.62	3.31468	9.94987	3.52661e-05	0.000452853
sp|Q08345|DDR1_HUMAN	DDR1	Epithelial discoidin domain-containing receptor 1 OS=Homo sapiens GN=DDR1 PE=1 SV=1	101.06	3.31242	9.93431	1.55851e-05	0.000292426
sp|Q3KR37|GRM1B_HUMAN	GRAMD1B	GRAM domain-containing protein 1B OS=Homo sapiens GN=GRAMD1B PE=1 SV=1	85.35	3.30505	9.88368	0.00183799	0.00600391
sp|P29320|EPHA3_HUMAN	EPHA3	Ephrin type-A receptor 3 OS=Homo sapiens GN=EPHA3 PE=1 SV=2	110.06	3.27796	9.69986	0.00201316	0.00638095
sp|Q9P246|STIM2_HUMAN	STIM2	Stromal interaction molecule 2 OS=Homo sapiens GN=STIM2 PE=1 SV=2	83.92	3.25886	9.57224	0.0018142	0.00594602
sp|Q9UKG1|DP13A_HUMAN	APPL1	DCC-interacting protein 13-alpha OS=Homo sapiens GN=APPL1 PE=1 SV=1	79.61	3.25312	9.53426	0.000260216	0.00160884
sp|Q10471|GALT2_HUMAN	GALNT2	Polypeptide N-acetylgalactosaminyltransferase 2 OS=Homo sapiens GN=GALNT2 PE=1 SV=1	64.69	3.24595	9.487	2.90059e-06	0.000105383
sp|P03956|MMP1_HUMAN	MMP1	Interstitial collagenase OS=Homo sapiens GN=MMP1 PE=1 SV=3	53.97	3.24534	9.48299	1.49056e-06	7.94122e-05
sp|O60858|TRI13_HUMAN	TRIM13	E3 ubiquitin-protein ligase TRIM13 OS=Homo sapiens GN=TRIM13 PE=1 SV=2	46.96	3.23833	9.43704	0.000149248	0.00109601
sp|O14964|HGS_HUMAN	HGS	Hepatocyte growth factor-regulated tyrosine kinase substrate OS=Homo sapiens GN=HGS PE=1 SV=1	86.14	3.21127	9.26166	0.00208354	0.00653782
sp|Q9HCU5|PREB_HUMAN	PREB	Prolactin regulatory element-binding protein OS=Homo sapiens GN=PREB PE=1 SV=2	45.44	3.20482	9.22035	5.63417e-06	0.000143087
sp|Q8TAA9|VANG1_HUMAN	VANGL1	Vang-like protein 1 OS=Homo sapiens GN=VANGL1 PE=1 SV=1	59.94	3.20097	9.19576	4.69105e-06	0.000135139
sp|Q9HD20|AT131_HUMAN	ATP13A1	Manganese-transporting ATPase 13A1 OS=Homo sapiens GN=ATP13A1 PE=1 SV=2	132.87	3.20093	9.19552	0.000388117	0.00211731
sp|Q5JRA6|MIA3_HUMAN	MIA3	Melanoma inhibitory activity protein 3 OS=Homo sapiens GN=MIA3 PE=1 SV=1	213.57	3.19814	9.17774	0.000805674	0.00344268
sp|Q969Z4|TR19L_HUMAN	RELT	Tumor necrosis factor receptor superfamily member 19L OS=Homo sapiens GN=RELT PE=1 SV=1	46.06	3.18258	9.07927	9.1252e-05	0.00079064
sp|Q9NQX7|ITM2C_HUMAN	ITM2C	Integral membrane protein 2C OS=Homo sapiens GN=ITM2C PE=1 SV=1	30.2	3.16692	8.98125	0.00101653	0.00397097
sp|P07199|CENPB_HUMAN	CENPB	Major centromere autoantigen B OS=Homo sapiens GN=CENPB PE=1 SV=2	65.13	3.16477	8.96791	0.000316466	0.00183009
sp|Q16832|DDR2_HUMAN	DDR2	Discoidin domain-containing receptor 2 OS=Homo sapiens GN=DDR2 PE=1 SV=2	96.67	3.16201	8.95075	0.00077411	0.0033594
sp|P40189|IL6RB_HUMAN	IL6ST	Interleukin-6 receptor subunit beta OS=Homo sapiens GN=IL6ST PE=1 SV=2	103.47	3.15991	8.93776	4.1173e-05	0.000494344
sp|Q8IWV8|UBR2_HUMAN	UBR2	E3 ubiquitin-protein ligase UBR2 OS=Homo sapiens GN=UBR2 PE=1 SV=1	200.41	3.15706	8.92007	7.2761e-05	0.000695395
sp|Q9HD26|GOPC_HUMAN	GOPC	Golgi-associated PDZ and coiled-coil motif-containing protein OS=Homo sapiens GN=GOPC PE=1 SV=1	50.49	3.1459	8.85134	0.000413268	0.0022159
sp|Q5JTV8|TOIP1_HUMAN	TOR1AIP1	Torsin-1A-interacting protein 1 OS=Homo sapiens GN=TOR1AIP1 PE=1 SV=2	66.21	3.14589	8.85129	1.86912e-06	9.00054e-05
sp|O15498|YKT6_HUMAN	YKT6	Synaptobrevin homolog YKT6 OS=Homo sapiens GN=YKT6 PE=1 SV=1	22.4	3.13805	8.80332	0.00103203	0.00400938
sp|O14786|NRP1_HUMAN	NRP1	Neuropilin-1 OS=Homo sapiens GN=NRP1 PE=1 SV=3	103.07	3.1269	8.73557	5.29123e-08	8.28078e-06
sp|Q9H3N1|TMX1_HUMAN	TMX1	Thioredoxin-related transmembrane protein 1 OS=Homo sapiens GN=TMX1 PE=1 SV=1	31.77	3.11989	8.69322	1.52698e-06	7.96574e-05
sp|P06756|ITAV_HUMAN	ITGAV	Integrin alpha-V OS=Homo sapiens GN=ITGAV PE=1 SV=2	115.96	3.11528	8.66547	0.000229562	0.00149776
sp|Q96J84|KIRR1_HUMAN	KIRREL	Kin of IRRE-like protein 1 OS=Homo sapiens GN=KIRREL PE=1 SV=2	83.48	3.11244	8.64843	0.00217572	0.00677611
sp|P55082|MFAP3_HUMAN	MFAP3	Microfibril-associated glycoprotein 3 OS=Homo sapiens GN=MFAP3 PE=2 SV=1	40.14	3.10779	8.62058	0.0011731	0.00435006
sp|Q86Y07|VRK2_HUMAN	VRK2	Serine/threonine-protein kinase VRK2 OS=Homo sapiens GN=VRK2 PE=1 SV=3	58.1	3.10712	8.61662	0.00100713	0.00395639
sp|O43169|CYB5B_HUMAN	CYB5B	Cytochrome b5 type B OS=Homo sapiens GN=CYB5B PE=1 SV=2	16.32	3.10579	8.60867	8.85866e-06	0.00018959
sp|P82930|RT34_HUMAN	MRPS34	28S ribosomal protein S34, mitochondrial OS=Homo sapiens GN=MRPS34 PE=1 SV=2	25.63	3.09984	8.57325	1.6561e-05	0.000295294
sp|Q68CQ7|GL8D1_HUMAN	GLT8D1	Glycosyltransferase 8 domain-containing protein 1 OS=Homo sapiens GN=GLT8D1 PE=1 SV=2	41.91	3.09061	8.51856	3.08531e-05	0.000416908
sp|O75694|NU155_HUMAN	NUP155	Nuclear pore complex protein Nup155 OS=Homo sapiens GN=NUP155 PE=1 SV=1	155.1	3.08364	8.4775	0.000241893	0.00154515
sp|Q9UH99|SUN2_HUMAN	SUN2	SUN domain-containing protein 2 OS=Homo sapiens GN=SUN2 PE=1 SV=3	80.26	3.07466	8.4249	2.10053e-05	0.000329781
sp|P30530|UFO_HUMAN	AXL	Tyrosine-protein kinase receptor UFO OS=Homo sapiens GN=AXL PE=1 SV=3	98.27	3.07212	8.41007	0.000102791	0.0008384
sp|O43852|CALU_HUMAN	CALU	Calumenin OS=Homo sapiens GN=CALU PE=1 SV=2	37.08	3.07126	8.40509	3.43316e-06	0.000111645
sp|P02786|TFR1_HUMAN	TFRC	Transferrin receptor protein 1 OS=Homo sapiens GN=TFRC PE=1 SV=2	84.82	3.05645	8.31924	1.62236e-05	0.000294375
sp|P43121|MUC18_HUMAN	MCAM	Cell surface glycoprotein MUC18 OS=Homo sapiens GN=MCAM PE=1 SV=2	71.56	3.05327	8.3009	0.000535237	0.00262791
sp|P54760|EPHB4_HUMAN	EPHB4	Ephrin type-B receptor 4 OS=Homo sapiens GN=EPHB4 PE=1 SV=2	108.2	3.04893	8.276	7.79308e-06	0.000177399
sp|Q96P70|IPO9_HUMAN	IPO9	Importin-9 OS=Homo sapiens GN=IPO9 PE=1 SV=3	115.89	3.04107	8.23101	1.42026e-05	0.000271476
sp|P31641|SC6A6_HUMAN	SLC6A6	Sodium- and chloride-dependent taurine transporter OS=Homo sapiens GN=SLC6A6 PE=1 SV=2	69.78	3.03997	8.22473	0.00292245	0.00852891
sp|Q8NBN3|TM87A_HUMAN	TMEM87A	Transmembrane protein 87A OS=Homo sapiens GN=TMEM87A PE=1 SV=3	63.39	3.03552	8.19938	0.000291107	0.00174288
sp|P98194|AT2C1_HUMAN	ATP2C1	Calcium-transporting ATPase type 2C member 1 OS=Homo sapiens GN=ATP2C1 PE=1 SV=3	100.51	3.02553	8.1428	0.000718219	0.00320003
sp|Q86VP1|TAXB1_HUMAN	TAX1BP1	Tax1-binding protein 1 OS=Homo sapiens GN=TAX1BP1 PE=1 SV=2	90.82	3.02492	8.13938	5.45045e-06	0.000143087
sp|Q53EU6|GPAT3_HUMAN	GPAT3	Glycerol-3-phosphate acyltransferase 3 OS=Homo sapiens GN=GPAT3 PE=1 SV=2	48.67	3.02319	8.12963	0.00149998	0.00514515
sp|Q8TCT9|HM13_HUMAN	HM13	Minor histocompatibility antigen H13 OS=Homo sapiens GN=HM13 PE=1 SV=1	41.46	2.98021	7.89102	6.67254e-05	0.000657797
sp|Q9Y676|RT18B_HUMAN	MRPS18B	28S ribosomal protein S18b, mitochondrial OS=Homo sapiens GN=MRPS18B PE=1 SV=1	29.38	2.95742	7.76736	0.0025796	0.0077357
sp|Q14257|RCN2_HUMAN	RCN2	Reticulocalbin-2 OS=Homo sapiens GN=RCN2 PE=1 SV=1	36.85	2.95148	7.73543	0.00100822	0.00395639
sp|Q9UHN6|TMEM2_HUMAN	TMEM2	Cell surface hyaluronidase OS=Homo sapiens GN=TMEM2 PE=1 SV=1	154.28	2.94667	7.70969	0.000198412	0.00134641
sp|P19022|CADH2_HUMAN	CDH2	Cadherin-2 OS=Homo sapiens GN=CDH2 PE=1 SV=4	99.75	2.94662	7.7094	7.20319e-05	0.000693722
sp|O95486|SC24A_HUMAN	SEC24A	Protein transport protein Sec24A OS=Homo sapiens GN=SEC24A PE=1 SV=2	119.67	2.93872	7.66732	0.000166755	0.00119643
sp|Q9BTX1|NDC1_HUMAN	NDC1	Nucleoporin NDC1 OS=Homo sapiens GN=NDC1 PE=1 SV=2	76.26	2.91843	7.5602	2.10758e-05	0.000329781
sp|P08581|MET_HUMAN	MET	Hepatocyte growth factor receptor OS=Homo sapiens GN=MET PE=1 SV=4	155.44	2.91787	7.55727	0.00147135	0.00507254
sp|O43597|SPY2_HUMAN	SPRY2	Protein sprouty homolog 2 OS=Homo sapiens GN=SPRY2 PE=1 SV=1	34.67	2.8875	7.39986	4.7946e-05	0.000547985
sp|O75509|TNR21_HUMAN	TNFRSF21	Tumor necrosis factor receptor superfamily member 21 OS=Homo sapiens GN=TNFRSF21 PE=1 SV=1	71.8	2.87394	7.33066	0.000106508	0.000850725
sp|O75581|LRP6_HUMAN	LRP6	Low-density lipoprotein receptor-related protein 6 OS=Homo sapiens GN=LRP6 PE=1 SV=2	180.31	2.8722	7.32183	0.000622068	0.00288489
sp|Q96AG4|LRC59_HUMAN	LRRC59	Leucine-rich repeat-containing protein 59 OS=Homo sapiens GN=LRRC59 PE=1 SV=1	34.91	2.8712	7.31674	2.0727e-08	4.32503e-06
sp|Q9C004|SPY4_HUMAN	SPRY4	Protein sprouty homolog 4 OS=Homo sapiens GN=SPRY4 PE=1 SV=2	32.52	2.86439	7.28229	0.000687791	0.00310311
sp|Q16739|CEGT_HUMAN	UGCG	Ceramide glucosyltransferase OS=Homo sapiens GN=UGCG PE=1 SV=1	44.82	2.8496	7.20801	0.000471987	0.00239726
sp|Q9H5Y7|SLIK6_HUMAN	SLITRK6	SLIT and NTRK-like protein 6 OS=Homo sapiens GN=SLITRK6 PE=2 SV=3	95.05	2.84958	7.20793	0.000420832	0.00223729
sp|Q9Y561|LRP12_HUMAN	LRP12	Low-density lipoprotein receptor-related protein 12 OS=Homo sapiens GN=LRP12 PE=1 SV=1	94.92	2.84386	7.17937	3.12446e-05	0.000416908
sp|P24821|TENA_HUMAN	TNC	Tenascin OS=Homo sapiens GN=TNC PE=1 SV=3	240.7	2.83824	7.15145	3.054e-05	0.000416908
sp|O60499|STX10_HUMAN	STX10	Syntaxin-10 OS=Homo sapiens GN=STX10 PE=1 SV=1	28.1	2.83513	7.13609	0.000603929	0.00283722
sp|Q8TCJ2|STT3B_HUMAN	STT3B	Dolichyl-diphosphooligosaccharide--protein glycosyltransferase subunit STT3B OS=Homo sapiens GN=STT3B PE=1 SV=1	93.61	2.83481	7.13451	0.000179924	0.00125496
BirA			38.52	2.8201	7.0621	1.47596e-08	3.35983e-06
sp|Q9NP81|SYSM_HUMAN	SARS2	Serine--tRNA ligase, mitochondrial OS=Homo sapiens GN=SARS2 PE=1 SV=1	58.25	2.81185	7.02186	5.86353e-06	0.000143944
sp|Q86XL3|ANKL2_HUMAN	ANKLE2	Ankyrin repeat and LEM domain-containing protein 2 OS=Homo sapiens GN=ANKLE2 PE=1 SV=4	104.05	2.80618	6.99428	2.95178e-06	0.000105589
sp|P20020|AT2B1_HUMAN	ATP2B1	Plasma membrane calcium-transporting ATPase 1 OS=Homo sapiens GN=ATP2B1 PE=1 SV=3	138.67	2.79992	6.96401	6.11249e-05	0.000625851
sp|O00291|HIP1_HUMAN	HIP1	Huntingtin-interacting protein 1 OS=Homo sapiens GN=HIP1 PE=1 SV=5	116.15	2.79596	6.94495	0.000648662	0.00296396
sp|P51798|CLCN7_HUMAN	CLCN7	H(+)/Cl(-) exchange transporter 7 OS=Homo sapiens GN=CLCN7 PE=1 SV=2	88.62	2.79449	6.93785	9.47483e-05	0.000804237
sp|Q9P1Z2|CACO1_HUMAN	CALCOCO1	Calcium-binding and coiled-coil domain-containing protein 1 OS=Homo sapiens GN=CALCOCO1 PE=1 SV=2	77.29	2.78434	6.8892	0.000297708	0.00177069
sp|Q9Y6I9|TX264_HUMAN	TEX264	Testis-expressed protein 264 OS=Homo sapiens GN=TEX264 PE=1 SV=1	34.17	2.7839	6.88712	0.00019791	0.00134641
sp|P51572|BAP31_HUMAN	BCAP31	B-cell receptor-associated protein 31 OS=Homo sapiens GN=BCAP31 PE=1 SV=3	27.97	2.78157	6.87599	2.29056e-05	0.000346349
sp|P08069|IGF1R_HUMAN	IGF1R	Insulin-like growth factor 1 receptor OS=Homo sapiens GN=IGF1R PE=1 SV=1	154.69	2.77204	6.83071	3.94137e-06	0.000126528
sp|Q9Y2H6|FND3A_HUMAN	FNDC3A	Fibronectin type-III domain-containing protein 3A OS=Homo sapiens GN=FNDC3A PE=1 SV=4	131.77	2.76669	6.80545	0.000754203	0.0033132
sp|P48029|SC6A8_HUMAN	SLC6A8	Sodium- and chloride-dependent creatine transporter 1 OS=Homo sapiens GN=SLC6A8 PE=1 SV=1	70.48	2.76439	6.79459	2.24184e-06	9.35594e-05
sp|Q5VV42|CDKAL_HUMAN	CDKAL1	Threonylcarbamoyladenosine tRNA methylthiotransferase OS=Homo sapiens GN=CDKAL1 PE=1 SV=1	65.07	2.76332	6.78958	9.55994e-05	0.000805996
sp|Q4KMQ2|ANO6_HUMAN	ANO6	Anoctamin-6 OS=Homo sapiens GN=ANO6 PE=1 SV=2	106.1	2.75638	6.757	6.70584e-05	0.000658487
sp|Q92575|UBXN4_HUMAN	UBXN4	UBX domain-containing protein 4 OS=Homo sapiens GN=UBXN4 PE=1 SV=2	56.74	2.75197	6.73635	0.000765361	0.00334462
sp|Q9C0E8|LNP_HUMAN	LNP	Protein lunapark OS=Homo sapiens GN=LNP PE=1 SV=2	47.71	2.73603	6.66235	1.22681e-05	0.000243804
sp|Q9UHD2|TBK1_HUMAN	TBK1	Serine/threonine-protein kinase TBK1 OS=Homo sapiens GN=TBK1 PE=1 SV=1	83.59	2.72085	6.59262	0.0102065	0.0223988
sp|Q9ULG6|CCPG1_HUMAN	CCPG1	Cell cycle progression protein 1 OS=Homo sapiens GN=CCPG1 PE=1 SV=3	87.29	2.711	6.54774	1.61665e-05	0.000294375
sp|Q8TAD4|ZNT5_HUMAN	SLC30A5	Zinc transporter 5 OS=Homo sapiens GN=SLC30A5 PE=1 SV=1	83.99	2.71098	6.54767	2.431e-05	0.000358071
sp|O15126|SCAM1_HUMAN	SCAMP1	Secretory carrier-associated membrane protein 1 OS=Homo sapiens GN=SCAMP1 PE=1 SV=2	37.9	2.70517	6.52133	9.80002e-06	0.000202804
sp|Q14643|ITPR1_HUMAN	ITPR1	Inositol 1,4,5-trisphosphate receptor type 1 OS=Homo sapiens GN=ITPR1 PE=1 SV=3	313.73	2.6903	6.45448	0.000242759	0.00154521
sp|Q9UKK3|PARP4_HUMAN	PARP4	Poly [ADP-ribose] polymerase 4 OS=Homo sapiens GN=PARP4 PE=1 SV=3	192.47	2.68424	6.42743	0.00045104	0.00232388
sp|Q9HBM0|VEZA_HUMAN	VEZT	Vezatin OS=Homo sapiens GN=VEZT PE=1 SV=3	88.61	2.68056	6.41104	5.8344e-05	0.000616428
sp|Q9BYN8|RT26_HUMAN	MRPS26	28S ribosomal protein S26, mitochondrial OS=Homo sapiens GN=MRPS26 PE=1 SV=1	24.2	2.66613	6.34723	0.000133108	0.000997911
sp|O43752|STX6_HUMAN	STX6	Syntaxin-6 OS=Homo sapiens GN=STX6 PE=1 SV=1	29.16	2.66585	6.34602	9.01881e-08	1.07539e-05
sp|A2RRP1|NBAS_HUMAN	NBAS	Neuroblastoma-amplified sequence OS=Homo sapiens GN=NBAS PE=1 SV=2	268.4	2.65478	6.29749	1.2264e-06	7.22273e-05
sp|Q9H089|LSG1_HUMAN	LSG1	Large subunit GTPase 1 homolog OS=Homo sapiens GN=LSG1 PE=1 SV=2	75.18	2.65213	6.28595	1.65883e-05	0.000295294
sp|Q9H5V8|CDCP1_HUMAN	CDCP1	CUB domain-containing protein 1 OS=Homo sapiens GN=CDCP1 PE=1 SV=3	92.87	2.64102	6.23773	0.000597984	0.00281987
sp|Q9Y653|AGRG1_HUMAN	ADGRG1	Adhesion G-protein coupled receptor G1 OS=Homo sapiens GN=ADGRG1 PE=1 SV=2	77.69	2.63769	6.22333	0.00639135	0.0154531
sp|Q92783|STAM1_HUMAN	STAM	Signal transducing adapter molecule 1 OS=Homo sapiens GN=STAM PE=1 SV=3	59.14	2.63219	6.19968	0.000162312	0.00117407
sp|P05556|ITB1_HUMAN	ITGB1	Integrin beta-1 OS=Homo sapiens GN=ITGB1 PE=1 SV=2	88.36	2.62992	6.1899	0.000661849	0.0030023
sp|P78536|ADA17_HUMAN	ADAM17	Disintegrin and metalloproteinase domain-containing protein 17 OS=Homo sapiens GN=ADAM17 PE=1 SV=1	92.96	2.62417	6.16531	0.000167596	0.00119903
sp|P35052|GPC1_HUMAN	GPC1	Glypican-1 OS=Homo sapiens GN=GPC1 PE=1 SV=2	61.64	2.61487	6.12567	0.00341698	0.00960282
sp|Q8NFQ8|TOIP2_HUMAN	TOR1AIP2	Torsin-1A-interacting protein 2 OS=Homo sapiens GN=TOR1AIP2 PE=1 SV=1	51.23	2.61178	6.11256	0.0141583	0.0292994
sp|Q9NRJ7|PCDBG_HUMAN	PCDHB16	Protocadherin beta-16 OS=Homo sapiens GN=PCDHB16 PE=1 SV=3	84.93	2.60973	6.10388	0.00090073	0.00367334
sp|P27105|STOM_HUMAN	STOM	Erythrocyte band 7 integral membrane protein OS=Homo sapiens GN=STOM PE=1 SV=3	31.71	2.60235	6.07274	0.0117279	0.0249852
sp|O95573|ACSL3_HUMAN	ACSL3	Long-chain-fatty-acid--CoA ligase 3 OS=Homo sapiens GN=ACSL3 PE=1 SV=3	80.37	2.58835	6.0141	0.00108952	0.00413983
sp|O95292|VAPB_HUMAN	VAPB	Vesicle-associated membrane protein-associated protein B/C OS=Homo sapiens GN=VAPB PE=1 SV=3	27.21	2.5748	5.95789	0.000622141	0.00288489
sp|Q9H5N1|RABE2_HUMAN	RABEP2	Rab GTPase-binding effector protein 2 OS=Homo sapiens GN=RABEP2 PE=1 SV=2	63.5	2.56543	5.91933	3.0246e-05	0.000416908
sp|Q9BZG1|RAB34_HUMAN	RAB34	Ras-related protein Rab-34 OS=Homo sapiens GN=RAB34 PE=1 SV=1	29.03	2.55981	5.89629	0.00180246	0.00591527
sp|O95249|GOSR1_HUMAN	GOSR1	Golgi SNAP receptor complex member 1 OS=Homo sapiens GN=GOSR1 PE=1 SV=1	28.59	2.54849	5.85024	0.00021207	0.00141452
sp|Q9Y3D3|RT16_HUMAN	MRPS16	28S ribosomal protein S16, mitochondrial OS=Homo sapiens GN=MRPS16 PE=1 SV=1	15.34	2.5477	5.847	4.46262e-05	0.00051974
sp|Q9Y679|AUP1_HUMAN	AUP1	Ancient ubiquitous protein 1 OS=Homo sapiens GN=AUP1 PE=1 SV=1	52.99	2.54342	5.82969	1.80914e-05	0.000309646
sp|Q14254|FLOT2_HUMAN	FLOT2	Flotillin-2 OS=Homo sapiens GN=FLOT2 PE=1 SV=2	47.03	2.54325	5.82903	9.33514e-05	0.000796865
sp|Q14627|I13R2_HUMAN	IL13RA2	Interleukin-13 receptor subunit alpha-2 OS=Homo sapiens GN=IL13RA2 PE=1 SV=1	44.15	2.53802	5.8079	4.85008e-06	0.000136456
sp|Q13190|STX5_HUMAN	STX5	Syntaxin-5 OS=Homo sapiens GN=STX5 PE=1 SV=2	39.65	2.5368	5.80301	0.00184718	0.00600391
sp|P23634|AT2B4_HUMAN	ATP2B4	Plasma membrane calcium-transporting ATPase 4 OS=Homo sapiens GN=ATP2B4 PE=1 SV=2	137.83	2.53659	5.80216	0.00192025	0.00618828
sp|P30101|PDIA3_HUMAN	PDIA3	Protein disulfide-isomerase A3 OS=Homo sapiens GN=PDIA3 PE=1 SV=4	56.75	2.53462	5.79426	0.00352467	0.00981733
sp|Q15293|RCN1_HUMAN	RCN1	Reticulocalbin-1 OS=Homo sapiens GN=RCN1 PE=1 SV=1	38.87	2.53045	5.77753	3.17665e-05	0.000416908
sp|P09958|FURIN_HUMAN	FURIN	Furin OS=Homo sapiens GN=FURIN PE=1 SV=2	86.62	2.52414	5.75231	0.00573384	0.0144007
sp|Q6NUQ4|TM214_HUMAN	TMEM214	Transmembrane protein 214 OS=Homo sapiens GN=TMEM214 PE=1 SV=2	77.1	2.51967	5.73449	0.000128178	0.000967712
sp|Q96HY6|DDRGK_HUMAN	DDRGK1	DDRGK domain-containing protein 1 OS=Homo sapiens GN=DDRGK1 PE=1 SV=2	35.59	2.5159	5.71955	0.000124883	0.000959433
sp|P46531|NOTC1_HUMAN	NOTCH1	Neurogenic locus notch homolog protein 1 OS=Homo sapiens GN=NOTCH1 PE=1 SV=4	272.32	2.51406	5.71226	0.000307602	0.00179946
sp|Q9UP95|S12A4_HUMAN	SLC12A4	Solute carrier family 12 member 4 OS=Homo sapiens GN=SLC12A4 PE=1 SV=2	120.57	2.49733	5.64639	0.00371653	0.0102266
sp|Q15785|TOM34_HUMAN	TOMM34	Mitochondrial import receptor subunit TOM34 OS=Homo sapiens GN=TOMM34 PE=1 SV=2	34.54	2.48145	5.58459	0.000786849	0.00339117
sp|P31689|DNJA1_HUMAN	DNAJA1	DnaJ homolog subfamily A member 1 OS=Homo sapiens GN=DNAJA1 PE=1 SV=2	44.84	2.48084	5.58221	0.000309699	0.00180346
sp|P04406|G3P_HUMAN	GAPDH	Glyceraldehyde-3-phosphate dehydrogenase OS=Homo sapiens GN=GAPDH PE=1 SV=3	36.03	2.47627	5.56458	0.000192796	0.00132627
sp|Q15084|PDIA6_HUMAN	PDIA6	Protein disulfide-isomerase A6 OS=Homo sapiens GN=PDIA6 PE=1 SV=1	48.09	2.47332	5.55319	0.000690618	0.00310647
sp|P19634|SL9A1_HUMAN	SLC9A1	Sodium/hydrogen exchanger 1 OS=Homo sapiens GN=SLC9A1 PE=1 SV=2	90.71	2.47287	5.55149	0.000176719	0.00124299
sp|Q14114|LRP8_HUMAN	LRP8	Low-density lipoprotein receptor-related protein 8 OS=Homo sapiens GN=LRP8 PE=1 SV=4	105.57	2.47022	5.54127	0.000200068	0.00135033
sp|O15173|PGRC2_HUMAN	PGRMC2	Membrane-associated progesterone receptor component 2 OS=Homo sapiens GN=PGRMC2 PE=1 SV=1	23.8	2.47	5.54045	2.30315e-06	9.45423e-05
sp|P37173|TGFR2_HUMAN	TGFBR2	TGF-beta receptor type-2 OS=Homo sapiens GN=TGFBR2 PE=1 SV=2	64.53	2.46952	5.53859	3.76189e-05	0.000469605
sp|Q8NC54|KCT2_HUMAN	KCT2	Keratinocyte-associated transmembrane protein 2 OS=Homo sapiens GN=KCT2 PE=1 SV=2	29.22	2.46524	5.52219	2.01588e-06	9.17774e-05
sp|Q9H0E2|TOLIP_HUMAN	TOLLIP	Toll-interacting protein OS=Homo sapiens GN=TOLLIP PE=1 SV=1	30.26	2.46391	5.5171	0.000282505	0.00170791
sp|P48960|CD97_HUMAN	CD97	CD97 antigen OS=Homo sapiens GN=CD97 PE=1 SV=4	91.81	2.45703	5.49084	0.000436975	0.00228909
sp|P08195|4F2_HUMAN	SLC3A2	4F2 cell-surface antigen heavy chain OS=Homo sapiens GN=SLC3A2 PE=1 SV=3	67.95	2.45632	5.48815	9.2295e-05	0.000793525
sp|P04843|RPN1_HUMAN	RPN1	Dolichyl-diphosphooligosaccharide--protein glycosyltransferase subunit 1 OS=Homo sapiens GN=RPN1 PE=1 SV=1	68.53	2.45093	5.46769	5.86812e-05	0.000617385
sp|Q6ZVM7|TM1L2_HUMAN	TOM1L2	TOM1-like protein 2 OS=Homo sapiens GN=TOM1L2 PE=1 SV=1	55.52	2.44909	5.4607	0.000244407	0.00154936
sp|Q99650|OSMR_HUMAN	OSMR	Oncostatin-M-specific receptor subunit beta OS=Homo sapiens GN=OSMR PE=1 SV=1	110.44	2.43966	5.42514	0.00037845	0.00207075
sp|Q99653|CHP1_HUMAN	CHP1	Calcineurin B homologous protein 1 OS=Homo sapiens GN=CHP1 PE=1 SV=3	22.44	2.43495	5.40744	0.000963059	0.0038534
sp|P42566|EPS15_HUMAN	EPS15	Epidermal growth factor receptor substrate 15 OS=Homo sapiens GN=EPS15 PE=1 SV=2	98.59	2.43286	5.39964	0.000494545	0.00247668
sp|O00231|PSD11_HUMAN	PSMD11	26S proteasome non-ATPase regulatory subunit 11 OS=Homo sapiens GN=PSMD11 PE=1 SV=3	47.43	2.42836	5.3828	0.000340728	0.00191726
sp|P08476|INHBA_HUMAN	INHBA	Inhibin beta A chain OS=Homo sapiens GN=INHBA PE=1 SV=2	47.41	2.42449	5.36839	0.00299692	0.00870809
sp|Q8NFA0|UBP32_HUMAN	USP32	Ubiquitin carboxyl-terminal hydrolase 32 OS=Homo sapiens GN=USP32 PE=1 SV=1	181.54	2.42242	5.3607	0.000550483	0.00267997
sp|Q9H6L5|RETR1_HUMAN	RETREG1	Reticulophagy regulator 1 OS=Homo sapiens GN=RETREG1 PE=1 SV=1	54.65	2.41804	5.34445	5.97302e-05	0.000623185
sp|Q14739|LBR_HUMAN	LBR	Lamin-B receptor OS=Homo sapiens GN=LBR PE=1 SV=2	70.66	2.41748	5.34237	2.60017e-06	9.86487e-05
sp|P29317|EPHA2_HUMAN	EPHA2	Ephrin type-A receptor 2 OS=Homo sapiens GN=EPHA2 PE=1 SV=2	108.2	2.41257	5.32422	2.93876e-08	5.25618e-06
sp|Q9P0L0|VAPA_HUMAN	VAPA	Vesicle-associated membrane protein-associated protein A OS=Homo sapiens GN=VAPA PE=1 SV=3	27.88	2.41136	5.31974	3.20175e-05	0.000416908
sp|P27797|CALR_HUMAN	CALR	Calreticulin OS=Homo sapiens GN=CALR PE=1 SV=1	48.11	2.40081	5.28101	0.0114008	0.0245045
sp|Q14697|GANAB_HUMAN	GANAB	Neutral alpha-glucosidase AB OS=Homo sapiens GN=GANAB PE=1 SV=3	106.81	2.3934	5.25393	0.000283061	0.00170791
sp|P41743|KPCI_HUMAN	PRKCI	Protein kinase C iota type OS=Homo sapiens GN=PRKCI PE=1 SV=2	68.22	2.39202	5.24891	0.0183728	0.0363967
sp|O75197|LRP5_HUMAN	LRP5	Low-density lipoprotein receptor-related protein 5 OS=Homo sapiens GN=LRP5 PE=1 SV=2	179.03	2.38692	5.23041	1.08062e-05	0.000221792
sp|Q24JP5|T132A_HUMAN	TMEM132A	Transmembrane protein 132A OS=Homo sapiens GN=TMEM132A PE=1 SV=1	110.04	2.38277	5.21538	0.000257151	0.00160575
sp|Q96GQ5|RUS1_HUMAN	C16orf58	RUS1 family protein C16orf58 OS=Homo sapiens GN=C16orf58 PE=1 SV=2	50.99	2.38054	5.2073	7.6815e-05	0.000715525
sp|Q15276|RABE1_HUMAN	RABEP1	Rab GTPase-binding effector protein 1 OS=Homo sapiens GN=RABEP1 PE=1 SV=2	99.23	2.3804	5.20681	0.00108403	0.00412524
sp|P62987|RL40_HUMAN	UBA52	Ubiquitin-60S ribosomal protein L40 OS=Homo sapiens GN=UBA52 PE=1 SV=2	14.72	2.36546	5.15319	3.6407e-05	0.000462757
sp|O15269|SPTC1_HUMAN	SPTLC1	Serine palmitoyltransferase 1 OS=Homo sapiens GN=SPTLC1 PE=1 SV=1	52.71	2.36486	5.15102	0.000796771	0.00341045
sp|P07237|PDIA1_HUMAN	P4HB	Protein disulfide-isomerase OS=Homo sapiens GN=P4HB PE=1 SV=3	57.08	2.36475	5.15065	9.25357e-05	0.000793525
sp|Q96A54|ADR1_HUMAN	ADIPOR1	Adiponectin receptor protein 1 OS=Homo sapiens GN=ADIPOR1 PE=1 SV=1	42.59	2.35961	5.13231	8.73397e-05	0.000775527
sp|Q8N511|TM199_HUMAN	TMEM199	Transmembrane protein 199 OS=Homo sapiens GN=TMEM199 PE=1 SV=1	23.12	2.34909	5.09504	0.00030365	0.00179325
sp|Q9NZU0|FLRT3_HUMAN	FLRT3	Leucine-rich repeat transmembrane protein FLRT3 OS=Homo sapiens GN=FLRT3 PE=1 SV=1	72.96	2.34678	5.08686	0.00456637	0.0119604
sp|Q9NZM1|MYOF_HUMAN	MYOF	Myoferlin OS=Homo sapiens GN=MYOF PE=1 SV=1	234.56	2.34249	5.07177	2.31382e-07	2.14586e-05
sp|Q99536|VAT1_HUMAN	VAT1	Synaptic vesicle membrane protein VAT-1 homolog OS=Homo sapiens GN=VAT1 PE=1 SV=2	41.89	2.33792	5.05573	0.00655655	0.015771
sp|Q9BRK5|CAB45_HUMAN	SDF4	45 kDa calcium-binding protein OS=Homo sapiens GN=SDF4 PE=1 SV=1	41.78	2.33718	5.05316	0.00199662	0.00634003
sp|O15111|IKKA_HUMAN	CHUK	Inhibitor of nuclear factor kappa-B kinase subunit alpha OS=Homo sapiens GN=CHUK PE=1 SV=2	84.58	2.33637	5.05031	0.0030596	0.00884669
sp|Q9UKM7|MA1B1_HUMAN	MAN1B1	Endoplasmic reticulum mannosyl-oligosaccharide 1,2-alpha-mannosidase OS=Homo sapiens GN=MAN1B1 PE=1 SV=2	79.53	2.33111	5.03191	0.00106175	0.00406518
sp|Q96PD2|DCBD2_HUMAN	DCBLD2	Discoidin, CUB and LCCL domain-containing protein 2 OS=Homo sapiens GN=DCBLD2 PE=1 SV=1	84.98	2.32953	5.02641	2.95404e-05	0.000413235
sp|Q15375|EPHA7_HUMAN	EPHA7	Ephrin type-A receptor 7 OS=Homo sapiens GN=EPHA7 PE=1 SV=3	112.02	2.32016	4.99387	6.26305e-05	0.000637507
sp|Q6PCB6|AB17C_HUMAN	ABHD17C	Protein ABHD17C OS=Homo sapiens GN=ABHD17C PE=2 SV=2	35.81	2.3196	4.99193	2.21995e-05	0.000338948
sp|Q14571|ITPR2_HUMAN	ITPR2	Inositol 1,4,5-trisphosphate receptor type 2 OS=Homo sapiens GN=ITPR2 PE=1 SV=2	307.87	2.3146	4.97468	0.00103669	0.00400938
sp|P16144|ITB4_HUMAN	ITGB4	Integrin beta-4 OS=Homo sapiens GN=ITGB4 PE=1 SV=5	202.04	2.31455	4.97449	0.00191584	0.00618205
sp|Q9Y3T9|NOC2L_HUMAN	NOC2L	Nucleolar complex protein 2 homolog OS=Homo sapiens GN=NOC2L PE=1 SV=4	84.87	2.3072	4.94923	0.000305056	0.00179732
sp|O00220|TR10A_HUMAN	TNFRSF10A	Tumor necrosis factor receptor superfamily member 10A OS=Homo sapiens GN=TNFRSF10A PE=1 SV=3	50.06	2.29911	4.92156	0.00033426	0.00189722
sp|P06241|FYN_HUMAN	FYN	Tyrosine-protein kinase Fyn OS=Homo sapiens GN=FYN PE=1 SV=3	60.72	2.29734	4.91551	0.000523017	0.00258821
sp|P23258|TBG1_HUMAN	TUBG1	Tubulin gamma-1 chain OS=Homo sapiens GN=TUBG1 PE=1 SV=2	51.14	2.29446	4.9057	0.000707553	0.00315814
sp|Q9NX57|RAB20_HUMAN	RAB20	Ras-related protein Rab-20 OS=Homo sapiens GN=RAB20 PE=1 SV=1	26.26	2.29442	4.90557	0.00101574	0.00397097
sp|Q6P474|PDXD2_HUMAN	PDXDC2P	Putative pyridoxal-dependent decarboxylase domain-containing protein 2 OS=Homo sapiens GN=PDXDC2P PE=5 SV=3	51.78	2.28824	4.88459	0.00305534	0.0088446
sp|Q14596|NBR1_HUMAN	NBR1	Next to BRCA1 gene 1 protein OS=Homo sapiens GN=NBR1 PE=1 SV=3	107.35	2.2878	4.88311	0.000271501	0.00165411
sp|Q6NXT4|ZNT6_HUMAN	SLC30A6	Zinc transporter 6 OS=Homo sapiens GN=SLC30A6 PE=1 SV=2	51.08	2.28249	4.86517	0.00199772	0.00634003
sp|P51512|MMP16_HUMAN	MMP16	Matrix metalloproteinase-16 OS=Homo sapiens GN=MMP16 PE=1 SV=2	69.48	2.2744	4.83795	2.13292e-06	9.35594e-05
sp|P78539|SRPX_HUMAN	SRPX	Sushi repeat-containing protein SRPX OS=Homo sapiens GN=SRPX PE=1 SV=1	51.54	2.27163	4.82868	0.000878258	0.00363497
sp|O75787|RENR_HUMAN	ATP6AP2	Renin receptor OS=Homo sapiens GN=ATP6AP2 PE=1 SV=2	38.98	2.26772	4.81562	0.00332572	0.00943103
sp|Q96AQ6|PBIP1_HUMAN	PBXIP1	Pre-B-cell leukemia transcription factor-interacting protein 1 OS=Homo sapiens GN=PBXIP1 PE=1 SV=1	80.59	2.26762	4.81529	0.000104173	0.000841453
sp|Q9NP58|ABCB6_HUMAN	ABCB6	ATP-binding cassette sub-family B member 6, mitochondrial OS=Homo sapiens GN=ABCB6 PE=1 SV=1	93.83	2.26402	4.80329	0.000883216	0.00364946
sp|O15031|PLXB2_HUMAN	PLXNB2	Plexin-B2 OS=Homo sapiens GN=PLXNB2 PE=1 SV=3	205	2.25108	4.76038	0.000445163	0.00231278
sp|Q8IWT6|LRC8A_HUMAN	LRRC8A	Volume-regulated anion channel subunit LRRC8A OS=Homo sapiens GN=LRRC8A PE=1 SV=1	94.14	2.25068	4.75908	7.47973e-05	0.000709441
sp|Q9Y6D6|BIG1_HUMAN	ARFGEF1	Brefeldin A-inhibited guanine nucleotide-exchange protein 1 OS=Homo sapiens GN=ARFGEF1 PE=1 SV=2	208.63	2.24432	4.73814	0.00165494	0.00556236
sp|Q9HBA0|TRPV4_HUMAN	TRPV4	Transient receptor potential cation channel subfamily V member 4 OS=Homo sapiens GN=TRPV4 PE=1 SV=2	98.22	2.23346	4.70259	0.000853238	0.00358075
sp|Q5HYI8|RABL3_HUMAN	RABL3	Rab-like protein 3 OS=Homo sapiens GN=RABL3 PE=1 SV=1	26.41	2.2245	4.6735	3.96029e-05	0.000483735
sp|Q9Y385|UB2J1_HUMAN	UBE2J1	Ubiquitin-conjugating enzyme E2 J1 OS=Homo sapiens GN=UBE2J1 PE=1 SV=2	35.18	2.20914	4.62399	0.000378755	0.00207075
sp|Q96N66|MBOA7_HUMAN	MBOAT7	Lysophospholipid acyltransferase 7 OS=Homo sapiens GN=MBOAT7 PE=1 SV=2	52.73	2.20727	4.61801	9.5118e-05	0.000804647
sp|Q15042|RB3GP_HUMAN	RAB3GAP1	Rab3 GTPase-activating protein catalytic subunit OS=Homo sapiens GN=RAB3GAP1 PE=1 SV=3	110.45	2.20192	4.60091	1.9444e-05	0.000326764
sp|Q15006|EMC2_HUMAN	EMC2	ER membrane protein complex subunit 2 OS=Homo sapiens GN=EMC2 PE=1 SV=1	34.81	2.19238	4.57058	2.51402e-05	0.000368135
sp|Q9NW15|ANO10_HUMAN	ANO10	Anoctamin-10 OS=Homo sapiens GN=ANO10 PE=1 SV=2	76.28	2.19186	4.56893	0.00317174	0.00910785
sp|P54764|EPHA4_HUMAN	EPHA4	Ephrin type-A receptor 4 OS=Homo sapiens GN=EPHA4 PE=1 SV=1	109.79	2.18134	4.53576	0.00601705	0.0148683
sp|P42167|LAP2B_HUMAN	TMPO	Lamina-associated polypeptide 2, isoforms beta/gamma OS=Homo sapiens GN=TMPO PE=1 SV=2	50.64	2.18109	4.53497	3.02191e-07	2.60926e-05
sp|Q92552|RT27_HUMAN	MRPS27	28S ribosomal protein S27, mitochondrial OS=Homo sapiens GN=MRPS27 PE=1 SV=3	47.58	2.17483	4.51534	0.000526063	0.00259487
sp|Q6IQ22|RAB12_HUMAN	RAB12	Ras-related protein Rab-12 OS=Homo sapiens GN=RAB12 PE=1 SV=3	27.23	2.16761	4.49278	0.00393801	0.0106556
sp|Q12913|PTPRJ_HUMAN	PTPRJ	Receptor-type tyrosine-protein phosphatase eta OS=Homo sapiens GN=PTPRJ PE=1 SV=3	145.85	2.16678	4.49021	0.00464634	0.0121192
sp|Q9H6A9|PCX3_HUMAN	PCNX3	Pecanex-like protein 3 OS=Homo sapiens GN=PCNX3 PE=1 SV=2	221.9	2.16664	4.48976	0.000542436	0.00265285
sp|Q15907|RB11B_HUMAN	RAB11B	Ras-related protein Rab-11B OS=Homo sapiens GN=RAB11B PE=1 SV=4	24.47	2.16636	4.48888	0.000756262	0.00331643
sp|Q9Y5E6|PCDB3_HUMAN	PCDHB3	Protocadherin beta-3 OS=Homo sapiens GN=PCDHB3 PE=2 SV=1	86.72	2.16185	4.47488	1.68542e-05	0.000297204
sp|Q9UGP8|SEC63_HUMAN	SEC63	Translocation protein SEC63 homolog OS=Homo sapiens GN=SEC63 PE=1 SV=2	87.94	2.16087	4.47186	0.000240232	0.00154241
sp|P51648|AL3A2_HUMAN	ALDH3A2	Fatty aldehyde dehydrogenase OS=Homo sapiens GN=ALDH3A2 PE=1 SV=1	54.81	2.15734	4.46091	0.00809767	0.0185853
sp|Q9UN73|PCDA6_HUMAN	PCDHA6	Protocadherin alpha-6 OS=Homo sapiens GN=PCDHA6 PE=2 SV=1	102.65	2.15675	4.45908	0.000858008	0.00358075
sp|P08754|GNAI3_HUMAN	GNAI3	Guanine nucleotide-binding protein G(k) subunit alpha OS=Homo sapiens GN=GNAI3 PE=1 SV=3	40.51	2.15475	4.45291	4.07844e-06	0.000129271
sp|Q14126|DSG2_HUMAN	DSG2	Desmoglein-2 OS=Homo sapiens GN=DSG2 PE=1 SV=2	122.22	2.15447	4.45204	0.000692401	0.00310712
sp|Q7Z7G8|VP13B_HUMAN	VPS13B	Vacuolar protein sorting-associated protein 13B OS=Homo sapiens GN=VPS13B PE=1 SV=2	448.38	2.15258	4.44623	0.00181816	0.00595119
sp|Q15113|PCOC1_HUMAN	PCOLCE	Procollagen C-endopeptidase enhancer 1 OS=Homo sapiens GN=PCOLCE PE=1 SV=2	47.94	2.15191	4.44414	0.00834991	0.0190247
sp|Q9Y6M7|S4A7_HUMAN	SLC4A7	Sodium bicarbonate cotransporter 3 OS=Homo sapiens GN=SLC4A7 PE=1 SV=2	135.96	2.14483	4.4224	0.00053493	0.00262791
sp|O60884|DNJA2_HUMAN	DNAJA2	DnaJ homolog subfamily A member 2 OS=Homo sapiens GN=DNAJA2 PE=1 SV=1	45.72	2.14056	4.40933	0.00418482	0.0111953
sp|P50281|MMP14_HUMAN	MMP14	Matrix metalloproteinase-14 OS=Homo sapiens GN=MMP14 PE=1 SV=3	65.85	2.13956	4.40628	0.000606654	0.00284468
sp|P62834|RAP1A_HUMAN	RAP1A	Ras-related protein Rap-1A OS=Homo sapiens GN=RAP1A PE=1 SV=1	20.97	2.13797	4.40143	0.000594192	0.00281987
sp|Q9Y6K9|NEMO_HUMAN	IKBKG	NF-kappa-B essential modulator OS=Homo sapiens GN=IKBKG PE=1 SV=2	48.17	2.13791	4.40125	0.00122308	0.00442569
sp|Q9H269|VPS16_HUMAN	VPS16	Vacuolar protein sorting-associated protein 16 homolog OS=Homo sapiens GN=VPS16 PE=1 SV=2	94.63	2.12753	4.36967	0.00096962	0.00386613
sp|O95721|SNP29_HUMAN	SNAP29	Synaptosomal-associated protein 29 OS=Homo sapiens GN=SNAP29 PE=1 SV=1	28.95	2.11959	4.3457	0.000366384	0.00203104
sp|O94901|SUN1_HUMAN	SUN1	SUN domain-containing protein 1 OS=Homo sapiens GN=SUN1 PE=1 SV=3	90.01	2.1128	4.32531	7.58025e-05	0.000713569
sp|P51151|RAB9A_HUMAN	RAB9A	Ras-related protein Rab-9A OS=Homo sapiens GN=RAB9A PE=1 SV=1	22.82	2.11004	4.31703	0.00119014	0.00437711
sp|P09238|MMP10_HUMAN	MMP10	Stromelysin-2 OS=Homo sapiens GN=MMP10 PE=1 SV=1	54.12	2.10851	4.31246	0.00837533	0.0190653
sp|P82663|RT25_HUMAN	MRPS25	28S ribosomal protein S25, mitochondrial OS=Homo sapiens GN=MRPS25 PE=1 SV=1	20.1	2.10752	4.30951	0.000753446	0.0033132
sp|P0DP24|CALM2_HUMAN	CALM2	Calmodulin-2 OS=Homo sapiens GN=CALM2 PE=1 SV=1	16.83	2.09808	4.28139	0.0138381	0.0287081
sp|Q8NCH0|CHSTE_HUMAN	CHST14	Carbohydrate sulfotransferase 14 OS=Homo sapiens GN=CHST14 PE=1 SV=2	42.97	2.09543	4.27352	0.000573009	0.00276457
sp|Q9NX63|MIC19_HUMAN	CHCHD3	MICOS complex subunit MIC19 OS=Homo sapiens GN=CHCHD3 PE=1 SV=1	26.14	2.09457	4.271	0.000308293	0.00179946
sp|Q8N5K1|CISD2_HUMAN	CISD2	CDGSH iron-sulfur domain-containing protein 2 OS=Homo sapiens GN=CISD2 PE=1 SV=1	15.27	2.08022	4.22872	0.00150536	0.00515653
sp|O15554|KCNN4_HUMAN	KCNN4	Intermediate conductance calcium-activated potassium channel protein 4 OS=Homo sapiens GN=KCNN4 PE=1 SV=1	47.66	2.07855	4.22383	0.000342023	0.00192024
sp|Q9Y625|GPC6_HUMAN	GPC6	Glypican-6 OS=Homo sapiens GN=GPC6 PE=1 SV=1	62.69	2.0748	4.21287	0.00353846	0.00984479
sp|P00533|EGFR_HUMAN	EGFR	Epidermal growth factor receptor OS=Homo sapiens GN=EGFR PE=1 SV=2	134.19	2.07473	4.21267	0.000147316	0.00108814
sp|P51153|RAB13_HUMAN	RAB13	Ras-related protein Rab-13 OS=Homo sapiens GN=RAB13 PE=1 SV=1	22.76	2.06005	4.17002	0.00348413	0.00974345
sp|P50443|S26A2_HUMAN	SLC26A2	Sulfate transporter OS=Homo sapiens GN=SLC26A2 PE=1 SV=2	81.61	2.0574	4.16236	0.000103233	0.000839273
sp|P52823|STC1_HUMAN	STC1	Stanniocalcin-1 OS=Homo sapiens GN=STC1 PE=1 SV=1	27.6	2.05355	4.15128	0.000462086	0.00236135
sp|Q9H0M0|WWP1_HUMAN	WWP1	NEDD4-like E3 ubiquitin-protein ligase WWP1 OS=Homo sapiens GN=WWP1 PE=1 SV=1	105.14	2.05075	4.14321	0.000426988	0.00226042
sp|Q9NXE4|NSMA3_HUMAN	SMPD4	Sphingomyelin phosphodiesterase 4 OS=Homo sapiens GN=SMPD4 PE=1 SV=2	93.29	2.04528	4.12755	8.85397e-05	0.000779759
sp|Q07960|RHG01_HUMAN	ARHGAP1	Rho GTPase-activating protein 1 OS=Homo sapiens GN=ARHGAP1 PE=1 SV=1	50.4	2.03446	4.0967	2.70906e-05	0.000389856
sp|Q9NP72|RAB18_HUMAN	RAB18	Ras-related protein Rab-18 OS=Homo sapiens GN=RAB18 PE=1 SV=1	22.96	2.03429	4.0962	0.00612635	0.0150102
sp|P08648|ITA5_HUMAN	ITGA5	Integrin alpha-5 OS=Homo sapiens GN=ITGA5 PE=1 SV=2	114.46	2.02945	4.08248	0.00678713	0.0162476
sp|Q92896|GSLG1_HUMAN	GLG1	Golgi apparatus protein 1 OS=Homo sapiens GN=GLG1 PE=1 SV=2	134.46	2.02847	4.07973	0.000431669	0.0022708
sp|Q9C0C4|SEM4C_HUMAN	SEMA4C	Semaphorin-4C OS=Homo sapiens GN=SEMA4C PE=1 SV=2	92.56	2.0255	4.07133	0.00195726	0.00625923
sp|Q13214|SEM3B_HUMAN	SEMA3B	Semaphorin-3B OS=Homo sapiens GN=SEMA3B PE=2 SV=1	83.07	2.02107	4.05886	0.00735856	0.0172204
sp|O75146|HIP1R_HUMAN	HIP1R	Huntingtin-interacting protein 1-related protein OS=Homo sapiens GN=HIP1R PE=1 SV=2	119.31	2.02025	4.05653	0.00602963	0.0148751
sp|P07093|GDN_HUMAN	SERPINE2	Glia-derived nexin OS=Homo sapiens GN=SERPINE2 PE=1 SV=1	43.97	2.01401	4.03905	8.58547e-05	0.000765054
sp|Q9H3P7|GCP60_HUMAN	ACBD3	Golgi resident protein GCP60 OS=Homo sapiens GN=ACBD3 PE=1 SV=4	60.56	2.0111	4.03089	5.60034e-05	0.000605723
sp|O95490|AGRL2_HUMAN	ADGRL2	Adhesion G protein-coupled receptor L2 OS=Homo sapiens GN=ADGRL2 PE=1 SV=2	163.24	2.0102	4.02838	0.000234366	0.00152429
sp|Q9BXB4|OSB11_HUMAN	OSBPL11	Oxysterol-binding protein-related protein 11 OS=Homo sapiens GN=OSBPL11 PE=1 SV=2	83.59	2.00966	4.02688	0.000428392	0.00226307
sp|P22059|OSBP1_HUMAN	OSBP	Oxysterol-binding protein 1 OS=Homo sapiens GN=OSBP PE=1 SV=1	89.36	2.00057	4.00159	0.0380033	0.0674418
sp|P04899|GNAI2_HUMAN	GNAI2	Guanine nucleotide-binding protein G(i) subunit alpha-2 OS=Homo sapiens GN=GNAI2 PE=1 SV=3	40.43	1.99833	3.99538	0.0123066	0.0259392
sp|P07203|GPX1_HUMAN	GPX1	Glutathione peroxidase 1 OS=Homo sapiens GN=GPX1 PE=1 SV=4	22.08	1.99541	3.98728	0.00839629	0.0190956
sp|Q58FF8|H90B2_HUMAN	HSP90AB2P	Putative heat shock protein HSP 90-beta 2 OS=Homo sapiens GN=HSP90AB2P PE=1 SV=2	44.32	1.99432	3.98428	0.014794	0.0304389
sp|Q9BTU6|P4K2A_HUMAN	PI4K2A	Phosphatidylinositol 4-kinase type 2-alpha OS=Homo sapiens GN=PI4K2A PE=1 SV=1	53.99	1.9937	3.98258	0.00226226	0.00697624
sp|P30825|CTR1_HUMAN	SLC7A1	High affinity cationic amino acid transporter 1 OS=Homo sapiens GN=SLC7A1 PE=1 SV=1	67.59	1.98627	3.96212	0.000782247	0.00337715
sp|Q13439|GOGA4_HUMAN	GOLGA4	Golgin subfamily A member 4 OS=Homo sapiens GN=GOLGA4 PE=1 SV=1	260.98	1.97933	3.94309	1.0808e-07	1.17666e-05
sp|Q15437|SC23B_HUMAN	SEC23B	Protein transport protein Sec23B OS=Homo sapiens GN=SEC23B PE=1 SV=2	86.42	1.97672	3.93598	0.000963351	0.0038534
sp|P58335|ANTR2_HUMAN	ANTXR2	Anthrax toxin receptor 2 OS=Homo sapiens GN=ANTXR2 PE=1 SV=5	53.63	1.97188	3.92278	0.000101478	0.000834029
sp|Q9HCM3|K1549_HUMAN	KIAA1549	UPF0606 protein KIAA1549 OS=Homo sapiens GN=KIAA1549 PE=1 SV=4	210.63	1.96987	3.91733	0.0338369	0.061087
sp|Q96CW1|AP2M1_HUMAN	AP2M1	AP-2 complex subunit mu OS=Homo sapiens GN=AP2M1 PE=1 SV=2	49.62	1.96653	3.90827	0.00876295	0.0198215
sp|Q93050|VPP1_HUMAN	ATP6V0A1	V-type proton ATPase 116 kDa subunit a isoform 1 OS=Homo sapiens GN=ATP6V0A1 PE=1 SV=3	96.35	1.96646	3.90808	0.000190022	0.00131078
sp|Q96FQ6|S10AG_HUMAN	S100A16	Protein S100-A16 OS=Homo sapiens GN=S100A16 PE=1 SV=1	11.79	1.95562	3.87882	7.26062e-05	0.000695395
sp|P62244|RS15A_HUMAN	RPS15A	40S ribosomal protein S15a OS=Homo sapiens GN=RPS15A PE=1 SV=2	14.83	1.95345	3.87298	0.00481671	0.0124597
sp|P29323|EPHB2_HUMAN	EPHB2	Ephrin type-B receptor 2 OS=Homo sapiens GN=EPHB2 PE=1 SV=5	117.42	1.94969	3.8629	8.99072e-05	0.000784417
sp|P40429|RL13A_HUMAN	RPL13A	60S ribosomal protein L13a OS=Homo sapiens GN=RPL13A PE=1 SV=2	23.56	1.94836	3.85936	0.00237645	0.00726023
sp|Q15165|PON2_HUMAN	PON2	Serum paraoxonase/arylesterase 2 OS=Homo sapiens GN=PON2 PE=1 SV=3	39.37	1.94522	3.85096	0.00667559	0.0160419
sp|Q8TB61|S35B2_HUMAN	SLC35B2	Adenosine 3'-phospho 5'-phosphosulfate transporter 1 OS=Homo sapiens GN=SLC35B2 PE=1 SV=1	47.48	1.94058	3.8386	0.00110544	0.00416871
sp|Q02543|RL18A_HUMAN	RPL18A	60S ribosomal protein L18a OS=Homo sapiens GN=RPL18A PE=1 SV=2	20.75	1.93845	3.83293	0.0221211	0.0426415
sp|P46779|RL28_HUMAN	RPL28	60S ribosomal protein L28 OS=Homo sapiens GN=RPL28 PE=1 SV=3	15.74	1.93611	3.82671	0.0769358	0.119809
sp|Q9Y394|DHRS7_HUMAN	DHRS7	Dehydrogenase/reductase SDR family member 7 OS=Homo sapiens GN=DHRS7 PE=1 SV=1	38.27	1.936	3.82642	0.000844761	0.00357262
sp|Q15904|VAS1_HUMAN	ATP6AP1	V-type proton ATPase subunit S1 OS=Homo sapiens GN=ATP6AP1 PE=1 SV=2	51.99	1.92849	3.80656	0.000144276	0.00107201
sp|P29966|MARCS_HUMAN	MARCKS	Myristoylated alanine-rich C-kinase substrate OS=Homo sapiens GN=MARCKS PE=1 SV=4	31.54	1.9249	3.7971	0.00568875	0.0143018
sp|Q92545|TM131_HUMAN	TMEM131	Transmembrane protein 131 OS=Homo sapiens GN=TMEM131 PE=1 SV=3	205.01	1.92136	3.78781	0.00063992	0.00294011
sp|P39656|OST48_HUMAN	DDOST	Dolichyl-diphosphooligosaccharide--protein glycosyltransferase 48 kDa subunit OS=Homo sapiens GN=DDOST PE=1 SV=4	50.77	1.91657	3.77524	0.0103897	0.0227015
sp|Q86UP2|KTN1_HUMAN	KTN1	Kinectin OS=Homo sapiens GN=KTN1 PE=1 SV=1	156.18	1.91146	3.76188	5.54416e-06	0.000143087
sp|P07942|LAMB1_HUMAN	LAMB1	Laminin subunit beta-1 OS=Homo sapiens GN=LAMB1 PE=1 SV=2	197.91	1.90899	3.75547	0.00559883	0.0141468
sp|Q96L92|SNX27_HUMAN	SNX27	Sorting nexin-27 OS=Homo sapiens GN=SNX27 PE=1 SV=2	61.23	1.90628	3.74842	0.00621511	0.0151683
sp|Q9NRG9|AAAS_HUMAN	AAAS	Aladin OS=Homo sapiens GN=AAAS PE=1 SV=1	59.54	1.90593	3.7475	0.00339615	0.009555
sp|Q9UJ41|RABX5_HUMAN	RABGEF1	Rab5 GDP/GTP exchange factor OS=Homo sapiens GN=RABGEF1 PE=1 SV=2	79.32	1.90078	3.73416	0.00626955	0.0152714
sp|O15155|BET1_HUMAN	BET1	BET1 homolog OS=Homo sapiens GN=BET1 PE=1 SV=1	13.28	1.89026	3.70701	9.1168e-05	0.00079064
sp|Q15005|SPCS2_HUMAN	SPCS2	Signal peptidase complex subunit 2 OS=Homo sapiens GN=SPCS2 PE=1 SV=3	24.99	1.87783	3.67522	0.000170697	0.00121427
sp|Q96KC8|DNJC1_HUMAN	DNAJC1	DnaJ homolog subfamily C member 1 OS=Homo sapiens GN=DNAJC1 PE=1 SV=1	63.84	1.87433	3.66632	0.00204505	0.00644938
sp|Q16850|CP51A_HUMAN	CYP51A1	Lanosterol 14-alpha demethylase OS=Homo sapiens GN=CYP51A1 PE=1 SV=3	56.77	1.86332	3.63845	3.21339e-05	0.000416908
sp|P30443|1A01_HUMAN	HLA-A	HLA class I histocompatibility antigen, A-1 alpha chain OS=Homo sapiens GN=HLA-A PE=1 SV=1	40.82	1.85898	3.62752	0.0355233	0.0637179
sp|Q9P2W9|STX18_HUMAN	STX18	Syntaxin-18 OS=Homo sapiens GN=STX18 PE=1 SV=1	38.65	1.85514	3.61787	0.00884511	0.0199893
sp|Q969V3|NCLN_HUMAN	NCLN	Nicalin OS=Homo sapiens GN=NCLN PE=1 SV=2	62.93	1.85258	3.61145	0.0011764	0.00435113
sp|P09486|SPRC_HUMAN	SPARC	SPARC OS=Homo sapiens GN=SPARC PE=1 SV=1	34.61	1.85114	3.60784	0.00196207	0.00626537
sp|Q8IW45|NNRD_HUMAN	NAXD	ATP-dependent (S)-NAD(P)H-hydrate dehydratase OS=Homo sapiens GN=NAXD PE=1 SV=1	36.55	1.84838	3.60097	0.0116351	0.024901
sp|Q8WVM8|SCFD1_HUMAN	SCFD1	Sec1 family domain-containing protein 1 OS=Homo sapiens GN=SCFD1 PE=1 SV=4	72.33	1.83847	3.57631	0.00565738	0.014239
sp|Q08380|LG3BP_HUMAN	LGALS3BP	Galectin-3-binding protein OS=Homo sapiens GN=LGALS3BP PE=1 SV=1	65.29	1.83742	3.5737	0.00109624	0.00415277
sp|P45974|UBP5_HUMAN	USP5	Ubiquitin carboxyl-terminal hydrolase 5 OS=Homo sapiens GN=USP5 PE=1 SV=2	95.73	1.83496	3.56762	0.00106138	0.00406518
sp|Q9HAD4|WDR41_HUMAN	WDR41	WD repeat-containing protein 41 OS=Homo sapiens GN=WDR41 PE=1 SV=3	51.7	1.83086	3.55749	3.20138e-05	0.000416908
sp|P61106|RAB14_HUMAN	RAB14	Ras-related protein Rab-14 OS=Homo sapiens GN=RAB14 PE=1 SV=4	23.88	1.83048	3.55656	0.00321582	0.00920276
sp|O75410|TACC1_HUMAN	TACC1	Transforming acidic coiled-coil-containing protein 1 OS=Homo sapiens GN=TACC1 PE=1 SV=2	87.74	1.82958	3.55433	4.72897e-06	0.000135139
sp|Q08378|GOGA3_HUMAN	GOLGA3	Golgin subfamily A member 3 OS=Homo sapiens GN=GOLGA3 PE=1 SV=2	167.25	1.82549	3.54426	3.77314e-05	0.000469605
sp|Q08379|GOGA2_HUMAN	GOLGA2	Golgin subfamily A member 2 OS=Homo sapiens GN=GOLGA2 PE=1 SV=3	113.02	1.8248	3.54258	0.0143103	0.0295408
sp|Q9BSJ8|ESYT1_HUMAN	ESYT1	Extended synaptotagmin-1 OS=Homo sapiens GN=ESYT1 PE=1 SV=1	122.78	1.82364	3.53973	1.06186e-06	6.81767e-05
sp|P08240|SRPRA_HUMAN	SRPRA	Signal recognition particle receptor subunit alpha OS=Homo sapiens GN=SRPRA PE=1 SV=2	69.77	1.82235	3.53657	7.09093e-05	0.000688205
sp|Q9Y4D7|PLXD1_HUMAN	PLXND1	Plexin-D1 OS=Homo sapiens GN=PLXND1 PE=1 SV=3	211.87	1.82197	3.53565	0.0189745	0.0373229
sp|P41273|TNFL9_HUMAN	TNFSF9	Tumor necrosis factor ligand superfamily member 9 OS=Homo sapiens GN=TNFSF9 PE=1 SV=1	26.61	1.81734	3.52431	0.00147274	0.00507254
sp|P36897|TGFR1_HUMAN	TGFBR1	TGF-beta receptor type-1 OS=Homo sapiens GN=TGFBR1 PE=1 SV=1	55.92	1.80974	3.50579	0.00012495	0.000959433
sp|Q86UL3|GPAT4_HUMAN	GPAT4	Glycerol-3-phosphate acyltransferase 4 OS=Homo sapiens GN=GPAT4 PE=1 SV=1	52.04	1.80972	3.50574	0.00124609	0.00448307
sp|P11172|UMPS_HUMAN	UMPS	Uridine 5'-monophosphate synthase OS=Homo sapiens GN=UMPS PE=1 SV=1	52.19	1.80791	3.50135	0.00312301	0.00898853
sp|Q99615|DNJC7_HUMAN	DNAJC7	DnaJ homolog subfamily C member 7 OS=Homo sapiens GN=DNAJC7 PE=1 SV=2	56.4	1.80702	3.49918	0.0563527	0.0933866
sp|Q8IV08|PLD3_HUMAN	PLD3	Phospholipase D3 OS=Homo sapiens GN=PLD3 PE=1 SV=1	54.67	1.80416	3.49225	0.00703532	0.0166538
sp|P02751|FINC_HUMAN	FN1	Fibronectin OS=Homo sapiens GN=FN1 PE=1 SV=4	262.46	1.80103	3.48469	3.78835e-05	0.000469605
sp|Q8IUH5|ZDH17_HUMAN	ZDHHC17	Palmitoyltransferase ZDHHC17 OS=Homo sapiens GN=ZDHHC17 PE=1 SV=2	72.59	1.79402	3.4678	0.000408561	0.00220008
sp|O76024|WFS1_HUMAN	WFS1	Wolframin OS=Homo sapiens GN=WFS1 PE=1 SV=2	100.23	1.79183	3.46255	0.00323392	0.00921557
sp|Q8N766|EMC1_HUMAN	EMC1	ER membrane protein complex subunit 1 OS=Homo sapiens GN=EMC1 PE=1 SV=1	111.69	1.79165	3.46211	0.00234364	0.00717418
sp|Q9NZ43|USE1_HUMAN	USE1	Vesicle transport protein USE1 OS=Homo sapiens GN=USE1 PE=1 SV=2	29.35	1.79099	3.46053	0.000175584	0.00123848
sp|Q9HD45|TM9S3_HUMAN	TM9SF3	Transmembrane 9 superfamily member 3 OS=Homo sapiens GN=TM9SF3 PE=1 SV=2	67.84	1.78409	3.44402	2.75014e-05	0.00039127
sp|P21980|TGM2_HUMAN	TGM2	Protein-glutamine gamma-glutamyltransferase 2 OS=Homo sapiens GN=TGM2 PE=1 SV=2	77.28	1.77508	3.42258	0.00170177	0.00568921
sp|Q9P2E7|PCD10_HUMAN	PCDH10	Protocadherin-10 OS=Homo sapiens GN=PCDH10 PE=2 SV=2	112.87	1.7739	3.41977	0.000410018	0.00220318
tr|Q6ZR64|Q6ZR64_HUMAN	MXRA7	HBV PreS1-transactivated protein 1 OS=Homo sapiens GN=MXRA7 PE=1 SV=1	23.4	1.76553	3.39999	0.00130195	0.0046308
sp|Q9H4L5|OSBL3_HUMAN	OSBPL3	Oxysterol-binding protein-related protein 3 OS=Homo sapiens GN=OSBPL3 PE=1 SV=1	101.16	1.75865	3.38381	0.00212111	0.00662251
sp|Q9NV96|CC50A_HUMAN	TMEM30A	Cell cycle control protein 50A OS=Homo sapiens GN=TMEM30A PE=1 SV=1	40.66	1.75565	3.37679	0.0419329	0.0732729
sp|Q92887|MRP2_HUMAN	ABCC2	Canalicular multispecific organic anion transporter 1 OS=Homo sapiens GN=ABCC2 PE=1 SV=3	174.1	1.75369	3.3722	0.00274271	0.00811379
sp|Q9NQC3|RTN4_HUMAN	RTN4	Reticulon-4 OS=Homo sapiens GN=RTN4 PE=1 SV=2	129.85	1.75337	3.37144	0.000526435	0.00259487
sp|Q92973|TNPO1_HUMAN	TNPO1	Transportin-1 OS=Homo sapiens GN=TNPO1 PE=1 SV=2	102.29	1.74812	3.35921	0.00173924	0.00578878
sp|Q9UNM6|PSD13_HUMAN	PSMD13	26S proteasome non-ATPase regulatory subunit 13 OS=Homo sapiens GN=PSMD13 PE=1 SV=2	42.92	1.74761	3.35802	0.00641204	0.0154829
sp|O95831|AIFM1_HUMAN	AIFM1	Apoptosis-inducing factor 1, mitochondrial OS=Homo sapiens GN=AIFM1 PE=1 SV=1	66.86	1.7465	3.35544	0.000559985	0.00270696
sp|O75955|FLOT1_HUMAN	FLOT1	Flotillin-1 OS=Homo sapiens GN=FLOT1 PE=1 SV=3	47.33	1.74432	3.35037	0.00403669	0.0108804
sp|P00750|TPA_HUMAN	PLAT	Tissue-type plasminogen activator OS=Homo sapiens GN=PLAT PE=1 SV=1	62.88	1.74058	3.34169	0.00138828	0.00487392
sp|Q15758|AAAT_HUMAN	SLC1A5	Neutral amino acid transporter B(0) OS=Homo sapiens GN=SLC1A5 PE=1 SV=2	56.56	1.73836	3.33655	0.00120889	0.00440619
sp|Q9H1E5|TMX4_HUMAN	TMX4	Thioredoxin-related transmembrane protein 4 OS=Homo sapiens GN=TMX4 PE=1 SV=1	38.93	1.73315	3.32454	0.000893836	0.00366881
sp|Q9C0H2|TTYH3_HUMAN	TTYH3	Protein tweety homolog 3 OS=Homo sapiens GN=TTYH3 PE=1 SV=3	57.51	1.72895	3.31486	0.00255186	0.00768012
sp|Q00325|MPCP_HUMAN	SLC25A3	Phosphate carrier protein, mitochondrial OS=Homo sapiens GN=SLC25A3 PE=1 SV=2	40.07	1.72672	3.30975	0.0020414	0.00644597
sp|P16070|CD44_HUMAN	CD44	CD44 antigen OS=Homo sapiens GN=CD44 PE=1 SV=3	81.49	1.72672	3.30975	0.0116471	0.0249055
sp|Q96JB2|COG3_HUMAN	COG3	Conserved oligomeric Golgi complex subunit 3 OS=Homo sapiens GN=COG3 PE=1 SV=3	94.04	1.72084	3.29629	0.000772369	0.0033594
sp|Q13772|NCOA4_HUMAN	NCOA4	Nuclear receptor coactivator 4 OS=Homo sapiens GN=NCOA4 PE=1 SV=1	69.68	1.71232	3.27687	0.00195132	0.00624822
tr|B3KY45|B3KY45_HUMAN		cDNA FLJ46818 fis, clone TRACH3038399, highly similar to Eukaryotic translation initiation factor2-alpha kinase 3 (EC 2.7.11.1) OS=Homo sapiens PE=2 SV=1	109.89	1.70782	3.26667	0.00770771	0.017887
sp|Q9UIQ6|LCAP_HUMAN	LNPEP	Leucyl-cystinyl aminopeptidase OS=Homo sapiens GN=LNPEP PE=1 SV=3	117.27	1.70744	3.26582	0.000474492	0.00240026
sp|Q12907|LMAN2_HUMAN	LMAN2	Vesicular integral-membrane protein VIP36 OS=Homo sapiens GN=LMAN2 PE=1 SV=1	40.2	1.70423	3.25854	5.8212e-05	0.000616428
sp|Q14849|STAR3_HUMAN	STARD3	StAR-related lipid transfer protein 3 OS=Homo sapiens GN=STARD3 PE=1 SV=2	50.47	1.70349	3.25687	0.0116837	0.0249411
sp|P10644|KAP0_HUMAN	PRKAR1A	cAMP-dependent protein kinase type I-alpha regulatory subunit OS=Homo sapiens GN=PRKAR1A PE=1 SV=1	42.95	1.70345	3.25678	0.0148697	0.0305696
sp|Q9Y2G8|DJC16_HUMAN	DNAJC16	DnaJ homolog subfamily C member 16 OS=Homo sapiens GN=DNAJC16 PE=2 SV=3	90.53	1.70242	3.25446	0.00184676	0.00600391
sp|P46379|BAG6_HUMAN	BAG6	Large proline-rich protein BAG6 OS=Homo sapiens GN=BAG6 PE=1 SV=2	119.33	1.6944	3.23642	0.0040611	0.0109344
sp|Q9BSW2|EFC4B_HUMAN	CRACR2A	EF-hand calcium-binding domain-containing protein 4B OS=Homo sapiens GN=CRACR2A PE=1 SV=1	45.56	1.69294	3.23314	0.00625269	0.0152451
sp|Q8WUX9|CHMP7_HUMAN	CHMP7	Charged multivesicular body protein 7 OS=Homo sapiens GN=CHMP7 PE=1 SV=1	50.88	1.69172	3.23042	0.000154724	0.00112953
sp|Q07065|CKAP4_HUMAN	CKAP4	Cytoskeleton-associated protein 4 OS=Homo sapiens GN=CKAP4 PE=1 SV=2	65.98	1.68756	3.22111	0.000366626	0.00203104
sp|Q9NRY5|F1142_HUMAN	FAM114A2	Protein FAM114A2 OS=Homo sapiens GN=FAM114A2 PE=1 SV=4	55.43	1.68287	3.21065	0.00619046	0.0151228
sp|Q08174|PCDH1_HUMAN	PCDH1	Protocadherin-1 OS=Homo sapiens GN=PCDH1 PE=1 SV=2	114.67	1.66809	3.17793	0.0044111	0.0116636
sp|P08572|CO4A2_HUMAN	COL4A2	Collagen alpha-2(IV) chain OS=Homo sapiens GN=COL4A2 PE=1 SV=4	167.45	1.6643	3.16959	0.00145512	0.00503262
sp|P00558|PGK1_HUMAN	PGK1	Phosphoglycerate kinase 1 OS=Homo sapiens GN=PGK1 PE=1 SV=3	44.59	1.66375	3.16839	0.0068637	0.0163995
sp|O75915|PRAF3_HUMAN	ARL6IP5	PRA1 family protein 3 OS=Homo sapiens GN=ARL6IP5 PE=1 SV=1	21.6	1.66096	3.16228	0.00721921	0.0170698
sp|Q9P2R3|ANFY1_HUMAN	ANKFY1	Rabankyrin-5 OS=Homo sapiens GN=ANKFY1 PE=1 SV=2	128.32	1.65144	3.14147	0.00425113	0.0113364
sp|Q9UKA4|AKA11_HUMAN	AKAP11	A-kinase anchor protein 11 OS=Homo sapiens GN=AKAP11 PE=1 SV=1	210.38	1.64718	3.13221	0.000946653	0.00380658
sp|Q8N6H7|ARFG2_HUMAN	ARFGAP2	ADP-ribosylation factor GTPase-activating protein 2 OS=Homo sapiens GN=ARFGAP2 PE=1 SV=1	56.69	1.64624	3.13017	0.0036828	0.0101673
sp|O00410|IPO5_HUMAN	IPO5	Importin-5 OS=Homo sapiens GN=IPO5 PE=1 SV=4	123.55	1.64624	3.13017	0.00608937	0.0149782
sp|Q9Y263|PLAP_HUMAN	PLAA	Phospholipase A-2-activating protein OS=Homo sapiens GN=PLAA PE=1 SV=2	87.1	1.64068	3.11812	0.00992123	0.0219653
sp|Q9H0U3|MAGT1_HUMAN	MAGT1	Magnesium transporter protein 1 OS=Homo sapiens GN=MAGT1 PE=1 SV=1	38.01	1.63728	3.1108	0.00441834	0.0116704
sp|P29120|NEC1_HUMAN	PCSK1	Neuroendocrine convertase 1 OS=Homo sapiens GN=PCSK1 PE=1 SV=2	84.1	1.6363	3.10867	0.0011737	0.00435006
sp|P84095|RHOG_HUMAN	RHOG	Rho-related GTP-binding protein RhoG OS=Homo sapiens GN=RHOG PE=1 SV=1	21.29	1.6355	3.10694	0.00102052	0.00398035
sp|Q6IAA8|LTOR1_HUMAN	LAMTOR1	Ragulator complex protein LAMTOR1 OS=Homo sapiens GN=LAMTOR1 PE=1 SV=2	17.73	1.6304	3.09599	0.0007684	0.00335205
sp|P0CG08|GPHRB_HUMAN	GPR89B	Golgi pH regulator B OS=Homo sapiens GN=GPR89B PE=1 SV=1	52.88	1.62762	3.09003	0.00224915	0.00695603
sp|Q9Y5E7|PCDB2_HUMAN	PCDHB2	Protocadherin beta-2 OS=Homo sapiens GN=PCDHB2 PE=1 SV=1	87.2	1.62615	3.08689	0.00806332	0.0185235
sp|P36894|BMR1A_HUMAN	BMPR1A	Bone morphogenetic protein receptor type-1A OS=Homo sapiens GN=BMPR1A PE=1 SV=2	60.16	1.62372	3.08168	0.000642802	0.00294794
sp|P12931|SRC_HUMAN	SRC	Proto-oncogene tyrosine-protein kinase Src OS=Homo sapiens GN=SRC PE=1 SV=3	59.8	1.62349	3.08119	0.00210956	0.00660211
sp|P15170|ERF3A_HUMAN	GSPT1	Eukaryotic peptide chain release factor GTP-binding subunit ERF3A OS=Homo sapiens GN=GSPT1 PE=1 SV=1	55.72	1.61956	3.07282	0.00252142	0.00764054
sp|Q12797|ASPH_HUMAN	ASPH	Aspartyl/asparaginyl beta-hydroxylase OS=Homo sapiens GN=ASPH PE=1 SV=3	85.81	1.61931	3.07229	0.0376347	0.0668824
sp|Q8IUH4|ZDH13_HUMAN	ZDHHC13	Palmitoyltransferase ZDHHC13 OS=Homo sapiens GN=ZDHHC13 PE=1 SV=3	70.81	1.60894	3.05027	6.63618e-05	0.000656799
sp|P61225|RAP2B_HUMAN	RAP2B	Ras-related protein Rap-2b OS=Homo sapiens GN=RAP2B PE=1 SV=1	20.49	1.60604	3.04415	0.0229466	0.0440632
sp|O95210|STBD1_HUMAN	STBD1	Starch-binding domain-containing protein 1 OS=Homo sapiens GN=STBD1 PE=1 SV=1	38.98	1.59969	3.03077	0.00561747	0.0141796
sp|O95817|BAG3_HUMAN	BAG3	BAG family molecular chaperone regulator 3 OS=Homo sapiens GN=BAG3 PE=1 SV=3	61.56	1.59808	3.0274	0.0313589	0.0572741
sp|O00214|LEG8_HUMAN	LGALS8	Galectin-8 OS=Homo sapiens GN=LGALS8 PE=1 SV=4	35.79	1.59773	3.02667	0.0102433	0.0224443
sp|Q9HC62|SENP2_HUMAN	SENP2	Sentrin-specific protease 2 OS=Homo sapiens GN=SENP2 PE=1 SV=3	67.81	1.59641	3.02389	0.00729264	0.0171624
sp|Q5T8D3|ACBD5_HUMAN	ACBD5	Acyl-CoA-binding domain-containing protein 5 OS=Homo sapiens GN=ACBD5 PE=1 SV=1	60.05	1.59538	3.02174	0.00498963	0.0128275
sp|P61026|RAB10_HUMAN	RAB10	Ras-related protein Rab-10 OS=Homo sapiens GN=RAB10 PE=1 SV=1	22.53	1.58792	3.00615	0.00319733	0.0091603
sp|Q01650|LAT1_HUMAN	SLC7A5	Large neutral amino acids transporter small subunit 1 OS=Homo sapiens GN=SLC7A5 PE=1 SV=2	54.97	1.58496	3	0	0
sp|P30153|2AAA_HUMAN	PPP2R1A	Serine/threonine-protein phosphatase 2A 65 kDa regulatory subunit A alpha isoform OS=Homo sapiens GN=PPP2R1A PE=1 SV=4	65.27	1.58326	2.99646	0.0479823	0.0818444
sp|P14625|ENPL_HUMAN	HSP90B1	Endoplasmin OS=Homo sapiens GN=HSP90B1 PE=1 SV=1	92.41	1.58048	2.9907	0.011956	0.0253348
sp|Q13049|TRI32_HUMAN	TRIM32	E3 ubiquitin-protein ligase TRIM32 OS=Homo sapiens GN=TRIM32 PE=1 SV=2	71.94	1.57617	2.98176	0.0196936	0.0386162
sp|Q9NUU7|DD19A_HUMAN	DDX19A	ATP-dependent RNA helicase DDX19A OS=Homo sapiens GN=DDX19A PE=1 SV=1	53.94	1.5626	2.95387	0.0233907	0.0447442
sp|Q9Y5E4|PCDB5_HUMAN	PCDHB5	Protocadherin beta-5 OS=Homo sapiens GN=PCDHB5 PE=2 SV=1	86.37	1.55785	2.94414	0.00253344	0.00765064
sp|Q15738|NSDHL_HUMAN	NSDHL	Sterol-4-alpha-carboxylate 3-dehydrogenase, decarboxylating OS=Homo sapiens GN=NSDHL PE=1 SV=2	41.87	1.5572	2.94283	0.00594366	0.0147795
sp|O14828|SCAM3_HUMAN	SCAMP3	Secretory carrier-associated membrane protein 3 OS=Homo sapiens GN=SCAMP3 PE=1 SV=3	38.26	1.5556	2.93956	0.000590301	0.00281987
sp|O14672|ADA10_HUMAN	ADAM10	Disintegrin and metalloproteinase domain-containing protein 10 OS=Homo sapiens GN=ADAM10 PE=1 SV=1	84.09	1.55487	2.93808	0.0851413	0.130234
sp|Q86SJ2|AMGO2_HUMAN	AMIGO2	Amphoterin-induced protein 2 OS=Homo sapiens GN=AMIGO2 PE=1 SV=1	57.9	1.5484	2.92493	0.00582993	0.0145545
sp|Q9C0B5|ZDHC5_HUMAN	ZDHHC5	Palmitoyltransferase ZDHHC5 OS=Homo sapiens GN=ZDHHC5 PE=1 SV=2	77.5	1.54369	2.91539	0.0121085	0.0256295
sp|Q05655|KPCD_HUMAN	PRKCD	Protein kinase C delta type OS=Homo sapiens GN=PRKCD PE=1 SV=2	77.45	1.54248	2.91295	0.000506315	0.00251623
sp|Q9Y5M8|SRPRB_HUMAN	SRPRB	Signal recognition particle receptor subunit beta OS=Homo sapiens GN=SRPRB PE=1 SV=3	29.68	1.54248	2.91295	0.00366	0.0101155
sp|Q92597|NDRG1_HUMAN	NDRG1	Protein NDRG1 OS=Homo sapiens GN=NDRG1 PE=1 SV=1	42.81	1.54248	2.91295	0.00490604	0.0126516
sp|O60763|USO1_HUMAN	USO1	General vesicular transport factor p115 OS=Homo sapiens GN=USO1 PE=1 SV=2	107.83	1.54248	2.91295	0.037591	0.0668521
sp|P26012|ITB8_HUMAN	ITGB8	Integrin beta-8 OS=Homo sapiens GN=ITGB8 PE=2 SV=1	85.58	1.53831	2.90454	0.00928719	0.0208193
sp|O14966|RAB7L_HUMAN	RAB29	Ras-related protein Rab-7L1 OS=Homo sapiens GN=RAB29 PE=1 SV=1	23.14	1.53339	2.89466	0.00940109	0.0210182
sp|Q5SNT2|TM201_HUMAN	TMEM201	Transmembrane protein 201 OS=Homo sapiens GN=TMEM201 PE=1 SV=1	72.19	1.52016	2.86822	0.00283667	0.00833687
sp|Q8WUM4|PDC6I_HUMAN	PDCD6IP	Programmed cell death 6-interacting protein OS=Homo sapiens GN=PDCD6IP PE=1 SV=1	95.96	1.51974	2.86739	0.00094407	0.00380658
sp|Q14764|MVP_HUMAN	MVP	Major vault protein OS=Homo sapiens GN=MVP PE=1 SV=4	99.27	1.51531	2.85861	2.17871e-06	9.35594e-05
sp|Q7Z3T8|ZFY16_HUMAN	ZFYVE16	Zinc finger FYVE domain-containing protein 16 OS=Homo sapiens GN=ZFYVE16 PE=1 SV=3	168.8	1.51472	2.85744	0.00351332	0.00979659
sp|Q6NUM9|RETST_HUMAN	RETSAT	All-trans-retinol 13,14-reductase OS=Homo sapiens GN=RETSAT PE=1 SV=2	66.78	1.50803	2.84422	0.0111318	0.0239879
sp|P78312|F193A_HUMAN	FAM193A	Protein FAM193A OS=Homo sapiens GN=FAM193A PE=1 SV=2	139.9	1.50733	2.84284	0.00119042	0.00437711
sp|P19438|TNR1A_HUMAN	TNFRSF1A	Tumor necrosis factor receptor superfamily member 1A OS=Homo sapiens GN=TNFRSF1A PE=1 SV=1	50.46	1.50716	2.84251	0.007843	0.0181505
sp|Q15036|SNX17_HUMAN	SNX17	Sorting nexin-17 OS=Homo sapiens GN=SNX17 PE=1 SV=1	52.87	1.50663	2.84145	0.0422163	0.0737166
sp|O60784|TOM1_HUMAN	TOM1	Target of Myb protein 1 OS=Homo sapiens GN=TOM1 PE=1 SV=2	53.78	1.50313	2.83458	0.000873361	0.00363156
sp|Q9BQE5|APOL2_HUMAN	APOL2	Apolipoprotein L2 OS=Homo sapiens GN=APOL2 PE=1 SV=1	37.07	1.50201	2.83237	0.00280489	0.00826286
sp|O95372|LYPA2_HUMAN	LYPLA2	Acyl-protein thioesterase 2 OS=Homo sapiens GN=LYPLA2 PE=1 SV=1	24.72	1.49567	2.81994	0.0212633	0.0412419
sp|Q9H8Y8|GORS2_HUMAN	GORASP2	Golgi reassembly-stacking protein 2 OS=Homo sapiens GN=GORASP2 PE=1 SV=3	47.12	1.49562	2.81986	0.035768	0.0641111
sp|O00154|BACH_HUMAN	ACOT7	Cytosolic acyl coenzyme A thioester hydrolase OS=Homo sapiens GN=ACOT7 PE=1 SV=3	41.77	1.49303	2.8148	0.0161794	0.0328042
sp|Q9NX00|TM160_HUMAN	TMEM160	Transmembrane protein 160 OS=Homo sapiens GN=TMEM160 PE=1 SV=1	19.65	1.48896	2.80687	0.0446974	0.0770668
sp|Q9H490|PIGU_HUMAN	PIGU	Phosphatidylinositol glycan anchor biosynthesis class U protein OS=Homo sapiens GN=PIGU PE=1 SV=3	50.02	1.48578	2.80068	0.000645699	0.00295582
sp|P54753|EPHB3_HUMAN	EPHB3	Ephrin type-B receptor 3 OS=Homo sapiens GN=EPHB3 PE=1 SV=2	110.26	1.48171	2.7928	0.00273198	0.00809572
sp|P82094|TMF1_HUMAN	TMF1	TATA element modulatory factor OS=Homo sapiens GN=TMF1 PE=1 SV=2	122.77	1.47915	2.78785	0.137554	0.193395
sp|Q9NUQ7|UFSP2_HUMAN	UFSP2	Ufm1-specific protease 2 OS=Homo sapiens GN=UFSP2 PE=1 SV=3	53.23	1.47909	2.78773	0.00773571	0.0179207
sp|Q14318|FKBP8_HUMAN	FKBP8	Peptidyl-prolyl cis-trans isomerase FKBP8 OS=Homo sapiens GN=FKBP8 PE=1 SV=2	44.53	1.47414	2.77818	0.00103757	0.00400938
sp|O75379|VAMP4_HUMAN	VAMP4	Vesicle-associated membrane protein 4 OS=Homo sapiens GN=VAMP4 PE=1 SV=2	16.39	1.47262	2.77525	0.00575452	0.0144382
sp|P15260|INGR1_HUMAN	IFNGR1	Interferon gamma receptor 1 OS=Homo sapiens GN=IFNGR1 PE=1 SV=1	54.37	1.47215	2.77436	0.00357475	0.0099127
sp|Q7L5N7|PCAT2_HUMAN	LPCAT2	Lysophosphatidylcholine acyltransferase 2 OS=Homo sapiens GN=LPCAT2 PE=1 SV=1	60.17	1.47086	2.77187	0.0116928	0.0249411
sp|Q9NP61|ARFG3_HUMAN	ARFGAP3	ADP-ribosylation factor GTPase-activating protein 3 OS=Homo sapiens GN=ARFGAP3 PE=1 SV=1	56.89	1.46723	2.7649	0.00344566	0.00966174
sp|Q9NS15|LTBP3_HUMAN	LTBP3	Latent-transforming growth factor beta-binding protein 3 OS=Homo sapiens GN=LTBP3 PE=1 SV=4	139.27	1.4656	2.76178	0.00151172	0.00517125
sp|Q8WY22|BRI3B_HUMAN	BRI3BP	BRI3-binding protein OS=Homo sapiens GN=BRI3BP PE=1 SV=1	27.82	1.4652	2.76101	0.00059216	0.00281987
sp|Q14789|GOGB1_HUMAN	GOLGB1	Golgin subfamily B member 1 OS=Homo sapiens GN=GOLGB1 PE=1 SV=2	375.79	1.45458	2.74077	4.50919e-06	0.000133441
sp|O00303|EIF3F_HUMAN	EIF3F	Eukaryotic translation initiation factor 3 subunit F OS=Homo sapiens GN=EIF3F PE=1 SV=1	37.54	1.45356	2.73883	0.00734627	0.0172077
sp|P13667|PDIA4_HUMAN	PDIA4	Protein disulfide-isomerase A4 OS=Homo sapiens GN=PDIA4 PE=1 SV=2	72.89	1.44863	2.72948	0.00897649	0.0202314
sp|Q9GZP1|NRSN2_HUMAN	NRSN2	Neurensin-2 OS=Homo sapiens GN=NRSN2 PE=2 SV=1	21.97	1.44702	2.72644	0.00563962	0.0142212
sp|P18827|SDC1_HUMAN	SDC1	Syndecan-1 OS=Homo sapiens GN=SDC1 PE=1 SV=3	32.44	1.43872	2.71081	0.00223266	0.00691903
sp|P62070|RRAS2_HUMAN	RRAS2	Ras-related protein R-Ras2 OS=Homo sapiens GN=RRAS2 PE=1 SV=1	23.38	1.43872	2.71081	0.00600889	0.0148683
sp|Q8WTV0|SCRB1_HUMAN	SCARB1	Scavenger receptor class B member 1 OS=Homo sapiens GN=SCARB1 PE=1 SV=1	60.84	1.43576	2.70525	0.00048034	0.00241907
sp|Q9UJZ1|STML2_HUMAN	STOML2	Stomatin-like protein 2, mitochondrial OS=Homo sapiens GN=STOML2 PE=1 SV=1	38.51	1.4346	2.70308	0.00415742	0.0111578
sp|Q9UNE7|CHIP_HUMAN	STUB1	E3 ubiquitin-protein ligase CHIP OS=Homo sapiens GN=STUB1 PE=1 SV=2	34.83	1.4307	2.69578	0.0512906	0.0864278
sp|Q06187|BTK_HUMAN	BTK	Tyrosine-protein kinase BTK OS=Homo sapiens GN=BTK PE=1 SV=3	76.23	1.42598	2.68696	0.0121371	0.0256684
sp|Q7Z4F1|LRP10_HUMAN	LRP10	Low-density lipoprotein receptor-related protein 10 OS=Homo sapiens GN=LRP10 PE=1 SV=2	76.14	1.41688	2.67007	0.00506413	0.0129526
sp|Q9Y6Y8|S23IP_HUMAN	SEC23IP	SEC23-interacting protein OS=Homo sapiens GN=SEC23IP PE=1 SV=1	111.01	1.40734	2.65248	0.000123743	0.000959299
sp|P51797|CLCN6_HUMAN	CLCN6	Chloride transport protein 6 OS=Homo sapiens GN=CLCN6 PE=1 SV=2	97.23	1.40131	2.64141	0.0102452	0.0224443
sp|Q99973|TEP1_HUMAN	TEP1	Telomerase protein component 1 OS=Homo sapiens GN=TEP1 PE=1 SV=2	290.31	1.40054	2.64	0.0279821	0.05225
sp|Q9BT67|NFIP1_HUMAN	NDFIP1	NEDD4 family-interacting protein 1 OS=Homo sapiens GN=NDFIP1 PE=1 SV=1	24.88	1.39885	2.63691	0.0102993	0.0225235
sp|Q9Y2Z4|SYYM_HUMAN	YARS2	Tyrosine--tRNA ligase, mitochondrial OS=Homo sapiens GN=YARS2 PE=1 SV=2	53.17	1.39624	2.63215	0.0105858	0.0229867
sp|O60353|FZD6_HUMAN	FZD6	Frizzled-6 OS=Homo sapiens GN=FZD6 PE=1 SV=2	79.24	1.39329	2.62678	0.000874722	0.00363156
sp|Q15012|LAP4A_HUMAN	LAPTM4A	Lysosomal-associated transmembrane protein 4A OS=Homo sapiens GN=LAPTM4A PE=1 SV=1	26.78	1.39131	2.62317	0.00489118	0.0126263
sp|O14908|GIPC1_HUMAN	GIPC1	PDZ domain-containing protein GIPC1 OS=Homo sapiens GN=GIPC1 PE=1 SV=2	36.03	1.37709	2.59744	0.00545556	0.0138688
tr|Q3B7X4|Q3B7X4_HUMAN	IMMT	MICOS complex subunit MIC60 OS=Homo sapiens GN=IMMT PE=2 SV=1	40.47	1.37657	2.5965	0.000621634	0.00288489
sp|P61006|RAB8A_HUMAN	RAB8A	Ras-related protein Rab-8A OS=Homo sapiens GN=RAB8A PE=1 SV=1	23.65	1.37296	2.59002	0.00986386	0.0218576
sp|O75431|MTX2_HUMAN	MTX2	Metaxin-2 OS=Homo sapiens GN=MTX2 PE=1 SV=1	29.74	1.37269	2.58954	0.000898826	0.00367155
sp|Q9H6X2|ANTR1_HUMAN	ANTXR1	Anthrax toxin receptor 1 OS=Homo sapiens GN=ANTXR1 PE=1 SV=2	62.75	1.37183	2.58798	0.00225293	0.00695603
sp|Q27J81|INF2_HUMAN	INF2	Inverted formin-2 OS=Homo sapiens GN=INF2 PE=1 SV=2	135.54	1.36848	2.58199	0.0102892	0.0225212
sp|Q8TEV9|SMCR8_HUMAN	SMCR8	Guanine nucleotide exchange protein SMCR8 OS=Homo sapiens GN=SMCR8 PE=1 SV=2	104.96	1.36838	2.58181	0.0184326	0.0364863
sp|Q9NR31|SAR1A_HUMAN	SAR1A	GTP-binding protein SAR1a OS=Homo sapiens GN=SAR1A PE=1 SV=1	22.35	1.3628	2.57184	0.00381433	0.0104156
sp|P01892|1A02_HUMAN	HLA-A	HLA class I histocompatibility antigen, A-2 alpha chain OS=Homo sapiens GN=HLA-A PE=1 SV=1	40.9	1.36127	2.56912	0.0688961	0.109565
sp|Q9NUM4|T106B_HUMAN	TMEM106B	Transmembrane protein 106B OS=Homo sapiens GN=TMEM106B PE=1 SV=2	31.11	1.36096	2.56857	0.0185058	0.0366023
sp|P84157|MXRA7_HUMAN	MXRA7	Matrix-remodeling-associated protein 7 OS=Homo sapiens GN=MXRA7 PE=1 SV=1	21.45	1.35126	2.55135	0.0443309	0.0767846
sp|Q9H2M9|RBGPR_HUMAN	RAB3GAP2	Rab3 GTPase-activating protein non-catalytic subunit OS=Homo sapiens GN=RAB3GAP2 PE=1 SV=1	155.89	1.34808	2.54573	0.00256826	0.00771093
sp|O14980|XPO1_HUMAN	XPO1	Exportin-1 OS=Homo sapiens GN=XPO1 PE=1 SV=1	123.31	1.34753	2.54477	0.100375	0.149518
sp|O43493|TGON2_HUMAN	TGOLN2	Trans-Golgi network integral membrane protein 2 OS=Homo sapiens GN=TGOLN2 PE=1 SV=2	51.08	1.34669	2.54327	0.0179308	0.0356622
sp|Q5T7V8|GORAB_HUMAN	GORAB	RAB6-interacting golgin OS=Homo sapiens GN=GORAB PE=1 SV=1	44.97	1.34408	2.53869	0.000594921	0.00281987
sp|Q15363|TMED2_HUMAN	TMED2	Transmembrane emp24 domain-containing protein 2 OS=Homo sapiens GN=TMED2 PE=1 SV=1	22.75	1.34329	2.53729	0.00282456	0.00831103
sp|Q9Y4L1|HYOU1_HUMAN	HYOU1	Hypoxia up-regulated protein 1 OS=Homo sapiens GN=HYOU1 PE=1 SV=1	111.27	1.34325	2.53722	7.71371e-06	0.000177203
sp|O15027|SC16A_HUMAN	SEC16A	Protein transport protein Sec16A OS=Homo sapiens GN=SEC16A PE=1 SV=3	233.37	1.34158	2.53429	0.00192889	0.00620815
sp|P17706|PTN2_HUMAN	PTPN2	Tyrosine-protein phosphatase non-receptor type 2 OS=Homo sapiens GN=PTPN2 PE=1 SV=2	48.44	1.33813	2.52823	0.0611284	0.0986247
sp|O00767|ACOD_HUMAN	SCD	Acyl-CoA desaturase OS=Homo sapiens GN=SCD PE=1 SV=2	41.5	1.33048	2.51487	0.0444776	0.0769143
sp|O15037|KHNYN_HUMAN	KHNYN	Protein KHNYN OS=Homo sapiens GN=KHNYN PE=1 SV=3	74.49	1.33027	2.5145	0.0467103	0.079947
sp|Q9UBI4|STML1_HUMAN	STOML1	Stomatin-like protein 1 OS=Homo sapiens GN=STOML1 PE=1 SV=1	42.94	1.32707	2.50893	0.000659804	0.00299846
sp|Q15366|PCBP2_HUMAN	PCBP2	Poly(rC)-binding protein 2 OS=Homo sapiens GN=PCBP2 PE=1 SV=1	38.56	1.32693	2.50868	0.0245239	0.0466271
sp|Q9ULH0|KDIS_HUMAN	KIDINS220	Kinase D-interacting substrate of 220 kDa OS=Homo sapiens GN=KIDINS220 PE=1 SV=3	196.42	1.32238	2.50078	0.000229688	0.00149776
sp|P51149|RAB7A_HUMAN	RAB7A	Ras-related protein Rab-7a OS=Homo sapiens GN=RAB7A PE=1 SV=1	23.47	1.32135	2.499	0.000466347	0.00237344
sp|P62191|PRS4_HUMAN	PSMC1	26S protease regulatory subunit 4 OS=Homo sapiens GN=PSMC1 PE=1 SV=1	49.15	1.3167	2.49095	0.00610962	0.0149945
sp|Q9NZC7|WWOX_HUMAN	WWOX	WW domain-containing oxidoreductase OS=Homo sapiens GN=WWOX PE=1 SV=1	46.65	1.31351	2.48546	0.108785	0.160422
sp|Q03135|CAV1_HUMAN	CAV1	Caveolin-1 OS=Homo sapiens GN=CAV1 PE=1 SV=4	20.46	1.31207	2.48297	0.0166841	0.0336639
sp|Q96JJ7|TMX3_HUMAN	TMX3	Protein disulfide-isomerase TMX3 OS=Homo sapiens GN=TMX3 PE=1 SV=2	51.84	1.3114	2.48182	0.000597321	0.00281987
sp|P11362|FGFR1_HUMAN	FGFR1	Fibroblast growth factor receptor 1 OS=Homo sapiens GN=FGFR1 PE=1 SV=3	91.81	1.30293	2.46729	0.00114588	0.00426975
tr|A0A024R5S9|A0A024R5S9_HUMAN	NEDD4	E3 ubiquitin-protein ligase OS=Homo sapiens GN=NEDD4 PE=4 SV=1	104.1	1.29509	2.45393	0.0580763	0.0946764
sp|P24394|IL4RA_HUMAN	IL4R	Interleukin-4 receptor subunit alpha OS=Homo sapiens GN=IL4R PE=1 SV=1	89.6	1.2934	2.45105	0.0596356	0.0965272
sp|Q8NFJ5|RAI3_HUMAN	GPRC5A	Retinoic acid-induced protein 3 OS=Homo sapiens GN=GPRC5A PE=1 SV=2	40.22	1.29282	2.45006	0.00429465	0.0114038
sp|Q53EP0|FND3B_HUMAN	FNDC3B	Fibronectin type III domain-containing protein 3B OS=Homo sapiens GN=FNDC3B PE=1 SV=2	132.8	1.292	2.44867	0.00677445	0.0162327
sp|Q8NHH9|ATLA2_HUMAN	ATL2	Atlastin-2 OS=Homo sapiens GN=ATL2 PE=1 SV=2	66.19	1.29003	2.44533	0.00137512	0.00484291
sp|Q9P1T7|MDFIC_HUMAN	MDFIC	MyoD family inhibitor domain-containing protein OS=Homo sapiens GN=MDFIC PE=1 SV=2	25.77	1.28536	2.43742	0.00503105	0.0129075
sp|P61619|S61A1_HUMAN	SEC61A1	Protein transport protein Sec61 subunit alpha isoform 1 OS=Homo sapiens GN=SEC61A1 PE=1 SV=2	52.23	1.28373	2.43468	0.0124279	0.0261339
sp|Q6ZRP7|QSOX2_HUMAN	QSOX2	Sulfhydryl oxidase 2 OS=Homo sapiens GN=QSOX2 PE=1 SV=3	77.48	1.28315	2.43371	0.0874726	0.133069
sp|Q8IY17|PLPL6_HUMAN	PNPLA6	Neuropathy target esterase OS=Homo sapiens GN=PNPLA6 PE=1 SV=2	149.9	1.28232	2.4323	0.00139575	0.00487442
sp|Q92643|GPI8_HUMAN	PIGK	GPI-anchor transamidase OS=Homo sapiens GN=PIGK PE=1 SV=2	45.22	1.28149	2.4309	0.0316743	0.0577237
sp|P67812|SC11A_HUMAN	SEC11A	Signal peptidase complex catalytic subunit SEC11A OS=Homo sapiens GN=SEC11A PE=1 SV=1	20.61	1.281	2.43008	0.00110838	0.00417352
sp|P35610|SOAT1_HUMAN	SOAT1	Sterol O-acyltransferase 1 OS=Homo sapiens GN=SOAT1 PE=1 SV=3	64.69	1.27826	2.42546	0.133713	0.18898
sp|P36507|MP2K2_HUMAN	MAP2K2	Dual specificity mitogen-activated protein kinase kinase 2 OS=Homo sapiens GN=MAP2K2 PE=1 SV=1	44.4	1.2692	2.41029	0.0134413	0.0280009
sp|P18084|ITB5_HUMAN	ITGB5	Integrin beta-5 OS=Homo sapiens GN=ITGB5 PE=1 SV=1	88	1.26669	2.40609	0.00176712	0.00584859
sp|Q9Y5L0|TNPO3_HUMAN	TNPO3	Transportin-3 OS=Homo sapiens GN=TNPO3 PE=1 SV=3	104.14	1.26472	2.40281	0.0266626	0.0502356
sp|O60493|SNX3_HUMAN	SNX3	Sorting nexin-3 OS=Homo sapiens GN=SNX3 PE=1 SV=3	18.75	1.26142	2.39732	0.0451898	0.0777166
sp|P10398|ARAF_HUMAN	ARAF	Serine/threonine-protein kinase A-Raf OS=Homo sapiens GN=ARAF PE=1 SV=2	67.54	1.25851	2.39248	0.0367196	0.0655352
sp|Q96MM7|H6ST2_HUMAN	HS6ST2	Heparan-sulfate 6-O-sulfotransferase 2 OS=Homo sapiens GN=HS6ST2 PE=2 SV=2	69.09	1.25826	2.39207	0.00792305	0.0182851
sp|P26006|ITA3_HUMAN	ITGA3	Integrin alpha-3 OS=Homo sapiens GN=ITGA3 PE=1 SV=5	116.54	1.25751	2.39083	0.00635643	0.015423
sp|P35625|TIMP3_HUMAN	TIMP3	Metalloproteinase inhibitor 3 OS=Homo sapiens GN=TIMP3 PE=1 SV=2	24.13	1.25572	2.38787	0.0188319	0.0371573
sp|Q03252|LMNB2_HUMAN	LMNB2	Lamin-B2 OS=Homo sapiens GN=LMNB2 PE=1 SV=4	69.91	1.24993	2.37831	0.00727696	0.0171416
sp|Q96CV9|OPTN_HUMAN	OPTN	Optineurin OS=Homo sapiens GN=OPTN PE=1 SV=2	65.88	1.24701	2.37349	0.00131788	0.00467419
sp|Q16543|CDC37_HUMAN	CDC37	Hsp90 co-chaperone Cdc37 OS=Homo sapiens GN=CDC37 PE=1 SV=1	44.44	1.22672	2.34035	0.0087451	0.019799
sp|Q7L7V1|DHX32_HUMAN	DHX32	Putative pre-mRNA-splicing factor ATP-dependent RNA helicase DHX32 OS=Homo sapiens GN=DHX32 PE=1 SV=1	84.36	1.22558	2.3385	0.0315533	0.057545
sp|Q460N5|PAR14_HUMAN	PARP14	Poly [ADP-ribose] polymerase 14 OS=Homo sapiens GN=PARP14 PE=1 SV=3	202.67	1.22118	2.33137	0.0580583	0.0946764
sp|Q86YT6|MIB1_HUMAN	MIB1	E3 ubiquitin-protein ligase MIB1 OS=Homo sapiens GN=MIB1 PE=1 SV=1	110.07	1.21955	2.32874	0.00817292	0.0187237
sp|Q9NU53|GINM1_HUMAN	GINM1	Glycoprotein integral membrane protein 1 OS=Homo sapiens GN=GINM1 PE=2 SV=1	36.82	1.21951	2.32868	0.0198399	0.0388118
sp|O75173|ATS4_HUMAN	ADAMTS4	A disintegrin and metalloproteinase with thrombospondin motifs 4 OS=Homo sapiens GN=ADAMTS4 PE=1 SV=3	90.14	1.21943	2.32856	0.00818232	0.0187281
sp|Q11206|SIA4C_HUMAN	ST3GAL4	CMP-N-acetylneuraminate-beta-galactosamide-alpha-2,3-sialyltransferase 4 OS=Homo sapiens GN=ST3GAL4 PE=2 SV=1	38.02	1.21637	2.32361	0.0899306	0.135982
sp|Q9NYA4|MTMR4_HUMAN	MTMR4	Myotubularin-related protein 4 OS=Homo sapiens GN=MTMR4 PE=1 SV=2	133.27	1.21236	2.31716	0.0655435	0.105081
sp|Q8IY22|CMIP_HUMAN	CMIP	C-Maf-inducing protein OS=Homo sapiens GN=CMIP PE=1 SV=3	86.28	1.20993	2.31327	0.0188665	0.0371688
sp|P51788|CLCN2_HUMAN	CLCN2	Chloride channel protein 2 OS=Homo sapiens GN=CLCN2 PE=1 SV=2	98.47	1.20803	2.31022	0.026782	0.0503469
sp|Q15382|RHEB_HUMAN	RHEB	GTP-binding protein Rheb OS=Homo sapiens GN=RHEB PE=1 SV=1	20.48	1.20598	2.30693	0.0065513	0.015771
sp|P47974|TISD_HUMAN	ZFP36L2	mRNA decay activator protein ZFP36L2 OS=Homo sapiens GN=ZFP36L2 PE=1 SV=3	51.03	1.20587	2.30677	0.0403477	0.0711484
sp|O00161|SNP23_HUMAN	SNAP23	Synaptosomal-associated protein 23 OS=Homo sapiens GN=SNAP23 PE=1 SV=1	23.34	1.20536	2.30595	0.0676795	0.10808
sp|O14653|GOSR2_HUMAN	GOSR2	Golgi SNAP receptor complex member 2 OS=Homo sapiens GN=GOSR2 PE=1 SV=2	24.76	1.20412	2.30397	0.000818165	0.00347512
sp|Q13438|OS9_HUMAN	OS9	Protein OS-9 OS=Homo sapiens GN=OS9 PE=1 SV=1	75.51	1.20213	2.30079	0.0271966	0.05089
sp|O43609|SPY1_HUMAN	SPRY1	Protein sprouty homolog 1 OS=Homo sapiens GN=SPRY1 PE=1 SV=2	35.1	1.20189	2.30041	0.00335666	0.00948655
sp|P43686|PRS6B_HUMAN	PSMC4	26S protease regulatory subunit 6B OS=Homo sapiens GN=PSMC4 PE=1 SV=2	47.34	1.20184	2.30033	0.000363574	0.00202309
sp|Q86Y56|DAAF5_HUMAN	DNAAF5	Dynein assembly factor 5, axonemal OS=Homo sapiens GN=DNAAF5 PE=1 SV=4	93.46	1.19151	2.28391	0.00976276	0.0216719
sp|P46459|NSF_HUMAN	NSF	Vesicle-fusing ATPase OS=Homo sapiens GN=NSF PE=1 SV=3	82.54	1.18872	2.27951	0.00444525	0.0117028
sp|Q9Y678|COPG1_HUMAN	COPG1	Coatomer subunit gamma-1 OS=Homo sapiens GN=COPG1 PE=1 SV=1	97.66	1.18872	2.27951	0.00654012	0.0157618
sp|O14579|COPE_HUMAN	COPE	Coatomer subunit epsilon OS=Homo sapiens GN=COPE PE=1 SV=3	34.46	1.18872	2.27951	0.009984	0.0220458
sp|Q86UE4|LYRIC_HUMAN	MTDH	Protein LYRIC OS=Homo sapiens GN=MTDH PE=1 SV=2	63.8	1.18424	2.27244	0.00119333	0.00438137
sp|Q7Z2W4|ZCCHV_HUMAN	ZC3HAV1	Zinc finger CCCH-type antiviral protein 1 OS=Homo sapiens GN=ZC3HAV1 PE=1 SV=3	101.37	1.17938	2.26479	0.000457063	0.00234526
sp|P20339|RAB5A_HUMAN	RAB5A	Ras-related protein Rab-5A OS=Homo sapiens GN=RAB5A PE=1 SV=2	23.64	1.17856	2.26351	0.0197257	0.0386488
sp|O00400|ACATN_HUMAN	SLC33A1	Acetyl-coenzyme A transporter 1 OS=Homo sapiens GN=SLC33A1 PE=1 SV=1	60.87	1.17523	2.25829	0.00888618	0.020064
sp|P23470|PTPRG_HUMAN	PTPRG	Receptor-type tyrosine-protein phosphatase gamma OS=Homo sapiens GN=PTPRG PE=1 SV=4	161.9	1.17523	2.25829	0.00502101	0.012895
sp|P08253|MMP2_HUMAN	MMP2	72 kDa type IV collagenase OS=Homo sapiens GN=MMP2 PE=1 SV=2	73.83	1.17217	2.2535	0.00201747	0.00638654
sp|Q02750|MP2K1_HUMAN	MAP2K1	Dual specificity mitogen-activated protein kinase kinase 1 OS=Homo sapiens GN=MAP2K1 PE=1 SV=2	43.41	1.17127	2.25211	0.0212103	0.0411711
sp|P11413|G6PD_HUMAN	G6PD	Glucose-6-phosphate 1-dehydrogenase OS=Homo sapiens GN=G6PD PE=1 SV=4	59.22	1.16979	2.24978	0.0753827	0.1179
sp|Q9GZM5|YIPF3_HUMAN	YIPF3	Protein YIPF3 OS=Homo sapiens GN=YIPF3 PE=1 SV=1	38.22	1.16885	2.24833	0.0273086	0.0510304
sp|P31431|SDC4_HUMAN	SDC4	Syndecan-4 OS=Homo sapiens GN=SDC4 PE=1 SV=2	21.63	1.1684	2.24762	0.00975682	0.0216719
sp|P30501|1C02_HUMAN	HLA-C	HLA class I histocompatibility antigen, Cw-2 alpha chain OS=Homo sapiens GN=HLA-C PE=1 SV=1	41.07	1.16818	2.24729	0.0291799	0.0539088
sp|O15439|MRP4_HUMAN	ABCC4	Multidrug resistance-associated protein 4 OS=Homo sapiens GN=ABCC4 PE=1 SV=3	149.43	1.16584	2.24363	0.165594	0.227578
sp|O60507|TPST1_HUMAN	TPST1	Protein-tyrosine sulfotransferase 1 OS=Homo sapiens GN=TPST1 PE=2 SV=1	42.16	1.16358	2.24013	0.00121979	0.00442569
sp|P22061|PIMT_HUMAN	PCMT1	Protein-L-isoaspartate(D-aspartate) O-methyltransferase OS=Homo sapiens GN=PCMT1 PE=1 SV=4	24.62	1.16058	2.23547	0.0399957	0.0706271
sp|P54577|SYYC_HUMAN	YARS	Tyrosine--tRNA ligase, cytoplasmic OS=Homo sapiens GN=YARS PE=1 SV=4	59.11	1.15936	2.23358	0.014977	0.0307146
sp|Q29836|1B67_HUMAN	HLA-B	HLA class I histocompatibility antigen, B-67 alpha chain OS=Homo sapiens GN=HLA-B PE=1 SV=1	40.32	1.15524	2.22722	0.00993461	0.0219755
sp|A0FGR8|ESYT2_HUMAN	ESYT2	Extended synaptotagmin-2 OS=Homo sapiens GN=ESYT2 PE=1 SV=1	102.29	1.15389	2.22513	0.00253595	0.00765064
sp|P53794|SC5A3_HUMAN	SLC5A3	Sodium/myo-inositol cotransporter OS=Homo sapiens GN=SLC5A3 PE=1 SV=2	79.64	1.15302	2.22379	0.0703303	0.11139
sp|O43286|B4GT5_HUMAN	B4GALT5	Beta-1,4-galactosyltransferase 5 OS=Homo sapiens GN=B4GALT5 PE=2 SV=1	45.09	1.14823	2.21642	0.0165448	0.0334369
sp|Q9Y6B6|SAR1B_HUMAN	SAR1B	GTP-binding protein SAR1b OS=Homo sapiens GN=SAR1B PE=1 SV=1	22.4	1.14624	2.21336	0.0043248	0.0114475
sp|Q16795|NDUA9_HUMAN	NDUFA9	NADH dehydrogenase [ubiquinone] 1 alpha subcomplex subunit 9, mitochondrial OS=Homo sapiens GN=NDUFA9 PE=1 SV=2	42.48	1.14624	2.21336	0.0043248	0.0114475
sp|P63027|VAMP2_HUMAN	VAMP2	Vesicle-associated membrane protein 2 OS=Homo sapiens GN=VAMP2 PE=1 SV=3	12.65	1.14624	2.21336	0.0043248	0.0114475
sp|Q13057|COASY_HUMAN	COASY	Bifunctional coenzyme A synthase OS=Homo sapiens GN=COASY PE=1 SV=4	62.29	1.14624	2.21336	0.0168056	0.0338545
sp|Q9UNK0|STX8_HUMAN	STX8	Syntaxin-8 OS=Homo sapiens GN=STX8 PE=1 SV=2	26.89	1.13531	2.19665	0.0701542	0.111252
sp|Q8N441|FGRL1_HUMAN	FGFRL1	Fibroblast growth factor receptor-like 1 OS=Homo sapiens GN=FGFRL1 PE=1 SV=1	54.5	1.12689	2.18387	0.0892734	0.135233
sp|Q9Y5S1|TRPV2_HUMAN	TRPV2	Transient receptor potential cation channel subfamily V member 2 OS=Homo sapiens GN=TRPV2 PE=1 SV=1	85.93	1.12296	2.17794	0.0119453	0.0253348
sp|Q8TEX9|IPO4_HUMAN	IPO4	Importin-4 OS=Homo sapiens GN=IPO4 PE=1 SV=2	118.64	1.12296	2.17794	0.0567091	0.0936813
sp|O75923|DYSF_HUMAN	DYSF	Dysferlin OS=Homo sapiens GN=DYSF PE=1 SV=1	237.14	1.12193	2.17638	0.0125382	0.0263165
sp|P05106|ITB3_HUMAN	ITGB3	Integrin beta-3 OS=Homo sapiens GN=ITGB3 PE=1 SV=2	87	1.12118	2.17525	0.0158721	0.0322334
sp|Q7Z699|SPRE1_HUMAN	SPRED1	Sprouty-related, EVH1 domain-containing protein 1 OS=Homo sapiens GN=SPRED1 PE=1 SV=2	50.44	1.11969	2.173	0.0152758	0.0312249
sp|P36383|CXG1_HUMAN	GJC1	Gap junction gamma-1 protein OS=Homo sapiens GN=GJC1 PE=1 SV=2	45.44	1.11448	2.16517	0.0123683	0.0260473
sp|P11802|CDK4_HUMAN	CDK4	Cyclin-dependent kinase 4 OS=Homo sapiens GN=CDK4 PE=1 SV=2	33.71	1.11226	2.16185	0.050933	0.0859988
sp|P01033|TIMP1_HUMAN	TIMP1	Metalloproteinase inhibitor 1 OS=Homo sapiens GN=TIMP1 PE=1 SV=1	23.16	1.1109	2.15981	0.0181305	0.0360022
sp|O00232|PSD12_HUMAN	PSMD12	26S proteasome non-ATPase regulatory subunit 12 OS=Homo sapiens GN=PSMD12 PE=1 SV=3	52.87	1.10824	2.15582	0.00316773	0.00910678
sp|P10253|LYAG_HUMAN	GAA	Lysosomal alpha-glucosidase OS=Homo sapiens GN=GAA PE=1 SV=4	105.26	1.10523	2.15133	0.0529135	0.0886257
sp|Q9NR82|KCNQ5_HUMAN	KCNQ5	Potassium voltage-gated channel subfamily KQT member 5 OS=Homo sapiens GN=KCNQ5 PE=1 SV=3	102.12	1.10394	2.14941	0.0804869	0.124561
sp|Q8NC67|NETO2_HUMAN	NETO2	Neuropilin and tolloid-like protein 2 OS=Homo sapiens GN=NETO2 PE=1 SV=1	59.35	1.10325	2.14838	0.0175042	0.0349525
sp|P49748|ACADV_HUMAN	ACADVL	Very long-chain specific acyl-CoA dehydrogenase, mitochondrial OS=Homo sapiens GN=ACADVL PE=1 SV=1	70.35	1.09808	2.1407	0.0587053	0.0954533
sp|Q12893|TM115_HUMAN	TMEM115	Transmembrane protein 115 OS=Homo sapiens GN=TMEM115 PE=1 SV=1	38.17	1.09594	2.13752	0.0135853	0.0282772
sp|P56199|ITA1_HUMAN	ITGA1	Integrin alpha-1 OS=Homo sapiens GN=ITGA1 PE=1 SV=2	130.76	1.09349	2.13389	0.089866	0.135966
sp|Q9UJ14|GGT7_HUMAN	GGT7	Gamma-glutamyltransferase 7 OS=Homo sapiens GN=GGT7 PE=1 SV=2	70.42	1.09231	2.13215	0.0410878	0.0721486
sp|O14763|TR10B_HUMAN	TNFRSF10B	Tumor necrosis factor receptor superfamily member 10B OS=Homo sapiens GN=TNFRSF10B PE=1 SV=2	47.85	1.08458	2.12076	0.00788064	0.0182208
sp|O00560|SDCB1_HUMAN	SDCBP	Syntenin-1 OS=Homo sapiens GN=SDCBP PE=1 SV=1	32.42	1.08048	2.11474	0.000893527	0.00366881
sp|P09382|LEG1_HUMAN	LGALS1	Galectin-1 OS=Homo sapiens GN=LGALS1 PE=1 SV=2	14.71	1.08048	2.11474	0.000893527	0.00366881
sp|O75096|LRP4_HUMAN	LRP4	Low-density lipoprotein receptor-related protein 4 OS=Homo sapiens GN=LRP4 PE=1 SV=4	211.91	1.07733	2.11013	0.01872	0.0369968
sp|Q7Z3U7|MON2_HUMAN	MON2	Protein MON2 homolog OS=Homo sapiens GN=MON2 PE=1 SV=3	190.24	1.077	2.10964	0.0231051	0.0442996
sp|P43005|EAA3_HUMAN	SLC1A1	Excitatory amino acid transporter 3 OS=Homo sapiens GN=SLC1A1 PE=1 SV=2	57.06	1.07377	2.10493	0.071259	0.112434
sp|Q9Y5G6|PCDG7_HUMAN	PCDHGA7	Protocadherin gamma-A7 OS=Homo sapiens GN=PCDHGA7 PE=2 SV=1	101.66	1.07128	2.1013	0.0848405	0.129933
sp|Q5VYK3|ECM29_HUMAN	ECM29	Proteasome-associated protein ECM29 homolog OS=Homo sapiens GN=ECM29 PE=1 SV=2	204.16	1.07032	2.0999	0.00146154	0.00504785
sp|Q13492|PICAL_HUMAN	PICALM	Phosphatidylinositol-binding clathrin assembly protein OS=Homo sapiens GN=PICALM PE=1 SV=2	70.71	1.06672	2.09466	0.14509	0.202511
sp|P62330|ARF6_HUMAN	ARF6	ADP-ribosylation factor 6 OS=Homo sapiens GN=ARF6 PE=1 SV=2	20.07	1.06623	2.09395	0.202317	0.268033
sp|Q9HDC5|JPH1_HUMAN	JPH1	Junctophilin-1 OS=Homo sapiens GN=JPH1 PE=1 SV=2	71.64	1.06448	2.09142	0.0709186	0.11218
sp|P30154|2AAB_HUMAN	PPP2R1B	Serine/threonine-protein phosphatase 2A 65 kDa regulatory subunit A beta isoform OS=Homo sapiens GN=PPP2R1B PE=1 SV=3	66.17	1.06408	2.09084	0.0426135	0.0742548
sp|Q14376|GALE_HUMAN	GALE	UDP-glucose 4-epimerase OS=Homo sapiens GN=GALE PE=1 SV=2	38.26	1.0618	2.08753	0.022333	0.0429837
sp|Q96KG9|SCYL1_HUMAN	SCYL1	N-terminal kinase-like protein OS=Homo sapiens GN=SCYL1 PE=1 SV=1	89.58	1.05674	2.08023	0.112201	0.164298
sp|Q9BZF1|OSBL8_HUMAN	OSBPL8	Oxysterol-binding protein-related protein 8 OS=Homo sapiens GN=OSBPL8 PE=1 SV=3	101.13	1.05375	2.07592	9.54775e-06	0.00019923
sp|O15484|CAN5_HUMAN	CAPN5	Calpain-5 OS=Homo sapiens GN=CAPN5 PE=1 SV=2	73.12	1.051	2.07197	0.00107868	0.00412368
sp|Q9UKS6|PACN3_HUMAN	PACSIN3	Protein kinase C and casein kinase substrate in neurons protein 3 OS=Homo sapiens GN=PACSIN3 PE=1 SV=2	48.46	1.04946	2.06976	0.147111	0.204762
sp|Q9NV92|NFIP2_HUMAN	NDFIP2	NEDD4 family-interacting protein 2 OS=Homo sapiens GN=NDFIP2 PE=1 SV=2	36.37	1.04478	2.06306	0.0152538	0.0312056
sp|Q9BQ67|GRWD1_HUMAN	GRWD1	Glutamate-rich WD repeat-containing protein 1 OS=Homo sapiens GN=GRWD1 PE=1 SV=1	49.39	1.04248	2.05977	0.0166841	0.0336639
sp|P20340|RAB6A_HUMAN	RAB6A	Ras-related protein Rab-6A OS=Homo sapiens GN=RAB6A PE=1 SV=3	23.58	1.04248	2.05977	0.0172719	0.0346268
sp|Q16658|FSCN1_HUMAN	FSCN1	Fascin OS=Homo sapiens GN=FSCN1 PE=1 SV=3	54.5	1.04248	2.05977	0.0292149	0.0539088
sp|Q92665|RT31_HUMAN	MRPS31	28S ribosomal protein S31, mitochondrial OS=Homo sapiens GN=MRPS31 PE=1 SV=3	45.29	1.04248	2.05977	0.0685031	0.109186
sp|Q9NRW7|VPS45_HUMAN	VPS45	Vacuolar protein sorting-associated protein 45 OS=Homo sapiens GN=VPS45 PE=1 SV=1	65.04	1.04086	2.05746	0.0190967	0.0375339
sp|Q9H9B4|SFXN1_HUMAN	SFXN1	Sideroflexin-1 OS=Homo sapiens GN=SFXN1 PE=1 SV=4	35.6	1.03929	2.05521	0.106196	0.15716
sp|Q99460|PSMD1_HUMAN	PSMD1	26S proteasome non-ATPase regulatory subunit 1 OS=Homo sapiens GN=PSMD1 PE=1 SV=2	105.77	1.0368	2.05167	0.00124223	0.00448205
sp|Q96QD8|S38A2_HUMAN	SLC38A2	Sodium-coupled neutral amino acid transporter 2 OS=Homo sapiens GN=SLC38A2 PE=1 SV=2	55.99	1.03672	2.05155	0.0259268	0.0489599
sp|Q86X52|CHSS1_HUMAN	CHSY1	Chondroitin sulfate synthase 1 OS=Homo sapiens GN=CHSY1 PE=1 SV=3	91.73	1.03145	2.04408	0.150511	0.209028
sp|Q96CN9|GCC1_HUMAN	GCC1	GRIP and coiled-coil domain-containing protein 1 OS=Homo sapiens GN=GCC1 PE=1 SV=1	87.76	1.029	2.04062	0.0505582	0.0854236
sp|Q99805|TM9S2_HUMAN	TM9SF2	Transmembrane 9 superfamily member 2 OS=Homo sapiens GN=TM9SF2 PE=1 SV=1	75.73	1.02766	2.03871	0.0173404	0.0347363
sp|Q5SQN1|SNP47_HUMAN	SNAP47	Synaptosomal-associated protein 47 OS=Homo sapiens GN=SNAP47 PE=1 SV=3	52.53	1.02559	2.03579	0.00323502	0.00921557
sp|Q9NQS3|NECT3_HUMAN	NECTIN3	Nectin-3 OS=Homo sapiens GN=NECTIN3 PE=1 SV=1	60.96	1.02156	2.03011	0.0157838	0.03208
sp|O95299|NDUAA_HUMAN	NDUFA10	NADH dehydrogenase [ubiquinone] 1 alpha subcomplex subunit 10, mitochondrial OS=Homo sapiens GN=NDUFA10 PE=1 SV=1	40.72	1.0214	2.02988	0.0715729	0.112858
sp|Q96RQ1|ERGI2_HUMAN	ERGIC2	Endoplasmic reticulum-Golgi intermediate compartment protein 2 OS=Homo sapiens GN=ERGIC2 PE=1 SV=2	42.52	1.02009	2.02805	0.0553891	0.0922856
sp|P11047|LAMC1_HUMAN	LAMC1	Laminin subunit gamma-1 OS=Homo sapiens GN=LAMC1 PE=1 SV=3	177.49	1.01973	2.02754	0.0144182	0.0297389
sp|Q9Y5V3|MAGD1_HUMAN	MAGED1	Melanoma-associated antigen D1 OS=Homo sapiens GN=MAGED1 PE=1 SV=3	86.11	1.01925	2.02686	0.0492053	0.0835888
sp|Q9NNW5|WDR6_HUMAN	WDR6	WD repeat-containing protein 6 OS=Homo sapiens GN=WDR6 PE=1 SV=1	121.65	1.01863	2.02599	0.0844964	0.129589
sp|P55072|TERA_HUMAN	VCP	Transitional endoplasmic reticulum ATPase OS=Homo sapiens GN=VCP PE=1 SV=4	89.27	1.01678	2.0234	0.0251862	0.0477051
sp|Q4KMG0|CDON_HUMAN	CDON	Cell adhesion molecule-related/down-regulated by oncogenes OS=Homo sapiens GN=CDON PE=1 SV=2	139.06	1.01379	2.01921	0.0893843	0.135319
sp|P09211|GSTP1_HUMAN	GSTP1	Glutathione S-transferase P OS=Homo sapiens GN=GSTP1 PE=1 SV=2	23.34	1.01139	2.01586	0.028175	0.0524238
sp|Q5JTC6|AMER1_HUMAN	AMER1	APC membrane recruitment protein 1 OS=Homo sapiens GN=AMER1 PE=1 SV=2	123.95	1.0104	2.01448	0.136202	0.191708
sp|O94979|SC31A_HUMAN	SEC31A	Protein transport protein Sec31A OS=Homo sapiens GN=SEC31A PE=1 SV=3	132.93	1.00883	2.01227	0.0946455	0.141827
sp|Q14118|DAG1_HUMAN	DAG1	Dystroglycan OS=Homo sapiens GN=DAG1 PE=1 SV=2	97.38	1.00398	2.00553	0.0192227	0.0377519
sp|Q9H0U4|RAB1B_HUMAN	RAB1B	Ras-related protein Rab-1B OS=Homo sapiens GN=RAB1B PE=1 SV=1	22.16	1.00127	2.00176	0.0500758	0.0847801
sp|O00505|IMA4_HUMAN	KPNA3	Importin subunit alpha-4 OS=Homo sapiens GN=KPNA3 PE=1 SV=2	57.77	1.00063	2.00087	0.101504	0.151109
sp|Q9Y673|ALG5_HUMAN	ALG5	Dolichyl-phosphate beta-glucosyltransferase OS=Homo sapiens GN=ALG5 PE=1 SV=1	36.92	1	2	0.0300197	0.055231
sp|P40818|UBP8_HUMAN	USP8	Ubiquitin carboxyl-terminal hydrolase 8 OS=Homo sapiens GN=USP8 PE=1 SV=1	127.44	1	2	0.129409	0.184534
sp|O00186|STXB3_HUMAN	STXBP3	Syntaxin-binding protein 3 OS=Homo sapiens GN=STXBP3 PE=1 SV=2	67.72	0.999681	1.99956	0.00411152	0.0110583
sp|P62333|PRS10_HUMAN	PSMC6	26S protease regulatory subunit 10B OS=Homo sapiens GN=PSMC6 PE=1 SV=1	44.15	0.99432	1.99214	0.00170725	0.00569994
sp|P13489|RINI_HUMAN	RNH1	Ribonuclease inhibitor OS=Homo sapiens GN=RNH1 PE=1 SV=2	49.94	0.993669	1.99124	0.00426075	0.0113499
sp|Q06418|TYRO3_HUMAN	TYRO3	Tyrosine-protein kinase receptor TYRO3 OS=Homo sapiens GN=TYRO3 PE=1 SV=1	96.84	0.993617	1.99117	0.0765662	0.119527
sp|P36896|ACV1B_HUMAN	ACVR1B	Activin receptor type-1B OS=Homo sapiens GN=ACVR1B PE=1 SV=1	56.77	0.993403	1.99088	0.0494078	0.083876
sp|Q8IZ52|CHSS2_HUMAN	CHPF	Chondroitin sulfate synthase 2 OS=Homo sapiens GN=CHPF PE=1 SV=2	85.41	0.993227	1.99063	0.00336992	0.00950257
sp|Q9H7F0|AT133_HUMAN	ATP13A3	Probable cation-transporting ATPase 13A3 OS=Homo sapiens GN=ATP13A3 PE=1 SV=4	137.95	0.992258	1.9893	0.109538	0.160964
sp|O95399|UTS2_HUMAN	UTS2	Urotensin-2 OS=Homo sapiens GN=UTS2 PE=1 SV=1	14.29	0.990828	1.98733	0.0114473	0.0245831
sp|O96005|CLPT1_HUMAN	CLPTM1	Cleft lip and palate transmembrane protein 1 OS=Homo sapiens GN=CLPTM1 PE=1 SV=1	76.05	0.988824	1.98457	0.140428	0.196772
sp|Q9UM00|TMCO1_HUMAN	TMCO1	Calcium load-activated calcium channel OS=Homo sapiens GN=TMCO1 PE=1 SV=1	21.16	0.986931	1.98196	0.0535475	0.0895678
sp|P78504|JAG1_HUMAN	JAG1	Protein jagged-1 OS=Homo sapiens GN=JAG1 PE=1 SV=3	133.71	0.986822	1.98181	0.108438	0.16023
sp|Q04323|UBXN1_HUMAN	UBXN1	UBX domain-containing protein 1 OS=Homo sapiens GN=UBXN1 PE=1 SV=2	33.3	0.976723	1.96799	0.00750214	0.0175073
sp|O95084|PRS23_HUMAN	PRSS23	Serine protease 23 OS=Homo sapiens GN=PRSS23 PE=1 SV=1	42.97	0.971854	1.96136	0.0528798	0.0886257
sp|P35606|COPB2_HUMAN	COPB2	Coatomer subunit beta' OS=Homo sapiens GN=COPB2 PE=1 SV=2	102.42	0.966832	1.95454	0.0539225	0.0900746
sp|Q3ZCQ8|TIM50_HUMAN	TIMM50	Mitochondrial import inner membrane translocase subunit TIM50 OS=Homo sapiens GN=TIMM50 PE=1 SV=2	39.62	0.966562	1.95418	0.0228538	0.0439186
sp|Q96QK1|VPS35_HUMAN	VPS35	Vacuolar protein sorting-associated protein 35 OS=Homo sapiens GN=VPS35 PE=1 SV=2	91.65	0.966145	1.95361	0.0860843	0.131356
sp|Q9BQ39|DDX50_HUMAN	DDX50	ATP-dependent RNA helicase DDX50 OS=Homo sapiens GN=DDX50 PE=1 SV=1	82.51	0.964176	1.95095	0.0833622	0.128149
sp|Q8TC12|RDH11_HUMAN	RDH11	Retinol dehydrogenase 11 OS=Homo sapiens GN=RDH11 PE=1 SV=2	35.36	0.961859	1.94782	0.0300721	0.0552867
sp|P05023|AT1A1_HUMAN	ATP1A1	Sodium/potassium-transporting ATPase subunit alpha-1 OS=Homo sapiens GN=ATP1A1 PE=1 SV=1	112.82	0.959486	1.94462	0.00597509	0.0148135
sp|P13674|P4HA1_HUMAN	P4HA1	Prolyl 4-hydroxylase subunit alpha-1 OS=Homo sapiens GN=P4HA1 PE=1 SV=2	61.01	0.956682	1.94084	0.0176152	0.0351463
sp|Q8TC07|TBC15_HUMAN	TBC1D15	TBC1 domain family member 15 OS=Homo sapiens GN=TBC1D15 PE=1 SV=2	79.44	0.953445	1.93649	0.0791325	0.122844
sp|Q9Y5G0|PCDGH_HUMAN	PCDHGB5	Protocadherin gamma-B5 OS=Homo sapiens GN=PCDHGB5 PE=2 SV=1	99.81	0.953227	1.9362	0.00333963	0.00945978
sp|P30085|KCY_HUMAN	CMPK1	UMP-CMP kinase OS=Homo sapiens GN=CMPK1 PE=1 SV=3	22.21	0.951839	1.93434	0.0331867	0.0601734
sp|P22090|RS4Y1_HUMAN	RPS4Y1	40S ribosomal protein S4, Y isoform 1 OS=Homo sapiens GN=RPS4Y1 PE=1 SV=2	29.44	0.95113	1.93339	0.0524511	0.0880279
sp|P61009|SPCS3_HUMAN	SPCS3	Signal peptidase complex subunit 3 OS=Homo sapiens GN=SPCS3 PE=1 SV=1	20.3	0.95011	1.93202	0.00194801	0.0062456
sp|Q13509|TBB3_HUMAN	TUBB3	Tubulin beta-3 chain OS=Homo sapiens GN=TUBB3 PE=1 SV=2	50.4	0.948965	1.93049	0.00587282	0.014647
sp|Q15813|TBCE_HUMAN	TBCE	Tubulin-specific chaperone E OS=Homo sapiens GN=TBCE PE=1 SV=1	59.31	0.946332	1.92697	0.0799979	0.124034
sp|Q92544|TM9S4_HUMAN	TM9SF4	Transmembrane 9 superfamily member 4 OS=Homo sapiens GN=TM9SF4 PE=1 SV=2	74.47	0.944024	1.92389	0.080173	0.124152
sp|O60684|IMA7_HUMAN	KPNA6	Importin subunit alpha-7 OS=Homo sapiens GN=KPNA6 PE=1 SV=1	59.99	0.939607	1.91801	0.0016378	0.0055307
sp|Q12929|EPS8_HUMAN	EPS8	Epidermal growth factor receptor kinase substrate 8 OS=Homo sapiens GN=EPS8 PE=1 SV=1	91.82	0.936968	1.9145	0.0687277	0.109405
sp|O95197|RTN3_HUMAN	RTN3	Reticulon-3 OS=Homo sapiens GN=RTN3 PE=1 SV=2	112.54	0.934241	1.91089	0.00581686	0.0145363
sp|P53367|ARFP1_HUMAN	ARFIP1	Arfaptin-1 OS=Homo sapiens GN=ARFIP1 PE=1 SV=2	41.71	0.934241	1.91089	0.116945	0.16956
sp|Q96IV0|NGLY1_HUMAN	NGLY1	Peptide-N(4)-(N-acetyl-beta-glucosaminyl)asparagine amidase OS=Homo sapiens GN=NGLY1 PE=1 SV=1	74.34	0.932693	1.90884	0.0245807	0.0466996
sp|Q9BYD3|RM04_HUMAN	MRPL4	39S ribosomal protein L4, mitochondrial OS=Homo sapiens GN=MRPL4 PE=1 SV=1	34.9	0.93082	1.90636	0.0593059	0.0962423
sp|Q9NTJ5|SAC1_HUMAN	SACM1L	Phosphatidylinositide phosphatase SAC1 OS=Homo sapiens GN=SACM1L PE=1 SV=2	66.92	0.927388	1.90183	0.0720219	0.113423
sp|Q9Y606|TRUA_HUMAN	PUS1	tRNA pseudouridine synthase A, mitochondrial OS=Homo sapiens GN=PUS1 PE=1 SV=3	47.44	0.925881	1.89984	0.00628231	0.0152876
sp|Q96SU4|OSBL9_HUMAN	OSBPL9	Oxysterol-binding protein-related protein 9 OS=Homo sapiens GN=OSBPL9 PE=1 SV=2	83.13	0.921448	1.89401	0.00133135	0.00470861
sp|Q01628|IFM3_HUMAN	IFITM3	Interferon-induced transmembrane protein 3 OS=Homo sapiens GN=IFITM3 PE=1 SV=2	14.62	0.921257	1.89377	0.257624	0.325967
sp|P51148|RAB5C_HUMAN	RAB5C	Ras-related protein Rab-5C OS=Homo sapiens GN=RAB5C PE=1 SV=2	23.47	0.913019	1.88298	0.000261782	0.00161407
sp|P19387|RPB3_HUMAN	POLR2C	DNA-directed RNA polymerase II subunit RPB3 OS=Homo sapiens GN=POLR2C PE=1 SV=2	31.42	0.910964	1.8803	0.0599006	0.0968309
sp|P40616|ARL1_HUMAN	ARL1	ADP-ribosylation factor-like protein 1 OS=Homo sapiens GN=ARL1 PE=1 SV=1	20.4	0.909357	1.87821	0.00914095	0.0205466
sp|P36776|LONM_HUMAN	LONP1	Lon protease homolog, mitochondrial OS=Homo sapiens GN=LONP1 PE=1 SV=2	106.42	0.906401	1.87436	0.0101243	0.0222378
sp|P52594|AGFG1_HUMAN	AGFG1	Arf-GAP domain and FG repeat-containing protein 1 OS=Homo sapiens GN=AGFG1 PE=1 SV=2	58.22	0.906313	1.87425	0.0271484	0.0508449
sp|Q96CS3|FAF2_HUMAN	FAF2	FAS-associated factor 2 OS=Homo sapiens GN=FAF2 PE=1 SV=2	52.59	0.906037	1.87389	0.132397	0.187831
sp|O75844|FACE1_HUMAN	ZMPSTE24	CAAX prenyl protease 1 homolog OS=Homo sapiens GN=ZMPSTE24 PE=1 SV=2	54.78	0.902177	1.86888	0.0711973	0.112434
sp|P50454|SERPH_HUMAN	SERPINH1	Serpin H1 OS=Homo sapiens GN=SERPINH1 PE=1 SV=2	46.41	0.896241	1.86121	0.00140631	0.00490445
sp|Q92538|GBF1_HUMAN	GBF1	Golgi-specific brefeldin A-resistance guanine nucleotide exchange factor 1 OS=Homo sapiens GN=GBF1 PE=1 SV=2	206.31	0.896241	1.86121	0.014289	0.0295212
sp|P61020|RAB5B_HUMAN	RAB5B	Ras-related protein Rab-5B OS=Homo sapiens GN=RAB5B PE=1 SV=1	23.69	0.896241	1.86121	0.0282339	0.0524238
sp|O60762|DPM1_HUMAN	DPM1	Dolichol-phosphate mannosyltransferase subunit 1 OS=Homo sapiens GN=DPM1 PE=1 SV=1	29.62	0.896241	1.86121	0.0405658	0.071332
sp|Q9H223|EHD4_HUMAN	EHD4	EH domain-containing protein 4 OS=Homo sapiens GN=EHD4 PE=1 SV=1	61.14	0.896241	1.86121	0.0416283	0.0729443
sp|Q14568|HS902_HUMAN	HSP90AA2P	Heat shock protein HSP 90-alpha A2 OS=Homo sapiens GN=HSP90AA2P PE=1 SV=2	39.34	0.896241	1.86121	0.0723113	0.113593
sp|P46776|RL27A_HUMAN	RPL27A	60S ribosomal protein L27a OS=Homo sapiens GN=RPL27A PE=1 SV=2	16.55	0.896241	1.86121	0.0723113	0.113593
sp|Q53GQ0|DHB12_HUMAN	HSD17B12	Very-long-chain 3-oxoacyl-CoA reductase OS=Homo sapiens GN=HSD17B12 PE=1 SV=2	34.3	0.894634	1.85914	0.0113615	0.0244408
sp|Q00610|CLH1_HUMAN	CLTC	Clathrin heavy chain 1 OS=Homo sapiens GN=CLTC PE=1 SV=5	191.49	0.89368	1.85791	0.00168233	0.00564687
sp|O15321|TM9S1_HUMAN	TM9SF1	Transmembrane 9 superfamily member 1 OS=Homo sapiens GN=TM9SF1 PE=2 SV=2	68.82	0.89309	1.85715	0.169114	0.231907
sp|P30453|1A34_HUMAN	HLA-A	HLA class I histocompatibility antigen, A-34 alpha chain OS=Homo sapiens GN=HLA-A PE=1 SV=1	41.03	0.892733	1.85669	0.028678	0.0531137
sp|P48651|PTSS1_HUMAN	PTDSS1	Phosphatidylserine synthase 1 OS=Homo sapiens GN=PTDSS1 PE=1 SV=1	55.49	0.891431	1.85501	0.120057	0.173169
sp|Q96EY1|DNJA3_HUMAN	DNAJA3	DnaJ homolog subfamily A member 3, mitochondrial OS=Homo sapiens GN=DNAJA3 PE=1 SV=2	52.46	0.890173	1.8534	0.0416987	0.073016
sp|Q96CC6|RHDF1_HUMAN	RHBDF1	Inactive rhomboid protein 1 OS=Homo sapiens GN=RHBDF1 PE=1 SV=2	97.34	0.88257	1.84366	0.12037	0.173521
sp|Q15582|BGH3_HUMAN	TGFBI	Transforming growth factor-beta-induced protein ig-h3 OS=Homo sapiens GN=TGFBI PE=1 SV=1	74.63	0.880171	1.84059	0.284527	0.352177
sp|Q13308|PTK7_HUMAN	PTK7	Inactive tyrosine-protein kinase 7 OS=Homo sapiens GN=PTK7 PE=1 SV=2	118.32	0.878586	1.83857	0.0370776	0.0660799
sp|Q2VIR3|IF2GL_HUMAN	EIF2S3L	Putative eukaryotic translation initiation factor 2 subunit 3-like protein OS=Homo sapiens GN=EIF2S3L PE=5 SV=2	51.2	0.878098	1.83795	0.14135	0.197954
sp|Q99584|S10AD_HUMAN	S100A13	Protein S100-A13 OS=Homo sapiens GN=S100A13 PE=1 SV=1	11.46	0.874517	1.83339	0.142824	0.199794
sp|P04233|HG2A_HUMAN	CD74	HLA class II histocompatibility antigen gamma chain OS=Homo sapiens GN=CD74 PE=1 SV=3	33.49	0.873762	1.83243	0.0418341	0.0731513
sp|Q86U90|YRDC_HUMAN	YRDC	YrdC domain-containing protein, mitochondrial OS=Homo sapiens GN=YRDC PE=1 SV=1	29.31	0.87319	1.83171	0.0935474	0.140686
sp|P62269|RS18_HUMAN	RPS18	40S ribosomal protein S18 OS=Homo sapiens GN=RPS18 PE=1 SV=3	17.71	0.868554	1.82583	0.145513	0.20297
sp|Q10567|AP1B1_HUMAN	AP1B1	AP-1 complex subunit beta-1 OS=Homo sapiens GN=AP1B1 PE=1 SV=2	104.57	0.868483	1.82574	0.0075167	0.0175087
sp|Q9NRC1|ST7_HUMAN	ST7	Suppressor of tumorigenicity 7 protein OS=Homo sapiens GN=ST7 PE=1 SV=1	67.12	0.868294	1.8255	0.0766989	0.119585
sp|Q13200|PSMD2_HUMAN	PSMD2	26S proteasome non-ATPase regulatory subunit 2 OS=Homo sapiens GN=PSMD2 PE=1 SV=3	100.14	0.86758	1.8246	0.000460545	0.00235829
sp|P62937|PPIA_HUMAN	PPIA	Peptidyl-prolyl cis-trans isomerase A OS=Homo sapiens GN=PPIA PE=1 SV=2	18	0.866876	1.82371	0.04622	0.0792161
sp|P35998|PRS7_HUMAN	PSMC2	26S protease regulatory subunit 7 OS=Homo sapiens GN=PSMC2 PE=1 SV=3	48.6	0.86392	1.81998	0.00169778	0.00568348
sp|O43556|SGCE_HUMAN	SGCE	Epsilon-sarcoglycan OS=Homo sapiens GN=SGCE PE=1 SV=6	49.82	0.862875	1.81866	0.117182	0.169716
tr|I1VE18|I1VE18_HUMAN	SEC22B	SEC22 vesicle trafficking protein B (Fragment) OS=Homo sapiens GN=SEC22B PE=4 SV=1	6.12	0.861134	1.81647	0.0429898	0.0747208
sp|Q8WVQ1|CANT1_HUMAN	CANT1	Soluble calcium-activated nucleotidase 1 OS=Homo sapiens GN=CANT1 PE=1 SV=1	44.81	0.860272	1.81538	0.10195	0.151593
sp|P78371|TCPB_HUMAN	CCT2	T-complex protein 1 subunit beta OS=Homo sapiens GN=CCT2 PE=1 SV=4	57.45	0.858359	1.81298	0.0306927	0.0562117
sp|P61769|B2MG_HUMAN	B2M	Beta-2-microglobulin OS=Homo sapiens GN=B2M PE=1 SV=1	13.71	0.8547	1.80838	0.0460065	0.0789583
sp|P17980|PRS6A_HUMAN	PSMC3	26S protease regulatory subunit 6A OS=Homo sapiens GN=PSMC3 PE=1 SV=3	49.17	0.854697	1.80838	0.00194329	0.00623846
sp|O14983|AT2A1_HUMAN	ATP2A1	Sarcoplasmic/endoplasmic reticulum calcium ATPase 1 OS=Homo sapiens GN=ATP2A1 PE=1 SV=1	110.18	0.853759	1.8072	0.0206055	0.0401839
sp|Q6P1L8|RM14_HUMAN	MRPL14	39S ribosomal protein L14, mitochondrial OS=Homo sapiens GN=MRPL14 PE=1 SV=1	15.94	0.851964	1.80496	0.114997	0.167414
sp|Q7Z3C6|ATG9A_HUMAN	ATG9A	Autophagy-related protein 9A OS=Homo sapiens GN=ATG9A PE=1 SV=3	94.39	0.849551	1.80194	0.173723	0.23693
sp|Q9H4M9|EHD1_HUMAN	EHD1	EH domain-containing protein 1 OS=Homo sapiens GN=EHD1 PE=1 SV=2	60.59	0.849441	1.8018	0.0564749	0.0934654
sp|Q06210|GFPT1_HUMAN	GFPT1	Glutamine--fructose-6-phosphate aminotransferase [isomerizing] 1 OS=Homo sapiens GN=GFPT1 PE=1 SV=3	78.76	0.848079	1.8001	0.00377701	0.0103702
sp|P22314|UBA1_HUMAN	UBA1	Ubiquitin-like modifier-activating enzyme 1 OS=Homo sapiens GN=UBA1 PE=1 SV=3	117.77	0.848079	1.8001	0.0154732	0.0315513
sp|P53384|NUBP1_HUMAN	NUBP1	Cytosolic Fe-S cluster assembly factor NUBP1 OS=Homo sapiens GN=NUBP1 PE=1 SV=2	34.51	0.845806	1.79727	0.187768	0.252264
sp|P48444|COPD_HUMAN	ARCN1	Coatomer subunit delta OS=Homo sapiens GN=ARCN1 PE=1 SV=1	57.17	0.844628	1.7958	0.000623442	0.00288558
sp|Q15436|SC23A_HUMAN	SEC23A	Protein transport protein Sec23A OS=Homo sapiens GN=SEC23A PE=1 SV=2	86.11	0.843599	1.79452	0.0141076	0.0292187
sp|O43402|EMC8_HUMAN	EMC8	ER membrane protein complex subunit 8 OS=Homo sapiens GN=EMC8 PE=1 SV=1	23.76	0.843563	1.79448	0.10865	0.160318
sp|Q7KZF4|SND1_HUMAN	SND1	Staphylococcal nuclease domain-containing protein 1 OS=Homo sapiens GN=SND1 PE=1 SV=1	101.93	0.84225	1.79284	0.000249348	0.00157186
sp|Q9H3S7|PTN23_HUMAN	PTPN23	Tyrosine-protein phosphatase non-receptor type 23 OS=Homo sapiens GN=PTPN23 PE=1 SV=1	178.86	0.837919	1.78747	0.0605057	0.097746
sp|O94766|B3GA3_HUMAN	B3GAT3	Galactosylgalactosylxylosylprotein 3-beta-glucuronosyltransferase 3 OS=Homo sapiens GN=B3GAT3 PE=1 SV=2	37.1	0.837073	1.78642	0.072678	0.114026
sp|P49755|TMEDA_HUMAN	TMED10	Transmembrane emp24 domain-containing protein 10 OS=Homo sapiens GN=TMED10 PE=1 SV=2	24.96	0.834963	1.78381	0.0443924	0.0768201
sp|P12268|IMDH2_HUMAN	IMPDH2	Inosine-5'-monophosphate dehydrogenase 2 OS=Homo sapiens GN=IMPDH2 PE=1 SV=2	55.77	0.833356	1.78183	0.0234895	0.044899
sp|P10909|CLUS_HUMAN	CLU	Clusterin OS=Homo sapiens GN=CLU PE=1 SV=1	52.46	0.832983	1.78136	0.0360814	0.0645342
sp|P35232|PHB_HUMAN	PHB	Prohibitin OS=Homo sapiens GN=PHB PE=1 SV=1	29.79	0.830482	1.77828	0.00523724	0.0133681
sp|Q86VP6|CAND1_HUMAN	CAND1	Cullin-associated NEDD8-dissociated protein 1 OS=Homo sapiens GN=CAND1 PE=1 SV=2	136.29	0.830482	1.77828	0.0188458	0.0371573
sp|P78406|RAE1L_HUMAN	RAE1	mRNA export factor OS=Homo sapiens GN=RAE1 PE=1 SV=1	40.94	0.830482	1.77828	0.110592	0.162418
sp|P15880|RS2_HUMAN	RPS2	40S ribosomal protein S2 OS=Homo sapiens GN=RPS2 PE=1 SV=2	31.3	0.826857	1.77382	0.00588079	0.0146522
sp|Q96FW1|OTUB1_HUMAN	OTUB1	Ubiquitin thioesterase OTUB1 OS=Homo sapiens GN=OTUB1 PE=1 SV=2	31.26	0.82672	1.77365	0.119631	0.172654
sp|Q9NYJ8|TAB2_HUMAN	TAB2	TGF-beta-activated kinase 1 and MAP3K7-binding protein 2 OS=Homo sapiens GN=TAB2 PE=1 SV=1	76.45	0.826285	1.77311	0.0317028	0.0577337
sp|Q5JTD0|TJAP1_HUMAN	TJAP1	Tight junction-associated protein 1 OS=Homo sapiens GN=TJAP1 PE=1 SV=1	61.78	0.826111	1.7729	0.117966	0.170646
sp|Q9Y5H3|PCDGA_HUMAN	PCDHGA10	Protocadherin gamma-A10 OS=Homo sapiens GN=PCDHGA10 PE=2 SV=1	101.38	0.825119	1.77168	0.107886	0.159567
sp|P41240|CSK_HUMAN	CSK	Tyrosine-protein kinase CSK OS=Homo sapiens GN=CSK PE=1 SV=1	50.67	0.823688	1.76992	0.12105	0.174301
sp|Q96L21|RL10L_HUMAN	RPL10L	60S ribosomal protein L10-like OS=Homo sapiens GN=RPL10L PE=1 SV=3	24.5	0.820512	1.76603	0.184706	0.248868
sp|O43175|SERA_HUMAN	PHGDH	D-3-phosphoglycerate dehydrogenase OS=Homo sapiens GN=PHGDH PE=1 SV=4	56.61	0.815759	1.76022	0.0117368	0.0249852
sp|Q01813|PFKAP_HUMAN	PFKP	ATP-dependent 6-phosphofructokinase, platelet type OS=Homo sapiens GN=PFKP PE=1 SV=2	85.54	0.815759	1.76022	0.0214011	0.0414698
sp|P53621|COPA_HUMAN	COPA	Coatomer subunit alpha OS=Homo sapiens GN=COPA PE=1 SV=2	138.26	0.812528	1.75629	0.00389074	0.0105666
sp|P54727|RD23B_HUMAN	RAD23B	UV excision repair protein RAD23 homolog B OS=Homo sapiens GN=RAD23B PE=1 SV=1	43.14	0.810572	1.75391	0.0869697	0.132384
sp|Q9UBS4|DJB11_HUMAN	DNAJB11	DnaJ homolog subfamily B member 11 OS=Homo sapiens GN=DNAJB11 PE=1 SV=1	40.49	0.810115	1.75335	0.235148	0.302648
sp|Q96A49|SYAP1_HUMAN	SYAP1	Synapse-associated protein 1 OS=Homo sapiens GN=SYAP1 PE=1 SV=1	39.91	0.808472	1.75136	0.0884743	0.134348
sp|Q9GZV4|IF5A2_HUMAN	EIF5A2	Eukaryotic translation initiation factor 5A-2 OS=Homo sapiens GN=EIF5A2 PE=1 SV=3	16.78	0.808234	1.75107	0.0401246	0.0708048
sp|P62913|RL11_HUMAN	RPL11	60S ribosomal protein L11 OS=Homo sapiens GN=RPL11 PE=1 SV=2	20.24	0.807205	1.74982	0.0861456	0.131362
sp|Q9HC56|PCDH9_HUMAN	PCDH9	Protocadherin-9 OS=Homo sapiens GN=PCDH9 PE=1 SV=2	135.98	0.806687	1.74919	0.0865664	0.131851
sp|Q8N5C8|TAB3_HUMAN	TAB3	TGF-beta-activated kinase 1 and MAP3K7-binding protein 3 OS=Homo sapiens GN=TAB3 PE=1 SV=2	78.63	0.806593	1.74908	0.0187659	0.0370582
sp|P69905|HBA_HUMAN	HBA1	Hemoglobin subunit alpha OS=Homo sapiens GN=HBA1 PE=1 SV=2	15.25	0.806114	1.7485	0.0680899	0.108666
sp|Q86Y82|STX12_HUMAN	STX12	Syntaxin-12 OS=Homo sapiens GN=STX12 PE=1 SV=1	31.62	0.803733	1.74561	0.00946775	0.0211483
sp|Q92870|APBB2_HUMAN	APBB2	Amyloid beta A4 precursor protein-binding family B member 2 OS=Homo sapiens GN=APBB2 PE=1 SV=3	83.32	0.798969	1.73986	0.0989317	0.147807
sp|A1L0T0|ILVBL_HUMAN	ILVBL	Acetolactate synthase-like protein OS=Homo sapiens GN=ILVBL PE=1 SV=2	67.82	0.792481	1.73205	0.0907557	0.136899
sp|P16152|CBR1_HUMAN	CBR1	Carbonyl reductase [NADPH] 1 OS=Homo sapiens GN=CBR1 PE=1 SV=3	30.36	0.792481	1.73205	0.135702	0.191113
sp|Q13557|KCC2D_HUMAN	CAMK2D	Calcium/calmodulin-dependent protein kinase type II subunit delta OS=Homo sapiens GN=CAMK2D PE=1 SV=3	56.33	0.792481	1.73205	0.135702	0.191113
sp|Q15021|CND1_HUMAN	NCAPD2	Condensin complex subunit 1 OS=Homo sapiens GN=NCAPD2 PE=1 SV=3	157.08	0.792481	1.73205	0.213692	0.280002
sp|Q9UIW2|PLXA1_HUMAN	PLXNA1	Plexin-A1 OS=Homo sapiens GN=PLXNA1 PE=1 SV=3	210.93	0.791997	1.73147	0.0641605	0.103118
sp|P16615|AT2A2_HUMAN	ATP2A2	Sarcoplasmic/endoplasmic reticulum calcium ATPase 2 OS=Homo sapiens GN=ATP2A2 PE=1 SV=1	114.68	0.791662	1.73107	0.00233654	0.0071612
sp|Q6NXE6|ARMC6_HUMAN	ARMC6	Armadillo repeat-containing protein 6 OS=Homo sapiens GN=ARMC6 PE=1 SV=2	54.11	0.788001	1.72668	0.148878	0.20699
sp|Q2TAZ0|ATG2A_HUMAN	ATG2A	Autophagy-related protein 2 homolog A OS=Homo sapiens GN=ATG2A PE=1 SV=3	212.73	0.786157	1.72447	0.263497	0.331717
sp|O95373|IPO7_HUMAN	IPO7	Importin-7 OS=Homo sapiens GN=IPO7 PE=1 SV=1	119.44	0.782321	1.7199	0.00602097	0.0148683
sp|P00338|LDHA_HUMAN	LDHA	L-lactate dehydrogenase A chain OS=Homo sapiens GN=LDHA PE=1 SV=2	36.67	0.782321	1.7199	0.0712171	0.112434
sp|Q96LT7|CI072_HUMAN	C9orf72	Guanine nucleotide exchange C9orf72 OS=Homo sapiens GN=C9orf72 PE=1 SV=2	54.29	0.781687	1.71914	0.0174031	0.0348341
sp|Q16718|NDUA5_HUMAN	NDUFA5	NADH dehydrogenase [ubiquinone] 1 alpha subcomplex subunit 5 OS=Homo sapiens GN=NDUFA5 PE=1 SV=3	13.45	0.781471	1.71888	0.0446946	0.0770668
sp|P16278|BGAL_HUMAN	GLB1	Beta-galactosidase OS=Homo sapiens GN=GLB1 PE=1 SV=2	76.03	0.780307	1.7175	0.10567	0.156474
sp|Q9Y6M5|ZNT1_HUMAN	SLC30A1	Zinc transporter 1 OS=Homo sapiens GN=SLC30A1 PE=1 SV=3	55.26	0.779717	1.71679	0.279941	0.347016
sp|P00374|DYR_HUMAN	DHFR	Dihydrofolate reductase OS=Homo sapiens GN=DHFR PE=1 SV=2	21.44	0.77797	1.71472	0.0458718	0.0787811
sp|P04075|ALDOA_HUMAN	ALDOA	Fructose-bisphosphate aldolase A OS=Homo sapiens GN=ALDOA PE=1 SV=2	39.4	0.774909	1.71108	0.0198123	0.0387882
sp|Q9NRB3|CHSTC_HUMAN	CHST12	Carbohydrate sulfotransferase 12 OS=Homo sapiens GN=CHST12 PE=2 SV=2	48.38	0.771525	1.70707	0.117504	0.170075
tr|H7BXI1|H7BXI1_HUMAN	ESYT2	Extended synaptotagmin-2 (Fragment) OS=Homo sapiens GN=ESYT2 PE=1 SV=1	97.95	0.769635	1.70484	0.142357	0.199252
sp|Q96SK2|TM209_HUMAN	TMEM209	Transmembrane protein 209 OS=Homo sapiens GN=TMEM209 PE=1 SV=2	62.88	0.769621	1.70482	0.0811024	0.125358
sp|Q8NCG7|DGLB_HUMAN	DAGLB	Sn1-specific diacylglycerol lipase beta OS=Homo sapiens GN=DAGLB PE=1 SV=2	73.68	0.769252	1.70439	0.128001	0.182967
sp|Q9UQ80|PA2G4_HUMAN	PA2G4	Proliferation-associated protein 2G4 OS=Homo sapiens GN=PA2G4 PE=1 SV=3	43.76	0.768181	1.70312	0.170287	0.233388
sp|Q8NBQ5|DHB11_HUMAN	HSD17B11	Estradiol 17-beta-dehydrogenase 11 OS=Homo sapiens GN=HSD17B11 PE=1 SV=3	32.91	0.767493	1.70231	0.15677	0.216402
sp|Q8NDZ4|DIA1_HUMAN	C3orf58	Deleted in autism protein 1 OS=Homo sapiens GN=C3orf58 PE=1 SV=1	49.45	0.767258	1.70203	0.0122958	0.0259381
sp|Q9NYM9|BET1L_HUMAN	BET1L	BET1-like protein OS=Homo sapiens GN=BET1L PE=1 SV=1	12.38	0.765622	1.7001	0.0475174	0.081162
sp|Q15645|PCH2_HUMAN	TRIP13	Pachytene checkpoint protein 2 homolog OS=Homo sapiens GN=TRIP13 PE=1 SV=2	48.52	0.764723	1.69904	0.00138084	0.0048562
sp|Q9UBH6|XPR1_HUMAN	XPR1	Xenotropic and polytropic retrovirus receptor 1 OS=Homo sapiens GN=XPR1 PE=1 SV=1	81.48	0.764723	1.69904	0.0199233	0.0389445
sp|P62266|RS23_HUMAN	RPS23	40S ribosomal protein S23 OS=Homo sapiens GN=RPS23 PE=1 SV=3	15.8	0.764723	1.69904	0.0448604	0.0772562
sp|Q96GC9|VMP1_HUMAN	VMP1	Vacuole membrane protein 1 OS=Homo sapiens GN=VMP1 PE=1 SV=1	46.21	0.762049	1.6959	0.0521057	0.0876244
sp|P53985|MOT1_HUMAN	SLC16A1	Monocarboxylate transporter 1 OS=Homo sapiens GN=SLC16A1 PE=1 SV=3	53.91	0.757437	1.69048	0.0155386	0.0316587
sp|Q15392|DHC24_HUMAN	DHCR24	Delta(24)-sterol reductase OS=Homo sapiens GN=DHCR24 PE=1 SV=2	60.06	0.757403	1.69045	0.0630723	0.101499
sp|Q9P2E5|CHPF2_HUMAN	CHPF2	Chondroitin sulfate glucuronyltransferase OS=Homo sapiens GN=CHPF2 PE=2 SV=2	85.89	0.755414	1.68812	0.264685	0.332549
sp|P61081|UBC12_HUMAN	UBE2M	NEDD8-conjugating enzyme Ubc12 OS=Homo sapiens GN=UBE2M PE=1 SV=1	20.89	0.753591	1.68598	0.196152	0.261028
sp|P17813|EGLN_HUMAN	ENG	Endoglin OS=Homo sapiens GN=ENG PE=1 SV=2	70.53	0.751613	1.68367	0.24007	0.307329
sp|Q9UI30|TR112_HUMAN	TRMT112	Multifunctional methyltransferase subunit TRM112-like protein OS=Homo sapiens GN=TRMT112 PE=1 SV=1	14.19	0.75	1.68179	0.0576689	0.0941349
sp|Q8NBF2|NHLC2_HUMAN	NHLRC2	NHL repeat-containing protein 2 OS=Homo sapiens GN=NHLRC2 PE=1 SV=1	79.39	0.75	1.68179	0.0576689	0.0941349
sp|P08865|RSSA_HUMAN	RPSA	40S ribosomal protein SA OS=Homo sapiens GN=RPSA PE=1 SV=4	32.83	0.75	1.68179	0.0576689	0.0941349
sp|Q9UBM7|DHCR7_HUMAN	DHCR7	7-dehydrocholesterol reductase OS=Homo sapiens GN=DHCR7 PE=1 SV=1	54.45	0.75	1.68179	0.0576689	0.0941349
sp|Q9BZV1|UBXN6_HUMAN	UBXN6	UBX domain-containing protein 6 OS=Homo sapiens GN=UBXN6 PE=1 SV=1	49.72	0.75	1.68179	0.0576689	0.0941349
sp|A0AVT1|UBA6_HUMAN	UBA6	Ubiquitin-like modifier-activating enzyme 6 OS=Homo sapiens GN=UBA6 PE=1 SV=1	117.9	0.75	1.68179	0.0576689	0.0941349
tr|F8W7C6|F8W7C6_HUMAN	RPL10	60S ribosomal protein L10 OS=Homo sapiens GN=RPL10 PE=1 SV=2	18.55	0.75	1.68179	0.0576689	0.0941349
sp|P07947|YES_HUMAN	YES1	Tyrosine-protein kinase Yes OS=Homo sapiens GN=YES1 PE=1 SV=3	60.76	0.75	1.68179	0.0576689	0.0941349
sp|Q9BY32|ITPA_HUMAN	ITPA	Inosine triphosphate pyrophosphatase OS=Homo sapiens GN=ITPA PE=1 SV=2	21.43	0.75	1.68179	0.0576689	0.0941349
sp|Q9NS69|TOM22_HUMAN	TOMM22	Mitochondrial import receptor subunit TOM22 homolog OS=Homo sapiens GN=TOMM22 PE=1 SV=3	15.51	0.75	1.68179	0.09197	0.138564
sp|Q9NRX5|SERC1_HUMAN	SERINC1	Serine incorporator 1 OS=Homo sapiens GN=SERINC1 PE=1 SV=1	50.46	0.749961	1.68175	0.0834194	0.128149
sp|Q9NZ09|UBAP1_HUMAN	UBAP1	Ubiquitin-associated protein 1 OS=Homo sapiens GN=UBAP1 PE=1 SV=1	55.05	0.749443	1.68114	0.235205	0.302648
sp|Q9Y3E5|PTH2_HUMAN	PTRH2	Peptidyl-tRNA hydrolase 2, mitochondrial OS=Homo sapiens GN=PTRH2 PE=1 SV=1	19.18	0.748506	1.68005	0.0760552	0.118804
sp|O94925|GLSK_HUMAN	GLS	Glutaminase kidney isoform, mitochondrial OS=Homo sapiens GN=GLS PE=1 SV=1	73.41	0.74538	1.67642	0.0319766	0.0581478
sp|P51812|KS6A3_HUMAN	RPS6KA3	Ribosomal protein S6 kinase alpha-3 OS=Homo sapiens GN=RPS6KA3 PE=1 SV=1	83.68	0.744402	1.67528	0.130106	0.185421
sp|P38606|VATA_HUMAN	ATP6V1A	V-type proton ATPase catalytic subunit A OS=Homo sapiens GN=ATP6V1A PE=1 SV=2	68.26	0.74432	1.67518	0.0200274	0.0391174
sp|O00170|AIP_HUMAN	AIP	AH receptor-interacting protein OS=Homo sapiens GN=AIP PE=1 SV=2	37.61	0.741875	1.67235	0.203276	0.268745
sp|Q9NZM3|ITSN2_HUMAN	ITSN2	Intersectin-2 OS=Homo sapiens GN=ITSN2 PE=1 SV=3	193.34	0.741446	1.67185	0.0784062	0.121868
tr|G5E972|G5E972_HUMAN	TMPO	Lamina-associated polypeptide 2, isoforms beta/gamma OS=Homo sapiens GN=TMPO PE=1 SV=1	46.28	0.74075	1.67104	0.0625311	0.100693
sp|O15523|DDX3Y_HUMAN	DDX3Y	ATP-dependent RNA helicase DDX3Y OS=Homo sapiens GN=DDX3Y PE=1 SV=2	73.11	0.74005	1.67023	0.021046	0.0409472
sp|Q9BTV4|TMM43_HUMAN	TMEM43	Transmembrane protein 43 OS=Homo sapiens GN=TMEM43 PE=1 SV=1	44.85	0.736144	1.66572	0.0817364	0.126182
sp|Q15126|PMVK_HUMAN	PMVK	Phosphomevalonate kinase OS=Homo sapiens GN=PMVK PE=1 SV=3	21.98	0.730412	1.65911	0.113089	0.165405
sp|Q86V21|AACS_HUMAN	AACS	Acetoacetyl-CoA synthetase OS=Homo sapiens GN=AACS PE=1 SV=1	75.1	0.729837	1.65845	0.0800732	0.124074
sp|P61313|RL15_HUMAN	RPL15	60S ribosomal protein L15 OS=Homo sapiens GN=RPL15 PE=1 SV=2	24.13	0.726723	1.65488	0.0376982	0.0669477
sp|Q9NZV1|CRIM1_HUMAN	CRIM1	Cysteine-rich motor neuron 1 protein OS=Homo sapiens GN=CRIM1 PE=1 SV=1	113.66	0.726141	1.65421	0.0849361	0.13
sp|O75354|ENTP6_HUMAN	ENTPD6	Ectonucleoside triphosphate diphosphohydrolase 6 OS=Homo sapiens GN=ENTPD6 PE=1 SV=3	53.21	0.723238	1.65088	0.13426	0.189614
tr|F8W914|F8W914_HUMAN	RTN4	Reticulon OS=Homo sapiens GN=RTN4 PE=1 SV=1	37.12	0.722999	1.65061	0.0831614	0.128066
sp|Q9Y6D5|BIG2_HUMAN	ARFGEF2	Brefeldin A-inhibited guanine nucleotide-exchange protein 2 OS=Homo sapiens GN=ARFGEF2 PE=1 SV=3	201.91	0.722489	1.65003	0.109218	0.16091
sp|P98160|PGBM_HUMAN	HSPG2	Basement membrane-specific heparan sulfate proteoglycan core protein OS=Homo sapiens GN=HSPG2 PE=1 SV=4	468.53	0.721652	1.64907	0.0832265	0.128088
sp|P31321|KAP1_HUMAN	PRKAR1B	cAMP-dependent protein kinase type I-beta regulatory subunit OS=Homo sapiens GN=PRKAR1B PE=1 SV=4	43.05	0.72085	1.64815	0.0557589	0.0926498
sp|Q9BV20|MTNA_HUMAN	MRI1	Methylthioribose-1-phosphate isomerase OS=Homo sapiens GN=MRI1 PE=1 SV=1	39.13	0.719804	1.64696	0.11464	0.167088
sp|Q92888|ARHG1_HUMAN	ARHGEF1	Rho guanine nucleotide exchange factor 1 OS=Homo sapiens GN=ARHGEF1 PE=1 SV=2	102.37	0.718617	1.6456	0.0268956	0.050445
sp|Q9BUF5|TBB6_HUMAN	TUBB6	Tubulin beta-6 chain OS=Homo sapiens GN=TUBB6 PE=1 SV=1	49.82	0.711999	1.63807	0.0132277	0.0276248
sp|P56545|CTBP2_HUMAN	CTBP2	C-terminal-binding protein 2 OS=Homo sapiens GN=CTBP2 PE=1 SV=1	48.91	0.708451	1.63405	0.243056	0.310358
sp|P08254|MMP3_HUMAN	MMP3	Stromelysin-1 OS=Homo sapiens GN=MMP3 PE=1 SV=2	53.94	0.707434	1.6329	0.132632	0.188058
sp|O43396|TXNL1_HUMAN	TXNL1	Thioredoxin-like protein 1 OS=Homo sapiens GN=TXNL1 PE=1 SV=3	32.23	0.706319	1.63164	0.00747798	0.0174672
sp|P52209|6PGD_HUMAN	PGD	6-phosphogluconate dehydrogenase, decarboxylating OS=Homo sapiens GN=PGD PE=1 SV=3	53.11	0.701534	1.62623	0.193174	0.257955
sp|O00124|UBXN8_HUMAN	UBXN8	UBX domain-containing protein 8 OS=Homo sapiens GN=UBXN8 PE=1 SV=2	30.52	0.699835	1.62432	0.0288148	0.0533276
sp|P49840|GSK3A_HUMAN	GSK3A	Glycogen synthase kinase-3 alpha OS=Homo sapiens GN=GSK3A PE=1 SV=2	50.95	0.699296	1.62371	0.127417	0.182316
sp|Q96AX1|VP33A_HUMAN	VPS33A	Vacuolar protein sorting-associated protein 33A OS=Homo sapiens GN=VPS33A PE=1 SV=1	67.57	0.698848	1.62321	0.154528	0.213568
sp|P52943|CRIP2_HUMAN	CRIP2	Cysteine-rich protein 2 OS=Homo sapiens GN=CRIP2 PE=1 SV=1	22.48	0.698555	1.62288	0.0993249	0.148306
sp|Q5W111|SPRY7_HUMAN	SPRYD7	SPRY domain-containing protein 7 OS=Homo sapiens GN=SPRYD7 PE=1 SV=2	21.65	0.692463	1.61604	0.230222	0.298229
tr|Q5W0G0|Q5W0G0_HUMAN	KIRREL	Kin of IRRE-like protein 1 OS=Homo sapiens GN=KIRREL PE=1 SV=1	63.06	0.69046	1.6138	0.175903	0.239511
sp|Q15386|UBE3C_HUMAN	UBE3C	Ubiquitin-protein ligase E3C OS=Homo sapiens GN=UBE3C PE=1 SV=3	123.84	0.689391	1.6126	0.317117	0.386405
sp|P27635|RL10_HUMAN	RPL10	60S ribosomal protein L10 OS=Homo sapiens GN=RPL10 PE=1 SV=4	24.59	0.688722	1.61185	0.00696669	0.0165981
sp|Q07020|RL18_HUMAN	RPL18	60S ribosomal protein L18 OS=Homo sapiens GN=RPL18 PE=1 SV=2	21.62	0.684241	1.60686	0.0216153	0.0418116
sp|P09543|CN37_HUMAN	CNP	2',3'-cyclic-nucleotide 3'-phosphodiesterase OS=Homo sapiens GN=CNP PE=1 SV=2	47.55	0.684241	1.60686	0.0937727	0.14094
sp|Q9Y277|VDAC3_HUMAN	VDAC3	Voltage-dependent anion-selective channel protein 3 OS=Homo sapiens GN=VDAC3 PE=1 SV=1	30.64	0.684241	1.60686	0.114023	0.166322
sp|P68104|EF1A1_HUMAN	EEF1A1	Elongation factor 1-alpha 1 OS=Homo sapiens GN=EEF1A1 PE=1 SV=1	50.11	0.679832	1.60195	0.000104062	0.000841453
sp|Q8IYS2|K2013_HUMAN	KIAA2013	Uncharacterized protein KIAA2013 OS=Homo sapiens GN=KIAA2013 PE=1 SV=1	69.11	0.678764	1.60077	0.272542	0.339233
sp|Q9BZC7|ABCA2_HUMAN	ABCA2	ATP-binding cassette sub-family A member 2 OS=Homo sapiens GN=ABCA2 PE=1 SV=3	269.7	0.678542	1.60052	0.214224	0.280553
sp|Q12899|TRI26_HUMAN	TRIM26	Tripartite motif-containing protein 26 OS=Homo sapiens GN=TRIM26 PE=1 SV=1	62.13	0.677523	1.59939	0.0819221	0.126391
tr|G9BZK0|G9BZK0_HUMAN		Glyceraldehyde-3-phosphate dehydrogenase (Fragment) OS=Homo sapiens PE=2 SV=1	4.57	0.666806	1.58755	0.0820228	0.126469
sp|P18621|RL17_HUMAN	RPL17	60S ribosomal protein L17 OS=Homo sapiens GN=RPL17 PE=1 SV=3	21.38	0.666167	1.58685	0.174388	0.237707
sp|Q9H497|TOR3A_HUMAN	TOR3A	Torsin-3A OS=Homo sapiens GN=TOR3A PE=1 SV=1	46.17	0.66584	1.58649	0.113214	0.165493
sp|P11166|GTR1_HUMAN	SLC2A1	Solute carrier family 2, facilitated glucose transporter member 1 OS=Homo sapiens GN=SLC2A1 PE=1 SV=2	54.05	0.660964	1.58114	0.00532879	0.0135741
sp|P10155|RO60_HUMAN	TROVE2	60 kDa SS-A/Ro ribonucleoprotein OS=Homo sapiens GN=TROVE2 PE=1 SV=2	60.63	0.659019	1.57901	0.11687	0.16955
sp|Q96D46|NMD3_HUMAN	NMD3	60S ribosomal export protein NMD3 OS=Homo sapiens GN=NMD3 PE=1 SV=1	57.57	0.658448	1.57838	0.365904	0.434848
sp|P07948|LYN_HUMAN	LYN	Tyrosine-protein kinase Lyn OS=Homo sapiens GN=LYN PE=1 SV=3	58.54	0.657463	1.57731	0.134862	0.190357
sp|Q658P3|STEA3_HUMAN	STEAP3	Metalloreductase STEAP3 OS=Homo sapiens GN=STEAP3 PE=1 SV=2	54.57	0.654131	1.57367	0.0748783	0.117258
sp|Q8NC42|RN149_HUMAN	RNF149	E3 ubiquitin-protein ligase RNF149 OS=Homo sapiens GN=RNF149 PE=2 SV=2	43.14	0.651413	1.57071	0.320938	0.389922
sp|P14543|NID1_HUMAN	NID1	Nidogen-1 OS=Homo sapiens GN=NID1 PE=1 SV=3	136.29	0.648358	1.56738	0.335648	0.405628
sp|P63092|GNAS2_HUMAN	GNAS	Guanine nucleotide-binding protein G(s) subunit alpha isoforms short OS=Homo sapiens GN=GNAS PE=1 SV=1	45.64	0.648296	1.56732	0.00672261	0.0161394
sp|Q9HC07|TM165_HUMAN	TMEM165	Transmembrane protein 165 OS=Homo sapiens GN=TMEM165 PE=1 SV=1	34.88	0.646241	1.56508	0.0150407	0.0307946
sp|O95478|NSA2_HUMAN	NSA2	Ribosome biogenesis protein NSA2 homolog OS=Homo sapiens GN=NSA2 PE=1 SV=1	30.05	0.646241	1.56508	0.109437	0.16091
sp|O43264|ZW10_HUMAN	ZW10	Centromere/kinetochore protein zw10 homolog OS=Homo sapiens GN=ZW10 PE=1 SV=3	88.77	0.646241	1.56508	0.109437	0.16091
sp|Q00534|CDK6_HUMAN	CDK6	Cyclin-dependent kinase 6 OS=Homo sapiens GN=CDK6 PE=1 SV=1	36.92	0.646241	1.56508	0.113806	0.166164
sp|Q9UNX3|RL26L_HUMAN	RPL26L1	60S ribosomal protein L26-like 1 OS=Homo sapiens GN=RPL26L1 PE=1 SV=1	17.25	0.646241	1.56508	0.172395	0.23576
sp|P30837|AL1B1_HUMAN	ALDH1B1	Aldehyde dehydrogenase X, mitochondrial OS=Homo sapiens GN=ALDH1B1 PE=1 SV=3	57.17	0.646241	1.56508	0.19758	0.262462
sp|P62195|PRS8_HUMAN	PSMC5	26S protease regulatory subunit 8 OS=Homo sapiens GN=PSMC5 PE=1 SV=1	45.6	0.645422	1.5642	0.00559038	0.0141397
sp|O14976|GAK_HUMAN	GAK	Cyclin-G-associated kinase OS=Homo sapiens GN=GAK PE=1 SV=2	143.1	0.645354	1.56412	0.424146	0.483855
sp|P07195|LDHB_HUMAN	LDHB	L-lactate dehydrogenase B chain OS=Homo sapiens GN=LDHB PE=1 SV=2	36.62	0.64176	1.56023	0.01377	0.0286142
sp|Q9UL25|RAB21_HUMAN	RAB21	Ras-related protein Rab-21 OS=Homo sapiens GN=RAB21 PE=1 SV=3	24.33	0.64176	1.56023	0.24201	0.309496
sp|Q15654|TRIP6_HUMAN	TRIP6	Thyroid receptor-interacting protein 6 OS=Homo sapiens GN=TRIP6 PE=1 SV=3	50.26	0.64118	1.5596	0.115553	0.167834
sp|P54105|ICLN_HUMAN	CLNS1A	Methylosome subunit pICln OS=Homo sapiens GN=CLNS1A PE=1 SV=1	26.2	0.638359	1.55656	0.201657	0.26731
sp|P62263|RS14_HUMAN	RPS14	40S ribosomal protein S14 OS=Homo sapiens GN=RPS14 PE=1 SV=3	16.26	0.63608	1.5541	0.0259251	0.0489599
sp|Q8TDD1|DDX54_HUMAN	DDX54	ATP-dependent RNA helicase DDX54 OS=Homo sapiens GN=DDX54 PE=1 SV=2	98.53	0.63608	1.5541	0.0296658	0.05462
sp|Q9BWM7|SFXN3_HUMAN	SFXN3	Sideroflexin-3 OS=Homo sapiens GN=SFXN3 PE=1 SV=3	35.48	0.632811	1.55058	0.172825	0.235962
sp|Q8IW50|F219A_HUMAN	FAM219A	Protein FAM219A OS=Homo sapiens GN=FAM219A PE=1 SV=3	20.39	0.626576	1.5439	0.164184	0.225888
sp|P46977|STT3A_HUMAN	STT3A	Dolichyl-diphosphooligosaccharide--protein glycosyltransferase subunit STT3A OS=Homo sapiens GN=STT3A PE=1 SV=2	80.48	0.625068	1.54228	0.140183	0.196538
sp|Q3SXY8|AR13B_HUMAN	ARL13B	ADP-ribosylation factor-like protein 13B OS=Homo sapiens GN=ARL13B PE=1 SV=1	48.61	0.623195	1.54028	0.203882	0.269404
sp|O60476|MA1A2_HUMAN	MAN1A2	Mannosyl-oligosaccharide 1,2-alpha-mannosidase IB OS=Homo sapiens GN=MAN1A2 PE=1 SV=1	72.96	0.622842	1.53991	0.146558	0.204106
sp|O00468|AGRIN_HUMAN	AGRN	Agrin OS=Homo sapiens GN=AGRN PE=1 SV=5	217.09	0.622633	1.53968	0.135159	0.190562
sp|P62249|RS16_HUMAN	RPS16	40S ribosomal protein S16 OS=Homo sapiens GN=RPS16 PE=1 SV=2	16.44	0.621357	1.53832	0.0558336	0.0927104
sp|Q9BSY9|DESI2_HUMAN	DESI2	Desumoylating isopeptidase 2 OS=Homo sapiens GN=DESI2 PE=1 SV=1	21.43	0.620296	1.53719	0.139907	0.196372
sp|Q9NR12|PDLI7_HUMAN	PDLIM7	PDZ and LIM domain protein 7 OS=Homo sapiens GN=PDLIM7 PE=1 SV=1	49.81	0.619312	1.53614	0.392115	0.452052
sp|Q9P035|HACD3_HUMAN	HACD3	Very-long-chain (3R)-3-hydroxyacyl-CoA dehydratase 3 OS=Homo sapiens GN=HACD3 PE=1 SV=2	43.13	0.618483	1.53526	0.00826408	0.0188807
sp|Q13217|DNJC3_HUMAN	DNAJC3	DnaJ homolog subfamily C member 3 OS=Homo sapiens GN=DNAJC3 PE=1 SV=1	57.54	0.610764	1.52707	0.29014	0.358416
sp|P67775|PP2AA_HUMAN	PPP2CA	Serine/threonine-protein phosphatase 2A catalytic subunit alpha isoform OS=Homo sapiens GN=PPP2CA PE=1 SV=1	35.57	0.610531	1.52682	0.0861931	0.131362
sp|Q14677|EPN4_HUMAN	CLINT1	Clathrin interactor 1 OS=Homo sapiens GN=CLINT1 PE=1 SV=1	68.22	0.610258	1.52653	0.0115084	0.0246721
sp|Q9HCE9|ANO8_HUMAN	ANO8	Anoctamin-8 OS=Homo sapiens GN=ANO8 PE=1 SV=3	135.95	0.609742	1.52599	0.304842	0.37344
sp|P50991|TCPD_HUMAN	CCT4	T-complex protein 1 subunit delta OS=Homo sapiens GN=CCT4 PE=1 SV=4	57.89	0.609351	1.52557	0.0117443	0.0249852
sp|P49368|TCPG_HUMAN	CCT3	T-complex protein 1 subunit gamma OS=Homo sapiens GN=CCT3 PE=1 SV=4	60.5	0.607691	1.52382	0.0089447	0.0201779
sp|P62847|RS24_HUMAN	RPS24	40S ribosomal protein S24 OS=Homo sapiens GN=RPS24 PE=1 SV=1	15.41	0.606633	1.5227	0.0302232	0.055483
sp|Q8NEU8|DP13B_HUMAN	APPL2	DCC-interacting protein 13-beta OS=Homo sapiens GN=APPL2 PE=1 SV=3	74.45	0.60575	1.52177	0.178729	0.243095
sp|P62820|RAB1A_HUMAN	RAB1A	Ras-related protein Rab-1A OS=Homo sapiens GN=RAB1A PE=1 SV=3	22.66	0.604615	1.52057	0.251635	0.319358
sp|P52948|NUP98_HUMAN	NUP98	Nuclear pore complex protein Nup98-Nup96 OS=Homo sapiens GN=NUP98 PE=1 SV=4	197.46	0.603759	1.51967	0.229793	0.297982
sp|P83731|RL24_HUMAN	RPL24	60S ribosomal protein L24 OS=Homo sapiens GN=RPL24 PE=1 SV=1	17.77	0.598079	1.5137	0.0201422	0.039311
sp|Q9NVI7|ATD3A_HUMAN	ATAD3A	ATPase family AAA domain-containing protein 3A OS=Homo sapiens GN=ATAD3A PE=1 SV=2	71.32	0.597261	1.51284	0.00388233	0.0105552
sp|P01111|RASN_HUMAN	NRAS	GTPase NRas OS=Homo sapiens GN=NRAS PE=1 SV=1	21.22	0.596272	1.51181	0.27015	0.33789
sp|O43865|SAHH2_HUMAN	AHCYL1	S-adenosylhomocysteine hydrolase-like protein 1 OS=Homo sapiens GN=AHCYL1 PE=1 SV=2	58.91	0.595416	1.51091	0.0845124	0.129589
sp|Q8IW92|GLBL2_HUMAN	GLB1L2	Beta-galactosidase-1-like protein 2 OS=Homo sapiens GN=GLB1L2 PE=2 SV=1	72.03	0.595036	1.51051	0.151276	0.209859
sp|Q96JB5|CK5P3_HUMAN	CDK5RAP3	CDK5 regulatory subunit-associated protein 3 OS=Homo sapiens GN=CDK5RAP3 PE=1 SV=2	56.89	0.59482	1.51028	0.147251	0.204843
sp|Q5T9L3|WLS_HUMAN	WLS	Protein wntless homolog OS=Homo sapiens GN=WLS PE=1 SV=2	62.21	0.594217	1.50965	0.094252	0.141406
sp|Q04656|ATP7A_HUMAN	ATP7A	Copper-transporting ATPase 1 OS=Homo sapiens GN=ATP7A PE=1 SV=3	163.27	0.591931	1.50726	0.0940541	0.141279
sp|O00264|PGRC1_HUMAN	PGRMC1	Membrane-associated progesterone receptor component 1 OS=Homo sapiens GN=PGRMC1 PE=1 SV=3	21.66	0.586279	1.50137	0.133433	0.188766
sp|P78358|CTG1B_HUMAN	CTAG1A	Cancer/testis antigen 1 OS=Homo sapiens GN=CTAG1A PE=1 SV=1	17.98	0.584963	1.5	0	0
sp|P61011|SRP54_HUMAN	SRP54	Signal recognition particle 54 kDa protein OS=Homo sapiens GN=SRP54 PE=1 SV=1	55.67	0.580482	1.49535	0.0387943	0.068748
sp|Q5TCZ1|SPD2A_HUMAN	SH3PXD2A	SH3 and PX domain-containing protein 2A OS=Homo sapiens GN=SH3PXD2A PE=1 SV=1	125.21	0.580482	1.49535	0.0563933	0.093392
sp|P49770|EI2BB_HUMAN	EIF2B2	Translation initiation factor eIF-2B subunit beta OS=Homo sapiens GN=EIF2B2 PE=1 SV=3	38.96	0.578996	1.49381	0.126135	0.180687
sp|P45880|VDAC2_HUMAN	VDAC2	Voltage-dependent anion-selective channel protein 2 OS=Homo sapiens GN=VDAC2 PE=1 SV=2	31.55	0.576143	1.49086	0.276754	0.343576
sp|Q9UL26|RB22A_HUMAN	RAB22A	Ras-related protein Rab-22A OS=Homo sapiens GN=RAB22A PE=1 SV=2	21.84	0.575698	1.4904	0.335183	0.405262
sp|Q9P0T7|TMEM9_HUMAN	TMEM9	Transmembrane protein 9 OS=Homo sapiens GN=TMEM9 PE=1 SV=1	20.56	0.574931	1.48961	0.189642	0.254074
sp|P16871|IL7RA_HUMAN	IL7R	Interleukin-7 receptor subunit alpha OS=Homo sapiens GN=IL7R PE=1 SV=2	51.55	0.573752	1.48839	0.117188	0.169716
sp|P02794|FRIH_HUMAN	FTH1	Ferritin heavy chain OS=Homo sapiens GN=FTH1 PE=1 SV=2	21.21	0.568948	1.48344	0.263953	0.331796
sp|O60779|S19A2_HUMAN	SLC19A2	Thiamine transporter 1 OS=Homo sapiens GN=SLC19A2 PE=1 SV=2	55.36	0.562618	1.47695	0.154547	0.213568
sp|O94985|CSTN1_HUMAN	CLSTN1	Calsyntenin-1 OS=Homo sapiens GN=CLSTN1 PE=1 SV=1	109.72	0.562231	1.47655	0.290519	0.358707
sp|Q68CZ2|TENS3_HUMAN	TNS3	Tensin-3 OS=Homo sapiens GN=TNS3 PE=1 SV=2	155.17	0.559226	1.47348	0.269212	0.337054
sp|P13639|EF2_HUMAN	EEF2	Elongation factor 2 OS=Homo sapiens GN=EEF2 PE=1 SV=4	95.28	0.558607	1.47285	0.00231432	0.00711051
sp|P54709|AT1B3_HUMAN	ATP1B3	Sodium/potassium-transporting ATPase subunit beta-3 OS=Homo sapiens GN=ATP1B3 PE=1 SV=1	31.49	0.558363	1.4726	0.263263	0.331717
sp|Q16864|VATF_HUMAN	ATP6V1F	V-type proton ATPase subunit F OS=Homo sapiens GN=ATP6V1F PE=1 SV=2	13.36	0.558165	1.47239	0.151394	0.209906
sp|P52789|HXK2_HUMAN	HK2	Hexokinase-2 OS=Homo sapiens GN=HK2 PE=1 SV=2	102.31	0.557205	1.47142	0.16033	0.221072
sp|P84085|ARF5_HUMAN	ARF5	ADP-ribosylation factor 5 OS=Homo sapiens GN=ARF5 PE=1 SV=2	20.52	0.553108	1.46724	0.234187	0.301959
sp|P55735|SEC13_HUMAN	SEC13	Protein SEC13 homolog OS=Homo sapiens GN=SEC13 PE=1 SV=3	35.52	0.552659	1.46679	0.236123	0.303518
sp|Q6IAN0|DRS7B_HUMAN	DHRS7B	Dehydrogenase/reductase SDR family member 7B OS=Homo sapiens GN=DHRS7B PE=1 SV=2	35.1	0.552106	1.46622	0.258572	0.327002
sp|Q8TEY7|UBP33_HUMAN	USP33	Ubiquitin carboxyl-terminal hydrolase 33 OS=Homo sapiens GN=USP33 PE=1 SV=2	106.66	0.550481	1.46457	0.194067	0.258481
sp|Q9H1X3|DJC25_HUMAN	DNAJC25	DnaJ homolog subfamily C member 25 OS=Homo sapiens GN=DNAJC25 PE=1 SV=1	42.38	0.549258	1.46333	0.151792	0.210342
sp|P63241|IF5A1_HUMAN	EIF5A	Eukaryotic translation initiation factor 5A-1 OS=Homo sapiens GN=EIF5A PE=1 SV=2	16.82	0.545704	1.45973	0.465047	0.522656
sp|P20700|LMNB1_HUMAN	LMNB1	Lamin-B1 OS=Homo sapiens GN=LMNB1 PE=1 SV=2	66.37	0.545438	1.45946	0.011837	0.0251612
sp|Q6PJW8|CNST_HUMAN	CNST	Consortin OS=Homo sapiens GN=CNST PE=1 SV=3	79.55	0.542481	1.45648	0.0264551	0.0498821
sp|Q8N0X7|SPG20_HUMAN	SPG20	Spartin OS=Homo sapiens GN=SPG20 PE=1 SV=1	72.79	0.542481	1.45648	0.145581	0.20297
sp|P26196|DDX6_HUMAN	DDX6	Probable ATP-dependent RNA helicase DDX6 OS=Homo sapiens GN=DDX6 PE=1 SV=2	54.38	0.542481	1.45648	0.204008	0.269428
sp|Q13671|RIN1_HUMAN	RIN1	Ras and Rab interactor 1 OS=Homo sapiens GN=RIN1 PE=1 SV=4	84.05	0.542481	1.45648	0.336568	0.406544
sp|P04181|OAT_HUMAN	OAT	Ornithine aminotransferase, mitochondrial OS=Homo sapiens GN=OAT PE=1 SV=1	48.5	0.542481	1.45648	0.367868	0.436566
sp|P11586|C1TC_HUMAN	MTHFD1	C-1-tetrahydrofolate synthase, cytoplasmic OS=Homo sapiens GN=MTHFD1 PE=1 SV=3	101.5	0.541813	1.4558	0.283069	0.350719
sp|P49841|GSK3B_HUMAN	GSK3B	Glycogen synthase kinase-3 beta OS=Homo sapiens GN=GSK3B PE=1 SV=2	46.71	0.538001	1.45196	0.0430003	0.0747208
sp|P68371|TBB4B_HUMAN	TUBB4B	Tubulin beta-4B chain OS=Homo sapiens GN=TUBB4B PE=1 SV=1	49.8	0.537941	1.4519	0.00119526	0.00438202
sp|Q86WV6|STING_HUMAN	TMEM173	Stimulator of interferon genes protein OS=Homo sapiens GN=TMEM173 PE=1 SV=1	42.17	0.523801	1.43774	0.098328	0.147081
sp|P62280|RS11_HUMAN	RPS11	40S ribosomal protein S11 OS=Homo sapiens GN=RPS11 PE=1 SV=3	18.42	0.523277	1.43722	0.0495757	0.0841041
sp|Q92526|TCPW_HUMAN	CCT6B	T-complex protein 1 subunit zeta-2 OS=Homo sapiens GN=CCT6B PE=1 SV=5	57.78	0.522859	1.4368	0.307907	0.375914
sp|Q9P273|TEN3_HUMAN	TENM3	Teneurin-3 OS=Homo sapiens GN=TENM3 PE=2 SV=3	300.76	0.522267	1.43621	0.397259	0.45693
sp|Q9P2E9|RRBP1_HUMAN	RRBP1	Ribosome-binding protein 1 OS=Homo sapiens GN=RRBP1 PE=1 SV=4	152.38	0.520855	1.43481	0.00335625	0.00948655
sp|Q9NYU2|UGGG1_HUMAN	UGGT1	UDP-glucose:glycoprotein glucosyltransferase 1 OS=Homo sapiens GN=UGGT1 PE=1 SV=3	177.08	0.519688	1.43364	0.270015	0.337889
sp|O95837|GNA14_HUMAN	GNA14	Guanine nucleotide-binding protein subunit alpha-14 OS=Homo sapiens GN=GNA14 PE=1 SV=1	41.54	0.518733	1.4327	0.143976	0.201254
sp|P08238|HS90B_HUMAN	HSP90AB1	Heat shock protein HSP 90-beta OS=Homo sapiens GN=HSP90AB1 PE=1 SV=4	83.21	0.517597	1.43157	0.207292	0.272739
sp|P09619|PGFRB_HUMAN	PDGFRB	Platelet-derived growth factor receptor beta OS=Homo sapiens GN=PDGFRB PE=1 SV=1	123.89	0.516072	1.43006	0.118061	0.170684
sp|Q9UBB4|ATX10_HUMAN	ATXN10	Ataxin-10 OS=Homo sapiens GN=ATXN10 PE=1 SV=1	53.45	0.508817	1.42288	0.236624	0.304006
sp|Q58FF7|H90B3_HUMAN	HSP90AB3P	Putative heat shock protein HSP 90-beta-3 OS=Homo sapiens GN=HSP90AB3P PE=5 SV=1	68.28	0.507437	1.42152	0.115119	0.167495
sp|Q86XI2|CNDG2_HUMAN	NCAPG2	Condensin-2 complex subunit G2 OS=Homo sapiens GN=NCAPG2 PE=1 SV=1	130.88	0.505131	1.41925	0.289865	0.358253
sp|P22695|QCR2_HUMAN	UQCRC2	Cytochrome b-c1 complex subunit 2, mitochondrial OS=Homo sapiens GN=UQCRC2 PE=1 SV=3	48.41	0.504706	1.41883	0.359584	0.428354
sp|Q5JNZ5|RS26L_HUMAN	RPS26P11	Putative 40S ribosomal protein S26-like 1 OS=Homo sapiens GN=RPS26P11 PE=5 SV=1	12.99	0.501114	1.41531	0.417651	0.477533
sp|P21589|5NTD_HUMAN	NT5E	5'-nucleotidase OS=Homo sapiens GN=NT5E PE=1 SV=1	63.33	0.5	1.41421	0.0567176	0.0936813
sp|P51571|SSRD_HUMAN	SSR4	Translocon-associated protein subunit delta OS=Homo sapiens GN=SSR4 PE=1 SV=1	18.99	0.5	1.41421	0.0567176	0.0936813
sp|P50570|DYN2_HUMAN	DNM2	Dynamin-2 OS=Homo sapiens GN=DNM2 PE=1 SV=2	98	0.5	1.41421	0.132145	0.187686
sp|A2A3N6|PIPSL_HUMAN	PIPSL	Putative PIP5K1A and PSMD4-like protein OS=Homo sapiens GN=PIPSL PE=5 SV=1	94.99	0.5	1.41421	0.18169	0.246047
sp|P13807|GYS1_HUMAN	GYS1	Glycogen [starch] synthase, muscle OS=Homo sapiens GN=GYS1 PE=1 SV=2	83.73	0.5	1.41421	0.18169	0.246047
sp|Q9H936|GHC1_HUMAN	SLC25A22	Mitochondrial glutamate carrier 1 OS=Homo sapiens GN=SLC25A22 PE=1 SV=1	34.45	0.5	1.41421	0.207031	0.272558
sp|Q9BRX2|PELO_HUMAN	PELO	Protein pelota homolog OS=Homo sapiens GN=PELO PE=1 SV=2	43.33	0.5	1.41421	0.271655	0.338757
sp|Q13131|AAPK1_HUMAN	PRKAA1	5'-AMP-activated protein kinase catalytic subunit alpha-1 OS=Homo sapiens GN=PRKAA1 PE=1 SV=4	63.97	0.5	1.41421	0.271655	0.338757
sp|Q6YN16|HSDL2_HUMAN	HSDL2	Hydroxysteroid dehydrogenase-like protein 2 OS=Homo sapiens GN=HSDL2 PE=1 SV=1	45.37	0.49913	1.41336	0.42838	0.487796
sp|Q99541|PLIN2_HUMAN	PLIN2	Perilipin-2 OS=Homo sapiens GN=PLIN2 PE=1 SV=2	48.05	0.49441	1.40874	0.306834	0.375001
sp|P57740|NU107_HUMAN	NUP107	Nuclear pore complex protein Nup107 OS=Homo sapiens GN=NUP107 PE=1 SV=1	106.31	0.491446	1.40585	0.0100097	0.0220636
sp|Q5VW32|BROX_HUMAN	BROX	BRO1 domain-containing protein BROX OS=Homo sapiens GN=BROX PE=1 SV=1	46.45	0.489914	1.40436	0.193364	0.257955
sp|Q8NBJ5|GT251_HUMAN	COLGALT1	Procollagen galactosyltransferase 1 OS=Homo sapiens GN=COLGALT1 PE=1 SV=1	71.59	0.487296	1.40181	0.219577	0.286663
sp|P05161|ISG15_HUMAN	ISG15	Ubiquitin-like protein ISG15 OS=Homo sapiens GN=ISG15 PE=1 SV=5	17.88	0.485567	1.40014	0.244452	0.311981
sp|Q9P253|VPS18_HUMAN	VPS18	Vacuolar protein sorting-associated protein 18 homolog OS=Homo sapiens GN=VPS18 PE=1 SV=2	110.12	0.485052	1.39964	0.357599	0.426191
sp|Q9NPF2|CHSTB_HUMAN	CHST11	Carbohydrate sulfotransferase 11 OS=Homo sapiens GN=CHST11 PE=1 SV=1	41.53	0.480627	1.39535	0.337549	0.407141
sp|Q8WZA1|PMGT1_HUMAN	POMGNT1	Protein O-linked-mannose beta-1,2-N-acetylglucosaminyltransferase 1 OS=Homo sapiens GN=POMGNT1 PE=1 SV=2	75.2	0.480407	1.39514	0.183141	0.247216
sp|P41250|GARS_HUMAN	GARS	Glycine--tRNA ligase OS=Homo sapiens GN=GARS PE=1 SV=3	83.11	0.479597	1.39435	0.0360383	0.0645032
sp|Q6NXT6|TAPT1_HUMAN	TAPT1	Transmembrane anterior posterior transformation protein 1 homolog OS=Homo sapiens GN=TAPT1 PE=1 SV=1	64.22	0.479116	1.39389	0.371416	0.439937
sp|P23528|COF1_HUMAN	CFL1	Cofilin-1 OS=Homo sapiens GN=CFL1 PE=1 SV=3	18.49	0.47799	1.3928	0.0110575	0.023869
sp|Q8IZE3|PACE1_HUMAN	SCYL3	Protein-associating with the carboxyl-terminal domain of ezrin OS=Homo sapiens GN=SCYL3 PE=1 SV=3	82.81	0.475447	1.39035	0.40859	0.467905
sp|P22102|PUR2_HUMAN	GART	Trifunctional purine biosynthetic protein adenosine-3 OS=Homo sapiens GN=GART PE=1 SV=1	107.7	0.473271	1.38825	0.0941278	0.141305
sp|Q05193|DYN1_HUMAN	DNM1	Dynamin-1 OS=Homo sapiens GN=DNM1 PE=1 SV=2	97.35	0.466645	1.38189	0.197852	0.262684
sp|Q8TAA3|PSA7L_HUMAN	PSMA8	Proteasome subunit alpha type-7-like OS=Homo sapiens GN=PSMA8 PE=2 SV=3	28.51	0.46594	1.38122	0.201163	0.266797
sp|Q96I99|SUCB2_HUMAN	SUCLG2	Succinate--CoA ligase [GDP-forming] subunit beta, mitochondrial OS=Homo sapiens GN=SUCLG2 PE=1 SV=2	46.48	0.462893	1.3783	0.22951	0.297923
sp|P07737|PROF1_HUMAN	PFN1	Profilin-1 OS=Homo sapiens GN=PFN1 PE=1 SV=2	15.04	0.461999	1.37745	0.0386929	0.0686169
sp|Q00653|NFKB2_HUMAN	NFKB2	Nuclear factor NF-kappa-B p100 subunit OS=Homo sapiens GN=NFKB2 PE=1 SV=4	96.69	0.461999	1.37745	0.22567	0.29309
sp|O60831|PRAF2_HUMAN	PRAF2	PRA1 family protein 2 OS=Homo sapiens GN=PRAF2 PE=1 SV=1	19.25	0.458663	1.37427	0.367873	0.436566
sp|Q93008|USP9X_HUMAN	USP9X	Probable ubiquitin carboxyl-terminal hydrolase FAF-X OS=Homo sapiens GN=USP9X PE=1 SV=3	292.09	0.457444	1.37311	0.348336	0.417736
sp|P52292|IMA1_HUMAN	KPNA2	Importin subunit alpha-1 OS=Homo sapiens GN=KPNA2 PE=1 SV=1	57.83	0.456169	1.37189	0.000844032	0.00357262
sp|P62701|RS4X_HUMAN	RPS4X	40S ribosomal protein S4, X isoform OS=Homo sapiens GN=RPS4X PE=1 SV=2	29.58	0.451839	1.36778	0.114832	0.167271
sp|P62829|RL23_HUMAN	RPL23	60S ribosomal protein L23 OS=Homo sapiens GN=RPL23 PE=1 SV=1	14.86	0.448387	1.36451	0.168121	0.230671
sp|P41227|NAA10_HUMAN	NAA10	N-alpha-acetyltransferase 10 OS=Homo sapiens GN=NAA10 PE=1 SV=1	26.44	0.44582	1.36209	0.368492	0.437093
sp|Q6P1N0|C2D1A_HUMAN	CC2D1A	Coiled-coil and C2 domain-containing protein 1A OS=Homo sapiens GN=CC2D1A PE=1 SV=1	104	0.444211	1.36057	0.490222	0.544837
sp|P20336|RAB3A_HUMAN	RAB3A	Ras-related protein Rab-3A OS=Homo sapiens GN=RAB3A PE=1 SV=1	24.97	0.440715	1.35728	0.205731	0.271417
sp|Q02978|M2OM_HUMAN	SLC25A11	Mitochondrial 2-oxoglutarate/malate carrier protein OS=Homo sapiens GN=SLC25A11 PE=1 SV=3	34.04	0.438722	1.3554	0.0576689	0.0941349
sp|P61019|RAB2A_HUMAN	RAB2A	Ras-related protein Rab-2A OS=Homo sapiens GN=RAB2A PE=1 SV=1	23.53	0.438722	1.3554	0.0576689	0.0941349
sp|P47895|AL1A3_HUMAN	ALDH1A3	Aldehyde dehydrogenase family 1 member A3 OS=Homo sapiens GN=ALDH1A3 PE=1 SV=2	56.07	0.438722	1.3554	0.346825	0.416522
sp|Q9Y2T2|AP3M1_HUMAN	AP3M1	AP-3 complex subunit mu-1 OS=Homo sapiens GN=AP3M1 PE=1 SV=1	46.91	0.43739	1.35415	0.449489	0.50722
sp|O75190|DNJB6_HUMAN	DNAJB6	DnaJ homolog subfamily B member 6 OS=Homo sapiens GN=DNAJB6 PE=1 SV=2	36.06	0.435874	1.35273	0.372947	0.441333
sp|P02545|LMNA_HUMAN	LMNA	Prelamin-A/C OS=Homo sapiens GN=LMNA PE=1 SV=1	74.09	0.434281	1.35124	0.0039611	0.0106997
sp|P30044|PRDX5_HUMAN	PRDX5	Peroxiredoxin-5, mitochondrial OS=Homo sapiens GN=PRDX5 PE=1 SV=4	22.07	0.434241	1.3512	0.144029	0.201254
sp|O00478|BT3A3_HUMAN	BTN3A3	Butyrophilin subfamily 3 member A3 OS=Homo sapiens GN=BTN3A3 PE=1 SV=1	64.96	0.431061	1.34822	0.219775	0.286773
sp|O43837|IDH3B_HUMAN	IDH3B	Isocitrate dehydrogenase [NAD] subunit beta, mitochondrial OS=Homo sapiens GN=IDH3B PE=1 SV=2	42.16	0.428045	1.34541	0.438161	0.498028
sp|O75351|VPS4B_HUMAN	VPS4B	Vacuolar protein sorting-associated protein 4B OS=Homo sapiens GN=VPS4B PE=1 SV=2	49.27	0.427962	1.34533	0.23786	0.30528
sp|P57088|TMM33_HUMAN	TMEM33	Transmembrane protein 33 OS=Homo sapiens GN=TMEM33 PE=1 SV=2	27.96	0.427252	1.34467	0.297944	0.36679
sp|P24928|RPB1_HUMAN	POLR2A	DNA-directed RNA polymerase II subunit RPB1 OS=Homo sapiens GN=POLR2A PE=1 SV=2	217.04	0.426603	1.34407	0.4516	0.509372
sp|P60842|IF4A1_HUMAN	EIF4A1	Eukaryotic initiation factor 4A-I OS=Homo sapiens GN=EIF4A1 PE=1 SV=1	46.12	0.425644	1.34317	0.000389532	0.00212041
sp|P19623|SPEE_HUMAN	SRM	Spermidine synthase OS=Homo sapiens GN=SRM PE=1 SV=1	33.8	0.425314	1.34286	0.478153	0.53403
sp|Q9H9H4|VP37B_HUMAN	VPS37B	Vacuolar protein sorting-associated protein 37B OS=Homo sapiens GN=VPS37B PE=1 SV=1	31.29	0.425229	1.34279	0.237607	0.305112
sp|Q13615|MTMR3_HUMAN	MTMR3	Myotubularin-related protein 3 OS=Homo sapiens GN=MTMR3 PE=1 SV=3	133.53	0.419642	1.3376	0.251494	0.319341
sp|Q9UBU9|NXF1_HUMAN	NXF1	Nuclear RNA export factor 1 OS=Homo sapiens GN=NXF1 PE=1 SV=1	70.14	0.419518	1.33748	0.208789	0.274295
sp|Q96JQ2|CLMN_HUMAN	CLMN	Calmin OS=Homo sapiens GN=CLMN PE=1 SV=1	111.58	0.413838	1.33223	0.0790401	0.122777
sp|Q9Y4R8|TELO2_HUMAN	TELO2	Telomere length regulation protein TEL2 homolog OS=Homo sapiens GN=TELO2 PE=1 SV=2	91.69	0.409215	1.32796	0.263112	0.331717
sp|Q9NZD8|SPG21_HUMAN	SPG21	Maspardin OS=Homo sapiens GN=SPG21 PE=1 SV=1	34.94	0.408775	1.32756	0.351497	0.420119
sp|Q96S52|PIGS_HUMAN	PIGS	GPI transamidase component PIG-S OS=Homo sapiens GN=PIGS PE=1 SV=3	61.62	0.408278	1.3271	0.374248	0.442245
tr|A0A1B0GUD6|A0A1B0GUD6_HUMAN	GRAMD1B	GRAM domain-containing protein 1B OS=Homo sapiens GN=GRAMD1B PE=1 SV=1	101.07	0.406695	1.32565	0.234459	0.302154
sp|P48507|GSH0_HUMAN	GCLM	Glutamate--cysteine ligase regulatory subunit OS=Homo sapiens GN=GCLM PE=1 SV=1	30.71	0.406517	1.32548	0.267906	0.335586
sp|Q9H270|VPS11_HUMAN	VPS11	Vacuolar protein sorting-associated protein 11 homolog OS=Homo sapiens GN=VPS11 PE=1 SV=1	107.77	0.405004	1.32409	0.267521	0.335379
sp|Q92542|NICA_HUMAN	NCSTN	Nicastrin OS=Homo sapiens GN=NCSTN PE=1 SV=2	78.36	0.39838	1.31803	0.350165	0.419126
sp|Q13907|IDI1_HUMAN	IDI1	Isopentenyl-diphosphate Delta-isomerase 1 OS=Homo sapiens GN=IDI1 PE=1 SV=2	26.3	0.39707	1.31683	0.397717	0.457247
sp|Q15185|TEBP_HUMAN	PTGES3	Prostaglandin E synthase 3 OS=Homo sapiens GN=PTGES3 PE=1 SV=1	18.69	0.396241	1.31607	0.102235	0.151836
sp|P41214|EIF2D_HUMAN	EIF2D	Eukaryotic translation initiation factor 2D OS=Homo sapiens GN=EIF2D PE=1 SV=3	64.67	0.396241	1.31607	0.172612	0.2358
sp|P62899|RL31_HUMAN	RPL31	60S ribosomal protein L31 OS=Homo sapiens GN=RPL31 PE=1 SV=1	14.45	0.396241	1.31607	0.338301	0.407655
tr|H7C3C4|H7C3C4_HUMAN	SLC4A7	Anion exchange protein (Fragment) OS=Homo sapiens GN=SLC4A7 PE=1 SV=1	89.79	0.396241	1.31607	0.391002	0.451184
sp|Q13162|PRDX4_HUMAN	PRDX4	Peroxiredoxin-4 OS=Homo sapiens GN=PRDX4 PE=1 SV=1	30.52	0.396241	1.31607	0.46592	0.523402
sp|P49069|CAMLG_HUMAN	CAMLG	Calcium signal-modulating cyclophilin ligand OS=Homo sapiens GN=CAMLG PE=1 SV=1	32.93	0.394802	1.31476	0.265803	0.333786
sp|P07437|TBB5_HUMAN	TUBB	Tubulin beta chain OS=Homo sapiens GN=TUBB PE=1 SV=2	49.64	0.394634	1.31461	0.0211374	0.0410614
sp|P21860|ERBB3_HUMAN	ERBB3	Receptor tyrosine-protein kinase erbB-3 OS=Homo sapiens GN=ERBB3 PE=1 SV=1	148	0.38879	1.30929	0.530468	0.582584
sp|O60678|ANM3_HUMAN	PRMT3	Protein arginine N-methyltransferase 3 OS=Homo sapiens GN=PRMT3 PE=1 SV=3	59.84	0.388671	1.30919	0.284496	0.352177
sp|O95816|BAG2_HUMAN	BAG2	BAG family molecular chaperone regulator 2 OS=Homo sapiens GN=BAG2 PE=1 SV=1	23.76	0.38608	1.30684	0.137147	0.192931
sp|P46781|RS9_HUMAN	RPS9	40S ribosomal protein S9 OS=Homo sapiens GN=RPS9 PE=1 SV=3	22.58	0.384323	1.30525	0.0105937	0.0229867
sp|Q07021|C1QBP_HUMAN	C1QBP	Complement component 1 Q subcomponent-binding protein, mitochondrial OS=Homo sapiens GN=C1QBP PE=1 SV=1	31.34	0.378794	1.30025	0.0655496	0.105081
sp|O94966|UBP19_HUMAN	USP19	Ubiquitin carboxyl-terminal hydrolase 19 OS=Homo sapiens GN=USP19 PE=1 SV=2	145.56	0.377372	1.29897	0.301235	0.369933
sp|Q9Y487|VPP2_HUMAN	ATP6V0A2	V-type proton ATPase 116 kDa subunit a isoform 2 OS=Homo sapiens GN=ATP6V0A2 PE=1 SV=2	98.02	0.372867	1.29492	0.350026	0.419126
sp|Q06830|PRDX1_HUMAN	PRDX1	Peroxiredoxin-1 OS=Homo sapiens GN=PRDX1 PE=1 SV=1	22.1	0.371357	1.29357	0.0777082	0.120858
sp|O15504|NUPL2_HUMAN	NUPL2	Nucleoporin-like protein 2 OS=Homo sapiens GN=NUPL2 PE=1 SV=1	44.84	0.369421	1.29183	0.390548	0.451184
sp|P49207|RL34_HUMAN	RPL34	60S ribosomal protein L34 OS=Homo sapiens GN=RPL34 PE=1 SV=3	13.28	0.368633	1.29113	0.238815	0.306197
sp|P53992|SC24C_HUMAN	SEC24C	Protein transport protein Sec24C OS=Homo sapiens GN=SEC24C PE=1 SV=3	118.25	0.368483	1.29099	0.351749	0.420219
sp|Q8IXM3|RM41_HUMAN	MRPL41	39S ribosomal protein L41, mitochondrial OS=Homo sapiens GN=MRPL41 PE=1 SV=1	15.37	0.363781	1.28679	0.438496	0.498063
sp|Q5T9A4|ATD3B_HUMAN	ATAD3B	ATPase family AAA domain-containing protein 3B OS=Homo sapiens GN=ATAD3B PE=1 SV=1	72.53	0.362519	1.28567	0.370381	0.438918
sp|Q9UHD1|CHRD1_HUMAN	CHORDC1	Cysteine and histidine-rich domain-containing protein 1 OS=Homo sapiens GN=CHORDC1 PE=1 SV=2	37.47	0.362498	1.28565	0.508699	0.562129
sp|Q99623|PHB2_HUMAN	PHB2	Prohibitin-2 OS=Homo sapiens GN=PHB2 PE=1 SV=2	33.28	0.357879	1.28154	0.0109645	0.0236887
sp|Q9Y6M4|KC1G3_HUMAN	CSNK1G3	Casein kinase I isoform gamma-3 OS=Homo sapiens GN=CSNK1G3 PE=1 SV=2	51.36	0.356865	1.28064	0.38251	0.450519
sp|P04844|RPN2_HUMAN	RPN2	Dolichyl-diphosphooligosaccharide--protein glycosyltransferase subunit 2 OS=Homo sapiens GN=RPN2 PE=1 SV=3	69.24	0.3559	1.27978	0.132355	0.187831
sp|P08243|ASNS_HUMAN	ASNS	Asparagine synthetase [glutamine-hydrolyzing] OS=Homo sapiens GN=ASNS PE=1 SV=4	64.33	0.353759	1.27789	0.231722	0.299243
sp|Q96T76|MMS19_HUMAN	MMS19	MMS19 nucleotide excision repair protein homolog OS=Homo sapiens GN=MMS19 PE=1 SV=2	113.22	0.353759	1.27789	0.273846	0.340472
sp|Q8TAT6|NPL4_HUMAN	NPLOC4	Nuclear protein localization protein 4 homolog OS=Homo sapiens GN=NPLOC4 PE=1 SV=3	68.08	0.353759	1.27789	0.567606	0.614212
sp|Q8TCS8|PNPT1_HUMAN	PNPT1	Polyribonucleotide nucleotidyltransferase 1, mitochondrial OS=Homo sapiens GN=PNPT1 PE=1 SV=2	85.9	0.352914	1.27714	0.429489	0.488614
sp|P14618|KPYM_HUMAN	PKM	Pyruvate kinase PKM OS=Homo sapiens GN=PKM PE=1 SV=4	57.9	0.350713	1.27519	0.00269197	0.00798661
sp|O15131|IMA6_HUMAN	KPNA5	Importin subunit alpha-6 OS=Homo sapiens GN=KPNA5 PE=1 SV=2	60.31	0.35035	1.27487	0.63913	0.684216
sp|Q9P2G1|AKIB1_HUMAN	ANKIB1	Ankyrin repeat and IBR domain-containing protein 1 OS=Homo sapiens GN=ANKIB1 PE=1 SV=3	121.92	0.348627	1.27335	0.362236	0.430693
sp|P32969|RL9_HUMAN	RPL9	60S ribosomal protein L9 OS=Homo sapiens GN=RPL9 PE=1 SV=1	21.85	0.348079	1.27286	0.211304	0.277018
sp|P26640|SYVC_HUMAN	VARS	Valine--tRNA ligase OS=Homo sapiens GN=VARS PE=1 SV=4	140.39	0.348079	1.27286	0.351251	0.420119
sp|P40227|TCPZ_HUMAN	CCT6A	T-complex protein 1 subunit zeta OS=Homo sapiens GN=CCT6A PE=1 SV=3	57.99	0.347261	1.27214	0.179688	0.244267
sp|Q5W0Z9|ZDH20_HUMAN	ZDHHC20	Probable palmitoyltransferase ZDHHC20 OS=Homo sapiens GN=ZDHHC20 PE=1 SV=1	42.25	0.347131	1.27203	0.327769	0.39745
sp|Q8IUW5|RELL1_HUMAN	RELL1	RELT-like protein 1 OS=Homo sapiens GN=RELL1 PE=1 SV=1	29.32	0.347093	1.27199	0.507989	0.561979
sp|Q5VIR6|VPS53_HUMAN	VPS53	Vacuolar protein sorting-associated protein 53 homolog OS=Homo sapiens GN=VPS53 PE=1 SV=1	79.6	0.345801	1.27086	0.381293	0.449306
sp|O15270|SPTC2_HUMAN	SPTLC2	Serine palmitoyltransferase 2 OS=Homo sapiens GN=SPTLC2 PE=1 SV=1	62.88	0.342532	1.26798	0.466263	0.523552
sp|Q86YR5|GPSM1_HUMAN	GPSM1	G-protein-signaling modulator 1 OS=Homo sapiens GN=GPSM1 PE=1 SV=2	74.46	0.342406	1.26787	0.455137	0.5129
sp|Q96HS1|PGAM5_HUMAN	PGAM5	Serine/threonine-protein phosphatase PGAM5, mitochondrial OS=Homo sapiens GN=PGAM5 PE=1 SV=2	31.98	0.339036	1.26491	0.0702033	0.111259
sp|Q9NRY6|PLS3_HUMAN	PLSCR3	Phospholipid scramblase 3 OS=Homo sapiens GN=PLSCR3 PE=1 SV=2	31.63	0.333758	1.26029	0.275662	0.34239
sp|O75489|NDUS3_HUMAN	NDUFS3	NADH dehydrogenase [ubiquinone] iron-sulfur protein 3, mitochondrial OS=Homo sapiens GN=NDUFS3 PE=1 SV=1	30.22	0.331139	1.25801	0.224606	0.292162
sp|P30041|PRDX6_HUMAN	PRDX6	Peroxiredoxin-6 OS=Homo sapiens GN=PRDX6 PE=1 SV=3	25.02	0.330482	1.25743	0.271565	0.338757
sp|P12004|PCNA_HUMAN	PCNA	Proliferating cell nuclear antigen OS=Homo sapiens GN=PCNA PE=1 SV=1	28.75	0.330482	1.25743	0.298819	0.367687
sp|Q11201|SIA4A_HUMAN	ST3GAL1	CMP-N-acetylneuraminate-beta-galactosamide-alpha-2,3-sialyltransferase 1 OS=Homo sapiens GN=ST3GAL1 PE=2 SV=1	39.05	0.327034	1.25443	0.409333	0.46845
sp|O00165|HAX1_HUMAN	HAX1	HCLS1-associated protein X-1 OS=Homo sapiens GN=HAX1 PE=1 SV=2	31.6	0.326811	1.25424	0.559659	0.607713
sp|P11177|ODPB_HUMAN	PDHB	Pyruvate dehydrogenase E1 component subunit beta, mitochondrial OS=Homo sapiens GN=PDHB PE=1 SV=3	39.21	0.326002	1.25353	0.374169	0.442245
sp|O43747|AP1G1_HUMAN	AP1G1	AP-1 complex subunit gamma-1 OS=Homo sapiens GN=AP1G1 PE=1 SV=5	91.29	0.324554	1.25228	0.50603	0.560664
sp|Q96C36|P5CR2_HUMAN	PYCR2	Pyrroline-5-carboxylate reductase 2 OS=Homo sapiens GN=PYCR2 PE=1 SV=1	33.62	0.324395	1.25214	0.503685	0.558559
sp|O95747|OXSR1_HUMAN	OXSR1	Serine/threonine-protein kinase OSR1 OS=Homo sapiens GN=OXSR1 PE=1 SV=1	57.99	0.323195	1.2511	0.100001	0.149117
sp|P06733|ENOA_HUMAN	ENO1	Alpha-enolase OS=Homo sapiens GN=ENO1 PE=1 SV=2	47.14	0.321932	1.25	0.130324	0.185626
sp|O43156|TTI1_HUMAN	TTI1	TELO2-interacting protein 1 homolog OS=Homo sapiens GN=TTI1 PE=1 SV=3	121.99	0.316969	1.24571	0.508227	0.561979
sp|P06576|ATPB_HUMAN	ATP5B	ATP synthase subunit beta, mitochondrial OS=Homo sapiens GN=ATP5B PE=1 SV=3	56.52	0.316751	1.24552	0.0244898	0.0465975
sp|Q58FF6|H90B4_HUMAN	HSP90AB4P	Putative heat shock protein HSP 90-beta 4 OS=Homo sapiens GN=HSP90AB4P PE=5 SV=1	58.23	0.315759	1.24467	0.145894	0.203294
sp|Q14956|GPNMB_HUMAN	GPNMB	Transmembrane glycoprotein NMB OS=Homo sapiens GN=GPNMB PE=1 SV=2	63.88	0.315062	1.24406	0.614437	0.660038
sp|P53597|SUCA_HUMAN	SUCLG1	Succinate--CoA ligase [ADP/GDP-forming] subunit alpha, mitochondrial OS=Homo sapiens GN=SUCLG1 PE=1 SV=4	36.23	0.312369	1.24174	0.304986	0.37344
sp|P62081|RS7_HUMAN	RPS7	40S ribosomal protein S7 OS=Homo sapiens GN=RPS7 PE=1 SV=1	22.11	0.312216	1.24161	0.187788	0.252264
sp|P17987|TCPA_HUMAN	TCP1	T-complex protein 1 subunit alpha OS=Homo sapiens GN=TCP1 PE=1 SV=1	60.31	0.311278	1.24081	0.122327	0.175836
sp|Q7L2E3|DHX30_HUMAN	DHX30	Putative ATP-dependent RNA helicase DHX30 OS=Homo sapiens GN=DHX30 PE=1 SV=1	133.85	0.310079	1.23978	0.272554	0.339233
sp|P54886|P5CS_HUMAN	ALDH18A1	Delta-1-pyrroline-5-carboxylate synthase OS=Homo sapiens GN=ALDH18A1 PE=1 SV=2	87.25	0.306267	1.2365	0.109264	0.16091
sp|Q9Y312|AAR2_HUMAN	AAR2	Protein AAR2 homolog OS=Homo sapiens GN=AAR2 PE=1 SV=2	43.44	0.302064	1.23291	0.473179	0.530247
sp|Q15750|TAB1_HUMAN	TAB1	TGF-beta-activated kinase 1 and MAP3K7-binding protein 1 OS=Homo sapiens GN=TAB1 PE=1 SV=1	54.61	0.299496	1.23071	0.34503	0.414566
sp|P63244|RACK1_HUMAN	RACK1	Receptor of activated protein C kinase 1 OS=Homo sapiens GN=RACK1 PE=1 SV=3	35.05	0.298161	1.22958	0.0510824	0.0861929
sp|P36404|ARL2_HUMAN	ARL2	ADP-ribosylation factor-like protein 2 OS=Homo sapiens GN=ARL2 PE=1 SV=4	20.86	0.294311	1.2263	0.347563	0.417009
sp|Q4G176|ACSF3_HUMAN	ACSF3	Acyl-CoA synthetase family member 3, mitochondrial OS=Homo sapiens GN=ACSF3 PE=1 SV=3	64.09	0.293702	1.22578	0.306738	0.375001
sp|Q13347|EIF3I_HUMAN	EIF3I	Eukaryotic translation initiation factor 3 subunit I OS=Homo sapiens GN=EIF3I PE=1 SV=1	36.48	0.292481	1.22474	0.18169	0.246047
sp|P26641|EF1G_HUMAN	EEF1G	Elongation factor 1-gamma OS=Homo sapiens GN=EEF1G PE=1 SV=3	50.09	0.292481	1.22474	0.448635	0.506484
sp|Q92947|GCDH_HUMAN	GCDH	Glutaryl-CoA dehydrogenase, mitochondrial OS=Homo sapiens GN=GCDH PE=1 SV=1	48.1	0.29236	1.22464	0.322228	0.391299
sp|Q9BZZ5|API5_HUMAN	API5	Apoptosis inhibitor 5 OS=Homo sapiens GN=API5 PE=1 SV=3	58.97	0.281518	1.21547	0.444821	0.503437
sp|Q6NZI2|PTRF_HUMAN	PTRF	Polymerase I and transcript release factor OS=Homo sapiens GN=PTRF PE=1 SV=1	43.45	0.281107	1.21513	0.229947	0.298026
sp|Q9NQC7|CYLD_HUMAN	CYLD	Ubiquitin carboxyl-terminal hydrolase CYLD OS=Homo sapiens GN=CYLD PE=1 SV=1	107.25	0.27623	1.21103	0.482466	0.537887
sp|O95359|TACC2_HUMAN	TACC2	Transforming acidic coiled-coil-containing protein 2 OS=Homo sapiens GN=TACC2 PE=1 SV=3	309.24	0.275865	1.21072	0.642078	0.686154
sp|Q9UBG0|MRC2_HUMAN	MRC2	C-type mannose receptor 2 OS=Homo sapiens GN=MRC2 PE=1 SV=2	166.57	0.273846	1.20903	0.672308	0.714541
sp|Q5JPH6|SYEM_HUMAN	EARS2	Probable glutamate--tRNA ligase, mitochondrial OS=Homo sapiens GN=EARS2 PE=1 SV=2	58.65	0.271635	1.20718	0.357221	0.425943
sp|P22087|FBRL_HUMAN	FBL	rRNA 2'-O-methyltransferase fibrillarin OS=Homo sapiens GN=FBL PE=1 SV=2	33.76	0.267447	1.20368	0.0946418	0.141827
sp|Q99943|PLCA_HUMAN	AGPAT1	1-acyl-sn-glycerol-3-phosphate acyltransferase alpha OS=Homo sapiens GN=AGPAT1 PE=1 SV=2	31.7	0.262612	1.19965	0.441825	0.500828
sp|P98155|VLDLR_HUMAN	VLDLR	Very low-density lipoprotein receptor OS=Homo sapiens GN=VLDLR PE=1 SV=1	96.04	0.262102	1.19922	0.527401	0.580318
sp|Q8NCE2|MTMRE_HUMAN	MTMR14	Myotubularin-related protein 14 OS=Homo sapiens GN=MTMR14 PE=1 SV=2	72.16	0.260577	1.19796	0.601927	0.648269
sp|Q13153|PAK1_HUMAN	PAK1	Serine/threonine-protein kinase PAK 1 OS=Homo sapiens GN=PAK1 PE=1 SV=2	60.61	0.257551	1.19545	0.31372	0.382451
sp|P48643|TCPE_HUMAN	CCT5	T-complex protein 1 subunit epsilon OS=Homo sapiens GN=CCT5 PE=1 SV=1	59.63	0.255592	1.19383	0.153142	0.211978
sp|Q15025|TNIP1_HUMAN	TNIP1	TNFAIP3-interacting protein 1 OS=Homo sapiens GN=TNIP1 PE=1 SV=2	71.82	0.25448	1.19291	0.423727	0.483597
sp|Q8TF42|UBS3B_HUMAN	UBASH3B	Ubiquitin-associated and SH3 domain-containing protein B OS=Homo sapiens GN=UBASH3B PE=1 SV=2	72.65	0.25321	1.19186	0.448526	0.506484
sp|Q86WA9|S2611_HUMAN	SLC26A11	Sodium-independent sulfate anion transporter OS=Homo sapiens GN=SLC26A11 PE=2 SV=2	65.26	0.25033	1.18948	0.459698	0.517341
sp|P40939|ECHA_HUMAN	HADHA	Trifunctional enzyme subunit alpha, mitochondrial OS=Homo sapiens GN=HADHA PE=1 SV=2	82.95	0.25	1.18921	0.286782	0.354618
sp|P53396|ACLY_HUMAN	ACLY	ATP-citrate synthase OS=Homo sapiens GN=ACLY PE=1 SV=3	120.76	0.25	1.18921	0.373367	0.441621
sp|Q9UID3|VPS51_HUMAN	VPS51	Vacuolar protein sorting-associated protein 51 homolog OS=Homo sapiens GN=VPS51 PE=1 SV=2	85.99	0.25	1.18921	0.391002	0.451184
sp|Q66K14|TBC9B_HUMAN	TBC1D9B	TBC1 domain family member 9B OS=Homo sapiens GN=TBC1D9B PE=1 SV=3	140.44	0.25	1.18921	0.391002	0.451184
sp|Q9UNL2|SSRG_HUMAN	SSR3	Translocon-associated protein subunit gamma OS=Homo sapiens GN=SSR3 PE=1 SV=1	21.07	0.25	1.18921	0.391002	0.451184
tr|A8K1U0|A8K1U0_HUMAN		cDNA FLJ75601, highly similar to Homo sapiens neighbor of BRCA1 gene 1 (NBR1), transcript variant 1, mRNA OS=Homo sapiens PE=2 SV=1	107.37	0.25	1.18921	0.391002	0.451184
tr|A0A024RBS1|A0A024RBS1_HUMAN	GCN1L1	GCN1 general control of amino-acid synthesis 1-like 1 (Yeast), isoform CRA_b OS=Homo sapiens GN=GCN1L1 PE=4 SV=1	266.71	0.25	1.18921	0.391002	0.451184
sp|P00568|KAD1_HUMAN	AK1	Adenylate kinase isoenzyme 1 OS=Homo sapiens GN=AK1 PE=1 SV=3	21.62	0.25	1.18921	0.391002	0.451184
sp|P05141|ADT2_HUMAN	SLC25A5	ADP/ATP translocase 2 OS=Homo sapiens GN=SLC25A5 PE=1 SV=7	32.83	0.25	1.18921	0.391002	0.451184
sp|Q9BVA1|TBB2B_HUMAN	TUBB2B	Tubulin beta-2B chain OS=Homo sapiens GN=TUBB2B PE=1 SV=1	49.92	0.25	1.18921	0.489712	0.544511
sp|P06737|PYGL_HUMAN	PYGL	Glycogen phosphorylase, liver form OS=Homo sapiens GN=PYGL PE=1 SV=4	97.09	0.25	1.18921	0.53744	0.586639
sp|Q15428|SF3A2_HUMAN	SF3A2	Splicing factor 3A subunit 2 OS=Homo sapiens GN=SF3A2 PE=1 SV=2	49.22	0.25	1.18921	0.53744	0.586639
sp|P42858|HD_HUMAN	HTT	Huntingtin OS=Homo sapiens GN=HTT PE=1 SV=2	347.38	0.249606	1.18888	0.563209	0.611038
sp|P05165|PCCA_HUMAN	PCCA	Propionyl-CoA carboxylase alpha chain, mitochondrial OS=Homo sapiens GN=PCCA PE=1 SV=4	80.01	0.249413	1.18872	0.0358186	0.0641557
sp|P61204|ARF3_HUMAN	ARF3	ADP-ribosylation factor 3 OS=Homo sapiens GN=ARF3 PE=1 SV=2	20.59	0.243501	1.18386	0.100047	0.149117
sp|O95674|CDS2_HUMAN	CDS2	Phosphatidate cytidylyltransferase 2 OS=Homo sapiens GN=CDS2 PE=1 SV=1	51.38	0.242721	1.18322	0.557356	0.605737
sp|Q9H078|CLPB_HUMAN	CLPB	Caseinolytic peptidase B protein homolog OS=Homo sapiens GN=CLPB PE=1 SV=1	78.68	0.241063	1.18186	0.617352	0.662601
sp|Q9UPM8|AP4E1_HUMAN	AP4E1	AP-4 complex subunit epsilon-1 OS=Homo sapiens GN=AP4E1 PE=1 SV=2	127.21	0.238272	1.17958	0.391002	0.451184
sp|Q7Z2W9|RM21_HUMAN	MRPL21	39S ribosomal protein L21, mitochondrial OS=Homo sapiens GN=MRPL21 PE=1 SV=2	22.8	0.237255	1.17875	0.613035	0.658816
sp|P20645|MPRD_HUMAN	M6PR	Cation-dependent mannose-6-phosphate receptor OS=Homo sapiens GN=M6PR PE=1 SV=1	30.97	0.230607	1.17333	0.566628	0.613683
sp|Q6NUM6|TYW1B_HUMAN	TYW1B	S-adenosyl-L-methionine-dependent tRNA 4-demethylwyosine synthase OS=Homo sapiens GN=TYW1B PE=2 SV=3	76.87	0.229214	1.1722	0.566358	0.613657
sp|P62258|1433E_HUMAN	YWHAE	14-3-3 protein epsilon OS=Homo sapiens GN=YWHAE PE=1 SV=1	29.16	0.226723	1.17017	0.393226	0.453124
sp|P07900|HS90A_HUMAN	HSP90AA1	Heat shock protein HSP 90-alpha OS=Homo sapiens GN=HSP90AA1 PE=1 SV=5	84.61	0.225116	1.16887	0.274034	0.340537
sp|P10599|THIO_HUMAN	TXN	Thioredoxin OS=Homo sapiens GN=TXN PE=1 SV=3	11.73	0.223961	1.16794	0.428626	0.487854
sp|Q9Y3A5|SBDS_HUMAN	SBDS	Ribosome maturation protein SBDS OS=Homo sapiens GN=SBDS PE=1 SV=4	28.75	0.223797	1.1678	0.515348	0.569224
sp|Q9UN66|PCDB8_HUMAN	PCDHB8	Protocadherin beta-8 OS=Homo sapiens GN=PCDHB8 PE=2 SV=3	87.58	0.222963	1.16713	0.492387	0.547
sp|Q14344|GNA13_HUMAN	GNA13	Guanine nucleotide-binding protein subunit alpha-13 OS=Homo sapiens GN=GNA13 PE=1 SV=2	44.02	0.222216	1.16652	0.461219	0.51882
sp|Q8NFF5|FAD1_HUMAN	FLAD1	FAD synthase OS=Homo sapiens GN=FLAD1 PE=1 SV=1	65.22	0.218503	1.16353	0.66914	0.711778
sp|Q70CQ2|UBP34_HUMAN	USP34	Ubiquitin carboxyl-terminal hydrolase 34 OS=Homo sapiens GN=USP34 PE=1 SV=2	403.97	0.216457	1.16188	0.327769	0.39745
sp|Q96AE7|TTC17_HUMAN	TTC17	Tetratricopeptide repeat protein 17 OS=Homo sapiens GN=TTC17 PE=1 SV=1	129.48	0.215202	1.16087	0.616747	0.662236
tr|A0A1B2JLU8|A0A1B2JLU8_HUMAN	PCCB	PCCB OS=Homo sapiens GN=PCCB PE=4 SV=1	60.5	0.214315	1.16015	0.210106	0.275737
sp|Q96PK6|RBM14_HUMAN	RBM14	RNA-binding protein 14 OS=Homo sapiens GN=RBM14 PE=1 SV=2	69.45	0.211999	1.15829	0.366773	0.435673
sp|Q9Y285|SYFA_HUMAN	FARSA	Phenylalanine--tRNA ligase alpha subunit OS=Homo sapiens GN=FARSA PE=1 SV=3	57.53	0.211999	1.15829	0.609285	0.655629
sp|Q6NVV1|R13P3_HUMAN	RPL13AP3	Putative 60S ribosomal protein L13a protein RPL13AP3 OS=Homo sapiens GN=RPL13AP3 PE=5 SV=1	12.13	0.211563	1.15794	0.499367	0.554172
sp|O15258|RER1_HUMAN	RER1	Protein RER1 OS=Homo sapiens GN=RER1 PE=1 SV=1	22.94	0.207182	1.15443	0.339391	0.408575
sp|P09622|DLDH_HUMAN	DLD	Dihydrolipoyl dehydrogenase, mitochondrial OS=Homo sapiens GN=DLD PE=1 SV=2	54.14	0.206935	1.15423	0.471333	0.528534
sp|O60488|ACSL4_HUMAN	ACSL4	Long-chain-fatty-acid--CoA ligase 4 OS=Homo sapiens GN=ACSL4 PE=1 SV=2	79.14	0.20418	1.15203	0.440381	0.499417
sp|P83110|HTRA3_HUMAN	HTRA3	Serine protease HTRA3 OS=Homo sapiens GN=HTRA3 PE=1 SV=2	48.58	0.202961	1.15106	0.609992	0.655827
sp|P15559|NQO1_HUMAN	NQO1	NAD(P)H dehydrogenase [quinone] 1 OS=Homo sapiens GN=NQO1 PE=1 SV=1	30.85	0.200411	1.14903	0.459458	0.517304
sp|P00367|DHE3_HUMAN	GLUD1	Glutamate dehydrogenase 1, mitochondrial OS=Homo sapiens GN=GLUD1 PE=1 SV=2	61.36	0.199695	1.14846	0.530013	0.58234
tr|A0A024R233|A0A024R233_HUMAN	TJP2	Tight junction protein 2 (Zona occludens 2), isoform CRA_a OS=Homo sapiens GN=TJP2 PE=4 SV=1	133.89	0.19654	1.14595	0.164444	0.226121
sp|Q9Y6E2|BZW2_HUMAN	BZW2	Basic leucine zipper and W2 domain-containing protein 2 OS=Homo sapiens GN=BZW2 PE=1 SV=1	48.13	0.196283	1.14574	0.644667	0.688378
sp|Q96DV4|RM38_HUMAN	MRPL38	39S ribosomal protein L38, mitochondrial OS=Homo sapiens GN=MRPL38 PE=1 SV=2	44.57	0.195766	1.14533	0.687035	0.727722
sp|P23381|SYWC_HUMAN	WARS	Tryptophan--tRNA ligase, cytoplasmic OS=Homo sapiens GN=WARS PE=1 SV=2	53.13	0.194402	1.14425	0.47789	0.53403
sp|O00203|AP3B1_HUMAN	AP3B1	AP-3 complex subunit beta-1 OS=Homo sapiens GN=AP3B1 PE=1 SV=3	121.24	0.193117	1.14323	0.769649	0.80105
sp|P60981|DEST_HUMAN	DSTN	Destrin OS=Homo sapiens GN=DSTN PE=1 SV=3	18.49	0.192657	1.14287	0.556915	0.605521
sp|P62241|RS8_HUMAN	RPS8	40S ribosomal protein S8 OS=Homo sapiens GN=RPS8 PE=1 SV=2	24.19	0.188722	1.13975	0.230527	0.298469
sp|Q14240|IF4A2_HUMAN	EIF4A2	Eukaryotic initiation factor 4A-II OS=Homo sapiens GN=EIF4A2 PE=1 SV=2	46.37	0.188722	1.13975	0.248338	0.316136
sp|P63010|AP2B1_HUMAN	AP2B1	AP-2 complex subunit beta OS=Homo sapiens GN=AP2B1 PE=1 SV=1	104.49	0.188722	1.13975	0.797694	0.824701
sp|Q6PI48|SYDM_HUMAN	DARS2	Aspartate--tRNA ligase, mitochondrial OS=Homo sapiens GN=DARS2 PE=1 SV=1	73.52	0.186962	1.13836	0.704852	0.74439
sp|Q8IVM0|CCD50_HUMAN	CCDC50	Coiled-coil domain-containing protein 50 OS=Homo sapiens GN=CCDC50 PE=1 SV=1	35.8	0.186479	1.13798	0.67604	0.717593
sp|P04792|HSPB1_HUMAN	HSPB1	Heat shock protein beta-1 OS=Homo sapiens GN=HSPB1 PE=1 SV=2	22.77	0.18491	1.13675	0.337375	0.407127
sp|Q8NDV7|TNR6A_HUMAN	TNRC6A	Trinucleotide repeat-containing gene 6A protein OS=Homo sapiens GN=TNRC6A PE=1 SV=2	210.17	0.182923	1.13518	0.248899	0.316527
sp|P43307|SSRA_HUMAN	SSR1	Translocon-associated protein subunit alpha OS=Homo sapiens GN=SSR1 PE=1 SV=3	32.22	0.181887	1.13437	0.528995	0.581477
sp|Q9HAS0|NJMU_HUMAN	C17orf75	Protein Njmu-R1 OS=Homo sapiens GN=C17orf75 PE=1 SV=2	44.59	0.17861	1.13179	0.193297	0.257955
sp|Q8NDI1|EHBP1_HUMAN	EHBP1	EH domain-binding protein 1 OS=Homo sapiens GN=EHBP1 PE=1 SV=3	139.93	0.176955	1.1305	0.543884	0.593414
sp|P25705|ATPA_HUMAN	ATP5A1	ATP synthase subunit alpha, mitochondrial OS=Homo sapiens GN=ATP5A1 PE=1 SV=1	59.71	0.175902	1.12967	0.220017	0.286843
sp|Q96IU4|ABHEB_HUMAN	ABHD14B	Protein ABHD14B OS=Homo sapiens GN=ABHD14B PE=1 SV=1	22.33	0.173627	1.12789	0.337121	0.407016
sp|Q8NFH5|NUP53_HUMAN	NUP35	Nucleoporin NUP53 OS=Homo sapiens GN=NUP35 PE=1 SV=1	34.75	0.171897	1.12654	0.660522	0.703508
sp|P23396|RS3_HUMAN	RPS3	40S ribosomal protein S3 OS=Homo sapiens GN=RPS3 PE=1 SV=2	26.67	0.169976	1.12504	0.179795	0.244279
sp|P61221|ABCE1_HUMAN	ABCE1	ATP-binding cassette sub-family E member 1 OS=Homo sapiens GN=ABCE1 PE=1 SV=1	67.27	0.169518	1.12468	0.468435	0.525756
sp|P11216|PYGB_HUMAN	PYGB	Glycogen phosphorylase, brain form OS=Homo sapiens GN=PYGB PE=1 SV=5	96.63	0.164011	1.1204	0.202417	0.268033
sp|Q9BVS4|RIOK2_HUMAN	RIOK2	Serine/threonine-protein kinase RIO2 OS=Homo sapiens GN=RIOK2 PE=1 SV=2	63.24	0.16339	1.11992	0.391002	0.451184
sp|P62826|RAN_HUMAN	RAN	GTP-binding nuclear protein Ran OS=Homo sapiens GN=RAN PE=1 SV=3	24.41	0.160964	1.11803	0.428271	0.487796
sp|Q9BRQ6|MIC25_HUMAN	CHCHD6	MICOS complex subunit MIC25 OS=Homo sapiens GN=CHCHD6 PE=1 SV=1	26.44	0.160794	1.1179	0.675238	0.717047
sp|Q8NBW4|S38A9_HUMAN	SLC38A9	Sodium-coupled neutral amino acid transporter 9 OS=Homo sapiens GN=SLC38A9 PE=1 SV=2	63.73	0.160523	1.11769	0.587489	0.634357
sp|Q96AC1|FERM2_HUMAN	FERMT2	Fermitin family homolog 2 OS=Homo sapiens GN=FERMT2 PE=1 SV=1	77.81	0.159789	1.11712	0.736607	0.773684
sp|P62917|RL8_HUMAN	RPL8	60S ribosomal protein L8 OS=Homo sapiens GN=RPL8 PE=1 SV=2	28.01	0.153527	1.11229	0.742562	0.778528
sp|Q9H159|CAD19_HUMAN	CDH19	Cadherin-19 OS=Homo sapiens GN=CDH19 PE=2 SV=1	86.95	0.151402	1.11065	0.751119	0.785631
sp|O00411|RPOM_HUMAN	POLRMT	DNA-directed RNA polymerase, mitochondrial OS=Homo sapiens GN=POLRMT PE=1 SV=2	138.53	0.149362	1.10908	0.23111	0.298915
sp|Q9UJY5|GGA1_HUMAN	GGA1	ADP-ribosylation factor-binding protein GGA1 OS=Homo sapiens GN=GGA1 PE=1 SV=1	70.34	0.14707	1.10732	0.686853	0.727722
sp|Q14232|EI2BA_HUMAN	EIF2B1	Translation initiation factor eIF-2B subunit alpha OS=Homo sapiens GN=EIF2B1 PE=1 SV=1	33.69	0.146307	1.10673	0.391002	0.451184
sp|P61160|ARP2_HUMAN	ACTR2	Actin-related protein 2 OS=Homo sapiens GN=ACTR2 PE=1 SV=1	44.73	0.146241	1.10668	0.391002	0.451184
sp|Q9Y5Y2|NUBP2_HUMAN	NUBP2	Cytosolic Fe-S cluster assembly factor NUBP2 OS=Homo sapiens GN=NUBP2 PE=1 SV=1	28.81	0.146241	1.10668	0.391002	0.451184
sp|P49588|SYAC_HUMAN	AARS	Alanine--tRNA ligase, cytoplasmic OS=Homo sapiens GN=AARS PE=1 SV=2	106.74	0.146241	1.10668	0.499507	0.554172
sp|P63104|1433Z_HUMAN	YWHAZ	14-3-3 protein zeta/delta OS=Homo sapiens GN=YWHAZ PE=1 SV=1	27.73	0.146241	1.10668	0.53744	0.586639
sp|P43358|MAGA4_HUMAN	MAGEA4	Melanoma-associated antigen 4 OS=Homo sapiens GN=MAGEA4 PE=1 SV=2	34.88	0.146241	1.10668	0.556625	0.605469
sp|P55060|XPO2_HUMAN	CSE1L	Exportin-2 OS=Homo sapiens GN=CSE1L PE=1 SV=3	110.35	0.146241	1.10668	0.600817	0.647631
sp|O43592|XPOT_HUMAN	XPOT	Exportin-T OS=Homo sapiens GN=XPOT PE=1 SV=2	109.89	0.146241	1.10668	0.663255	0.705912
sp|Q9NUQ8|ABCF3_HUMAN	ABCF3	ATP-binding cassette sub-family F member 3 OS=Homo sapiens GN=ABCF3 PE=1 SV=2	79.7	0.146241	1.10668	0.736362	0.773684
sp|Q92928|RAB1C_HUMAN	RAB1C	Putative Ras-related protein Rab-1C OS=Homo sapiens GN=RAB1C PE=5 SV=2	22	0.146241	1.10668	0.767386	0.80064
sp|O60518|RNBP6_HUMAN	RANBP6	Ran-binding protein 6 OS=Homo sapiens GN=RANBP6 PE=1 SV=2	124.63	0.146241	1.10668	0.77478	0.804332
sp|O75113|N4BP1_HUMAN	N4BP1	NEDD4-binding protein 1 OS=Homo sapiens GN=N4BP1 PE=1 SV=4	100.32	0.146241	1.10668	0.339186	0.408524
sp|Q8NBT2|SPC24_HUMAN	SPC24	Kinetochore protein Spc24 OS=Homo sapiens GN=SPC24 PE=1 SV=2	22.46	0.145776	1.10633	0.391002	0.451184
sp|P42892|ECE1_HUMAN	ECE1	Endothelin-converting enzyme 1 OS=Homo sapiens GN=ECE1 PE=1 SV=2	87.11	0.144454	1.10531	0.742773	0.778528
sp|Q14204|DYHC1_HUMAN	DYNC1H1	Cytoplasmic dynein 1 heavy chain 1 OS=Homo sapiens GN=DYNC1H1 PE=1 SV=5	532.07	0.139786	1.10174	0.252001	0.319577
sp|O75340|PDCD6_HUMAN	PDCD6	Programmed cell death protein 6 OS=Homo sapiens GN=PDCD6 PE=1 SV=1	21.85	0.136559	1.09928	0.391002	0.451184
tr|Q59ES3|Q59ES3_HUMAN		Amino acid transporter (Fragment) OS=Homo sapiens PE=2 SV=1	57.35	0.136053	1.09889	0.277703	0.344582
sp|O43615|TIM44_HUMAN	TIMM44	Mitochondrial import inner membrane translocase subunit TIM44 OS=Homo sapiens GN=TIMM44 PE=1 SV=2	51.32	0.135312	1.09833	0.653684	0.697411
sp|Q562E7|WDR81_HUMAN	WDR81	WD repeat-containing protein 81 OS=Homo sapiens GN=WDR81 PE=1 SV=2	211.56	0.130956	1.09502	0.718793	0.756242
sp|P49914|MTHFS_HUMAN	MTHFS	5-formyltetrahydrofolate cyclo-ligase OS=Homo sapiens GN=MTHFS PE=1 SV=2	23.24	0.130269	1.0945	0.21901	0.286073
sp|P32970|CD70_HUMAN	CD70	CD70 antigen OS=Homo sapiens GN=CD70 PE=1 SV=2	21.1	0.129931	1.09424	0.769699	0.80105
sp|Q9ULE6|PALD_HUMAN	PALD1	Paladin OS=Homo sapiens GN=PALD1 PE=1 SV=3	96.69	0.129087	1.0936	0.768331	0.800958
sp|P60953|CDC42_HUMAN	CDC42	Cell division control protein 42 homolog OS=Homo sapiens GN=CDC42 PE=1 SV=2	21.25	0.128191	1.09292	0.795628	0.823245
sp|P43490|NAMPT_HUMAN	NAMPT	Nicotinamide phosphoribosyltransferase OS=Homo sapiens GN=NAMPT PE=1 SV=1	55.49	0.127444	1.09236	0.579231	0.625979
sp|Q9HBI1|PARVB_HUMAN	PARVB	Beta-parvin OS=Homo sapiens GN=PARVB PE=1 SV=1	41.69	0.125818	1.09113	0.487387	0.542408
sp|P63173|RL38_HUMAN	RPL38	60S ribosomal protein L38 OS=Homo sapiens GN=RPL38 PE=1 SV=2	8.21	0.122216	1.08841	0.761937	0.795849
sp|P26373|RL13_HUMAN	RPL13	60S ribosomal protein L13 OS=Homo sapiens GN=RPL13 PE=1 SV=4	24.25	0.121357	1.08776	0.7003	0.740268
sp|Q9Y3L5|RAP2C_HUMAN	RAP2C	Ras-related protein Rap-2c OS=Homo sapiens GN=RAP2C PE=1 SV=1	20.73	0.114907	1.08291	0.331129	0.400554
sp|O95260|ATE1_HUMAN	ATE1	Arginyl-tRNA--protein transferase 1 OS=Homo sapiens GN=ATE1 PE=1 SV=2	59.05	0.111933	1.08068	0.205676	0.271417
sp|Q9NQW6|ANLN_HUMAN	ANLN	Anillin OS=Homo sapiens GN=ANLN PE=1 SV=2	124.12	0.110147	1.07934	0.772828	0.803638
sp|Q9NY35|CLDN1_HUMAN	CLDND1	Claudin domain-containing protein 1 OS=Homo sapiens GN=CLDND1 PE=1 SV=1	28.58	0.108758	1.0783	0.700358	0.740268
sp|P55786|PSA_HUMAN	NPEPPS	Puromycin-sensitive aminopeptidase OS=Homo sapiens GN=NPEPPS PE=1 SV=2	103.21	0.108407	1.07804	0.654432	0.697912
sp|Q96G01|BICD1_HUMAN	BICD1	Protein bicaudal D homolog 1 OS=Homo sapiens GN=BICD1 PE=1 SV=3	110.68	0.106779	1.07682	0.851795	0.875573
sp|Q8NF37|PCAT1_HUMAN	LPCAT1	Lysophosphatidylcholine acyltransferase 1 OS=Homo sapiens GN=LPCAT1 PE=1 SV=2	59.11	0.105348	1.07575	0.715229	0.753244
sp|P35268|RL22_HUMAN	RPL22	60S ribosomal protein L22 OS=Homo sapiens GN=RPL22 PE=1 SV=2	14.78	0.103759	1.07457	0.391002	0.451184
sp|P55084|ECHB_HUMAN	HADHB	Trifunctional enzyme subunit beta, mitochondrial OS=Homo sapiens GN=HADHB PE=1 SV=3	51.26	0.103759	1.07457	0.739929	0.776522
sp|Q9Y223|GLCNE_HUMAN	GNE	Bifunctional UDP-N-acetylglucosamine 2-epimerase/N-acetylmannosamine kinase OS=Homo sapiens GN=GNE PE=1 SV=1	79.22	0.103759	1.07457	0.773274	0.803769
sp|O95782|AP2A1_HUMAN	AP2A1	AP-2 complex subunit alpha-1 OS=Homo sapiens GN=AP2A1 PE=1 SV=3	107.48	0.103759	1.07457	0.860583	0.883518
sp|O43242|PSMD3_HUMAN	PSMD3	26S proteasome non-ATPase regulatory subunit 3 OS=Homo sapiens GN=PSMD3 PE=1 SV=2	60.94	0.102733	1.07381	0.601456	0.64804
sp|Q15043|S39AE_HUMAN	SLC39A14	Zinc transporter ZIP14 OS=Homo sapiens GN=SLC39A14 PE=1 SV=3	54.18	0.0992893	1.07125	0.762159	0.795849
sp|Q92974|ARHG2_HUMAN	ARHGEF2	Rho guanine nucleotide exchange factor 2 OS=Homo sapiens GN=ARHGEF2 PE=1 SV=4	111.47	0.0980794	1.07035	0.682619	0.723657
sp|P15531|NDKA_HUMAN	NME1	Nucleoside diphosphate kinase A OS=Homo sapiens GN=NME1 PE=1 SV=1	17.14	0.0963521	1.06907	0.391002	0.451184
sp|P17858|PFKAL_HUMAN	PFKL	ATP-dependent 6-phosphofructokinase, liver type OS=Homo sapiens GN=PFKL PE=1 SV=6	84.96	0.0963247	1.06905	0.549555	0.598819
sp|Q96BD0|SO4A1_HUMAN	SLCO4A1	Solute carrier organic anion transporter family member 4A1 OS=Homo sapiens GN=SLCO4A1 PE=1 SV=2	77.14	0.0951549	1.06818	0.756022	0.7901
sp|Q9NP73|ALG13_HUMAN	ALG13	Putative bifunctional UDP-N-acetylglucosamine transferase and deubiquitinase ALG13 OS=Homo sapiens GN=ALG13 PE=1 SV=2	125.98	0.0950933	1.06813	0.596971	0.643762
sp|Q86VR2|RETR3_HUMAN	RETREG3	Reticulophagy regulator 3 OS=Homo sapiens GN=RETREG3 PE=1 SV=1	51.36	0.0927703	1.06642	0.776403	0.805054
sp|Q9NW68|BSDC1_HUMAN	BSDC1	BSD domain-containing protein 1 OS=Homo sapiens GN=BSDC1 PE=1 SV=1	47.13	0.081232	1.05792	0.769548	0.80105
sp|P42677|RS27_HUMAN	RPS27	40S ribosomal protein S27 OS=Homo sapiens GN=RPS27 PE=1 SV=3	9.45	0.080482	1.05737	0.391002	0.451184
sp|Q99832|TCPH_HUMAN	CCT7	T-complex protein 1 subunit eta OS=Homo sapiens GN=CCT7 PE=1 SV=2	59.33	0.080482	1.05737	0.719978	0.757172
sp|Q9NS68|TNR19_HUMAN	TNFRSF19	Tumor necrosis factor receptor superfamily member 19 OS=Homo sapiens GN=TNFRSF19 PE=1 SV=1	45.98	0.075656	1.05384	0.881398	0.902666
sp|Q969Y2|GTPB3_HUMAN	GTPBP3	tRNA modification GTPase GTPBP3, mitochondrial OS=Homo sapiens GN=GTPBP3 PE=1 SV=2	52.03	0.0691276	1.04908	0.504275	0.558966
tr|A8KAL2|A8KAL2_HUMAN		cDNA FLJ76981, highly similar to Homo sapiens golgi autoantigen, golgin subfamily a, 5 (GOLGA5), mRNA OS=Homo sapiens PE=2 SV=1	82.91	0.0663872	1.04709	0.774142	0.804332
sp|O95433|AHSA1_HUMAN	AHSA1	Activator of 90 kDa heat shock protein ATPase homolog 1 OS=Homo sapiens GN=AHSA1 PE=1 SV=1	38.25	0.0657586	1.04664	0.767897	0.800838
sp|Q9NTK5|OLA1_HUMAN	OLA1	Obg-like ATPase 1 OS=Homo sapiens GN=OLA1 PE=1 SV=2	44.72	0.0632419	1.04481	0.391002	0.451184
sp|Q0VDF9|HSP7E_HUMAN	HSPA14	Heat shock 70 kDa protein 14 OS=Homo sapiens GN=HSPA14 PE=1 SV=1	54.76	0.0546372	1.0386	0.885766	0.906398
sp|O14925|TIM23_HUMAN	TIMM23	Mitochondrial import inner membrane translocase subunit Tim23 OS=Homo sapiens GN=TIMM23 PE=1 SV=1	21.93	0.0535869	1.03784	0.816507	0.842412
sp|Q9Y5K5|UCHL5_HUMAN	UCHL5	Ubiquitin carboxyl-terminal hydrolase isozyme L5 OS=Homo sapiens GN=UCHL5 PE=1 SV=3	37.58	0.0500562	1.03531	0.391002	0.451184
sp|P46778|RL21_HUMAN	RPL21	60S ribosomal protein L21 OS=Homo sapiens GN=RPL21 PE=1 SV=2	18.55	0.0481613	1.03395	0.53744	0.586639
sp|Q6YHU6|THADA_HUMAN	THADA	Thyroid adenoma-associated protein OS=Homo sapiens GN=THADA PE=1 SV=1	219.47	0.0453923	1.03196	0.906333	0.924799
sp|Q9HCC0|MCCB_HUMAN	MCCC2	Methylcrotonoyl-CoA carboxylase beta chain, mitochondrial OS=Homo sapiens GN=MCCC2 PE=1 SV=1	61.29	0.0434486	1.03057	0.674754	0.716837
sp|Q15717|ELAV1_HUMAN	ELAVL1	ELAV-like protein 1 OS=Homo sapiens GN=ELAVL1 PE=1 SV=2	36.07	0.0424813	1.02988	0.864879	0.8872
sp|O94808|GFPT2_HUMAN	GFPT2	Glutamine--fructose-6-phosphate aminotransferase [isomerizing] 2 OS=Homo sapiens GN=GFPT2 PE=1 SV=3	76.88	0.0424813	1.02988	0.892211	0.912621
sp|P62753|RS6_HUMAN	RPS6	40S ribosomal protein S6 OS=Homo sapiens GN=RPS6 PE=1 SV=1	28.66	0.0424813	1.02988	0.857494	0.880707
sp|Q7L8L6|FAKD5_HUMAN	FASTKD5	FAST kinase domain-containing protein 5, mitochondrial OS=Homo sapiens GN=FASTKD5 PE=1 SV=1	86.52	0.0420645	1.02959	0.916523	0.934436
tr|A4UCS8|A4UCS8_HUMAN		Enolase 1 (Fragment) OS=Homo sapiens PE=2 SV=1	17.78	0.0414513	1.02915	0.746901	0.781873
tr|E7EX90|E7EX90_HUMAN	DCTN1	Dynactin subunit 1 OS=Homo sapiens GN=DCTN1 PE=1 SV=1	139.01	0.0400924	1.02818	0.391002	0.451184
sp|P38646|GRP75_HUMAN	HSPA9	Stress-70 protein, mitochondrial OS=Homo sapiens GN=HSPA9 PE=1 SV=2	73.63	0.0382838	1.02689	0.766137	0.799669
sp|P62495|ERF1_HUMAN	ETF1	Eukaryotic peptide chain release factor subunit 1 OS=Homo sapiens GN=ETF1 PE=1 SV=3	49	0.0380008	1.02669	0.931207	0.947863
sp|Q13151|ROA0_HUMAN	HNRNPA0	Heterogeneous nuclear ribonucleoprotein A0 OS=Homo sapiens GN=HNRNPA0 PE=1 SV=1	30.82	0.0376027	1.02641	0.921344	0.938205
sp|Q7Z6Z7|HUWE1_HUMAN	HUWE1	E3 ubiquitin-protein ligase HUWE1 OS=Homo sapiens GN=HUWE1 PE=1 SV=3	481.59	0.0370085	1.02598	0.866589	0.88859
sp|Q8TD55|PKHO2_HUMAN	PLEKHO2	Pleckstrin homology domain-containing family O member 2 OS=Homo sapiens GN=PLEKHO2 PE=1 SV=1	53.32	0.0347056	1.02435	0.391002	0.451184
sp|Q5JVF3|PCID2_HUMAN	PCID2	PCI domain-containing protein 2 OS=Homo sapiens GN=PCID2 PE=1 SV=2	46	0.0340731	1.0239	0.92009	0.937309
sp|Q9ULX6|AKP8L_HUMAN	AKAP8L	A-kinase anchor protein 8-like OS=Homo sapiens GN=AKAP8L PE=1 SV=3	71.6	0.0327477	1.02296	0.934301	0.949854
sp|Q12792|TWF1_HUMAN	TWF1	Twinfilin-1 OS=Homo sapiens GN=TWF1 PE=1 SV=3	40.26	0.0326328	1.02288	0.933402	0.949325
sp|Q9H0S4|DDX47_HUMAN	DDX47	Probable ATP-dependent RNA helicase DDX47 OS=Homo sapiens GN=DDX47 PE=1 SV=1	50.61	0.0307142	1.02152	0.931593	0.94787
tr|D3DTH7|D3DTH7_HUMAN	MYO1C	Myosin IC, isoform CRA_a OS=Homo sapiens GN=MYO1C PE=3 SV=1	98.87	0.027614	1.01932	0.775453	0.804697
sp|Q13838|DX39B_HUMAN	DDX39B	Spliceosome RNA helicase DDX39B OS=Homo sapiens GN=DDX39B PE=1 SV=1	48.96	0.0260855	1.01825	0.893316	0.913006
sp|O15397|IPO8_HUMAN	IPO8	Importin-8 OS=Homo sapiens GN=IPO8 PE=1 SV=2	119.86	0.0257625	1.01802	0.941902	0.956029
sp|P39023|RL3_HUMAN	RPL3	60S ribosomal protein L3 OS=Homo sapiens GN=RPL3 PE=1 SV=2	46.08	0.0232774	1.01627	0.880396	0.90201
sp|Q12965|MYO1E_HUMAN	MYO1E	Unconventional myosin-Ie OS=Homo sapiens GN=MYO1E PE=1 SV=2	126.98	0.0232774	1.01627	0.953043	0.964934
sp|Q9BRT8|CBWD1_HUMAN	CBWD1	COBW domain-containing protein 1 OS=Homo sapiens GN=CBWD1 PE=2 SV=1	44.04	0.0202032	1.0141	0.958147	0.968591
sp|Q92993|KAT5_HUMAN	KAT5	Histone acetyltransferase KAT5 OS=Homo sapiens GN=KAT5 PE=1 SV=2	58.55	0.0184876	1.0129	0.951044	0.963356
sp|Q16186|ADRM1_HUMAN	ADRM1	Proteasomal ubiquitin receptor ADRM1 OS=Homo sapiens GN=ADRM1 PE=1 SV=2	42.13	0.018342	1.01279	0.897437	0.916469
sp|Q69YN4|VIR_HUMAN	KIAA1429	Protein virilizer homolog OS=Homo sapiens GN=KIAA1429 PE=1 SV=2	201.9	0.0181234	1.01264	0.961463	0.970441
sp|Q9Y221|NIP7_HUMAN	NIP7	60S ribosome subunit biogenesis protein NIP7 homolog OS=Homo sapiens GN=NIP7 PE=1 SV=1	20.45	0.0179069	1.01249	0.950953	0.963356
sp|P49761|CLK3_HUMAN	CLK3	Dual specificity protein kinase CLK3 OS=Homo sapiens GN=CLK3 PE=1 SV=3	73.47	0.0168459	1.01175	0.895775	0.915145
sp|Q8NCA5|FA98A_HUMAN	FAM98A	Protein FAM98A OS=Homo sapiens GN=FAM98A PE=1 SV=1	55.37	0.0131736	1.00917	0.950313	0.963356
tr|B0UZZ8|B0UZZ8_HUMAN	C6orf11	Chromosome 6 open reading frame 11 OS=Homo sapiens GN=C6orf11 PE=2 SV=1	68	0.00747056	1.00519	0.959432	0.969107
sp|P46940|IQGA1_HUMAN	IQGAP1	Ras GTPase-activating-like protein IQGAP1 OS=Homo sapiens GN=IQGAP1 PE=1 SV=1	189.13	0.00743684	1.00517	0.953758	0.964934
tr|B3KRJ9|B3KRJ9_HUMAN		cDNA FLJ34439 fis, clone HLUNG2001146, highly similar to Splicing factor, arginine/serine-rich 12 OS=Homo sapiens PE=2 SV=1	58.17	0.00703433	1.00489	0.391002	0.451184
sp|Q15365|PCBP1_HUMAN	PCBP1	Poly(rC)-binding protein 1 OS=Homo sapiens GN=PCBP1 PE=1 SV=2	37.47	0.00661805	1.0046	0.977913	0.985787
sp|P10809|CH60_HUMAN	HSPD1	60 kDa heat shock protein, mitochondrial OS=Homo sapiens GN=HSPD1 PE=1 SV=2	61.02	0.00661805	1.0046	0.982676	0.989394
sp|Q8NG27|PJA1_HUMAN	PJA1	E3 ubiquitin-protein ligase Praja-1 OS=Homo sapiens GN=PJA1 PE=1 SV=2	70.96	0.00435801	1.00303	0.990148	0.996115
sp|O43318|M3K7_HUMAN	MAP3K7	Mitogen-activated protein kinase kinase kinase 7 OS=Homo sapiens GN=MAP3K7 PE=1 SV=1	67.15	0.00417118	1.0029	0.99409	0.999278
sp|Q969Z0|TBRG4_HUMAN	TBRG4	Protein TBRG4 OS=Homo sapiens GN=TBRG4 PE=1 SV=1	70.69	0.00383222	1.00266	0.994886	0.999676
sp|P05388|RLA0_HUMAN	RPLP0	60S acidic ribosomal protein P0 OS=Homo sapiens GN=RPLP0 PE=1 SV=1	34.25	0	1	1	1
sp|Q13011|ECH1_HUMAN	ECH1	Delta(3,5)-Delta(2,4)-dienoyl-CoA isomerase, mitochondrial OS=Homo sapiens GN=ECH1 PE=1 SV=2	35.79	0	1	1	1
sp|Q15369|ELOC_HUMAN	ELOC	Elongin-C OS=Homo sapiens GN=ELOC PE=1 SV=1	12.46	0	1	1	1
sp|Q9NWV8|BABA1_HUMAN	BABAM1	BRISC and BRCA1-A complex member 1 OS=Homo sapiens GN=BABAM1 PE=1 SV=1	36.54	0	1	1	1
sp|P50552|VASP_HUMAN	VASP	Vasodilator-stimulated phosphoprotein OS=Homo sapiens GN=VASP PE=1 SV=3	39.81	0	1	1	1
sp|Q96CW5|GCP3_HUMAN	TUBGCP3	Gamma-tubulin complex component 3 OS=Homo sapiens GN=TUBGCP3 PE=1 SV=2	103.51	0	1	1	1
sp|P63151|2ABA_HUMAN	PPP2R2A	Serine/threonine-protein phosphatase 2A 55 kDa regulatory subunit B alpha isoform OS=Homo sapiens GN=PPP2R2A PE=1 SV=1	51.66	0	1	1	1
sp|O43776|SYNC_HUMAN	NARS	Asparagine--tRNA ligase, cytoplasmic OS=Homo sapiens GN=NARS PE=1 SV=1	62.9	0	1	1	1
sp|Q13765|NACA_HUMAN	NACA	Nascent polypeptide-associated complex subunit alpha OS=Homo sapiens GN=NACA PE=1 SV=1	23.37	0	1	1	1
sp|Q13148|TADBP_HUMAN	TARDBP	TAR DNA-binding protein 43 OS=Homo sapiens GN=TARDBP PE=1 SV=1	44.71	0	1	1	1
sp|Q9UBX3|DIC_HUMAN	SLC25A10	Mitochondrial dicarboxylate carrier OS=Homo sapiens GN=SLC25A10 PE=1 SV=2	31.26	0	1	1	1
sp|Q9NVV4|PAPD1_HUMAN	MTPAP	Poly(A) RNA polymerase, mitochondrial OS=Homo sapiens GN=MTPAP PE=1 SV=1	66.13	0	1	1	1
sp|P27708|PYR1_HUMAN	CAD	CAD protein OS=Homo sapiens GN=CAD PE=1 SV=3	242.83	-0.00299316	0.997927	0.965785	0.973953
sp|Q96Q06|PLIN4_HUMAN	PLIN4	Perilipin-4 OS=Homo sapiens GN=PLIN4 PE=1 SV=2	134.35	-0.00378876	0.997377	0.989537	0.995901
sp|Q00526|CDK3_HUMAN	CDK3	Cyclin-dependent kinase 3 OS=Homo sapiens GN=CDK3 PE=1 SV=1	35.02	-0.00408882	0.99717	0.978666	0.986149
sp|Q13085|ACACA_HUMAN	ACACA	Acetyl-CoA carboxylase 1 OS=Homo sapiens GN=ACACA PE=1 SV=2	265.38	-0.00443015	0.996934	0.941042	0.955683
sp|Q9BQE3|TBA1C_HUMAN	TUBA1C	Tubulin alpha-1C chain OS=Homo sapiens GN=TUBA1C PE=1 SV=1	49.86	-0.00553445	0.996171	0.959339	0.969107
sp|Q71DI3|H32_HUMAN	HIST2H3A	Histone H3.2 OS=Homo sapiens GN=HIST2H3A PE=1 SV=3	15.38	-0.0073075	0.994948	0.993521	0.999107
sp|Q15555|MARE2_HUMAN	MAPRE2	Microtubule-associated protein RP/EB family member 2 OS=Homo sapiens GN=MAPRE2 PE=1 SV=1	37.01	-0.00765464	0.994708	0.953553	0.964934
sp|Q9NVD7|PARVA_HUMAN	PARVA	Alpha-parvin OS=Homo sapiens GN=PARVA PE=1 SV=1	42.22	-0.00788045	0.994553	0.963079	0.971615
sp|Q99570|PI3R4_HUMAN	PIK3R4	Phosphoinositide 3-kinase regulatory subunit 4 OS=Homo sapiens GN=PIK3R4 PE=1 SV=3	153.01	-0.0114615	0.992087	0.979516	0.986608
sp|A6NHL2|TBAL3_HUMAN	TUBAL3	Tubulin alpha chain-like 3 OS=Homo sapiens GN=TUBAL3 PE=1 SV=2	49.88	-0.0115876	0.992	0.914891	0.933151
tr|A0A024R8A2|A0A024R8A2_HUMAN	GAPVD1	GTPase activating protein and VPS9 domains 1, isoform CRA_d OS=Homo sapiens GN=GAPVD1 PE=4 SV=1	166.06	-0.0145277	0.989981	0.961527	0.970441
sp|P61960|UFM1_HUMAN	UFM1	Ubiquitin-fold modifier 1 OS=Homo sapiens GN=UFM1 PE=1 SV=1	9.11	-0.0202615	0.986054	0.950525	0.963356
sp|Q9Y2H2|SAC2_HUMAN	INPP5F	Phosphatidylinositide phosphatase SAC2 OS=Homo sapiens GN=INPP5F PE=1 SV=3	128.33	-0.0214325	0.985254	0.88557	0.906398
sp|Q8NHS0|DNJB8_HUMAN	DNAJB8	DnaJ homolog subfamily B member 8 OS=Homo sapiens GN=DNAJB8 PE=1 SV=1	25.67	-0.02235	0.984628	0.831889	0.85687
sp|Q92610|ZN592_HUMAN	ZNF592	Zinc finger protein 592 OS=Homo sapiens GN=ZNF592 PE=1 SV=2	137.44	-0.0232716	0.983999	0.94118	0.955683
sp|P53990|IST1_HUMAN	IST1	IST1 homolog OS=Homo sapiens GN=IST1 PE=1 SV=1	39.73	-0.0234935	0.983847	0.954169	0.964959
tr|Q8IWI5|Q8IWI5_HUMAN		Similar to intersectin 2 (Fragment) OS=Homo sapiens PE=2 SV=1	69.19	-0.0270777	0.981406	0.946237	0.96004
sp|Q9NQG5|RPR1B_HUMAN	RPRD1B	Regulation of nuclear pre-mRNA domain-containing protein 1B OS=Homo sapiens GN=RPRD1B PE=1 SV=1	36.88	-0.0302775	0.979232	0.919313	0.936899
sp|P53618|COPB_HUMAN	COPB1	Coatomer subunit beta OS=Homo sapiens GN=COPB1 PE=1 SV=3	107.07	-0.0313827	0.978482	0.743449	0.778585
sp|P36873|PP1G_HUMAN	PPP1CC	Serine/threonine-protein phosphatase PP1-gamma catalytic subunit OS=Homo sapiens GN=PPP1CC PE=1 SV=1	36.96	-0.0334831	0.977059	0.391002	0.451184
sp|O95571|ETHE1_HUMAN	ETHE1	Persulfide dioxygenase ETHE1, mitochondrial OS=Homo sapiens GN=ETHE1 PE=1 SV=2	27.86	-0.0339551	0.976739	0.82556	0.85105
sp|Q8N3Z3|GTPB8_HUMAN	GTPBP8	GTP-binding protein 8 OS=Homo sapiens GN=GTPBP8 PE=2 SV=1	32.13	-0.0344976	0.976372	0.266866	0.334786
sp|P0DMV9|HS71B_HUMAN	HSPA1B	Heat shock 70 kDa protein 1B OS=Homo sapiens GN=HSPA1B PE=1 SV=1	70.01	-0.0350444	0.976002	0.825546	0.85105
sp|P53814|SMTN_HUMAN	SMTN	Smoothelin OS=Homo sapiens GN=SMTN PE=1 SV=7	99	-0.0367428	0.974853	0.905193	0.924012
sp|P24941|CDK2_HUMAN	CDK2	Cyclin-dependent kinase 2 OS=Homo sapiens GN=CDK2 PE=1 SV=2	33.91	-0.0401736	0.972538	0.936444	0.951646
sp|Q8N3E9|PLCD3_HUMAN	PLCD3	1-phosphatidylinositol 4,5-bisphosphate phosphodiesterase delta-3 OS=Homo sapiens GN=PLCD3 PE=1 SV=3	89.2	-0.0416806	0.971523	0.813064	0.839551
sp|Q2M389|WASC4_HUMAN	WASHC4	WASH complex subunit 4 OS=Homo sapiens GN=WASHC4 PE=1 SV=2	136.32	-0.0424813	0.970984	0.893248	0.913006
sp|P19388|RPAB1_HUMAN	POLR2E	DNA-directed RNA polymerases I, II, and III subunit RPABC1 OS=Homo sapiens GN=POLR2E PE=1 SV=4	24.54	-0.0425793	0.970918	0.233094	0.300705
sp|Q6DN90|IQEC1_HUMAN	IQSEC1	IQ motif and SEC7 domain-containing protein 1 OS=Homo sapiens GN=IQSEC1 PE=1 SV=1	108.25	-0.0476986	0.967478	0.841003	0.864994
sp|Q9NQ39|RS10L_HUMAN	RPS10P5	Putative 40S ribosomal protein S10-like OS=Homo sapiens GN=RPS10P5 PE=5 SV=1	20.11	-0.0543591	0.963022	0.391002	0.451184
sp|O00159|MYO1C_HUMAN	MYO1C	Unconventional myosin-Ic OS=Homo sapiens GN=MYO1C PE=1 SV=4	121.61	-0.0607471	0.958767	0.806387	0.833
sp|O75175|CNOT3_HUMAN	CNOT3	CCR4-NOT transcription complex subunit 3 OS=Homo sapiens GN=CNOT3 PE=1 SV=1	81.82	-0.0629155	0.957328	0.877689	0.899604
sp|Q8WWN8|ARAP3_HUMAN	ARAP3	Arf-GAP with Rho-GAP domain, ANK repeat and PH domain-containing protein 3 OS=Homo sapiens GN=ARAP3 PE=1 SV=1	169.74	-0.0647422	0.956116	0.704445	0.744275
sp|P06493|CDK1_HUMAN	CDK1	Cyclin-dependent kinase 1 OS=Homo sapiens GN=CDK1 PE=1 SV=3	34.07	-0.0657586	0.955443	0.711703	0.750043
sp|Q9UJS0|CMC2_HUMAN	SLC25A13	Calcium-binding mitochondrial carrier protein Aralar2 OS=Homo sapiens GN=SLC25A13 PE=1 SV=2	74.13	-0.0657586	0.955443	0.840564	0.864994
sp|Q9UBC2|EP15R_HUMAN	EPS15L1	Epidermal growth factor receptor substrate 15-like 1 OS=Homo sapiens GN=EPS15L1 PE=1 SV=1	94.2	-0.0660006	0.955283	0.5344	0.586639
sp|P11021|GRP78_HUMAN	HSPA5	78 kDa glucose-regulated protein OS=Homo sapiens GN=HSPA5 PE=1 SV=2	72.29	-0.0682313	0.953807	0.362082	0.430693
sp|P33981|TTK_HUMAN	TTK	Dual specificity protein kinase TTK OS=Homo sapiens GN=TTK PE=1 SV=2	97.01	-0.0701708	0.952525	0.563692	0.611297
sp|O60716|CTND1_HUMAN	CTNND1	Catenin delta-1 OS=Homo sapiens GN=CTNND1 PE=1 SV=1	108.1	-0.0714386	0.951689	0.840025	0.864894
tr|B5MEG5|B5MEG5_HUMAN	USP19	Ubiquitin carboxyl-terminal hydrolase 19 OS=Homo sapiens GN=USP19 PE=1 SV=1	149.71	-0.0733369	0.950437	0.861944	0.884552
sp|P20618|PSB1_HUMAN	PSMB1	Proteasome subunit beta type-1 OS=Homo sapiens GN=PSMB1 PE=1 SV=2	26.47	-0.0777587	0.947529	0.706582	0.745589
sp|P61353|RL27_HUMAN	RPL27	60S ribosomal protein L27 OS=Homo sapiens GN=RPL27 PE=1 SV=2	15.79	-0.080482	0.945742	0.53744	0.586639
sp|P56192|SYMC_HUMAN	MARS	Methionine--tRNA ligase, cytoplasmic OS=Homo sapiens GN=MARS PE=1 SV=2	101.05	-0.080482	0.945742	0.641835	0.686154
sp|O60216|RAD21_HUMAN	RAD21	Double-strand-break repair protein rad21 homolog OS=Homo sapiens GN=RAD21 PE=1 SV=2	71.64	-0.0806112	0.945657	0.830566	0.855859
sp|Q13084|RM28_HUMAN	MRPL28	39S ribosomal protein L28, mitochondrial OS=Homo sapiens GN=MRPL28 PE=1 SV=4	30.14	-0.0808002	0.945533	0.251125	0.319035
sp|Q03405|UPAR_HUMAN	PLAUR	Urokinase plasminogen activator surface receptor OS=Homo sapiens GN=PLAUR PE=1 SV=1	36.95	-0.0845937	0.94305	0.715341	0.753244
sp|P42694|HELZ_HUMAN	HELZ	Probable helicase with zinc finger domain OS=Homo sapiens GN=HELZ PE=1 SV=2	218.83	-0.0886045	0.940432	0.841159	0.864994
sp|Q8N3D4|EH1L1_HUMAN	EHBP1L1	EH domain-binding protein 1-like protein 1 OS=Homo sapiens GN=EHBP1L1 PE=1 SV=2	161.76	-0.089036	0.940151	0.709894	0.748452
sp|O00571|DDX3X_HUMAN	DDX3X	ATP-dependent RNA helicase DDX3X OS=Homo sapiens GN=DDX3X PE=1 SV=3	73.2	-0.0906425	0.939104	0.652423	0.696363
sp|Q86UK7|ZN598_HUMAN	ZNF598	E3 ubiquitin-protein ligase ZNF598 OS=Homo sapiens GN=ZNF598 PE=1 SV=1	98.58	-0.0922311	0.938071	0.79668	0.823993
tr|F5GZP6|F5GZP6_HUMAN	PPFIBP1	Liprin-beta-1 (Fragment) OS=Homo sapiens GN=PPFIBP1 PE=1 SV=1	84.02	-0.0922617	0.938051	0.439925	0.499127
sp|P61981|1433G_HUMAN	YWHAG	14-3-3 protein gamma OS=Homo sapiens GN=YWHAG PE=1 SV=2	28.28	-0.0937493	0.937084	0.813429	0.839582
sp|P37198|NUP62_HUMAN	NUP62	Nuclear pore glycoprotein p62 OS=Homo sapiens GN=NUP62 PE=1 SV=3	53.22	-0.0944526	0.936628	0.73228	0.769785
sp|Q9NPQ8|RIC8A_HUMAN	RIC8A	Synembryn-A OS=Homo sapiens GN=RIC8A PE=1 SV=3	59.67	-0.0947879	0.93641	0.792043	0.819874
sp|P07305|H10_HUMAN	H1F0	Histone H1.0 OS=Homo sapiens GN=H1F0 PE=1 SV=3	20.85	-0.0954353	0.93599	0.853589	0.877057
sp|Q9NXR7|BABA2_HUMAN	BABAM2	BRISC and BRCA1-A complex member 2 OS=Homo sapiens GN=BABAM2 PE=1 SV=2	43.52	-0.0984166	0.934058	0.391002	0.451184
sp|P13995|MTDC_HUMAN	MTHFD2	Bifunctional methylenetetrahydrofolate dehydrogenase/cyclohydrolase, mitochondrial OS=Homo sapiens GN=MTHFD2 PE=1 SV=2	37.87	-0.0990372	0.933656	0.642245	0.686154
sp|P56749|CLD12_HUMAN	CLDN12	Claudin-12 OS=Homo sapiens GN=CLDN12 PE=1 SV=1	27.09	-0.101319	0.932181	0.259303	0.327596
sp|Q9H444|CHM4B_HUMAN	CHMP4B	Charged multivesicular body protein 4b OS=Homo sapiens GN=CHMP4B PE=1 SV=1	24.93	-0.103759	0.930605	0.53744	0.586639
sp|Q7L0Y3|MRRP1_HUMAN	TRMT10C	Mitochondrial ribonuclease P protein 1 OS=Homo sapiens GN=TRMT10C PE=1 SV=2	47.32	-0.103759	0.930605	0.739929	0.776522
sp|Q5C9Z4|NOM1_HUMAN	NOM1	Nucleolar MIF4G domain-containing protein 1 OS=Homo sapiens GN=NOM1 PE=1 SV=1	96.2	-0.110664	0.926162	0.715893	0.753508
sp|P36405|ARL3_HUMAN	ARL3	ADP-ribosylation factor-like protein 3 OS=Homo sapiens GN=ARL3 PE=1 SV=2	20.44	-0.111212	0.92581	0.783619	0.81149
sp|Q9P0V9|SEP10_HUMAN	44449	Septin-10 OS=Homo sapiens GN=SEPT10 PE=1 SV=2	52.56	-0.112734	0.924834	0.696262	0.736873
sp|Q13554|KCC2B_HUMAN	CAMK2B	Calcium/calmodulin-dependent protein kinase type II subunit beta OS=Homo sapiens GN=CAMK2B PE=1 SV=3	72.63	-0.115031	0.923363	0.770448	0.801497
sp|Q9P0M6|H2AW_HUMAN	H2AFY2	Core histone macro-H2A.2 OS=Homo sapiens GN=H2AFY2 PE=1 SV=3	40.03	-0.115632	0.922978	0.800987	0.827764
sp|Q9NZT2|OGFR_HUMAN	OGFR	Opioid growth factor receptor OS=Homo sapiens GN=OGFR PE=1 SV=3	73.28	-0.121357	0.919323	0.7003	0.740268
sp|P56945|BCAR1_HUMAN	BCAR1	Breast cancer anti-estrogen resistance protein 1 OS=Homo sapiens GN=BCAR1 PE=1 SV=2	93.31	-0.12296	0.918302	0.705542	0.744805
sp|P35080|PROF2_HUMAN	PFN2	Profilin-2 OS=Homo sapiens GN=PFN2 PE=1 SV=3	15.04	-0.123868	0.917724	0.391002	0.451184
sp|P49585|PCY1A_HUMAN	PCYT1A	Choline-phosphate cytidylyltransferase A OS=Homo sapiens GN=PCYT1A PE=1 SV=2	41.7	-0.127588	0.91536	0.751054	0.785631
sp|O14646|CHD1_HUMAN	CHD1	Chromodomain-helicase-DNA-binding protein 1 OS=Homo sapiens GN=CHD1 PE=1 SV=2	196.57	-0.129161	0.914363	0.681103	0.722355
sp|P11498|PYC_HUMAN	PC	Pyruvate carboxylase, mitochondrial OS=Homo sapiens GN=PC PE=1 SV=2	129.55	-0.129249	0.914307	0.115322	0.167693
sp|Q9Y3C6|PPIL1_HUMAN	PPIL1	Peptidyl-prolyl cis-trans isomerase-like 1 OS=Homo sapiens GN=PPIL1 PE=1 SV=1	18.23	-0.129517	0.914137	0.692184	0.732866
sp|Q9NZI8|IF2B1_HUMAN	IGF2BP1	Insulin-like growth factor 2 mRNA-binding protein 1 OS=Homo sapiens GN=IGF2BP1 PE=1 SV=2	63.44	-0.131517	0.912871	0.439391	0.498747
sp|Q13155|AIMP2_HUMAN	AIMP2	Aminoacyl tRNA synthase complex-interacting multifunctional protein 2 OS=Homo sapiens GN=AIMP2 PE=1 SV=2	35.33	-0.133986	0.91131	0.783521	0.81149
sp|P31350|RIR2_HUMAN	RRM2	Ribonucleoside-diphosphate reductase subunit M2 OS=Homo sapiens GN=RRM2 PE=1 SV=1	44.85	-0.135417	0.910407	0.671328	0.713803
sp|P31948|STIP1_HUMAN	STIP1	Stress-induced-phosphoprotein 1 OS=Homo sapiens GN=STIP1 PE=1 SV=1	62.6	-0.137299	0.90922	0.77644	0.805054
sp|Q9NZI7|UBIP1_HUMAN	UBP1	Upstream-binding protein 1 OS=Homo sapiens GN=UBP1 PE=1 SV=1	60.45	-0.14205	0.906231	0.619418	0.664534
sp|Q9HCE5|MET14_HUMAN	METTL14	N6-adenosine-methyltransferase subunit METTL14 OS=Homo sapiens GN=METTL14 PE=1 SV=2	52.12	-0.142722	0.905809	0.741868	0.778231
sp|Q96C86|DCPS_HUMAN	DCPS	m7GpppX diphosphatase OS=Homo sapiens GN=DCPS PE=1 SV=2	38.59	-0.146212	0.90362	0.609921	0.655827
sp|Q9Y305|ACOT9_HUMAN	ACOT9	Acyl-coenzyme A thioesterase 9, mitochondrial OS=Homo sapiens GN=ACOT9 PE=1 SV=2	49.87	-0.146241	0.903602	0.391002	0.451184
sp|O00487|PSDE_HUMAN	PSMD14	26S proteasome non-ATPase regulatory subunit 14 OS=Homo sapiens GN=PSMD14 PE=1 SV=1	34.55	-0.146241	0.903602	0.391002	0.451184
sp|P27348|1433T_HUMAN	YWHAQ	14-3-3 protein theta OS=Homo sapiens GN=YWHAQ PE=1 SV=1	27.75	-0.146241	0.903602	0.391002	0.451184
sp|Q9NXF1|TEX10_HUMAN	TEX10	Testis-expressed protein 10 OS=Homo sapiens GN=TEX10 PE=1 SV=2	105.61	-0.146241	0.903602	0.391002	0.451184
sp|Q9H4L4|SENP3_HUMAN	SENP3	Sentrin-specific protease 3 OS=Homo sapiens GN=SENP3 PE=1 SV=2	64.97	-0.146241	0.903602	0.53744	0.586639
sp|P32119|PRDX2_HUMAN	PRDX2	Peroxiredoxin-2 OS=Homo sapiens GN=PRDX2 PE=1 SV=5	21.88	-0.146241	0.903602	0.607892	0.654412
sp|Q9NZ01|TECR_HUMAN	TECR	Very-long-chain enoyl-CoA reductase OS=Homo sapiens GN=TECR PE=1 SV=1	36.01	-0.146241	0.903602	0.769465	0.80105
sp|Q02539|H11_HUMAN	HIST1H1A	Histone H1.1 OS=Homo sapiens GN=HIST1H1A PE=1 SV=3	21.83	-0.146241	0.903602	0.77478	0.804332
sp|Q9Y2Q5|LTOR2_HUMAN	LAMTOR2	Ragulator complex protein LAMTOR2 OS=Homo sapiens GN=LAMTOR2 PE=1 SV=1	13.5	-0.148241	0.90235	0.178092	0.242359
sp|P49411|EFTU_HUMAN	TUFM	Elongation factor Tu, mitochondrial OS=Homo sapiens GN=TUFM PE=1 SV=2	49.51	-0.148902	0.901936	0.279176	0.34624
sp|Q9UNI6|DUS12_HUMAN	DUSP12	Dual specificity protein phosphatase 12 OS=Homo sapiens GN=DUSP12 PE=1 SV=1	37.66	-0.149254	0.901716	0.77926	0.807643
sp|P23526|SAHH_HUMAN	AHCY	Adenosylhomocysteinase OS=Homo sapiens GN=AHCY PE=1 SV=4	47.69	-0.15143	0.900358	0.75366	0.78796
sp|Q9NZM5|GSCR2_HUMAN	GLTSCR2	Glioma tumor suppressor candidate region gene 2 protein OS=Homo sapiens GN=GLTSCR2 PE=1 SV=2	54.36	-0.152306	0.899811	0.630353	0.675398
sp|P51398|RT29_HUMAN	DAP3	28S ribosomal protein S29, mitochondrial OS=Homo sapiens GN=DAP3 PE=1 SV=1	45.54	-0.155977	0.897525	0.743348	0.778585
sp|O43824|GTPB6_HUMAN	GTPBP6	Putative GTP-binding protein 6 OS=Homo sapiens GN=GTPBP6 PE=2 SV=3	56.85	-0.157819	0.896379	0.218921	0.286073
sp|Q9Y6I3|EPN1_HUMAN	EPN1	Epsin-1 OS=Homo sapiens GN=EPN1 PE=1 SV=2	60.26	-0.159738	0.895187	0.391002	0.451184
sp|Q15836|VAMP3_HUMAN	VAMP3	Vesicle-associated membrane protein 3 OS=Homo sapiens GN=VAMP3 PE=1 SV=3	11.3	-0.161664	0.893993	0.391002	0.451184
sp|Q9Y383|LC7L2_HUMAN	LUC7L2	Putative RNA-binding protein Luc7-like 2 OS=Homo sapiens GN=LUC7L2 PE=1 SV=2	46.49	-0.163688	0.89274	0.422554	0.482478
sp|P12236|ADT3_HUMAN	SLC25A6	ADP/ATP translocase 3 OS=Homo sapiens GN=SLC25A6 PE=1 SV=4	32.85	-0.170456	0.888562	0.452804	0.5105
sp|P46777|RL5_HUMAN	RPL5	60S ribosomal protein L5 OS=Homo sapiens GN=RPL5 PE=1 SV=3	34.34	-0.176805	0.88466	0.34994	0.419126
sp|P05166|PCCB_HUMAN	PCCB	Propionyl-CoA carboxylase beta chain, mitochondrial OS=Homo sapiens GN=PCCB PE=1 SV=3	58.18	-0.177547	0.884205	0.101869	0.151563
sp|P54652|HSP72_HUMAN	HSPA2	Heat shock-related 70 kDa protein 2 OS=Homo sapiens GN=HSPA2 PE=1 SV=1	69.98	-0.180617	0.882326	0.420228	0.480042
sp|Q12765|SCRN1_HUMAN	SCRN1	Secernin-1 OS=Homo sapiens GN=SCRN1 PE=1 SV=2	46.35	-0.18485	0.879741	0.391002	0.451184
tr|H0YBG5|H0YBG5_HUMAN	SPDL1	Protein Spindly (Fragment) OS=Homo sapiens GN=SPDL1 PE=1 SV=1	36.67	-0.185273	0.879483	0.521287	0.574516
sp|P17812|PYRG1_HUMAN	CTPS1	CTP synthase 1 OS=Homo sapiens GN=CTPS1 PE=1 SV=2	66.65	-0.187235	0.878288	0.0884272	0.134348
sp|Q8IX90|SKA3_HUMAN	SKA3	Spindle and kinetochore-associated protein 3 OS=Homo sapiens GN=SKA3 PE=1 SV=2	46.33	-0.192935	0.874824	0.518297	0.571725
sp|Q9UIV1|CNOT7_HUMAN	CNOT7	CCR4-NOT transcription complex subunit 7 OS=Homo sapiens GN=CNOT7 PE=1 SV=3	32.72	-0.193797	0.874302	0.654831	0.69804
sp|Q9P086|MED11_HUMAN	MED11	Mediator of RNA polymerase II transcription subunit 11 OS=Homo sapiens GN=MED11 PE=1 SV=2	13.12	-0.195058	0.873538	0.535861	0.586639
sp|Q96RQ3|MCCA_HUMAN	MCCC1	Methylcrotonoyl-CoA carboxylase subunit alpha, mitochondrial OS=Homo sapiens GN=MCCC1 PE=1 SV=3	80.42	-0.195216	0.873442	0.0472317	0.0807843
sp|Q96BT7|ALKB8_HUMAN	ALKBH8	Alkylated DNA repair protein alkB homolog 8 OS=Homo sapiens GN=ALKBH8 PE=1 SV=2	75.16	-0.195498	0.873272	0.379976	0.448168
tr|G5EKE5|G5EKE5_HUMAN	PPFIBP1-ALK	Tyrosine-protein kinase receptor OS=Homo sapiens GN=PPFIBP1-ALK PE=2 SV=1	90.68	-0.197026	0.872347	0.207386	0.272739
sp|P55795|HNRH2_HUMAN	HNRNPH2	Heterogeneous nuclear ribonucleoprotein H2 OS=Homo sapiens GN=HNRNPH2 PE=1 SV=1	49.23	-0.201839	0.869442	0.404039	0.463239
sp|Q9NQS1|AVEN_HUMAN	AVEN	Cell death regulator Aven OS=Homo sapiens GN=AVEN PE=1 SV=1	38.48	-0.202466	0.869064	0.483812	0.539076
sp|P08708|RS17_HUMAN	RPS17	40S ribosomal protein S17 OS=Homo sapiens GN=RPS17 PE=1 SV=2	15.54	-0.202711	0.868916	0.104843	0.155341
sp|Q5VWG9|TAF3_HUMAN	TAF3	Transcription initiation factor TFIID subunit 3 OS=Homo sapiens GN=TAF3 PE=1 SV=1	103.52	-0.205569	0.867197	0.480683	0.536139
sp|Q96SN8|CK5P2_HUMAN	CDK5RAP2	CDK5 regulatory subunit-associated protein 2 OS=Homo sapiens GN=CDK5RAP2 PE=1 SV=5	214.9	-0.205995	0.866941	0.556309	0.605469
sp|P13929|ENOB_HUMAN	ENO3	Beta-enolase OS=Homo sapiens GN=ENO3 PE=1 SV=5	46.96	-0.207519	0.866025	0.347322	0.416919
sp|Q15477|SKIV2_HUMAN	SKIV2L	Helicase SKI2W OS=Homo sapiens GN=SKIV2L PE=1 SV=3	137.67	-0.208823	0.865243	0.445132	0.503437
sp|Q13405|RM49_HUMAN	MRPL49	39S ribosomal protein L49, mitochondrial OS=Homo sapiens GN=MRPL49 PE=1 SV=1	19.19	-0.211073	0.863894	0.563097	0.611038
sp|Q13619|CUL4A_HUMAN	CUL4A	Cullin-4A OS=Homo sapiens GN=CUL4A PE=1 SV=3	87.62	-0.21322	0.86261	0.642311	0.686154
sp|O14686|KMT2D_HUMAN	KMT2D	Histone-lysine N-methyltransferase 2D OS=Homo sapiens GN=KMT2D PE=1 SV=2	593.02	-0.217309	0.860168	0.626849	0.672218
sp|Q13017|RHG05_HUMAN	ARHGAP5	Rho GTPase-activating protein 5 OS=Homo sapiens GN=ARHGAP5 PE=1 SV=2	172.35	-0.217327	0.860157	0.639539	0.684362
sp|P78527|PRKDC_HUMAN	PRKDC	DNA-dependent protein kinase catalytic subunit OS=Homo sapiens GN=PRKDC PE=1 SV=3	468.79	-0.221185	0.85786	0.0319239	0.0580941
sp|P11142|HSP7C_HUMAN	HSPA8	Heat shock cognate 71 kDa protein OS=Homo sapiens GN=HSPA8 PE=1 SV=1	70.85	-0.222479	0.857091	0.0640422	0.102994
sp|Q15349|KS6A2_HUMAN	RPS6KA2	Ribosomal protein S6 kinase alpha-2 OS=Homo sapiens GN=RPS6KA2 PE=1 SV=2	83.19	-0.224526	0.855876	0.589181	0.63591
tr|B4DNE0|B4DNE0_HUMAN		cDNA FLJ52573, highly similar to Elongation factor 1-alpha 1 OS=Homo sapiens PE=2 SV=1	42.57	-0.226765	0.854549	0.391002	0.451184
sp|Q9BZF9|UACA_HUMAN	UACA	Uveal autoantigen with coiled-coil domains and ankyrin repeats OS=Homo sapiens GN=UACA PE=1 SV=2	162.4	-0.229429	0.852972	0.527478	0.580318
sp|O43823|AKAP8_HUMAN	AKAP8	A-kinase anchor protein 8 OS=Homo sapiens GN=AKAP8 PE=1 SV=1	76.06	-0.230556	0.852306	0.424932	0.484531
sp|Q9UBF2|COPG2_HUMAN	COPG2	Coatomer subunit gamma-2 OS=Homo sapiens GN=COPG2 PE=1 SV=1	97.56	-0.23202	0.851442	0.208099	0.273533
sp|P63261|ACTG_HUMAN	ACTG1	Actin, cytoplasmic 2 OS=Homo sapiens GN=ACTG1 PE=1 SV=1	41.77	-0.232898	0.850924	0.0689157	0.109565
sp|Q9UI15|TAGL3_HUMAN	TAGLN3	Transgelin-3 OS=Homo sapiens GN=TAGLN3 PE=1 SV=2	22.46	-0.234646	0.849894	0.568932	0.615381
sp|O95071|UBR5_HUMAN	UBR5	E3 ubiquitin-protein ligase UBR5 OS=Homo sapiens GN=UBR5 PE=1 SV=2	309.16	-0.23475	0.849832	0.555317	0.604834
sp|O00148|DX39A_HUMAN	DDX39A	ATP-dependent RNA helicase DDX39A OS=Homo sapiens GN=DDX39A PE=1 SV=2	49.1	-0.235277	0.849522	0.072017	0.113423
sp|P13804|ETFA_HUMAN	ETFA	Electron transfer flavoprotein subunit alpha, mitochondrial OS=Homo sapiens GN=ETFA PE=1 SV=1	35.06	-0.235277	0.849522	0.211105	0.276903
sp|Q9UHB7|AFF4_HUMAN	AFF4	AF4/FMR2 family member 4 OS=Homo sapiens GN=AFF4 PE=1 SV=1	127.38	-0.236363	0.848883	0.477819	0.53403
sp|P42704|LPPRC_HUMAN	LRPPRC	Leucine-rich PPR motif-containing protein, mitochondrial OS=Homo sapiens GN=LRPPRC PE=1 SV=3	157.81	-0.24005	0.846716	0.343035	0.412367
sp|Q9UN81|LORF1_HUMAN	L1RE1	LINE-1 retrotransposable element ORF1 protein OS=Homo sapiens GN=L1RE1 PE=1 SV=1	40.03	-0.241273	0.845998	0.516877	0.570409
sp|Q9UPU7|TBD2B_HUMAN	TBC1D2B	TBC1 domain family member 2B OS=Homo sapiens GN=TBC1D2B PE=1 SV=2	109.81	-0.241293	0.845987	0.580652	0.627244
sp|P35609|ACTN2_HUMAN	ACTN2	Alpha-actinin-2 OS=Homo sapiens GN=ACTN2 PE=1 SV=1	103.79	-0.243768	0.844537	0.707585	0.746332
sp|P55209|NP1L1_HUMAN	NAP1L1	Nucleosome assembly protein 1-like 1 OS=Homo sapiens GN=NAP1L1 PE=1 SV=1	45.35	-0.24432	0.844214	0.516359	0.570089
sp|Q9NVU7|SDA1_HUMAN	SDAD1	Protein SDA1 homolog OS=Homo sapiens GN=SDAD1 PE=1 SV=3	79.82	-0.246239	0.843091	0.567585	0.614212
sp|P55036|PSMD4_HUMAN	PSMD4	26S proteasome non-ATPase regulatory subunit 4 OS=Homo sapiens GN=PSMD4 PE=1 SV=1	40.71	-0.246506	0.842935	0.40867	0.467905
sp|Q9NVJ2|ARL8B_HUMAN	ARL8B	ADP-ribosylation factor-like protein 8B OS=Homo sapiens GN=ARL8B PE=1 SV=1	21.53	-0.248699	0.841655	0.303436	0.372088
tr|D3DUZ3|D3DUZ3_HUMAN	IFI16	Interferon, gamma-inducible protein 16, isoform CRA_a OS=Homo sapiens GN=IFI16 PE=4 SV=1	82.37	-0.24941	0.84124	0.391979	0.452052
sp|Q9UBP9|GULP1_HUMAN	GULP1	PTB domain-containing engulfment adapter protein 1 OS=Homo sapiens GN=GULP1 PE=1 SV=1	34.47	-0.25	0.840896	0.391002	0.451184
sp|O15160|RPAC1_HUMAN	POLR1C	DNA-directed RNA polymerases I and III subunit RPAC1 OS=Homo sapiens GN=POLR1C PE=1 SV=1	39.23	-0.25	0.840896	0.391002	0.451184
sp|P84098|RL19_HUMAN	RPL19	60S ribosomal protein L19 OS=Homo sapiens GN=RPL19 PE=1 SV=1	23.45	-0.25	0.840896	0.384966	0.451184
sp|Q9HB71|CYBP_HUMAN	CACYBP	Calcyclin-binding protein OS=Homo sapiens GN=CACYBP PE=1 SV=2	26.19	-0.25	0.840896	0.476957	0.533647
sp|P51114|FXR1_HUMAN	FXR1	Fragile X mental retardation syndrome-related protein 1 OS=Homo sapiens GN=FXR1 PE=1 SV=3	69.68	-0.25	0.840896	0.476957	0.533647
sp|O75477|ERLN1_HUMAN	ERLIN1	Erlin-1 OS=Homo sapiens GN=ERLIN1 PE=1 SV=1	38.9	-0.25	0.840896	0.489712	0.544511
sp|P61163|ACTZ_HUMAN	ACTR1A	Alpha-centractin OS=Homo sapiens GN=ACTR1A PE=1 SV=1	42.59	-0.25	0.840896	0.524473	0.57752
sp|P60866|RS20_HUMAN	RPS20	40S ribosomal protein S20 OS=Homo sapiens GN=RPS20 PE=1 SV=1	13.36	-0.25	0.840896	0.524473	0.57752
sp|Q9UM54|MYO6_HUMAN	MYO6	Unconventional myosin-VI OS=Homo sapiens GN=MYO6 PE=1 SV=4	149.6	-0.25	0.840896	0.53744	0.586639
sp|O75131|CPNE3_HUMAN	CPNE3	Copine-3 OS=Homo sapiens GN=CPNE3 PE=1 SV=1	60.09	-0.25	0.840896	0.53744	0.586639
sp|Q9UDY8|MALT1_HUMAN	MALT1	Mucosa-associated lymphoid tissue lymphoma translocation protein 1 OS=Homo sapiens GN=MALT1 PE=1 SV=1	92.21	-0.25	0.840896	0.53744	0.586639
sp|Q13188|STK3_HUMAN	STK3	Serine/threonine-protein kinase 3 OS=Homo sapiens GN=STK3 PE=1 SV=2	56.26	-0.25	0.840896	0.53744	0.586639
sp|Q14683|SMC1A_HUMAN	SMC1A	Structural maintenance of chromosomes protein 1A OS=Homo sapiens GN=SMC1A PE=1 SV=2	143.14	-0.25	0.840896	0.663343	0.705912
sp|Q16594|TAF9_HUMAN	TAF9	Transcription initiation factor TFIID subunit 9 OS=Homo sapiens GN=TAF9 PE=1 SV=1	28.96	-0.251354	0.840108	0.590084	0.636609
sp|Q8WUH6|TM263_HUMAN	TMEM263	Transmembrane protein 263 OS=Homo sapiens GN=TMEM263 PE=1 SV=1	11.74	-0.252874	0.839223	0.0269131	0.050445
sp|Q12769|NU160_HUMAN	NUP160	Nuclear pore complex protein Nup160 OS=Homo sapiens GN=NUP160 PE=1 SV=3	162.02	-0.253998	0.83857	0.479581	0.535386
sp|Q2VIQ3|KIF4B_HUMAN	KIF4B	Chromosome-associated kinesin KIF4B OS=Homo sapiens GN=KIF4B PE=2 SV=2	139.95	-0.26246	0.833665	0.631058	0.675864
sp|P46109|CRKL_HUMAN	CRKL	Crk-like protein OS=Homo sapiens GN=CRKL PE=1 SV=1	33.76	-0.264723	0.832358	0.263758	0.331717
sp|Q96RT1|ERBIN_HUMAN	ERBIN	Erbin OS=Homo sapiens GN=ERBIN PE=1 SV=2	158.2	-0.265531	0.831892	0.385343	0.451184
sp|Q13616|CUL1_HUMAN	CUL1	Cullin-1 OS=Homo sapiens GN=CUL1 PE=1 SV=2	89.62	-0.267241	0.830907	0.656629	0.699659
sp|Q13418|ILK_HUMAN	ILK	Integrin-linked protein kinase OS=Homo sapiens GN=ILK PE=1 SV=2	51.39	-0.272302	0.827998	0.445017	0.503437
sp|Q01167|FOXK2_HUMAN	FOXK2	Forkhead box protein K2 OS=Homo sapiens GN=FOXK2 PE=1 SV=3	69.02	-0.273016	0.827588	0.359824	0.428435
sp|Q9GZU8|F192A_HUMAN	FAM192A	Protein FAM192A OS=Homo sapiens GN=FAM192A PE=1 SV=1	28.89	-0.274537	0.826716	0.506961	0.561198
sp|P61247|RS3A_HUMAN	RPS3A	40S ribosomal protein S3a OS=Homo sapiens GN=RPS3A PE=1 SV=2	29.93	-0.276151	0.825791	0.292189	0.360592
sp|Q8WVX9|FACR1_HUMAN	FAR1	Fatty acyl-CoA reductase 1 OS=Homo sapiens GN=FAR1 PE=1 SV=1	59.32	-0.278836	0.824256	0.518586	0.571792
sp|Q8TER5|ARH40_HUMAN	ARHGEF40	Rho guanine nucleotide exchange factor 40 OS=Homo sapiens GN=ARHGEF40 PE=1 SV=3	164.56	-0.27969	0.823768	0.62771	0.672854
sp|Q99707|METH_HUMAN	MTR	Methionine synthase OS=Homo sapiens GN=MTR PE=1 SV=2	140.44	-0.279815	0.823697	0.362054	0.430693
sp|P62750|RL23A_HUMAN	RPL23A	60S ribosomal protein L23a OS=Homo sapiens GN=RPL23A PE=1 SV=1	17.68	-0.282321	0.822267	0.394196	0.453883
sp|Q13015|AF1Q_HUMAN	MLLT11	Protein AF1q OS=Homo sapiens GN=MLLT11 PE=1 SV=1	10.05	-0.285638	0.820378	0.320388	0.389631
sp|Q13596|SNX1_HUMAN	SNX1	Sorting nexin-1 OS=Homo sapiens GN=SNX1 PE=1 SV=3	59.03	-0.285982	0.820183	0.132819	0.18811
sp|O95684|FR1OP_HUMAN	FGFR1OP	FGFR1 oncogene partner OS=Homo sapiens GN=FGFR1OP PE=1 SV=1	43.04	-0.290918	0.817382	0.558472	0.606687
sp|Q92841|DDX17_HUMAN	DDX17	Probable ATP-dependent RNA helicase DDX17 OS=Homo sapiens GN=DDX17 PE=1 SV=2	80.22	-0.291662	0.81696	0.181981	0.246047
sp|P33991|MCM4_HUMAN	MCM4	DNA replication licensing factor MCM4 OS=Homo sapiens GN=MCM4 PE=1 SV=5	96.5	-0.292481	0.816497	0.18169	0.246047
sp|Q12840|KIF5A_HUMAN	KIF5A	Kinesin heavy chain isoform 5A OS=Homo sapiens GN=KIF5A PE=1 SV=2	117.31	-0.292481	0.816497	0.331092	0.400554
sp|Q05086|UBE3A_HUMAN	UBE3A	Ubiquitin-protein ligase E3A OS=Homo sapiens GN=UBE3A PE=1 SV=4	100.62	-0.295015	0.815064	0.536758	0.586639
tr|Q562Z4|Q562Z4_HUMAN	ACT	Actin-like protein (Fragment) OS=Homo sapiens GN=ACT PE=4 SV=1	11.55	-0.299331	0.812629	0.547775	0.597399
sp|Q92905|CSN5_HUMAN	COPS5	COP9 signalosome complex subunit 5 OS=Homo sapiens GN=COPS5 PE=1 SV=4	37.55	-0.301231	0.81156	0.506314	0.56073
sp|P62424|RL7A_HUMAN	RPL7A	60S ribosomal protein L7a OS=Homo sapiens GN=RPL7A PE=1 SV=2	29.98	-0.30258	0.810801	0.223027	0.290411
sp|Q9NVN8|GNL3L_HUMAN	GNL3L	Guanine nucleotide-binding protein-like 3-like protein OS=Homo sapiens GN=GNL3L PE=1 SV=1	65.53	-0.305604	0.809103	0.372099	0.440537
sp|P38117|ETFB_HUMAN	ETFB	Electron transfer flavoprotein subunit beta OS=Homo sapiens GN=ETFB PE=1 SV=3	27.83	-0.307845	0.807848	0.565306	0.612782
sp|Q9UK76|JUPI1_HUMAN	JPT1	Jupiter microtubule associated homolog 1 OS=Homo sapiens GN=JPT1 PE=1 SV=3	16	-0.310039	0.80662	0.573515	0.62007
sp|O75864|PPR37_HUMAN	PPP1R37	Protein phosphatase 1 regulatory subunit 37 OS=Homo sapiens GN=PPP1R37 PE=1 SV=4	74.72	-0.311703	0.80569	0.30701	0.375001
sp|P62857|RS28_HUMAN	RPS28	40S ribosomal protein S28 OS=Homo sapiens GN=RPS28 PE=1 SV=1	7.84	-0.316877	0.802806	0.476637	0.533647
sp|Q8N3C0|ASCC3_HUMAN	ASCC3	Activating signal cointegrator 1 complex subunit 3 OS=Homo sapiens GN=ASCC3 PE=1 SV=3	251.3	-0.321439	0.800271	0.43859	0.498063
sp|P16403|H12_HUMAN	HIST1H1C	Histone H1.2 OS=Homo sapiens GN=HIST1H1C PE=1 SV=2	21.35	-0.321928	0.8	0	0
sp|O15013|ARHGA_HUMAN	ARHGEF10	Rho guanine nucleotide exchange factor 10 OS=Homo sapiens GN=ARHGEF10 PE=1 SV=4	151.52	-0.332465	0.794179	0.483963	0.539076
sp|P46108|CRK_HUMAN	CRK	Adapter molecule crk OS=Homo sapiens GN=CRK PE=1 SV=2	33.81	-0.334144	0.793255	0.185012	0.24907
sp|Q9BZH6|WDR11_HUMAN	WDR11	WD repeat-containing protein 11 OS=Homo sapiens GN=WDR11 PE=1 SV=1	136.6	-0.334963	0.792805	0.252088	0.319577
sp|O94973|AP2A2_HUMAN	AP2A2	AP-2 complex subunit alpha-2 OS=Homo sapiens GN=AP2A2 PE=1 SV=2	103.89	-0.334963	0.792805	0.272743	0.339269
sp|Q9P2J5|SYLC_HUMAN	LARS	Leucine--tRNA ligase, cytoplasmic OS=Homo sapiens GN=LARS PE=1 SV=2	134.38	-0.337973	0.791152	0.010956	0.0236887
tr|B3KMR5|B3KMR5_HUMAN		cDNA FLJ12434 fis, clone NT2RM1000037, highly similar to Homo sapiens KIAA0690 protein OS=Homo sapiens PE=2 SV=1	143.58	-0.339494	0.790319	0.356734	0.425565
sp|Q9UI12|VATH_HUMAN	ATP6V1H	V-type proton ATPase subunit H OS=Homo sapiens GN=ATP6V1H PE=1 SV=1	55.85	-0.339555	0.790285	0.447816	0.506016
sp|Q8TDB6|DTX3L_HUMAN	DTX3L	E3 ubiquitin-protein ligase DTX3L OS=Homo sapiens GN=DTX3L PE=1 SV=1	83.5	-0.340331	0.78986	0.272578	0.339233
sp|Q9BQL6|FERM1_HUMAN	FERMT1	Fermitin family homolog 1 OS=Homo sapiens GN=FERMT1 PE=1 SV=1	77.39	-0.340876	0.789562	0.248481	0.316157
sp|Q9NZJ4|SACS_HUMAN	SACS	Sacsin OS=Homo sapiens GN=SACS PE=1 SV=2	520.79	-0.340909	0.789544	0.548863	0.598325
sp|P55039|DRG2_HUMAN	DRG2	Developmentally-regulated GTP-binding protein 2 OS=Homo sapiens GN=DRG2 PE=1 SV=1	40.72	-0.343293	0.78824	0.2707	0.33824
sp|Q8N1F7|NUP93_HUMAN	NUP93	Nuclear pore complex protein Nup93 OS=Homo sapiens GN=NUP93 PE=1 SV=2	93.43	-0.343599	0.788073	0.31069	0.379127
sp|Q96DF8|DGC14_HUMAN	DGCR14	Protein DGCR14 OS=Homo sapiens GN=DGCR14 PE=1 SV=1	52.54	-0.344682	0.787482	0.455365	0.512926
sp|O95251|KAT7_HUMAN	KAT7	Histone acetyltransferase KAT7 OS=Homo sapiens GN=KAT7 PE=1 SV=1	70.6	-0.344862	0.787384	0.330756	0.40049
sp|P35221|CTNA1_HUMAN	CTNNA1	Catenin alpha-1 OS=Homo sapiens GN=CTNNA1 PE=1 SV=1	100.01	-0.347314	0.786046	0.270558	0.338232
sp|Q04837|SSBP_HUMAN	SSBP1	Single-stranded DNA-binding protein, mitochondrial OS=Homo sapiens GN=SSBP1 PE=1 SV=1	17.25	-0.35048	0.784323	0.445636	0.50378
sp|Q12931|TRAP1_HUMAN	TRAP1	Heat shock protein 75 kDa, mitochondrial OS=Homo sapiens GN=TRAP1 PE=1 SV=3	80.06	-0.350803	0.784148	0.089081	0.135105
sp|Q96C19|EFHD2_HUMAN	EFHD2	EF-hand domain-containing protein D2 OS=Homo sapiens GN=EFHD2 PE=1 SV=1	26.68	-0.353759	0.782542	0.192391	0.257343
sp|P18085|ARF4_HUMAN	ARF4	ADP-ribosylation factor 4 OS=Homo sapiens GN=ARF4 PE=1 SV=3	20.5	-0.353759	0.782542	0.192391	0.257343
sp|P30050|RL12_HUMAN	RPL12	60S ribosomal protein L12 OS=Homo sapiens GN=RPL12 PE=1 SV=1	17.81	-0.353759	0.782542	0.231722	0.299243
sp|P05198|IF2A_HUMAN	EIF2S1	Eukaryotic translation initiation factor 2 subunit 1 OS=Homo sapiens GN=EIF2S1 PE=1 SV=3	36.09	-0.353759	0.782542	0.42707	0.486747
sp|P43897|EFTS_HUMAN	TSFM	Elongation factor Ts, mitochondrial OS=Homo sapiens GN=TSFM PE=1 SV=2	35.37	-0.353759	0.782542	0.433073	0.492468
sp|O75494|SRS10_HUMAN	SRSF10	Serine/arginine-rich splicing factor 10 OS=Homo sapiens GN=SRSF10 PE=1 SV=1	31.28	-0.353913	0.782459	0.417063	0.477079
sp|Q9Y333|LSM2_HUMAN	LSM2	U6 snRNA-associated Sm-like protein LSm2 OS=Homo sapiens GN=LSM2 PE=1 SV=1	10.83	-0.356836	0.780875	0.394247	0.453883
sp|P36542|ATPG_HUMAN	ATP5C1	ATP synthase subunit gamma, mitochondrial OS=Homo sapiens GN=ATP5C1 PE=1 SV=1	32.98	-0.363408	0.777326	0.528152	0.580804
sp|P31323|KAP3_HUMAN	PRKAR2B	cAMP-dependent protein kinase type II-beta regulatory subunit OS=Homo sapiens GN=PRKAR2B PE=1 SV=3	46.27	-0.365185	0.77637	0.463491	0.521142
sp|Q8WWY3|PRP31_HUMAN	PRPF31	U4/U6 small nuclear ribonucleoprotein Prp31 OS=Homo sapiens GN=PRPF31 PE=1 SV=2	55.42	-0.368483	0.774597	0.130968	0.186332
sp|O60502|OGA_HUMAN	MGEA5	Protein O-GlcNAcase OS=Homo sapiens GN=MGEA5 PE=1 SV=2	102.85	-0.371357	0.773055	0.121644	0.174954
sp|Q5JTH9|RRP12_HUMAN	RRP12	RRP12-like protein OS=Homo sapiens GN=RRP12 PE=1 SV=2	143.61	-0.374231	0.771517	0.0100564	0.022147
sp|Q9UHB9|SRP68_HUMAN	SRP68	Signal recognition particle subunit SRP68 OS=Homo sapiens GN=SRP68 PE=1 SV=2	70.69	-0.376011	0.770565	0.0590592	0.0959041
sp|P41208|CETN2_HUMAN	CETN2	Centrin-2 OS=Homo sapiens GN=CETN2 PE=1 SV=1	19.73	-0.376354	0.770382	0.401051	0.460235
sp|P07954|FUMH_HUMAN	FH	Fumarate hydratase, mitochondrial OS=Homo sapiens GN=FH PE=1 SV=3	54.6	-0.377737	0.769644	0.556474	0.605469
sp|P50479|PDLI4_HUMAN	PDLIM4	PDZ and LIM domain protein 4 OS=Homo sapiens GN=PDLIM4 PE=1 SV=2	35.38	-0.378643	0.769161	0.0331411	0.0601343
sp|Q68E01|INT3_HUMAN	INTS3	Integrator complex subunit 3 OS=Homo sapiens GN=INTS3 PE=1 SV=1	117.99	-0.383584	0.766531	0.395022	0.454566
sp|Q93073|SBP2L_HUMAN	SECISBP2L	Selenocysteine insertion sequence-binding protein 2-like OS=Homo sapiens GN=SECISBP2L PE=1 SV=3	121.7	-0.38715	0.764639	0.301881	0.370544
sp|P20585|MSH3_HUMAN	MSH3	DNA mismatch repair protein Msh3 OS=Homo sapiens GN=MSH3 PE=1 SV=4	127.33	-0.389787	0.763242	0.499448	0.554172
sp|Q9UJV9|DDX41_HUMAN	DDX41	Probable ATP-dependent RNA helicase DDX41 OS=Homo sapiens GN=DDX41 PE=1 SV=2	69.79	-0.390525	0.762852	0.41936	0.479268
sp|P43487|RANG_HUMAN	RANBP1	Ran-specific GTPase-activating protein OS=Homo sapiens GN=RANBP1 PE=1 SV=1	23.3	-0.390793	0.76271	0.300113	0.368735
sp|Q08211|DHX9_HUMAN	DHX9	ATP-dependent RNA helicase A OS=Homo sapiens GN=DHX9 PE=1 SV=4	140.87	-0.394605	0.760698	0.045127	0.0776618
sp|P13010|XRCC5_HUMAN	XRCC5	X-ray repair cross-complementing protein 5 OS=Homo sapiens GN=XRCC5 PE=1 SV=3	82.65	-0.396241	0.759836	0.102049	0.151651
sp|O43795|MYO1B_HUMAN	MYO1B	Unconventional myosin-Ib OS=Homo sapiens GN=MYO1B PE=1 SV=3	131.9	-0.396241	0.759836	0.172612	0.2358
sp|Q66PJ3|AR6P4_HUMAN	ARL6IP4	ADP-ribosylation factor-like protein 6-interacting protein 4 OS=Homo sapiens GN=ARL6IP4 PE=1 SV=2	44.89	-0.396241	0.759836	0.2314	0.299136
sp|P60228|EIF3E_HUMAN	EIF3E	Eukaryotic translation initiation factor 3 subunit E OS=Homo sapiens GN=EIF3E PE=1 SV=1	52.19	-0.396241	0.759836	0.338301	0.407655
sp|Q7L576|CYFP1_HUMAN	CYFIP1	Cytoplasmic FMR1-interacting protein 1 OS=Homo sapiens GN=CYFIP1 PE=1 SV=1	145.09	-0.396241	0.759836	0.399838	0.459474
sp|P51617|IRAK1_HUMAN	IRAK1	Interleukin-1 receptor-associated kinase 1 OS=Homo sapiens GN=IRAK1 PE=1 SV=2	76.49	-0.396241	0.759836	0.400786	0.460141
sp|Q9NU22|MDN1_HUMAN	MDN1	Midasin OS=Homo sapiens GN=MDN1 PE=1 SV=2	632.42	-0.396241	0.759836	0.478037	0.53403
sp|Q13043|STK4_HUMAN	STK4	Serine/threonine-protein kinase 4 OS=Homo sapiens GN=STK4 PE=1 SV=2	55.59	-0.396293	0.759808	0.293517	0.362052
tr|A0A024R152|A0A024R152_HUMAN	hCG_28765	HCG28765, isoform CRA_b OS=Homo sapiens GN=hCG_28765 PE=4 SV=1	147.14	-0.405533	0.754957	0.261364	0.329866
sp|P54578|UBP14_HUMAN	USP14	Ubiquitin carboxyl-terminal hydrolase 14 OS=Homo sapiens GN=USP14 PE=1 SV=3	56.03	-0.407239	0.754065	0.485645	0.54071
sp|Q8IX12|CCAR1_HUMAN	CCAR1	Cell division cycle and apoptosis regulator protein 1 OS=Homo sapiens GN=CCAR1 PE=1 SV=2	132.74	-0.409055	0.753117	0.342018	0.411341
tr|A0A0S2Z5H3|A0A0S2Z5H3_HUMAN	CLINT1	Clathrin interactor 1 isoform 2 (Fragment) OS=Homo sapiens GN=CLINT1 PE=2 SV=1	70.25	-0.409153	0.753065	0.252663	0.320014
sp|Q9UJA5|TRM6_HUMAN	TRMT6	tRNA (adenine(58)-N(1))-methyltransferase non-catalytic subunit TRM6 OS=Homo sapiens GN=TRMT6 PE=1 SV=1	55.76	-0.411772	0.751699	0.239278	0.306628
tr|A0A087WVZ6|A0A087WVZ6_HUMAN	ZMYND8	Protein kinase C-binding protein 1 OS=Homo sapiens GN=ZMYND8 PE=1 SV=2	125.68	-0.411773	0.751699	0.320569	0.389663
sp|P11182|ODB2_HUMAN	DBT	Lipoamide acyltransferase component of branched-chain alpha-keto acid dehydrogenase complex, mitochondrial OS=Homo sapiens GN=DBT PE=1 SV=3	53.45	-0.412206	0.751473	0.444534	0.503437
sp|P04114|APOB_HUMAN	APOB	Apolipoprotein B-100 OS=Homo sapiens GN=APOB PE=1 SV=2	515.28	-0.415049	0.749994	0.374968	0.442887
sp|P30876|RPB2_HUMAN	POLR2B	DNA-directed RNA polymerase II subunit RPB2 OS=Homo sapiens GN=POLR2B PE=1 SV=1	133.81	-0.416057	0.74947	0.679263	0.720709
sp|Q8N556|AFAP1_HUMAN	AFAP1	Actin filament-associated protein 1 OS=Homo sapiens GN=AFAP1 PE=1 SV=2	80.67	-0.416482	0.749249	0.312238	0.38083
sp|P20042|IF2B_HUMAN	EIF2S2	Eukaryotic translation initiation factor 2 subunit 2 OS=Homo sapiens GN=EIF2S2 PE=1 SV=2	38.36	-0.41764	0.748648	0.196484	0.261283
sp|Q9Y4P8|WIPI2_HUMAN	WIPI2	WD repeat domain phosphoinositide-interacting protein 2 OS=Homo sapiens GN=WIPI2 PE=1 SV=1	49.38	-0.421155	0.746827	0.401501	0.46054
sp|O15446|RPA34_HUMAN	CD3EAP	DNA-directed RNA polymerase I subunit RPA34 OS=Homo sapiens GN=CD3EAP PE=1 SV=1	54.95	-0.422572	0.746093	0.25219	0.319577
sp|P82673|RT35_HUMAN	MRPS35	28S ribosomal protein S35, mitochondrial OS=Homo sapiens GN=MRPS35 PE=1 SV=1	36.82	-0.423165	0.745787	0.29619	0.36499
sp|P54278|PMS2_HUMAN	PMS2	Mismatch repair endonuclease PMS2 OS=Homo sapiens GN=PMS2 PE=1 SV=2	95.74	-0.424371	0.745163	0.351472	0.420119
sp|O94927|HAUS5_HUMAN	HAUS5	HAUS augmin-like complex subunit 5 OS=Homo sapiens GN=HAUS5 PE=1 SV=2	71.64	-0.429845	0.742342	0.18794	0.252333
sp|Q9H267|VP33B_HUMAN	VPS33B	Vacuolar protein sorting-associated protein 33B OS=Homo sapiens GN=VPS33B PE=1 SV=2	70.54	-0.433617	0.740403	0.189064	0.25357
sp|P00387|NB5R3_HUMAN	CYB5R3	NADH-cytochrome b5 reductase 3 OS=Homo sapiens GN=CYB5R3 PE=1 SV=3	34.21	-0.434241	0.740083	0.0588166	0.0955721
sp|Q8N3X1|FNBP4_HUMAN	FNBP4	Formin-binding protein 4 OS=Homo sapiens GN=FNBP4 PE=1 SV=3	110.2	-0.434566	0.739916	0.317735	0.38697
sp|P28074|PSB5_HUMAN	PSMB5	Proteasome subunit beta type-5 OS=Homo sapiens GN=PSMB5 PE=1 SV=3	28.46	-0.435546	0.739414	0.223715	0.291155
sp|Q9BQ52|RNZ2_HUMAN	ELAC2	Zinc phosphodiesterase ELAC protein 2 OS=Homo sapiens GN=ELAC2 PE=1 SV=2	92.16	-0.437218	0.738557	0.400732	0.460141
sp|O95347|SMC2_HUMAN	SMC2	Structural maintenance of chromosomes protein 2 OS=Homo sapiens GN=SMC2 PE=1 SV=2	135.57	-0.438227	0.738041	0.330341	0.400181
sp|Q9UNQ2|DIM1_HUMAN	DIMT1	Probable dimethyladenosine transferase OS=Homo sapiens GN=DIMT1 PE=1 SV=1	35.21	-0.438722	0.737788	0.386195	0.451184
sp|Q9BRX9|WDR83_HUMAN	WDR83	WD repeat domain-containing protein 83 OS=Homo sapiens GN=WDR83 PE=1 SV=1	34.32	-0.438832	0.737732	0.36951	0.438093
sp|Q9Y4H2|IRS2_HUMAN	IRS2	Insulin receptor substrate 2 OS=Homo sapiens GN=IRS2 PE=1 SV=2	137.25	-0.441532	0.736352	0.0242026	0.0461563
sp|P05387|RLA2_HUMAN	RPLP2	60S acidic ribosomal protein P2 OS=Homo sapiens GN=RPLP2 PE=1 SV=1	11.66	-0.442795	0.735708	0.111409	0.163235
sp|O00429|DNM1L_HUMAN	DNM1L	Dynamin-1-like protein OS=Homo sapiens GN=DNM1L PE=1 SV=2	81.83	-0.443733	0.73523	0.0653034	0.10482
sp|P24752|THIL_HUMAN	ACAT1	Acetyl-CoA acetyltransferase, mitochondrial OS=Homo sapiens GN=ACAT1 PE=1 SV=1	45.17	-0.444095	0.735045	0.356648	0.425565
sp|Q8WUD1|RAB2B_HUMAN	RAB2B	Ras-related protein Rab-2B OS=Homo sapiens GN=RAB2B PE=1 SV=1	24.2	-0.446269	0.733939	0.377024	0.445105
sp|Q16637|SMN_HUMAN	SMN1	Survival motor neuron protein OS=Homo sapiens GN=SMN1 PE=1 SV=1	31.83	-0.449133	0.732483	0.18182	0.246047
sp|P29353|SHC1_HUMAN	SHC1	SHC-transforming protein 1 OS=Homo sapiens GN=SHC1 PE=1 SV=4	62.78	-0.451839	0.73111	0.263408	0.331717
sp|P34931|HS71L_HUMAN	HSPA1L	Heat shock 70 kDa protein 1-like OS=Homo sapiens GN=HSPA1L PE=1 SV=2	70.33	-0.451958	0.73105	0.0312205	0.0570628
sp|O43719|HTSF1_HUMAN	HTATSF1	HIV Tat-specific factor 1 OS=Homo sapiens GN=HTATSF1 PE=1 SV=1	85.8	-0.455802	0.729105	0.242299	0.309708
sp|Q9H2Y7|ZN106_HUMAN	ZNF106	Zinc finger protein 106 OS=Homo sapiens GN=ZNF106 PE=1 SV=1	208.75	-0.459797	0.727089	0.246956	0.314856
sp|Q15233|NONO_HUMAN	NONO	Non-POU domain-containing octamer-binding protein OS=Homo sapiens GN=NONO PE=1 SV=4	54.2	-0.460676	0.726646	0.022078	0.0425912
sp|P62906|RL10A_HUMAN	RPL10A	60S ribosomal protein L10a OS=Homo sapiens GN=RPL10A PE=1 SV=2	24.82	-0.461999	0.72598	0.12148	0.174819
sp|P51659|DHB4_HUMAN	HSD17B4	Peroxisomal multifunctional enzyme type 2 OS=Homo sapiens GN=HSD17B4 PE=1 SV=3	79.64	-0.465687	0.724126	0.293847	0.362281
sp|Q3KQU3|MA7D1_HUMAN	MAP7D1	MAP7 domain-containing protein 1 OS=Homo sapiens GN=MAP7D1 PE=1 SV=1	92.76	-0.465733	0.724103	0.220058	0.286843
sp|P31949|S10AB_HUMAN	S100A11	Protein S100-A11 OS=Homo sapiens GN=S100A11 PE=1 SV=2	11.73	-0.467059	0.723438	0.330295	0.400181
sp|P46060|RAGP1_HUMAN	RANGAP1	Ran GTPase-activating protein 1 OS=Homo sapiens GN=RANGAP1 PE=1 SV=1	63.5	-0.468617	0.722657	0.0305636	0.0560258
sp|Q92541|RTF1_HUMAN	RTF1	RNA polymerase-associated protein RTF1 homolog OS=Homo sapiens GN=RTF1 PE=1 SV=4	80.26	-0.473174	0.720378	0.202585	0.268115
sp|Q06124|PTN11_HUMAN	PTPN11	Tyrosine-protein phosphatase non-receptor type 11 OS=Homo sapiens GN=PTPN11 PE=1 SV=2	68.39	-0.475532	0.719201	0.238819	0.306197
sp|Q9P013|CWC15_HUMAN	CWC15	Spliceosome-associated protein CWC15 homolog OS=Homo sapiens GN=CWC15 PE=1 SV=2	26.61	-0.476908	0.718516	0.216555	0.283458
sp|P62736|ACTA_HUMAN	ACTA2	Actin, aortic smooth muscle OS=Homo sapiens GN=ACTA2 PE=1 SV=1	41.98	-0.480098	0.716929	0.00415537	0.0111578
sp|Q8NEY1|NAV1_HUMAN	NAV1	Neuron navigator 1 OS=Homo sapiens GN=NAV1 PE=1 SV=2	202.35	-0.480259	0.716849	0.341769	0.41124
sp|Q9UKD2|MRT4_HUMAN	MRTO4	mRNA turnover protein 4 homolog OS=Homo sapiens GN=MRTO4 PE=1 SV=2	27.54	-0.480836	0.716562	0.189581	0.254074
sp|Q13895|BYST_HUMAN	BYSL	Bystin OS=Homo sapiens GN=BYSL PE=1 SV=3	49.57	-0.480927	0.716517	0.384654	0.451184
sp|P78316|NOP14_HUMAN	NOP14	Nucleolar protein 14 OS=Homo sapiens GN=NOP14 PE=1 SV=3	97.61	-0.486073	0.713966	0.473284	0.530247
sp|Q9NWB6|ARGL1_HUMAN	ARGLU1	Arginine and glutamate-rich protein 1 OS=Homo sapiens GN=ARGLU1 PE=1 SV=1	33.2	-0.488529	0.712751	0.480674	0.536139
sp|Q6IBS0|TWF2_HUMAN	TWF2	Twinfilin-2 OS=Homo sapiens GN=TWF2 PE=1 SV=2	39.52	-0.491446	0.711312	0.0100097	0.0220636
sp|Q9Y6J9|TAF6L_HUMAN	TAF6L	TAF6-like RNA polymerase II p300/CBP-associated factor-associated factor 65 kDa subunit 6L OS=Homo sapiens GN=TAF6L PE=1 SV=1	67.77	-0.491654	0.711209	0.305459	0.373836
sp|P56537|IF6_HUMAN	EIF6	Eukaryotic translation initiation factor 6 OS=Homo sapiens GN=EIF6 PE=1 SV=1	26.58	-0.49552	0.709306	0.00862194	0.0195556
sp|Q96QR8|PURB_HUMAN	PURB	Transcriptional activator protein Pur-beta OS=Homo sapiens GN=PURB PE=1 SV=3	33.22	-0.498866	0.707663	0.181943	0.246047
sp|P40222|TXLNA_HUMAN	TXLNA	Alpha-taxilin OS=Homo sapiens GN=TXLNA PE=1 SV=3	61.85	-0.499091	0.707552	0.193754	0.258339
sp|O76021|RL1D1_HUMAN	RSL1D1	Ribosomal L1 domain-containing protein 1 OS=Homo sapiens GN=RSL1D1 PE=1 SV=3	54.94	-0.5	0.707107	0.0438774	0.0760865
sp|Q9BY44|EIF2A_HUMAN	EIF2A	Eukaryotic translation initiation factor 2A OS=Homo sapiens GN=EIF2A PE=1 SV=3	64.95	-0.5	0.707107	0.0925952	0.139338
sp|Q9Y6G9|DC1L1_HUMAN	DYNC1LI1	Cytoplasmic dynein 1 light intermediate chain 1 OS=Homo sapiens GN=DYNC1LI1 PE=1 SV=3	56.54	-0.5	0.707107	0.132145	0.187686
sp|O00299|CLIC1_HUMAN	CLIC1	Chloride intracellular channel protein 1 OS=Homo sapiens GN=CLIC1 PE=1 SV=4	26.91	-0.5	0.707107	0.18169	0.246047
sp|Q8NHQ8|RASF8_HUMAN	RASSF8	Ras association domain-containing protein 8 OS=Homo sapiens GN=RASSF8 PE=1 SV=2	48.3	-0.5	0.707107	0.207031	0.272558
sp|Q96PY5|FMNL2_HUMAN	FMNL2	Formin-like protein 2 OS=Homo sapiens GN=FMNL2 PE=1 SV=3	123.24	-0.5	0.707107	0.207031	0.272558
sp|Q00535|CDK5_HUMAN	CDK5	Cyclin-dependent-like kinase 5 OS=Homo sapiens GN=CDK5 PE=1 SV=3	33.28	-0.5	0.707107	0.299842	0.368584
sp|Q9Y2Z0|SGT1_HUMAN	SUGT1	Protein SGT1 homolog OS=Homo sapiens GN=SUGT1 PE=1 SV=3	41	-0.507625	0.703379	0.470072	0.527357
sp|Q04206|TF65_HUMAN	RELA	Transcription factor p65 OS=Homo sapiens GN=RELA PE=1 SV=2	60.18	-0.509741	0.702348	0.116381	0.168938
sp|Q86W42|THOC6_HUMAN	THOC6	THO complex subunit 6 homolog OS=Homo sapiens GN=THOC6 PE=1 SV=1	37.51	-0.512613	0.700952	0.299032	0.367768
sp|Q07343|PDE4B_HUMAN	PDE4B	cAMP-specific 3',5'-cyclic phosphodiesterase 4B OS=Homo sapiens GN=PDE4B PE=1 SV=1	83.29	-0.515437	0.699581	0.184433	0.248691
sp|Q96AE4|FUBP1_HUMAN	FUBP1	Far upstream element-binding protein 1 OS=Homo sapiens GN=FUBP1 PE=1 SV=3	67.52	-0.51984	0.697449	0.3813	0.449306
sp|Q5JSZ5|PRC2B_HUMAN	PRRC2B	Protein PRRC2B OS=Homo sapiens GN=PRRC2B PE=1 SV=2	242.82	-0.521368	0.696711	0.407764	0.467296
sp|Q86Y37|CACL1_HUMAN	CACUL1	CDK2-associated and cullin domain-containing protein 1 OS=Homo sapiens GN=CACUL1 PE=1 SV=1	41.04	-0.522679	0.696078	0.124034	0.177882
sp|Q96CB8|INT12_HUMAN	INTS12	Integrator complex subunit 12 OS=Homo sapiens GN=INTS12 PE=1 SV=1	48.78	-0.523698	0.695587	0.234952	0.302633
sp|Q9NZ32|ARP10_HUMAN	ACTR10	Actin-related protein 10 OS=Homo sapiens GN=ACTR10 PE=1 SV=1	46.28	-0.523708	0.695582	0.285108	0.352723
sp|P04350|TBB4A_HUMAN	TUBB4A	Tubulin beta-4A chain OS=Homo sapiens GN=TUBB4A PE=1 SV=2	49.55	-0.525511	0.694713	0.32349	0.392641
sp|Q8NFP9|NBEA_HUMAN	NBEA	Neurobeachin OS=Homo sapiens GN=NBEA PE=1 SV=3	327.61	-0.526123	0.694418	0.123506	0.177328
sp|O15085|ARHGB_HUMAN	ARHGEF11	Rho guanine nucleotide exchange factor 11 OS=Homo sapiens GN=ARHGEF11 PE=1 SV=1	167.6	-0.528102	0.693467	0.263687	0.331717
sp|O95163|ELP1_HUMAN	IKBKAP	Elongator complex protein 1 OS=Homo sapiens GN=IKBKAP PE=1 SV=3	150.16	-0.528365	0.69334	0.50834	0.561979
sp|P13984|T2FB_HUMAN	GTF2F2	General transcription factor IIF subunit 2 OS=Homo sapiens GN=GTF2F2 PE=1 SV=2	28.36	-0.536463	0.689459	0.138933	0.195114
sp|Q9UNF1|MAGD2_HUMAN	MAGED2	Melanoma-associated antigen D2 OS=Homo sapiens GN=MAGED2 PE=1 SV=2	64.91	-0.538001	0.688725	0.0430003	0.0747208
sp|P78346|RPP30_HUMAN	RPP30	Ribonuclease P protein subunit p30 OS=Homo sapiens GN=RPP30 PE=1 SV=1	29.3	-0.539849	0.687843	0.156365	0.215962
sp|P52739|ZN131_HUMAN	ZNF131	Zinc finger protein 131 OS=Homo sapiens GN=ZNF131 PE=1 SV=2	71.38	-0.541005	0.687292	0.185359	0.249402
sp|Q9Y3B4|SF3B6_HUMAN	SF3B6	Splicing factor 3B subunit 6 OS=Homo sapiens GN=SF3B6 PE=1 SV=1	14.58	-0.542481	0.686589	0.129112	0.18432
sp|O75691|UTP20_HUMAN	UTP20	Small subunit processome component 20 homolog OS=Homo sapiens GN=UTP20 PE=1 SV=3	318.18	-0.542481	0.686589	0.242661	0.310012
sp|P31946|1433B_HUMAN	YWHAB	14-3-3 protein beta/alpha OS=Homo sapiens GN=YWHAB PE=1 SV=3	28.06	-0.542481	0.686589	0.297126	0.365964
sp|O94905|ERLN2_HUMAN	ERLIN2	Erlin-2 OS=Homo sapiens GN=ERLIN2 PE=1 SV=1	37.82	-0.542481	0.686589	0.349362	0.418766
sp|P08237|PFKAM_HUMAN	PFKM	ATP-dependent 6-phosphofructokinase, muscle type OS=Homo sapiens GN=PFKM PE=1 SV=2	85.13	-0.542481	0.686589	0.383397	0.45114
sp|O60879|DIAP2_HUMAN	DIAPH2	Protein diaphanous homolog 2 OS=Homo sapiens GN=DIAPH2 PE=1 SV=1	125.49	-0.543218	0.686238	0.144659	0.202022
sp|P52907|CAZA1_HUMAN	CAPZA1	F-actin-capping protein subunit alpha-1 OS=Homo sapiens GN=CAPZA1 PE=1 SV=3	32.9	-0.548161	0.683891	0.0700418	0.111144
sp|Q93079|H2B1H_HUMAN	HIST1H2BH	Histone H2B type 1-H OS=Homo sapiens GN=HIST1H2BH PE=1 SV=3	13.88	-0.549656	0.683183	0.250775	0.318752
sp|Q9NVM4|ANM7_HUMAN	PRMT7	Protein arginine N-methyltransferase 7 OS=Homo sapiens GN=PRMT7 PE=1 SV=1	78.41	-0.551439	0.682339	0.302489	0.371109
sp|P54136|SYRC_HUMAN	RARS	Arginine--tRNA ligase, cytoplasmic OS=Homo sapiens GN=RARS PE=1 SV=2	75.33	-0.551786	0.682175	0.0170678	0.0343
sp|P12814|ACTN1_HUMAN	ACTN1	Alpha-actinin-1 OS=Homo sapiens GN=ACTN1 PE=1 SV=2	102.99	-0.554625	0.680834	0.184763	0.248868
sp|Q6PD62|CTR9_HUMAN	CTR9	RNA polymerase-associated protein CTR9 homolog OS=Homo sapiens GN=CTR9 PE=1 SV=1	133.42	-0.555209	0.680558	0.16411	0.225888
sp|P26599|PTBP1_HUMAN	PTBP1	Polypyrimidine tract-binding protein 1 OS=Homo sapiens GN=PTBP1 PE=1 SV=1	57.19	-0.555598	0.680375	0.0675333	0.107915
sp|Q15056|IF4H_HUMAN	EIF4H	Eukaryotic translation initiation factor 4H OS=Homo sapiens GN=EIF4H PE=1 SV=5	27.37	-0.55652	0.67994	0.353984	0.422687
sp|Q96KK5|H2A1H_HUMAN	HIST1H2AH	Histone H2A type 1-H OS=Homo sapiens GN=HIST1H2AH PE=1 SV=3	13.9	-0.557205	0.679618	0.00601321	0.0148683
sp|Q8TE02|ELP5_HUMAN	ELP5	Elongator complex protein 5 OS=Homo sapiens GN=ELP5 PE=1 SV=2	34.82	-0.557976	0.679254	0.271012	0.338461
sp|P14868|SYDC_HUMAN	DARS	Aspartate--tRNA ligase, cytoplasmic OS=Homo sapiens GN=DARS PE=1 SV=2	57.1	-0.565759	0.6756	0.0338181	0.061087
sp|P26368|U2AF2_HUMAN	U2AF2	Splicing factor U2AF 65 kDa subunit OS=Homo sapiens GN=U2AF2 PE=1 SV=4	53.47	-0.570358	0.673449	0.111386	0.163235
sp|Q9NUD5|ZCHC3_HUMAN	ZCCHC3	Zinc finger CCHC domain-containing protein 3 OS=Homo sapiens GN=ZCCHC3 PE=1 SV=1	43.59	-0.570882	0.673205	0.167288	0.22978
sp|Q15942|ZYX_HUMAN	ZYX	Zyxin OS=Homo sapiens GN=ZYX PE=1 SV=1	61.24	-0.573288	0.672083	0.443808	0.502848
sp|P06400|RB_HUMAN	RB1	Retinoblastoma-associated protein OS=Homo sapiens GN=RB1 PE=1 SV=2	106.09	-0.578331	0.669738	0.256197	0.324326
sp|P30419|NMT1_HUMAN	NMT1	Glycylpeptide N-tetradecanoyltransferase 1 OS=Homo sapiens GN=NMT1 PE=1 SV=2	56.77	-0.578628	0.6696	0.26281	0.331525
sp|O00425|IF2B3_HUMAN	IGF2BP3	Insulin-like growth factor 2 mRNA-binding protein 3 OS=Homo sapiens GN=IGF2BP3 PE=1 SV=2	63.67	-0.581016	0.668493	0.0349216	0.0628188
sp|P10515|ODP2_HUMAN	DLAT	Dihydrolipoyllysine-residue acetyltransferase component of pyruvate dehydrogenase complex, mitochondrial OS=Homo sapiens GN=DLAT PE=1 SV=3	68.95	-0.581075	0.668466	0.192671	0.257443
sp|P78318|IGBP1_HUMAN	IGBP1	Immunoglobulin-binding protein 1 OS=Homo sapiens GN=IGBP1 PE=1 SV=1	39.2	-0.583538	0.667325	0.306868	0.375001
sp|Q9NZZ3|CHMP5_HUMAN	CHMP5	Charged multivesicular body protein 5 OS=Homo sapiens GN=CHMP5 PE=1 SV=1	24.56	-0.584963	0.666667	0	0
sp|P41229|KDM5C_HUMAN	KDM5C	Lysine-specific demethylase 5C OS=Homo sapiens GN=KDM5C PE=1 SV=2	175.61	-0.586262	0.666067	0.235676	0.303098
sp|P20290|BTF3_HUMAN	BTF3	Transcription factor BTF3 OS=Homo sapiens GN=BTF3 PE=1 SV=1	22.15	-0.586717	0.665856	0.231003	0.298915
sp|Q16254|E2F4_HUMAN	E2F4	Transcription factor E2F4 OS=Homo sapiens GN=E2F4 PE=1 SV=2	43.93	-0.587649	0.665426	0.133396	0.188766
sp|O95602|RPA1_HUMAN	POLR1A	DNA-directed RNA polymerase I subunit RPA1 OS=Homo sapiens GN=POLR1A PE=1 SV=2	194.69	-0.588202	0.665171	0.112826	0.165118
sp|Q9UJX4|APC5_HUMAN	ANAPC5	Anaphase-promoting complex subunit 5 OS=Homo sapiens GN=ANAPC5 PE=1 SV=2	85.02	-0.588356	0.6651	0.0104732	0.0228439
sp|P36578|RL4_HUMAN	RPL4	60S ribosomal protein L4 OS=Homo sapiens GN=RPL4 PE=1 SV=5	47.67	-0.595522	0.661805	0.00243974	0.00742298
sp|Q9NZB2|F120A_HUMAN	FAM120A	Constitutive coactivator of PPAR-gamma-like protein 1 OS=Homo sapiens GN=FAM120A PE=1 SV=2	121.81	-0.598079	0.660633	0.0550097	0.0917683
sp|Q9P2D1|CHD7_HUMAN	CHD7	Chromodomain-helicase-DNA-binding protein 7 OS=Homo sapiens GN=CHD7 PE=1 SV=3	335.72	-0.599969	0.659768	0.272218	0.339233
sp|Q9NX24|NHP2_HUMAN	NHP2	H/ACA ribonucleoprotein complex subunit 2 OS=Homo sapiens GN=NHP2 PE=1 SV=1	17.19	-0.600282	0.659625	0.0045107	0.0118394
sp|O75962|TRIO_HUMAN	TRIO	Triple functional domain protein OS=Homo sapiens GN=TRIO PE=1 SV=2	346.68	-0.600891	0.659347	0.0905664	0.136696
sp|Q6PJT7|ZC3HE_HUMAN	ZC3H14	Zinc finger CCCH domain-containing protein 14 OS=Homo sapiens GN=ZC3H14 PE=1 SV=1	82.82	-0.602269	0.658717	0.377399	0.445338
sp|P31153|METK2_HUMAN	MAT2A	S-adenosylmethionine synthase isoform type-2 OS=Homo sapiens GN=MAT2A PE=1 SV=1	43.63	-0.603759	0.658037	0.224967	0.292402
sp|O96008|TOM40_HUMAN	TOMM40	Mitochondrial import receptor subunit TOM40 homolog OS=Homo sapiens GN=TOMM40 PE=1 SV=1	37.87	-0.603759	0.658037	0.229793	0.297982
sp|P15408|FOSL2_HUMAN	FOSL2	Fos-related antigen 2 OS=Homo sapiens GN=FOSL2 PE=1 SV=1	35.17	-0.60525	0.657357	0.206048	0.271692
sp|Q15397|PUM3_HUMAN	PUM3	Pumilio homolog 3 OS=Homo sapiens GN=PUM3 PE=1 SV=3	73.54	-0.612349	0.654131	0.248233	0.316136
sp|Q9BWH6|RPAP1_HUMAN	RPAP1	RNA polymerase II-associated protein 1 OS=Homo sapiens GN=RPAP1 PE=1 SV=3	152.66	-0.616222	0.652377	0.304841	0.37344
tr|E7ETY2|E7ETY2_HUMAN	TCOF1	Treacle protein OS=Homo sapiens GN=TCOF1 PE=1 SV=1	152.21	-0.618179	0.651493	0.13114	0.186471
sp|Q99714|HCD2_HUMAN	HSD17B10	3-hydroxyacyl-CoA dehydrogenase type-2 OS=Homo sapiens GN=HSD17B10 PE=1 SV=3	26.91	-0.618483	0.651356	0.196745	0.261492
sp|Q96RL7|VP13A_HUMAN	VPS13A	Vacuolar protein sorting-associated protein 13A OS=Homo sapiens GN=VPS13A PE=1 SV=2	360.05	-0.619574	0.650863	0.192651	0.257443
sp|P04083|ANXA1_HUMAN	ANXA1	Annexin A1 OS=Homo sapiens GN=ANXA1 PE=1 SV=2	38.69	-0.620623	0.65039	0.00751604	0.0175087
sp|O95759|TBCD8_HUMAN	TBC1D8	TBC1 domain family member 8 OS=Homo sapiens GN=TBC1D8 PE=1 SV=3	130.75	-0.621357	0.650059	0.0962606	0.144074
sp|Q8N6T3|ARFG1_HUMAN	ARFGAP1	ADP-ribosylation factor GTPase-activating protein 1 OS=Homo sapiens GN=ARFGAP1 PE=1 SV=2	44.64	-0.621357	0.650059	0.132816	0.18811
sp|Q92598|HS105_HUMAN	HSPH1	Heat shock protein 105 kDa OS=Homo sapiens GN=HSPH1 PE=1 SV=1	96.8	-0.631603	0.645459	0.0055636	0.0140906
sp|Q9UPN6|SCAF8_HUMAN	SCAF8	Protein SCAF8 OS=Homo sapiens GN=SCAF8 PE=1 SV=1	140.43	-0.63175	0.645393	0.130826	0.186236
sp|P33992|MCM5_HUMAN	MCM5	DNA replication licensing factor MCM5 OS=Homo sapiens GN=MCM5 PE=1 SV=5	82.23	-0.633183	0.644752	0.192214	0.257343
sp|O00401|WASL_HUMAN	WASL	Neural Wiskott-Aldrich syndrome protein OS=Homo sapiens GN=WASL PE=1 SV=2	54.79	-0.635857	0.643558	0.0825463	0.127197
sp|Q00839|HNRPU_HUMAN	HNRNPU	Heterogeneous nuclear ribonucleoprotein U OS=Homo sapiens GN=HNRNPU PE=1 SV=6	90.53	-0.63693	0.64308	0.0269148	0.050445
sp|Q96D71|REPS1_HUMAN	REPS1	RalBP1-associated Eps domain-containing protein 1 OS=Homo sapiens GN=REPS1 PE=1 SV=3	86.61	-0.637758	0.642711	0.247259	0.315082
sp|Q15054|DPOD3_HUMAN	POLD3	DNA polymerase delta subunit 3 OS=Homo sapiens GN=POLD3 PE=1 SV=2	51.37	-0.638342	0.642451	0.182089	0.246061
sp|P55884|EIF3B_HUMAN	EIF3B	Eukaryotic translation initiation factor 3 subunit B OS=Homo sapiens GN=EIF3B PE=1 SV=3	92.42	-0.638804	0.642245	0.00938659	0.0210045
sp|P62318|SMD3_HUMAN	SNRPD3	Small nuclear ribonucleoprotein Sm D3 OS=Homo sapiens GN=SNRPD3 PE=1 SV=1	13.91	-0.639357	0.641999	0.0960124	0.143789
sp|Q14738|2A5D_HUMAN	PPP2R5D	Serine/threonine-protein phosphatase 2A 56 kDa regulatory subunit delta isoform OS=Homo sapiens GN=PPP2R5D PE=1 SV=1	69.95	-0.639369	0.641994	0.0983975	0.147097
sp|Q53ET0|CRTC2_HUMAN	CRTC2	CREB-regulated transcription coactivator 2 OS=Homo sapiens GN=CRTC2 PE=1 SV=2	73.26	-0.640447	0.641514	0.0792425	0.122939
sp|Q969S3|ZN622_HUMAN	ZNF622	Zinc finger protein 622 OS=Homo sapiens GN=ZNF622 PE=1 SV=1	54.24	-0.646241	0.638943	0.0150407	0.0307946
sp|Q92900|RENT1_HUMAN	UPF1	Regulator of nonsense transcripts 1 OS=Homo sapiens GN=UPF1 PE=1 SV=2	124.27	-0.646241	0.638943	0.0516316	0.0868854
sp|Q9Y3U8|RL36_HUMAN	RPL36	60S ribosomal protein L36 OS=Homo sapiens GN=RPL36 PE=1 SV=3	12.25	-0.646241	0.638943	0.075312	0.117863
sp|P50995|ANX11_HUMAN	ANXA11	Annexin A11 OS=Homo sapiens GN=ANXA11 PE=1 SV=1	54.36	-0.646241	0.638943	0.109437	0.16091
sp|P57737|CORO7_HUMAN	CORO7	Coronin-7 OS=Homo sapiens GN=CORO7 PE=1 SV=2	100.54	-0.646241	0.638943	0.172395	0.23576
sp|Q658Y4|F91A1_HUMAN	FAM91A1	Protein FAM91A1 OS=Homo sapiens GN=FAM91A1 PE=1 SV=3	93.85	-0.646241	0.638943	0.196188	0.261028
sp|Q9P2Q2|FRM4A_HUMAN	FRMD4A	FERM domain-containing protein 4A OS=Homo sapiens GN=FRMD4A PE=1 SV=3	115.39	-0.646241	0.638943	0.203045	0.268581
sp|Q6R327|RICTR_HUMAN	RICTOR	Rapamycin-insensitive companion of mTOR OS=Homo sapiens GN=RICTOR PE=1 SV=1	192.1	-0.646241	0.638943	0.267607	0.335379
sp|Q4G0J3|LARP7_HUMAN	LARP7	La-related protein 7 OS=Homo sapiens GN=LARP7 PE=1 SV=1	66.86	-0.648581	0.637908	0.382725	0.450561
sp|O75528|TADA3_HUMAN	TADA3	Transcriptional adapter 3 OS=Homo sapiens GN=TADA3 PE=1 SV=1	48.87	-0.65164	0.636556	0.113655	0.16604
sp|Q96HC4|PDLI5_HUMAN	PDLIM5	PDZ and LIM domain protein 5 OS=Homo sapiens GN=PDLIM5 PE=1 SV=5	63.9	-0.656401	0.634459	0.0332575	0.0601836
sp|Q8NHW5|RLA0L_HUMAN	RPLP0P6	60S acidic ribosomal protein P0-like OS=Homo sapiens GN=RPLP0P6 PE=5 SV=1	34.34	-0.660964	0.632456	0.057634	0.0941349
sp|Q8WU90|ZC3HF_HUMAN	ZC3H15	Zinc finger CCCH domain-containing protein 15 OS=Homo sapiens GN=ZC3H15 PE=1 SV=1	48.57	-0.661006	0.632437	0.0486284	0.0828031
sp|Q92616|GCN1_HUMAN	GCN1	eIF-2-alpha kinase activator GCN1 OS=Homo sapiens GN=GCN1 PE=1 SV=6	292.57	-0.664168	0.631053	0.0176971	0.0352534
sp|P78345|RPP38_HUMAN	RPP38	Ribonuclease P protein subunit p38 OS=Homo sapiens GN=RPP38 PE=1 SV=2	31.81	-0.665577	0.630437	0.31811	0.387237
sp|Q02878|RL6_HUMAN	RPL6	60S ribosomal protein L6 OS=Homo sapiens GN=RPL6 PE=1 SV=3	32.71	-0.668489	0.629165	0.0460736	0.0790193
sp|P60510|PP4C_HUMAN	PPP4C	Serine/threonine-protein phosphatase 4 catalytic subunit OS=Homo sapiens GN=PPP4C PE=1 SV=1	35.06	-0.669459	0.628742	0.18614	0.25032
sp|O76031|CLPX_HUMAN	CLPX	ATP-dependent Clp protease ATP-binding subunit clpX-like, mitochondrial OS=Homo sapiens GN=CLPX PE=1 SV=2	69.18	-0.67207	0.627606	0.0390828	0.0691126
sp|Q02952|AKA12_HUMAN	AKAP12	A-kinase anchor protein 12 OS=Homo sapiens GN=AKAP12 PE=1 SV=4	191.37	-0.672536	0.627403	0.00611397	0.0149945
sp|Q9NY12|GAR1_HUMAN	GAR1	H/ACA ribonucleoprotein complex subunit 1 OS=Homo sapiens GN=GAR1 PE=1 SV=1	22.33	-0.672966	0.627216	0.0833754	0.128149
sp|Q2NKX8|ERC6L_HUMAN	ERCC6L	DNA excision repair protein ERCC-6-like OS=Homo sapiens GN=ERCC6L PE=1 SV=1	141.02	-0.67484	0.626402	0.23992	0.307294
sp|Q9NR30|DDX21_HUMAN	DDX21	Nucleolar RNA helicase 2 OS=Homo sapiens GN=DDX21 PE=1 SV=5	87.29	-0.67639	0.625729	0.000158443	0.00114997
tr|E9PAU2|E9PAU2_HUMAN	RAVER1	Ribonucleoprotein PTB-binding 1 OS=Homo sapiens GN=RAVER1 PE=1 SV=1	79.53	-0.683012	0.622864	0.111177	0.163181
sp|Q8N1I0|DOCK4_HUMAN	DOCK4	Dedicator of cytokinesis protein 4 OS=Homo sapiens GN=DOCK4 PE=1 SV=3	225.06	-0.684859	0.622067	0.0807533	0.124896
sp|Q9Y2L9|LRCH1_HUMAN	LRCH1	Leucine-rich repeat and calponin homology domain-containing protein 1 OS=Homo sapiens GN=LRCH1 PE=1 SV=3	80.82	-0.685468	0.621804	0.0695914	0.110499
sp|Q9Y3R0|GRIP1_HUMAN	GRIP1	Glutamate receptor-interacting protein 1 OS=Homo sapiens GN=GRIP1 PE=1 SV=3	122.35	-0.686342	0.621428	0.173334	0.236527
sp|Q7Z6K5|ARPIN_HUMAN	ARPIN	Arpin OS=Homo sapiens GN=ARPIN PE=1 SV=1	24.93	-0.688722	0.620403	0.00696669	0.0165981
sp|Q13948|CASP_HUMAN	CUX1	Protein CASP OS=Homo sapiens GN=CUX1 PE=1 SV=2	77.41	-0.688722	0.620403	0.0650344	0.104456
sp|P16401|H15_HUMAN	HIST1H1B	Histone H1.5 OS=Homo sapiens GN=HIST1H1B PE=1 SV=3	22.57	-0.688722	0.620403	0.127388	0.182316
sp|Q16513|PKN2_HUMAN	PKN2	Serine/threonine-protein kinase N2 OS=Homo sapiens GN=PKN2 PE=1 SV=1	111.96	-0.689665	0.619998	0.258844	0.327181
sp|Q9BVP2|GNL3_HUMAN	GNL3	Guanine nucleotide-binding protein-like 3 OS=Homo sapiens GN=GNL3 PE=1 SV=2	61.95	-0.692707	0.618692	0.00323062	0.00921557
sp|Q8N3R9|MPP5_HUMAN	MPP5	MAGUK p55 subfamily member 5 OS=Homo sapiens GN=MPP5 PE=1 SV=3	77.25	-0.693811	0.618219	0.0905663	0.136696
sp|Q5T5X7|BEND3_HUMAN	BEND3	BEN domain-containing protein 3 OS=Homo sapiens GN=BEND3 PE=1 SV=1	94.42	-0.693837	0.618207	0.188248	0.252611
sp|P14678|RSMB_HUMAN	SNRPB	Small nuclear ribonucleoprotein-associated proteins B and B' OS=Homo sapiens GN=SNRPB PE=1 SV=2	24.59	-0.695555	0.617472	0.0610465	0.098556
sp|Q9H792|PEAK1_HUMAN	PEAK1	Pseudopodium-enriched atypical kinase 1 OS=Homo sapiens GN=PEAK1 PE=1 SV=4	192.99	-0.696435	0.617095	0.174503	0.237734
sp|O76003|GLRX3_HUMAN	GLRX3	Glutaredoxin-3 OS=Homo sapiens GN=GLRX3 PE=1 SV=2	37.41	-0.707129	0.612538	0.123913	0.177809
sp|Q7Z434|MAVS_HUMAN	MAVS	Mitochondrial antiviral-signaling protein OS=Homo sapiens GN=MAVS PE=1 SV=2	56.49	-0.707871	0.612223	0.162988	0.224614
sp|Q8TCU4|ALMS1_HUMAN	ALMS1	Alstrom syndrome protein 1 OS=Homo sapiens GN=ALMS1 PE=1 SV=3	460.68	-0.709706	0.611445	0.180162	0.244646
sp|Q14498|RBM39_HUMAN	RBM39	RNA-binding protein 39 OS=Homo sapiens GN=RBM39 PE=1 SV=2	59.34	-0.711999	0.610474	0.000432673	0.00227131
sp|Q96GU1|PAGE5_HUMAN	PAGE5	P antigen family member 5 OS=Homo sapiens GN=PAGE5 PE=1 SV=2	14.04	-0.711999	0.610474	0.00380584	0.0104151
sp|Q06787|FMR1_HUMAN	FMR1	Synaptic functional regulator FMR1 OS=Homo sapiens GN=FMR1 PE=1 SV=1	71.13	-0.712964	0.610066	0.0857231	0.130885
sp|Q14258|TRI25_HUMAN	TRIM25	E3 ubiquitin/ISG15 ligase TRIM25 OS=Homo sapiens GN=TRIM25 PE=1 SV=2	70.93	-0.723098	0.605795	0.0136668	0.0284232
sp|Q9NRL2|BAZ1A_HUMAN	BAZ1A	Bromodomain adjacent to zinc finger domain protein 1A OS=Homo sapiens GN=BAZ1A PE=1 SV=2	178.59	-0.724382	0.605256	0.183729	0.247876
sp|Q8NEZ4|KMT2C_HUMAN	KMT2C	Histone-lysine N-methyltransferase 2C OS=Homo sapiens GN=KMT2C PE=1 SV=3	541.03	-0.727148	0.604097	0.0665622	0.1065
sp|Q14247|SRC8_HUMAN	CTTN	Src substrate cortactin OS=Homo sapiens GN=CTTN PE=1 SV=2	61.55	-0.730237	0.602805	0.00130644	0.00464016
sp|Q3T8J9|GON4L_HUMAN	GON4L	GON-4-like protein OS=Homo sapiens GN=GON4L PE=1 SV=1	248.47	-0.730361	0.602753	0.0888573	0.134848
tr|Q5TCU3|Q5TCU3_HUMAN	TPM2	Tropomyosin beta chain OS=Homo sapiens GN=TPM2 PE=1 SV=1	32.79	-0.732116	0.60202	0.0488505	0.0830425
sp|Q9Y2X3|NOP58_HUMAN	NOP58	Nucleolar protein 58 OS=Homo sapiens GN=NOP58 PE=1 SV=1	59.54	-0.732315	0.601937	0.0232161	0.0444783
sp|Q14974|IMB1_HUMAN	KPNB1	Importin subunit beta-1 OS=Homo sapiens GN=KPNB1 PE=1 SV=2	97.11	-0.73437	0.601081	0.00301843	0.00874784
sp|Q5JSH3|WDR44_HUMAN	WDR44	WD repeat-containing protein 44 OS=Homo sapiens GN=WDR44 PE=1 SV=1	101.3	-0.736976	0.599996	0.225024	0.292402
sp|P58107|EPIPL_HUMAN	EPPK1	Epiplakin OS=Homo sapiens GN=EPPK1 PE=1 SV=2	555.28	-0.737922	0.599603	0.0892279	0.135233
sp|Q8WUD4|CCD12_HUMAN	CCDC12	Coiled-coil domain-containing protein 12 OS=Homo sapiens GN=CCDC12 PE=1 SV=1	19.17	-0.743361	0.597346	0.0542619	0.0905812
sp|Q9Y4G8|RPGF2_HUMAN	RAPGEF2	Rap guanine nucleotide exchange factor 2 OS=Homo sapiens GN=RAPGEF2 PE=1 SV=1	167.31	-0.747257	0.595735	0.200859	0.266535
sp|P47914|RL29_HUMAN	RPL29	60S ribosomal protein L29 OS=Homo sapiens GN=RPL29 PE=1 SV=2	17.74	-0.75	0.594604	0.0576689	0.0941349
sp|P62854|RS26_HUMAN	RPS26	40S ribosomal protein S26 OS=Homo sapiens GN=RPS26 PE=1 SV=3	13.01	-0.75	0.594604	0.0576689	0.0941349
sp|Q9UHV9|PFD2_HUMAN	PFDN2	Prefoldin subunit 2 OS=Homo sapiens GN=PFDN2 PE=1 SV=1	16.64	-0.75	0.594604	0.0576689	0.0941349
sp|Q86TB9|PATL1_HUMAN	PATL1	Protein PAT1 homolog 1 OS=Homo sapiens GN=PATL1 PE=1 SV=2	86.8	-0.75	0.594604	0.0576689	0.0941349
sp|Q8N6R0|MET13_HUMAN	METTL13	Methyltransferase-like protein 13 OS=Homo sapiens GN=METTL13 PE=1 SV=1	78.72	-0.75	0.594604	0.0576689	0.0941349
sp|Q13126|MTAP_HUMAN	MTAP	S-methyl-5'-thioadenosine phosphorylase OS=Homo sapiens GN=MTAP PE=1 SV=2	31.22	-0.75	0.594604	0.11864	0.171422
sp|Q9Y3I0|RTCB_HUMAN	RTCB	tRNA-splicing ligase RtcB homolog OS=Homo sapiens GN=RTCB PE=1 SV=1	55.17	-0.75	0.594604	0.259575	0.327774
sp|Q8WUM0|NU133_HUMAN	NUP133	Nuclear pore complex protein Nup133 OS=Homo sapiens GN=NUP133 PE=1 SV=2	128.9	-0.757437	0.591546	0.0272132	0.05089
sp|Q08AD1|CAMP2_HUMAN	CAMSAP2	Calmodulin-regulated spectrin-associated protein 2 OS=Homo sapiens GN=CAMSAP2 PE=1 SV=3	167.98	-0.761026	0.590076	0.104104	0.154429
sp|P33993|MCM7_HUMAN	MCM7	DNA replication licensing factor MCM7 OS=Homo sapiens GN=MCM7 PE=1 SV=4	81.26	-0.764723	0.588566	0.245331	0.312944
sp|P52597|HNRPF_HUMAN	HNRNPF	Heterogeneous nuclear ribonucleoprotein F OS=Homo sapiens GN=HNRNPF PE=1 SV=3	45.64	-0.767597	0.587395	0.00109213	0.00414346
sp|Q5MIZ7|P4R3B_HUMAN	PPP4R3B	Serine/threonine-protein phosphatase 4 regulatory subunit 3B OS=Homo sapiens GN=PPP4R3B PE=1 SV=2	97.4	-0.772967	0.585213	0.048715	0.0828684
sp|P49593|PPM1F_HUMAN	PPM1F	Protein phosphatase 1F OS=Homo sapiens GN=PPM1F PE=1 SV=3	49.8	-0.775395	0.584229	0.0447196	0.0770668
sp|Q9UHI6|DDX20_HUMAN	DDX20	Probable ATP-dependent RNA helicase DDX20 OS=Homo sapiens GN=DDX20 PE=1 SV=2	92.18	-0.776666	0.583714	0.240385	0.307574
sp|P52272|HNRPM_HUMAN	HNRNPM	Heterogeneous nuclear ribonucleoprotein M OS=Homo sapiens GN=HNRNPM PE=1 SV=3	77.46	-0.780328	0.582234	4.52976e-06	0.000133441
sp|Q8TD16|BICD2_HUMAN	BICD2	Protein bicaudal D homolog 2 OS=Homo sapiens GN=BICD2 PE=1 SV=1	93.48	-0.781203	0.581881	0.266581	0.334596
sp|P50914|RL14_HUMAN	RPL14	60S ribosomal protein L14 OS=Homo sapiens GN=RPL14 PE=1 SV=4	23.42	-0.782321	0.581431	0.0026308	0.0078423
sp|Q8WVB6|CTF18_HUMAN	CHTF18	Chromosome transmission fidelity protein 18 homolog OS=Homo sapiens GN=CHTF18 PE=1 SV=1	107.32	-0.787223	0.579459	0.0657405	0.105252
sp|O75821|EIF3G_HUMAN	EIF3G	Eukaryotic translation initiation factor 3 subunit G OS=Homo sapiens GN=EIF3G PE=1 SV=2	35.59	-0.789758	0.578441	0.00276807	0.00816403
sp|Q96EB1|ELP4_HUMAN	ELP4	Elongator complex protein 4 OS=Homo sapiens GN=ELP4 PE=1 SV=2	46.56	-0.792481	0.57735	0.00703663	0.0166538
sp|Q9UQE7|SMC3_HUMAN	SMC3	Structural maintenance of chromosomes protein 3 OS=Homo sapiens GN=SMC3 PE=1 SV=2	141.45	-0.792481	0.57735	0.051407	0.0865657
sp|Q8WUQ7|CATIN_HUMAN	CACTIN	Cactin OS=Homo sapiens GN=CACTIN PE=1 SV=3	88.65	-0.795468	0.576156	0.0769379	0.119809
sp|Q5T4S7|UBR4_HUMAN	UBR4	E3 ubiquitin-protein ligase UBR4 OS=Homo sapiens GN=UBR4 PE=1 SV=1	573.48	-0.799099	0.574708	0.00580845	0.0145298
sp|Q7L4I2|RSRC2_HUMAN	RSRC2	Arginine/serine-rich coiled-coil protein 2 OS=Homo sapiens GN=RSRC2 PE=1 SV=1	50.53	-0.799526	0.574538	0.025102	0.0475817
sp|Q9H2H8|PPIL3_HUMAN	PPIL3	Peptidyl-prolyl cis-trans isomerase-like 3 OS=Homo sapiens GN=PPIL3 PE=1 SV=1	18.14	-0.806037	0.571951	0.0499788	0.0846731
sp|Q9Y2R4|DDX52_HUMAN	DDX52	Probable ATP-dependent RNA helicase DDX52 OS=Homo sapiens GN=DDX52 PE=1 SV=3	67.46	-0.808832	0.570844	0.170659	0.233642
sp|O75116|ROCK2_HUMAN	ROCK2	Rho-associated protein kinase 2 OS=Homo sapiens GN=ROCK2 PE=1 SV=4	160.8	-0.80895	0.570797	0.044553	0.0769915
sp|Q9P275|UBP36_HUMAN	USP36	Ubiquitin carboxyl-terminal hydrolase 36 OS=Homo sapiens GN=USP36 PE=1 SV=3	122.58	-0.808975	0.570787	0.158278	0.218363
sp|P31943|HNRH1_HUMAN	HNRNPH1	Heterogeneous nuclear ribonucleoprotein H OS=Homo sapiens GN=HNRNPH1 PE=1 SV=4	49.2	-0.80914	0.570722	0.232108	0.299587
sp|P09884|DPOLA_HUMAN	POLA1	DNA polymerase alpha catalytic subunit OS=Homo sapiens GN=POLA1 PE=1 SV=2	165.81	-0.81107	0.569959	0.0446484	0.0770668
sp|P63167|DYL1_HUMAN	DYNLL1	Dynein light chain 1, cytoplasmic OS=Homo sapiens GN=DYNLL1 PE=1 SV=1	10.36	-0.820172	0.566374	0.0233653	0.0447299
sp|P41252|SYIC_HUMAN	IARS	Isoleucine--tRNA ligase, cytoplasmic OS=Homo sapiens GN=IARS PE=1 SV=2	144.41	-0.823478	0.565078	0.0432686	0.0751349
sp|Q9H7D0|DOCK5_HUMAN	DOCK5	Dedicator of cytokinesis protein 5 OS=Homo sapiens GN=DOCK5 PE=1 SV=3	215.17	-0.829972	0.56254	0.0164374	0.0332735
sp|Q15024|EXOS7_HUMAN	EXOSC7	Exosome complex component RRP42 OS=Homo sapiens GN=EXOSC7 PE=1 SV=3	31.8	-0.830268	0.562425	0.0366895	0.0655282
sp|Q8N9T8|KRI1_HUMAN	KRI1	Protein KRI1 homolog OS=Homo sapiens GN=KRI1 PE=1 SV=3	82.55	-0.830482	0.562341	0.151231	0.209859
sp|O95239|KIF4A_HUMAN	KIF4A	Chromosome-associated kinesin KIF4A OS=Homo sapiens GN=KIF4A PE=1 SV=3	139.79	-0.83407	0.560945	0.00464275	0.0121192
sp|Q14185|DOCK1_HUMAN	DOCK1	Dedicator of cytokinesis protein 1 OS=Homo sapiens GN=DOCK1 PE=1 SV=2	215.21	-0.834193	0.560897	0.00473537	0.0122821
sp|P18124|RL7_HUMAN	RPL7	60S ribosomal protein L7 OS=Homo sapiens GN=RPL7 PE=1 SV=1	29.21	-0.837361	0.559666	0.00800535	0.018441
sp|Q96SB4|SRPK1_HUMAN	SRPK1	SRSF protein kinase 1 OS=Homo sapiens GN=SRPK1 PE=1 SV=2	74.28	-0.838077	0.559389	0.318821	0.387914
tr|I3L2J0|I3L2J0_HUMAN	CIC	Protein capicua homolog OS=Homo sapiens GN=CIC PE=1 SV=1	257.59	-0.838101	0.55938	0.150205	0.20872
sp|Q9BTC8|MTA3_HUMAN	MTA3	Metastasis-associated protein MTA3 OS=Homo sapiens GN=MTA3 PE=1 SV=2	67.46	-0.840781	0.558341	0.0595805	0.0965272
sp|P29401|TKT_HUMAN	TKT	Transketolase OS=Homo sapiens GN=TKT PE=1 SV=3	67.83	-0.842838	0.557546	0.209328	0.27486
sp|Q9Y224|CN166_HUMAN	C14orf166	UPF0568 protein C14orf166 OS=Homo sapiens GN=C14orf166 PE=1 SV=1	28.05	-0.843493	0.557293	0.0538701	0.0900472
sp|P49327|FAS_HUMAN	FASN	Fatty acid synthase OS=Homo sapiens GN=FASN PE=1 SV=3	273.25	-0.845471	0.556529	4.33921e-06	0.000130908
sp|Q16881|TRXR1_HUMAN	TXNRD1	Thioredoxin reductase 1, cytoplasmic OS=Homo sapiens GN=TXNRD1 PE=1 SV=3	70.86	-0.846662	0.55607	0.0373221	0.0664684
sp|P49023|PAXI_HUMAN	PXN	Paxillin OS=Homo sapiens GN=PXN PE=1 SV=3	64.46	-0.847261	0.555839	0.00921196	0.0206691
sp|Q9Y2X7|GIT1_HUMAN	GIT1	ARF GTPase-activating protein GIT1 OS=Homo sapiens GN=GIT1 PE=1 SV=2	84.29	-0.84917	0.555104	0.0340436	0.0613534
sp|Q92540|SMG7_HUMAN	SMG7	Protein SMG7 OS=Homo sapiens GN=SMG7 PE=1 SV=2	127.2	-0.850113	0.554741	0.125771	0.180269
sp|Q9NY61|AATF_HUMAN	AATF	Protein AATF OS=Homo sapiens GN=AATF PE=1 SV=1	63.09	-0.852438	0.553848	0.0522714	0.0878439
sp|Q8IWR0|Z3H7A_HUMAN	ZC3H7A	Zinc finger CCCH domain-containing protein 7A OS=Homo sapiens GN=ZC3H7A PE=1 SV=1	110.47	-0.854231	0.55316	0.0343434	0.0618231
sp|O75665|OFD1_HUMAN	OFD1	Oral-facial-digital syndrome 1 protein OS=Homo sapiens GN=OFD1 PE=1 SV=1	116.6	-0.85788	0.551763	0.0332644	0.0601836
sp|Q13242|SRSF9_HUMAN	SRSF9	Serine/arginine-rich splicing factor 9 OS=Homo sapiens GN=SRSF9 PE=1 SV=1	25.53	-0.858844	0.551394	0.152867	0.211714
sp|Q15149|PLEC_HUMAN	PLEC	Plectin OS=Homo sapiens GN=PLEC PE=1 SV=3	531.47	-0.859605	0.551103	7.65671e-05	0.000715525
sp|Q9H7N4|SFR19_HUMAN	SCAF1	Splicing factor, arginine/serine-rich 19 OS=Homo sapiens GN=SCAF1 PE=1 SV=3	139.19	-0.860779	0.550655	0.034058	0.0613534
sp|O60934|NBN_HUMAN	NBN	Nibrin OS=Homo sapiens GN=NBN PE=1 SV=1	84.91	-0.866597	0.548439	0.1113	0.163235
sp|P49643|PRI2_HUMAN	PRIM2	DNA primase large subunit OS=Homo sapiens GN=PRIM2 PE=1 SV=2	58.77	-0.86707	0.548259	0.00245341	0.00744648
sp|Q9NXV6|CARF_HUMAN	CDKN2AIP	CDKN2A-interacting protein OS=Homo sapiens GN=CDKN2AIP PE=1 SV=3	61.09	-0.86748	0.548104	0.220337	0.287057
sp|P63208|SKP1_HUMAN	SKP1	S-phase kinase-associated protein 1 OS=Homo sapiens GN=SKP1 PE=1 SV=2	18.65	-0.869554	0.547316	0.0769889	0.119814
sp|P61978|HNRPK_HUMAN	HNRNPK	Heterogeneous nuclear ribonucleoprotein K OS=Homo sapiens GN=HNRNPK PE=1 SV=1	50.94	-0.869945	0.547168	0.000197619	0.00134641
sp|Q9NY93|DDX56_HUMAN	DDX56	Probable ATP-dependent RNA helicase DDX56 OS=Homo sapiens GN=DDX56 PE=1 SV=1	61.55	-0.870145	0.547092	0.0766625	0.119585
sp|O00763|ACACB_HUMAN	ACACB	Acetyl-CoA carboxylase 2 OS=Homo sapiens GN=ACACB PE=1 SV=3	276.37	-0.874875	0.545301	0.0100924	0.0221872
sp|Q99961|SH3G1_HUMAN	SH3GL1	Endophilin-A2 OS=Homo sapiens GN=SH3GL1 PE=1 SV=1	41.46	-0.874974	0.545264	0.0335835	0.0607171
sp|O75663|TIPRL_HUMAN	TIPRL	TIP41-like protein OS=Homo sapiens GN=TIPRL PE=1 SV=2	31.42	-0.878643	0.543879	0.00175902	0.00583389
sp|P25205|MCM3_HUMAN	MCM3	DNA replication licensing factor MCM3 OS=Homo sapiens GN=MCM3 PE=1 SV=3	90.92	-0.879402	0.543593	0.163337	0.22497
sp|Q9NQ55|SSF1_HUMAN	PPAN	Suppressor of SWI4 1 homolog OS=Homo sapiens GN=PPAN PE=2 SV=1	53.16	-0.883394	0.542091	0.0686379	0.109332
sp|Q9BQG0|MBB1A_HUMAN	MYBBP1A	Myb-binding protein 1A OS=Homo sapiens GN=MYBBP1A PE=1 SV=2	148.76	-0.888508	0.540173	0.00075185	0.0033132
sp|Q14C86|GAPD1_HUMAN	GAPVD1	GTPase-activating protein and VPS9 domain-containing protein 1 OS=Homo sapiens GN=GAPVD1 PE=1 SV=2	164.88	-0.889742	0.539711	0.0038043	0.0104151
sp|P31939|PUR9_HUMAN	ATIC	Bifunctional purine biosynthesis protein PURH OS=Homo sapiens GN=ATIC PE=1 SV=3	64.58	-0.890394	0.539467	0.120574	0.173715
sp|Q9BUP0|EFHD1_HUMAN	EFHD1	EF-hand domain-containing protein D1 OS=Homo sapiens GN=EFHD1 PE=1 SV=1	26.91	-0.896241	0.537285	0.0282339	0.0524238
sp|P62861|RS30_HUMAN	FAU	40S ribosomal protein S30 OS=Homo sapiens GN=FAU PE=1 SV=1	6.64	-0.896241	0.537285	0.0282339	0.0524238
sp|Q9NVH1|DJC11_HUMAN	DNAJC11	DnaJ homolog subfamily C member 11 OS=Homo sapiens GN=DNAJC11 PE=1 SV=2	63.24	-0.896241	0.537285	0.0282339	0.0524238
sp|P19838|NFKB1_HUMAN	NFKB1	Nuclear factor NF-kappa-B p105 subunit OS=Homo sapiens GN=NFKB1 PE=1 SV=2	105.29	-0.896241	0.537285	0.0405658	0.071332
sp|Q8NB90|SPAT5_HUMAN	SPATA5	Spermatogenesis-associated protein 5 OS=Homo sapiens GN=SPATA5 PE=1 SV=3	97.84	-0.896241	0.537285	0.0723113	0.113593
sp|O94804|STK10_HUMAN	STK10	Serine/threonine-protein kinase 10 OS=Homo sapiens GN=STK10 PE=1 SV=1	112.07	-0.896241	0.537285	0.0723113	0.113593
sp|Q9NTI5|PDS5B_HUMAN	PDS5B	Sister chromatid cohesion protein PDS5 homolog B OS=Homo sapiens GN=PDS5B PE=1 SV=1	164.56	-0.899628	0.536025	0.182347	0.246277
sp|P42224|STAT1_HUMAN	STAT1	Signal transducer and activator of transcription 1-alpha/beta OS=Homo sapiens GN=STAT1 PE=1 SV=2	87.28	-0.901921	0.535174	0.0307099	0.0562117
sp|O43707|ACTN4_HUMAN	ACTN4	Alpha-actinin-4 OS=Homo sapiens GN=ACTN4 PE=1 SV=2	104.79	-0.909357	0.532422	0.0156774	0.0319156
sp|Q9UJU6|DBNL_HUMAN	DBNL	Drebrin-like protein OS=Homo sapiens GN=DBNL PE=1 SV=1	48.18	-0.910964	0.53183	0.0157406	0.0320183
sp|Q6UUV9|CRTC1_HUMAN	CRTC1	CREB-regulated transcription coactivator 1 OS=Homo sapiens GN=CRTC1 PE=1 SV=2	67.26	-0.911174	0.531752	0.0694533	0.11035
sp|O00193|SMAP_HUMAN	SMAP	Small acidic protein OS=Homo sapiens GN=SMAP PE=1 SV=1	20.32	-0.911444	0.531653	0.0856223	0.13081
sp|Q9H5V9|CX056_HUMAN	CXorf56	UPF0428 protein CXorf56 OS=Homo sapiens GN=CXorf56 PE=1 SV=1	25.61	-0.913065	0.531056	0.013801	0.0286547
sp|Q9Y266|NUDC_HUMAN	NUDC	Nuclear migration protein nudC OS=Homo sapiens GN=NUDC PE=1 SV=1	38.22	-0.913838	0.530771	0.0001657	0.00119228
sp|P62304|RUXE_HUMAN	SNRPE	Small nuclear ribonucleoprotein E OS=Homo sapiens GN=SNRPE PE=1 SV=1	10.8	-0.916715	0.529714	0.0268138	0.0503688
sp|Q02241|KIF23_HUMAN	KIF23	Kinesin-like protein KIF23 OS=Homo sapiens GN=KIF23 PE=1 SV=3	109.99	-0.916883	0.529652	0.17042	0.233442
sp|P49790|NU153_HUMAN	NUP153	Nuclear pore complex protein Nup153 OS=Homo sapiens GN=NUP153 PE=1 SV=2	153.84	-0.917463	0.529439	0.002943	0.0085789
sp|P29692|EF1D_HUMAN	EEF1D	Elongation factor 1-delta OS=Homo sapiens GN=EEF1D PE=1 SV=5	31.1	-0.9236	0.527192	0.194011	0.258481
sp|Q7Z406|MYH14_HUMAN	MYH14	Myosin-14 OS=Homo sapiens GN=MYH14 PE=1 SV=2	227.73	-0.930707	0.524601	0.0584145	0.095104
sp|P56182|RRP1_HUMAN	RRP1	Ribosomal RNA processing protein 1 homolog A OS=Homo sapiens GN=RRP1 PE=1 SV=1	52.81	-0.931685	0.524246	0.11547	0.16781
sp|Q6P1J9|CDC73_HUMAN	CDC73	Parafibromin OS=Homo sapiens GN=CDC73 PE=1 SV=1	60.54	-0.93428	0.523304	0.135061	0.190531
sp|O95639|CPSF4_HUMAN	CPSF4	Cleavage and polyadenylation specificity factor subunit 4 OS=Homo sapiens GN=CPSF4 PE=1 SV=1	30.23	-0.936703	0.522425	0.0486435	0.0828031
sp|Q8ND82|Z280C_HUMAN	ZNF280C	Zinc finger protein 280C OS=Homo sapiens GN=ZNF280C PE=1 SV=1	83.04	-0.937968	0.521968	0.0847436	0.129864
sp|Q9HAV4|XPO5_HUMAN	XPO5	Exportin-5 OS=Homo sapiens GN=XPO5 PE=1 SV=1	136.22	-0.938722	0.521695	0.0388327	0.0687674
sp|Q99733|NP1L4_HUMAN	NAP1L4	Nucleosome assembly protein 1-like 4 OS=Homo sapiens GN=NAP1L4 PE=1 SV=1	42.8	-0.939333	0.521474	0.0267243	0.0502896
sp|P48163|MAOX_HUMAN	ME1	NADP-dependent malic enzyme OS=Homo sapiens GN=ME1 PE=1 SV=1	64.11	-0.939546	0.521397	0.0511603	0.0862663
sp|P04632|CPNS1_HUMAN	CAPNS1	Calpain small subunit 1 OS=Homo sapiens GN=CAPNS1 PE=1 SV=1	28.3	-0.941075	0.520845	0.129367	0.184534
sp|Q8N3V7|SYNPO_HUMAN	SYNPO	Synaptopodin OS=Homo sapiens GN=SYNPO PE=1 SV=2	99.4	-0.94406	0.519768	0.0922952	0.13897
sp|Q5PSV4|BRM1L_HUMAN	BRMS1L	Breast cancer metastasis-suppressor 1-like protein OS=Homo sapiens GN=BRMS1L PE=1 SV=2	37.61	-0.945765	0.519154	0.0250404	0.0475009
sp|Q5RKV6|EXOS6_HUMAN	EXOSC6	Exosome complex component MTR3 OS=Homo sapiens GN=EXOSC6 PE=1 SV=1	28.22	-0.945882	0.519112	0.00645948	0.0155824
sp|Q8WVK2|SNR27_HUMAN	SNRNP27	U4/U6.U5 small nuclear ribonucleoprotein 27 kDa protein OS=Homo sapiens GN=SNRNP27 PE=1 SV=1	18.85	-0.949171	0.51793	0.0557601	0.0926498
sp|Q96QE3|ATAD5_HUMAN	ATAD5	ATPase family AAA domain-containing protein 5 OS=Homo sapiens GN=ATAD5 PE=1 SV=4	207.44	-0.951083	0.517244	0.0562645	0.0933022
sp|Q96BY7|ATG2B_HUMAN	ATG2B	Autophagy-related protein 2 homolog B OS=Homo sapiens GN=ATG2B PE=1 SV=5	232.62	-0.951839	0.516973	0.167908	0.230505
sp|P54792|DVLP1_HUMAN	DVL1P1	Putative segment polarity protein dishevelled homolog DVL1P1 OS=Homo sapiens GN=DVL1P1 PE=5 SV=1	73.21	-0.952387	0.516777	0.0214139	0.0414698
sp|Q14103|HNRPD_HUMAN	HNRNPD	Heterogeneous nuclear ribonucleoprotein D0 OS=Homo sapiens GN=HNRNPD PE=1 SV=1	38.41	-0.960771	0.513782	0.0423213	0.073797
sp|Q7Z2T5|TRM1L_HUMAN	TRMT1L	TRMT1-like protein OS=Homo sapiens GN=TRMT1L PE=1 SV=2	81.7	-0.961366	0.51357	0.0730373	0.114518
sp|Q9P270|SLAI2_HUMAN	SLAIN2	SLAIN motif-containing protein 2 OS=Homo sapiens GN=SLAIN2 PE=1 SV=2	62.51	-0.962596	0.513133	0.00177837	0.00586698
sp|Q96S55|WRIP1_HUMAN	WRNIP1	ATPase WRNIP1 OS=Homo sapiens GN=WRNIP1 PE=1 SV=2	72.09	-0.962764	0.513073	0.0219809	0.0424364
sp|P19525|E2AK2_HUMAN	EIF2AK2	Interferon-induced, double-stranded RNA-activated protein kinase OS=Homo sapiens GN=EIF2AK2 PE=1 SV=2	62.06	-0.962937	0.513011	0.00307383	0.0088776
sp|P40763|STAT3_HUMAN	STAT3	Signal transducer and activator of transcription 3 OS=Homo sapiens GN=STAT3 PE=1 SV=2	88.01	-0.9636	0.512776	0.154158	0.213265
sp|P61758|PFD3_HUMAN	VBP1	Prefoldin subunit 3 OS=Homo sapiens GN=VBP1 PE=1 SV=3	22.64	-0.966413	0.511777	0.0585556	0.0952717
tr|B2RWN5|B2RWN5_HUMAN	HEATR1	HEAT repeat containing 1 OS=Homo sapiens GN=HEATR1 PE=2 SV=1	242.11	-0.971836	0.509857	0.00290094	0.00848399
sp|Q9Y265|RUVB1_HUMAN	RUVBL1	RuvB-like 1 OS=Homo sapiens GN=RUVBL1 PE=1 SV=1	50.2	-0.974489	0.50892	0.000691015	0.00310647
sp|P62136|PP1A_HUMAN	PPP1CA	Serine/threonine-protein phosphatase PP1-alpha catalytic subunit OS=Homo sapiens GN=PPP1CA PE=1 SV=1	37.49	-0.976723	0.508133	0.0427332	0.0744117
sp|Q71RC2|LARP4_HUMAN	LARP4	La-related protein 4 OS=Homo sapiens GN=LARP4 PE=1 SV=3	80.55	-0.976723	0.508133	0.0621346	0.100119
sp|Q5SY16|NOL9_HUMAN	NOL9	Polynucleotide 5'-hydroxyl-kinase NOL9 OS=Homo sapiens GN=NOL9 PE=1 SV=1	79.27	-0.977504	0.507858	0.0730866	0.114524
sp|P06753|TPM3_HUMAN	TPM3	Tropomyosin alpha-3 chain OS=Homo sapiens GN=TPM3 PE=1 SV=2	32.93	-0.978336	0.507565	0.00616901	0.0150999
sp|Q9H3P2|NELFA_HUMAN	NELFA	Negative elongation factor A OS=Homo sapiens GN=NELFA PE=1 SV=3	57.24	-0.980243	0.506894	0.00118873	0.00437711
sp|P37802|TAGL2_HUMAN	TAGLN2	Transgelin-2 OS=Homo sapiens GN=TAGLN2 PE=1 SV=3	22.38	-0.981771	0.506358	0.00237755	0.00726023
sp|Q9Y5S9|RBM8A_HUMAN	RBM8A	RNA-binding protein 8A OS=Homo sapiens GN=RBM8A PE=1 SV=1	19.88	-0.98844	0.504022	0.00393844	0.0106556
tr|A0A0C4DG89|A0A0C4DG89_HUMAN	DDX46	Probable ATP-dependent RNA helicase DDX46 OS=Homo sapiens GN=DDX46 PE=1 SV=1	117.39	-1	0.5	0	0
sp|Q01130|SRSF2_HUMAN	SRSF2	Serine/arginine-rich splicing factor 2 OS=Homo sapiens GN=SRSF2 PE=1 SV=4	25.46	-1	0.5	0	0
sp|Q9H9J2|RM44_HUMAN	MRPL44	39S ribosomal protein L44, mitochondrial OS=Homo sapiens GN=MRPL44 PE=1 SV=1	37.51	-1	0.5	0	0
sp|Q9UHA3|RLP24_HUMAN	RSL24D1	Probable ribosome biogenesis protein RLP24 OS=Homo sapiens GN=RSL24D1 PE=1 SV=1	19.61	-1	0.5	0	0
sp|Q8WXG6|MADD_HUMAN	MADD	MAP kinase-activating death domain protein OS=Homo sapiens GN=MADD PE=1 SV=2	183.19	-1	0.5	0.0813495	0.125663
sp|Q9UG63|ABCF2_HUMAN	ABCF2	ATP-binding cassette sub-family F member 2 OS=Homo sapiens GN=ABCF2 PE=1 SV=2	71.24	-1.00243	0.499158	0.218286	0.285425
sp|O14776|TCRG1_HUMAN	TCERG1	Transcription elongation regulator 1 OS=Homo sapiens GN=TCERG1 PE=1 SV=2	123.82	-1.00345	0.498804	0.0125024	0.0262635
sp|Q1KMD3|HNRL2_HUMAN	HNRNPUL2	Heterogeneous nuclear ribonucleoprotein U-like protein 2 OS=Homo sapiens GN=HNRNPUL2 PE=1 SV=1	85.05	-1.00435	0.498494	0.217605	0.284683
sp|Q13610|PWP1_HUMAN	PWP1	Periodic tryptophan protein 1 homolog OS=Homo sapiens GN=PWP1 PE=1 SV=1	55.79	-1.0054	0.498131	0.0411797	0.0722593
sp|Q14202|ZMYM3_HUMAN	ZMYM3	Zinc finger MYM-type protein 3 OS=Homo sapiens GN=ZMYM3 PE=1 SV=2	152.28	-1.01293	0.495538	0.00629637	0.0152952
sp|Q7L8J4|3BP5L_HUMAN	SH3BP5L	SH3 domain-binding protein 5-like OS=Homo sapiens GN=SH3BP5L PE=1 SV=1	43.47	-1.01339	0.495381	0.018902	0.0372095
sp|Q96N67|DOCK7_HUMAN	DOCK7	Dedicator of cytokinesis protein 7 OS=Homo sapiens GN=DOCK7 PE=1 SV=4	242.41	-1.0176	0.493938	0.0391412	0.0691669
sp|Q05639|EF1A2_HUMAN	EEF1A2	Elongation factor 1-alpha 2 OS=Homo sapiens GN=EEF1A2 PE=1 SV=1	50.44	-1.02028	0.493022	0.0619164	0.0998318
sp|Q01105|SET_HUMAN	SET	Protein SET OS=Homo sapiens GN=SET PE=1 SV=3	33.47	-1.02086	0.492822	0.108487	0.16023
sp|Q8NEB9|PK3C3_HUMAN	PIK3C3	Phosphatidylinositol 3-kinase catalytic subunit type 3 OS=Homo sapiens GN=PIK3C3 PE=1 SV=1	101.48	-1.02154	0.492589	0.0165229	0.0334194
sp|Q6PJG2|EMSA1_HUMAN	ELMSAN1	ELM2 and SANT domain-containing protein 1 OS=Homo sapiens GN=ELMSAN1 PE=1 SV=2	114.92	-1.02182	0.492494	0.0476181	0.0812786
sp|Q02809|PLOD1_HUMAN	PLOD1	Procollagen-lysine,2-oxoglutarate 5-dioxygenase 1 OS=Homo sapiens GN=PLOD1 PE=1 SV=2	83.5	-1.02216	0.492379	0.00822833	0.0188162
sp|Q9H5Z1|DHX35_HUMAN	DHX35	Probable ATP-dependent RNA helicase DHX35 OS=Homo sapiens GN=DHX35 PE=1 SV=2	78.86	-1.02446	0.491596	0.0218671	0.0422494
sp|Q08945|SSRP1_HUMAN	SSRP1	FACT complex subunit SSRP1 OS=Homo sapiens GN=SSRP1 PE=1 SV=1	81.02	-1.026	0.491068	0.0332506	0.0601836
sp|O14979|HNRDL_HUMAN	HNRNPDL	Heterogeneous nuclear ribonucleoprotein D-like OS=Homo sapiens GN=HNRNPDL PE=1 SV=3	46.41	-1.02626	0.490983	0.000356478	0.00199692
sp|Q96T51|RUFY1_HUMAN	RUFY1	RUN and FYVE domain-containing protein 1 OS=Homo sapiens GN=RUFY1 PE=1 SV=2	79.77	-1.02654	0.490887	0.133735	0.18898
sp|Q8WXA9|SREK1_HUMAN	SREK1	Splicing regulatory glutamine/lysine-rich protein 1 OS=Homo sapiens GN=SREK1 PE=1 SV=1	59.35	-1.02809	0.490359	0.08762	0.133212
sp|P08670|VIME_HUMAN	VIM	Vimentin OS=Homo sapiens GN=VIM PE=1 SV=4	53.62	-1.03276	0.488773	1.83125e-05	0.000309828
sp|Q69YH5|CDCA2_HUMAN	CDCA2	Cell division cycle-associated protein 2 OS=Homo sapiens GN=CDCA2 PE=1 SV=2	112.61	-1.03532	0.487908	0.00683934	0.0163569
sp|P42696|RBM34_HUMAN	RBM34	RNA-binding protein 34 OS=Homo sapiens GN=RBM34 PE=1 SV=2	48.54	-1.03545	0.487863	0.00815938	0.0187098
sp|P53999|TCP4_HUMAN	SUB1	Activated RNA polymerase II transcriptional coactivator p15 OS=Homo sapiens GN=SUB1 PE=1 SV=3	14.39	-1.03598	0.487685	9.19674e-05	0.000793525
sp|Q3MHD2|LSM12_HUMAN	LSM12	Protein LSM12 homolog OS=Homo sapiens GN=LSM12 PE=1 SV=2	21.69	-1.0415	0.485821	0.00476897	0.012349
sp|Q9Y450|HBS1L_HUMAN	HBS1L	HBS1-like protein OS=Homo sapiens GN=HBS1L PE=1 SV=1	75.43	-1.04248	0.485492	0.0172719	0.0346268
sp|P35250|RFC2_HUMAN	RFC2	Replication factor C subunit 2 OS=Homo sapiens GN=RFC2 PE=1 SV=3	39.13	-1.04248	0.485492	0.0292149	0.0539088
sp|Q9P287|BCCIP_HUMAN	BCCIP	BRCA2 and CDKN1A-interacting protein OS=Homo sapiens GN=BCCIP PE=1 SV=1	35.96	-1.04248	0.485492	0.0685031	0.109186
sp|Q9H7E2|TDRD3_HUMAN	TDRD3	Tudor domain-containing protein 3 OS=Homo sapiens GN=TDRD3 PE=1 SV=1	73.14	-1.04475	0.48473	0.138112	0.19407
sp|Q9H0G5|NSRP1_HUMAN	NSRP1	Nuclear speckle splicing regulatory protein 1 OS=Homo sapiens GN=NSRP1 PE=1 SV=1	66.35	-1.04957	0.483114	0.00164988	0.00555283
sp|Q12904|AIMP1_HUMAN	AIMP1	Aminoacyl tRNA synthase complex-interacting multifunctional protein 1 OS=Homo sapiens GN=AIMP1 PE=1 SV=2	34.33	-1.04992	0.482996	0.0176653	0.035218
sp|Q9H4G0|E41L1_HUMAN	EPB41L1	Band 4.1-like protein 1 OS=Homo sapiens GN=EPB41L1 PE=1 SV=2	98.44	-1.05102	0.482626	0.0704413	0.111495
sp|Q16719|KYNU_HUMAN	KYNU	Kynureninase OS=Homo sapiens GN=KYNU PE=1 SV=1	52.32	-1.05264	0.482085	0.0139045	0.028822
sp|O95793|STAU1_HUMAN	STAU1	Double-stranded RNA-binding protein Staufen homolog 1 OS=Homo sapiens GN=STAU1 PE=1 SV=2	63.14	-1.05264	0.482085	0.00299775	0.00870809
sp|P25685|DNJB1_HUMAN	DNAJB1	DnaJ homolog subfamily B member 1 OS=Homo sapiens GN=DNAJB1 PE=1 SV=4	38.02	-1.0556	0.481098	0.0037156	0.0102266
sp|P28288|ABCD3_HUMAN	ABCD3	ATP-binding cassette sub-family D member 3 OS=Homo sapiens GN=ABCD3 PE=1 SV=1	75.43	-1.05774	0.480385	0.103414	0.153496
sp|Q9BR76|COR1B_HUMAN	CORO1B	Coronin-1B OS=Homo sapiens GN=CORO1B PE=1 SV=1	54.2	-1.06151	0.479131	0.000124551	0.000959433
sp|O95104|SFR15_HUMAN	SCAF4	Splicing factor, arginine/serine-rich 15 OS=Homo sapiens GN=SCAF4 PE=1 SV=3	125.79	-1.06519	0.477909	0.0852086	0.130258
sp|Q5VWN6|F208B_HUMAN	FAM208B	Protein FAM208B OS=Homo sapiens GN=FAM208B PE=1 SV=1	268.68	-1.07114	0.475943	0.114048	0.166322
tr|B7Z596|B7Z596_HUMAN	TPM1	Tropomyosin alpha-1 chain OS=Homo sapiens GN=TPM1 PE=1 SV=1	31.73	-1.07348	0.47517	0.00207699	0.00652543
sp|Q8WXF1|PSPC1_HUMAN	PSPC1	Paraspeckle component 1 OS=Homo sapiens GN=PSPC1 PE=1 SV=1	58.71	-1.07629	0.474247	0.140097	0.196528
tr|H0YL33|H0YL33_HUMAN	ANXA2	Annexin (Fragment) OS=Homo sapiens GN=ANXA2 PE=1 SV=1	16.42	-1.08221	0.472304	0.000947084	0.00380658
sp|Q9UN86|G3BP2_HUMAN	G3BP2	Ras GTPase-activating protein-binding protein 2 OS=Homo sapiens GN=G3BP2 PE=1 SV=2	54.09	-1.08496	0.471405	0.0329257	0.0597867
sp|Q9UKK9|NUDT5_HUMAN	NUDT5	ADP-sugar pyrophosphatase OS=Homo sapiens GN=NUDT5 PE=1 SV=1	24.31	-1.0853	0.471294	0.0294959	0.0543871
sp|P19338|NUCL_HUMAN	NCL	Nucleolin OS=Homo sapiens GN=NCL PE=1 SV=3	76.57	-1.0863	0.470966	1.61655e-05	0.000294375
sp|P08758|ANXA5_HUMAN	ANXA5	Annexin A5 OS=Homo sapiens GN=ANXA5 PE=1 SV=2	35.91	-1.0875	0.470576	0.118814	0.171574
sp|P16333|NCK1_HUMAN	NCK1	Cytoplasmic protein NCK1 OS=Homo sapiens GN=NCK1 PE=1 SV=1	42.84	-1.08891	0.470116	0.0370769	0.0660799
sp|P49959|MRE11_HUMAN	MRE11	Double-strand break repair protein MRE11 OS=Homo sapiens GN=MRE11 PE=1 SV=3	80.54	-1.08954	0.46991	0.0052844	0.0134747
sp|Q9C0B7|TNG6_HUMAN	TANGO6	Transport and Golgi organization protein 6 homolog OS=Homo sapiens GN=TANGO6 PE=1 SV=2	120.67	-1.09228	0.469019	0.0504817	0.0853519
sp|Q9Y5X1|SNX9_HUMAN	SNX9	Sorting nexin-9 OS=Homo sapiens GN=SNX9 PE=1 SV=1	66.55	-1.09341	0.468652	0.00163889	0.0055307
sp|O94915|FRYL_HUMAN	FRYL	Protein furry homolog-like OS=Homo sapiens GN=FRYL PE=1 SV=2	339.38	-1.09667	0.467595	0.0914092	0.137802
sp|Q6GYQ0|RGPA1_HUMAN	RALGAPA1	Ral GTPase-activating protein subunit alpha-1 OS=Homo sapiens GN=RALGAPA1 PE=1 SV=1	229.69	-1.10337	0.465429	0.0406139	0.0713664
sp|Q92878|RAD50_HUMAN	RAD50	DNA repair protein RAD50 OS=Homo sapiens GN=RAD50 PE=1 SV=1	153.8	-1.10415	0.465176	0.024384	0.046467
sp|Q13601|KRR1_HUMAN	KRR1	KRR1 small subunit processome component homolog OS=Homo sapiens GN=KRR1 PE=1 SV=4	43.64	-1.10471	0.464997	0.00336774	0.00950257
sp|Q00341|VIGLN_HUMAN	HDLBP	Vigilin OS=Homo sapiens GN=HDLBP PE=1 SV=2	141.37	-1.11316	0.462279	0.00127339	0.0045551
sp|Q96IZ7|RSRC1_HUMAN	RSRC1	Serine/Arginine-related protein 53 OS=Homo sapiens GN=RSRC1 PE=1 SV=1	38.65	-1.11811	0.460696	0.0296489	0.05462
sp|Q92797|SYMPK_HUMAN	SYMPK	Symplekin OS=Homo sapiens GN=SYMPK PE=1 SV=2	141.06	-1.11902	0.460405	0.0501663	0.084876
sp|Q9UPQ9|TNR6B_HUMAN	TNRC6B	Trinucleotide repeat-containing gene 6B protein OS=Homo sapiens GN=TNRC6B PE=1 SV=4	193.88	-1.11924	0.460336	0.00230749	0.00709824
sp|Q14444|CAPR1_HUMAN	CAPRIN1	Caprin-1 OS=Homo sapiens GN=CAPRIN1 PE=1 SV=2	78.32	-1.12182	0.459513	0.0309271	0.0565678
sp|Q07666|KHDR1_HUMAN	KHDRBS1	KH domain-containing, RNA-binding, signal transduction-associated protein 1 OS=Homo sapiens GN=KHDRBS1 PE=1 SV=1	48.2	-1.1224	0.45933	0.0126188	0.0264635
sp|O43491|E41L2_HUMAN	EPB41L2	Band 4.1-like protein 2 OS=Homo sapiens GN=EPB41L2 PE=1 SV=1	112.52	-1.12296	0.45915	0.00120245	0.00438912
sp|Q9HAU0|PKHA5_HUMAN	PLEKHA5	Pleckstrin homology domain-containing family A member 5 OS=Homo sapiens GN=PLEKHA5 PE=1 SV=1	127.38	-1.12519	0.458443	0.0497851	0.084402
sp|Q92499|DDX1_HUMAN	DDX1	ATP-dependent RNA helicase DDX1 OS=Homo sapiens GN=DDX1 PE=1 SV=2	82.38	-1.12592	0.45821	0.00144283	0.0050036
sp|Q9NWS0|PIHD1_HUMAN	PIH1D1	PIH1 domain-containing protein 1 OS=Homo sapiens GN=PIH1D1 PE=1 SV=1	32.34	-1.13008	0.456889	0.00258486	0.00774222
sp|P55010|IF5_HUMAN	EIF5	Eukaryotic translation initiation factor 5 OS=Homo sapiens GN=EIF5 PE=1 SV=2	49.19	-1.1304	0.456789	0.000616001	0.00287364
sp|O15371|EIF3D_HUMAN	EIF3D	Eukaryotic translation initiation factor 3 subunit D OS=Homo sapiens GN=EIF3D PE=1 SV=1	63.93	-1.13459	0.455465	0.128019	0.182967
sp|Q9BRL6|SRSF8_HUMAN	SRSF8	Serine/arginine-rich splicing factor 8 OS=Homo sapiens GN=SRSF8 PE=1 SV=1	32.27	-1.13486	0.45538	0.108526	0.16023
sp|O76094|SRP72_HUMAN	SRP72	Signal recognition particle subunit SRP72 OS=Homo sapiens GN=SRP72 PE=1 SV=3	74.56	-1.13608	0.454994	0.00110189	0.00416508
sp|P98170|XIAP_HUMAN	XIAP	E3 ubiquitin-protein ligase XIAP OS=Homo sapiens GN=XIAP PE=1 SV=2	56.65	-1.1366	0.454831	0.0263509	0.0497232
sp|Q9ULR0|ISY1_HUMAN	ISY1	Pre-mRNA-splicing factor ISY1 homolog OS=Homo sapiens GN=ISY1 PE=1 SV=3	32.97	-1.14112	0.453408	0.00975876	0.0216719
sp|O95453|PARN_HUMAN	PARN	Poly(A)-specific ribonuclease PARN OS=Homo sapiens GN=PARN PE=1 SV=1	73.4	-1.14309	0.452788	0.0211343	0.0410614
sp|O15047|SET1A_HUMAN	SETD1A	Histone-lysine N-methyltransferase SETD1A OS=Homo sapiens GN=SETD1A PE=1 SV=3	185.92	-1.14331	0.45272	0.00110281	0.00416508
sp|Q96LB3|IFT74_HUMAN	IFT74	Intraflagellar transport protein 74 homolog OS=Homo sapiens GN=IFT74 PE=1 SV=1	69.2	-1.14762	0.451371	0.00494183	0.0127308
sp|Q6RFH5|WDR74_HUMAN	WDR74	WD repeat-containing protein 74 OS=Homo sapiens GN=WDR74 PE=1 SV=1	42.41	-1.14944	0.450801	0.00207383	0.00652369
sp|Q96MW1|CCD43_HUMAN	CCDC43	Coiled-coil domain-containing protein 43 OS=Homo sapiens GN=CCDC43 PE=1 SV=2	25.23	-1.14977	0.450697	0.00986209	0.0218576
sp|P17661|DESM_HUMAN	DES	Desmin OS=Homo sapiens GN=DES PE=1 SV=3	53.5	-1.15051	0.450466	0.000510123	0.0025294
sp|Q9Y230|RUVB2_HUMAN	RUVBL2	RuvB-like 2 OS=Homo sapiens GN=RUVBL2 PE=1 SV=3	51.12	-1.15262	0.449806	3.16011e-05	0.000416908
sp|P41223|BUD31_HUMAN	BUD31	Protein BUD31 homolog OS=Homo sapiens GN=BUD31 PE=1 SV=2	16.99	-1.15637	0.448639	0.0466332	0.0798697
sp|Q9NZM4|BICRA_HUMAN	BICRA	BRD4-interacting chromatin-remodeling complex-associated protein OS=Homo sapiens GN=BICRA PE=1 SV=2	158.39	-1.15746	0.4483	0.0562156	0.0932828
sp|Q15417|CNN3_HUMAN	CNN3	Calponin-3 OS=Homo sapiens GN=CNN3 PE=1 SV=1	36.39	-1.1684	0.444914	0.00975682	0.0216719
sp|Q9H3U1|UN45A_HUMAN	UNC45A	Protein unc-45 homolog A OS=Homo sapiens GN=UNC45A PE=1 SV=1	103.01	-1.1684	0.444914	0.00975682	0.0216719
sp|Q8WY36|BBX_HUMAN	BBX	HMG box transcription factor BBX OS=Homo sapiens GN=BBX PE=1 SV=1	105.06	-1.17345	0.44336	0.014489	0.0298605
sp|Q9Y3F4|STRAP_HUMAN	STRAP	Serine-threonine kinase receptor-associated protein OS=Homo sapiens GN=STRAP PE=1 SV=1	38.41	-1.174	0.443191	0.0314716	0.0574379
sp|Q8WXF0|SRS12_HUMAN	SRSF12	Serine/arginine-rich splicing factor 12 OS=Homo sapiens GN=SRSF12 PE=2 SV=1	30.49	-1.1747	0.442975	0.104419	0.154805
sp|P07814|SYEP_HUMAN	EPRS	Bifunctional glutamate/proline--tRNA ligase OS=Homo sapiens GN=EPRS PE=1 SV=5	170.48	-1.17796	0.441976	0.000601718	0.00283215
sp|Q5T1M5|FKB15_HUMAN	FKBP15	FK506-binding protein 15 OS=Homo sapiens GN=FKBP15 PE=1 SV=2	133.55	-1.17968	0.441451	0.0903965	0.136604
sp|Q9UKJ3|GPTC8_HUMAN	GPATCH8	G patch domain-containing protein 8 OS=Homo sapiens GN=GPATCH8 PE=1 SV=2	164.1	-1.18036	0.44124	0.00421695	0.0112572
sp|Q9H4L7|SMRCD_HUMAN	SMARCAD1	SWI/SNF-related matrix-associated actin-dependent regulator of chromatin subfamily A containing DEAD/H box 1 OS=Homo sapiens GN=SMARCAD1 PE=1 SV=2	117.33	-1.1866	0.439337	0.0413678	0.0725384
sp|P29084|T2EB_HUMAN	GTF2E2	Transcription initiation factor IIE subunit beta OS=Homo sapiens GN=GTF2E2 PE=1 SV=1	33.02	-1.18706	0.439195	0.0254147	0.0481016
sp|Q7Z2Z2|EFL1_HUMAN	EFL1	Elongation factor-like GTPase 1 OS=Homo sapiens GN=EFL1 PE=1 SV=2	125.35	-1.18872	0.438691	0.009984	0.0220458
sp|Q6NYC1|JMJD6_HUMAN	JMJD6	Bifunctional arginine demethylase and lysyl-hydroxylase JMJD6 OS=Homo sapiens GN=JMJD6 PE=1 SV=1	46.43	-1.18885	0.438652	0.00745709	0.0174347
sp|Q86W92|LIPB1_HUMAN	PPFIBP1	Liprin-beta-1 OS=Homo sapiens GN=PPFIBP1 PE=1 SV=2	113.95	-1.19168	0.437793	0.00637225	0.0154314
sp|Q96RE7|NACC1_HUMAN	NACC1	Nucleus accumbens-associated protein 1 OS=Homo sapiens GN=NACC1 PE=1 SV=1	57.22	-1.19631	0.43639	0.000849545	0.00358075
sp|O96019|ACL6A_HUMAN	ACTL6A	Actin-like protein 6A OS=Homo sapiens GN=ACTL6A PE=1 SV=1	47.43	-1.20106	0.434955	0.066953	0.107056
sp|Q9C0F1|CEP44_HUMAN	CEP44	Centrosomal protein of 44 kDa OS=Homo sapiens GN=CEP44 PE=1 SV=2	44.11	-1.20245	0.434536	0.00759503	0.0176419
sp|Q9NR09|BIRC6_HUMAN	BIRC6	Baculoviral IAP repeat-containing protein 6 OS=Homo sapiens GN=BIRC6 PE=1 SV=2	529.92	-1.20366	0.434173	0.0443413	0.0767846
sp|Q96TA1|NIBL1_HUMAN	FAM129B	Niban-like protein 1 OS=Homo sapiens GN=FAM129B PE=1 SV=3	84.08	-1.20928	0.432486	0.0126345	0.0264743
sp|P22626|ROA2_HUMAN	HNRNPA2B1	Heterogeneous nuclear ribonucleoproteins A2/B1 OS=Homo sapiens GN=HNRNPA2B1 PE=1 SV=2	37.41	-1.20949	0.432423	0.0422652	0.0737506
sp|Q2M2I8|AAK1_HUMAN	AAK1	AP2-associated protein kinase 1 OS=Homo sapiens GN=AAK1 PE=1 SV=3	103.82	-1.21006	0.432251	0.0557525	0.0926498
sp|P57678|GEMI4_HUMAN	GEMIN4	Gem-associated protein 4 OS=Homo sapiens GN=GEMIN4 PE=1 SV=2	119.96	-1.2152	0.430712	0.0473081	0.0808597
sp|P41219|PERI_HUMAN	PRPH	Peripherin OS=Homo sapiens GN=PRPH PE=1 SV=2	53.62	-1.21656	0.430307	0.00155886	0.00530351
sp|O15405|TOX3_HUMAN	TOX3	TOX high mobility group box family member 3 OS=Homo sapiens GN=TOX3 PE=1 SV=2	63.3	-1.21708	0.430154	0.0209985	0.0408867
sp|Q9Y5Q8|TF3C5_HUMAN	GTF3C5	General transcription factor 3C polypeptide 5 OS=Homo sapiens GN=GTF3C5 PE=1 SV=2	59.53	-1.222	0.428688	0.00801897	0.0184554
sp|Q09161|NCBP1_HUMAN	NCBP1	Nuclear cap-binding protein subunit 1 OS=Homo sapiens GN=NCBP1 PE=1 SV=1	91.78	-1.22656	0.427335	0.0284607	0.0527893
sp|P16989|YBOX3_HUMAN	YBX3	Y-box-binding protein 3 OS=Homo sapiens GN=YBX3 PE=1 SV=4	40.07	-1.22672	0.427287	0.0236925	0.0452181
sp|P51116|FXR2_HUMAN	FXR2	Fragile X mental retardation syndrome-related protein 2 OS=Homo sapiens GN=FXR2 PE=1 SV=2	74.18	-1.22672	0.427287	0.0236925	0.0452181
sp|Q8N4C8|MINK1_HUMAN	MINK1	Misshapen-like kinase 1 OS=Homo sapiens GN=MINK1 PE=1 SV=2	149.73	-1.22681	0.42726	0.0327622	0.0595331
sp|O75822|EIF3J_HUMAN	EIF3J	Eukaryotic translation initiation factor 3 subunit J OS=Homo sapiens GN=EIF3J PE=1 SV=2	29.04	-1.23069	0.426113	0.0216238	0.0418116
sp|P51991|ROA3_HUMAN	HNRNPA3	Heterogeneous nuclear ribonucleoprotein A3 OS=Homo sapiens GN=HNRNPA3 PE=1 SV=2	39.57	-1.23197	0.425736	0.0181923	0.0360676
sp|P08133|ANXA6_HUMAN	ANXA6	Annexin A6 OS=Homo sapiens GN=ANXA6 PE=1 SV=3	75.83	-1.23305	0.425418	0.0480961	0.0819827
sp|O43399|TPD54_HUMAN	TPD52L2	Tumor protein D54 OS=Homo sapiens GN=TPD52L2 PE=1 SV=2	22.22	-1.24145	0.422949	0.00126854	0.00455074
sp|P11940|PABP1_HUMAN	PABPC1	Polyadenylate-binding protein 1 OS=Homo sapiens GN=PABPC1 PE=1 SV=2	70.63	-1.24449	0.422056	1.28307e-05	0.000251001
sp|Q9H910|JUPI2_HUMAN	JPT2	Jupiter microtubule associated homolog 2 OS=Homo sapiens GN=JPT2 PE=1 SV=1	20.05	-1.24584	0.421661	0.00675252	0.0161957
sp|Q86U44|MTA70_HUMAN	METTL3	N6-adenosine-methyltransferase 70 kDa subunit OS=Homo sapiens GN=METTL3 PE=1 SV=2	64.43	-1.2472	0.421264	0.0122219	0.0258259
sp|Q9UGU0|TCF20_HUMAN	TCF20	Transcription factor 20 OS=Homo sapiens GN=TCF20 PE=1 SV=3	211.64	-1.24779	0.421093	0.0596053	0.0965272
tr|B2R5W2|B2R5W2_HUMAN	HNRNPC	Heterogeneous nuclear ribonucleoproteins C1/C2 OS=Homo sapiens GN=HNRNPC PE=1 SV=1	31.93	-1.25	0.420448	0.0153924	0.0314121
sp|Q29RF7|PDS5A_HUMAN	PDS5A	Sister chromatid cohesion protein PDS5 homolog A OS=Homo sapiens GN=PDS5A PE=1 SV=1	150.73	-1.25	0.420448	0.017467	0.0349341
sp|Q96EV2|RBM33_HUMAN	RBM33	RNA-binding protein 33 OS=Homo sapiens GN=RBM33 PE=1 SV=3	129.91	-1.25397	0.419292	0.0839079	0.12882
sp|Q16352|AINX_HUMAN	INA	Alpha-internexin OS=Homo sapiens GN=INA PE=1 SV=2	55.36	-1.25448	0.419144	0.00188132	0.00608634
sp|Q9UJX2|CDC23_HUMAN	CDC23	Cell division cycle protein 23 homolog OS=Homo sapiens GN=CDC23 PE=1 SV=3	68.79	-1.25527	0.418916	0.00482166	0.0124597
sp|Q14137|BOP1_HUMAN	BOP1	Ribosome biogenesis protein BOP1 OS=Homo sapiens GN=BOP1 PE=1 SV=2	83.58	-1.25542	0.418872	0.00100113	0.00394307
sp|Q13325|IFIT5_HUMAN	IFIT5	Interferon-induced protein with tetratricopeptide repeats 5 OS=Homo sapiens GN=IFIT5 PE=1 SV=1	55.81	-1.25744	0.418286	0.0107686	0.0233459
sp|Q9BVQ7|SPA5L_HUMAN	SPATA5L1	Spermatogenesis-associated protein 5-like protein 1 OS=Homo sapiens GN=SPATA5L1 PE=1 SV=2	80.66	-1.25852	0.417972	0.0354737	0.0636747
sp|Q96I24|FUBP3_HUMAN	FUBP3	Far upstream element-binding protein 3 OS=Homo sapiens GN=FUBP3 PE=1 SV=2	61.6	-1.26242	0.416843	0.122944	0.176621
sp|Q8TF01|PNISR_HUMAN	PNISR	Arginine/serine-rich protein PNISR OS=Homo sapiens GN=PNISR PE=1 SV=2	92.52	-1.26245	0.416835	0.00370224	0.0102097
sp|Q8IY37|DHX37_HUMAN	DHX37	Probable ATP-dependent RNA helicase DHX37 OS=Homo sapiens GN=DHX37 PE=1 SV=1	129.46	-1.26733	0.415427	0.013327	0.0277859
sp|P62888|RL30_HUMAN	RPL30	60S ribosomal protein L30 OS=Homo sapiens GN=RPL30 PE=1 SV=2	12.78	-1.26899	0.414951	0.0571365	0.0941349
sp|Q5K651|SAMD9_HUMAN	SAMD9	Sterile alpha motif domain-containing protein 9 OS=Homo sapiens GN=SAMD9 PE=1 SV=1	184.16	-1.2717	0.414172	0.00193917	0.00623322
sp|O95425|SVIL_HUMAN	SVIL	Supervillin OS=Homo sapiens GN=SVIL PE=1 SV=2	247.59	-1.28453	0.410504	0.0257138	0.0486309
sp|Q15418|KS6A1_HUMAN	RPS6KA1	Ribosomal protein S6 kinase alpha-1 OS=Homo sapiens GN=RPS6KA1 PE=1 SV=2	82.67	-1.28512	0.410336	0.0132704	0.0276909
sp|Q92997|DVL3_HUMAN	DVL3	Segment polarity protein dishevelled homolog DVL-3 OS=Homo sapiens GN=DVL3 PE=1 SV=2	78.01	-1.29205	0.408369	0.000773485	0.0033594
sp|O60231|DHX16_HUMAN	DHX16	Putative pre-mRNA-splicing factor ATP-dependent RNA helicase DHX16 OS=Homo sapiens GN=DHX16 PE=1 SV=2	119.19	-1.29257	0.408223	0.00865418	0.0196109
sp|P49915|GUAA_HUMAN	GMPS	GMP synthase [glutamine-hydrolyzing] OS=Homo sapiens GN=GMPS PE=1 SV=1	76.67	-1.3056	0.404553	0.0710885	0.112377
sp|O60573|IF4E2_HUMAN	EIF4E2	Eukaryotic translation initiation factor 4E type 2 OS=Homo sapiens GN=EIF4E2 PE=1 SV=1	28.34	-1.3072	0.404103	0.00164377	0.00553972
sp|P06748|NPM_HUMAN	NPM1	Nucleophosmin OS=Homo sapiens GN=NPM1 PE=1 SV=2	32.55	-1.30825	0.403811	0.000255328	0.00159835
sp|Q9Y3B9|RRP15_HUMAN	RRP15	RRP15-like protein OS=Homo sapiens GN=RRP15 PE=1 SV=2	31.46	-1.30839	0.403772	0.00127295	0.0045551
sp|Q8N684|CPSF7_HUMAN	CPSF7	Cleavage and polyadenylation specificity factor subunit 7 OS=Homo sapiens GN=CPSF7 PE=1 SV=1	52.02	-1.31261	0.402591	0.00290367	0.00848399
sp|Q13868|EXOS2_HUMAN	EXOSC2	Exosome complex component RRP4 OS=Homo sapiens GN=EXOSC2 PE=1 SV=2	32.77	-1.31416	0.402161	0.0131923	0.0275738
sp|Q15545|TAF7_HUMAN	TAF7	Transcription initiation factor TFIID subunit 7 OS=Homo sapiens GN=TAF7 PE=1 SV=1	40.23	-1.31485	0.401966	9.7734e-05	0.000815753
sp|Q8IWJ2|GCC2_HUMAN	GCC2	GRIP and coiled-coil domain-containing protein 2 OS=Homo sapiens GN=GCC2 PE=1 SV=4	195.79	-1.31675	0.401438	0.0115679	0.0247784
sp|Q9H1E3|NUCKS_HUMAN	NUCKS1	Nuclear ubiquitous casein and cyclin-dependent kinase substrate 1 OS=Homo sapiens GN=NUCKS1 PE=1 SV=1	27.28	-1.31685	0.40141	0.00105183	0.00405199
sp|O96028|NSD2_HUMAN	NSD2	Histone-lysine N-methyltransferase NSD2 OS=Homo sapiens GN=NSD2 PE=1 SV=1	152.16	-1.31996	0.400545	0.000593355	0.00281987
sp|Q15058|KIF14_HUMAN	KIF14	Kinesin-like protein KIF14 OS=Homo sapiens GN=KIF14 PE=1 SV=1	186.37	-1.32835	0.398223	0.00828744	0.0189105
sp|Q9UKM9|RALY_HUMAN	RALY	RNA-binding protein Raly OS=Homo sapiens GN=RALY PE=1 SV=1	32.44	-1.3285	0.398181	0.0994287	0.148373
sp|O43143|DHX15_HUMAN	DHX15	Pre-mRNA-splicing factor ATP-dependent RNA helicase DHX15 OS=Homo sapiens GN=DHX15 PE=1 SV=2	90.88	-1.33926	0.395222	5.35011e-05	0.000582464
sp|O75534|CSDE1_HUMAN	CSDE1	Cold shock domain-containing protein E1 OS=Homo sapiens GN=CSDE1 PE=1 SV=2	88.83	-1.34189	0.394503	0.00141335	0.00491533
sp|P50990|TCPQ_HUMAN	CCT8	T-complex protein 1 subunit theta OS=Homo sapiens GN=CCT8 PE=1 SV=4	59.58	-1.34199	0.394477	0.00732681	0.0171947
sp|Q9BSC4|NOL10_HUMAN	NOL10	Nucleolar protein 10 OS=Homo sapiens GN=NOL10 PE=1 SV=1	80.25	-1.34554	0.393506	0.000974099	0.00387781
sp|Q08J23|NSUN2_HUMAN	NSUN2	tRNA (cytosine(34)-C(5))-methyltransferase OS=Homo sapiens GN=NSUN2 PE=1 SV=2	86.42	-1.34808	0.392815	0.00416273	0.0111588
sp|O15083|ERC2_HUMAN	ERC2	ERC protein 2 OS=Homo sapiens GN=ERC2 PE=1 SV=3	110.49	-1.35018	0.392243	0.00594082	0.0147795
sp|Q8IWI9|MGAP_HUMAN	MGA	MAX gene-associated protein OS=Homo sapiens GN=MGA PE=1 SV=3	331.63	-1.35446	0.391082	0.0583803	0.095104
sp|O14641|DVL2_HUMAN	DVL2	Segment polarity protein dishevelled homolog DVL-2 OS=Homo sapiens GN=DVL2 PE=1 SV=1	78.9	-1.35746	0.390269	0.128327	0.183303
sp|O14802|RPC1_HUMAN	POLR3A	DNA-directed RNA polymerase III subunit RPC1 OS=Homo sapiens GN=POLR3A PE=1 SV=2	155.54	-1.35764	0.39022	0.000582696	0.00279639
sp|Q9Y2P8|RCL1_HUMAN	RCL1	RNA 3'-terminal phosphate cyclase-like protein OS=Homo sapiens GN=RCL1 PE=1 SV=3	40.82	-1.36085	0.389354	0.00117438	0.00435006
sp|Q9NUQ6|SPS2L_HUMAN	SPATS2L	SPATS2-like protein OS=Homo sapiens GN=SPATS2L PE=1 SV=2	61.69	-1.36294	0.388788	0.0458298	0.0787631
sp|P52655|TF2AA_HUMAN	GTF2A1	Transcription initiation factor IIA subunit 1 OS=Homo sapiens GN=GTF2A1 PE=1 SV=1	41.49	-1.3684	0.38732	0.00727449	0.0171416
sp|Q92615|LAR4B_HUMAN	LARP4B	La-related protein 4B OS=Homo sapiens GN=LARP4B PE=1 SV=3	80.5	-1.36994	0.386908	0.0303288	0.0556361
sp|Q08170|SRSF4_HUMAN	SRSF4	Serine/arginine-rich splicing factor 4 OS=Homo sapiens GN=SRSF4 PE=1 SV=2	56.65	-1.37151	0.386487	0.000968185	0.00386613
sp|Q8N3F8|MILK1_HUMAN	MICALL1	MICAL-like protein 1 OS=Homo sapiens GN=MICALL1 PE=1 SV=2	93.38	-1.37487	0.385587	0.028058	0.0523387
sp|P55327|TPD52_HUMAN	TPD52	Tumor protein D52 OS=Homo sapiens GN=TPD52 PE=1 SV=2	24.31	-1.38006	0.384203	0.00100151	0.00394307
sp|Q9Y4C1|KDM3A_HUMAN	KDM3A	Lysine-specific demethylase 3A OS=Homo sapiens GN=KDM3A PE=1 SV=4	147.25	-1.38161	0.383791	0.000420468	0.00223729
sp|O60306|AQR_HUMAN	AQR	Intron-binding protein aquarius OS=Homo sapiens GN=AQR PE=1 SV=4	171.19	-1.38447	0.383031	0.0438188	0.0760376
sp|Q9NYV4|CDK12_HUMAN	CDK12	Cyclin-dependent kinase 12 OS=Homo sapiens GN=CDK12 PE=1 SV=2	164.05	-1.38621	0.382569	0.0124303	0.0261339
sp|P26038|MOES_HUMAN	MSN	Moesin OS=Homo sapiens GN=MSN PE=1 SV=3	67.78	-1.38679	0.382416	0.00505505	0.0129426
sp|Q9UPN7|PP6R1_HUMAN	PPP6R1	Serine/threonine-protein phosphatase 6 regulatory subunit 1 OS=Homo sapiens GN=PPP6R1 PE=1 SV=5	96.66	-1.38939	0.381727	0.0105904	0.0229867
sp|Q5JRK9|GGEE3_HUMAN	PAGE2B	Putative G antigen family E member 3 OS=Homo sapiens GN=PAGE2B PE=3 SV=1	12.03	-1.39624	0.379918	0.0105858	0.0229867
sp|Q9Y295|DRG1_HUMAN	DRG1	Developmentally-regulated GTP-binding protein 1 OS=Homo sapiens GN=DRG1 PE=1 SV=1	40.52	-1.39624	0.379918	0.0105858	0.0229867
sp|Q63HN8|RN213_HUMAN	RNF213	E3 ubiquitin-protein ligase RNF213 OS=Homo sapiens GN=RNF213 PE=1 SV=3	591.03	-1.39624	0.379918	0.0105858	0.0229867
sp|Q6ZSR9|YJ005_HUMAN		Uncharacterized protein FLJ45252 OS=Homo sapiens PE=2 SV=2	37.95	-1.39625	0.379916	0.00556469	0.0140906
sp|O75683|SURF6_HUMAN	SURF6	Surfeit locus protein 6 OS=Homo sapiens GN=SURF6 PE=1 SV=3	41.43	-1.40286	0.378179	0.000155358	0.00113086
sp|P35869|AHR_HUMAN	AHR	Aryl hydrocarbon receptor OS=Homo sapiens GN=AHR PE=1 SV=2	96.09	-1.40368	0.377964	0.052803	0.0885591
sp|Q9GZR7|DDX24_HUMAN	DDX24	ATP-dependent RNA helicase DDX24 OS=Homo sapiens GN=DDX24 PE=1 SV=1	96.27	-1.40493	0.377636	0.0291205	0.0538535
sp|P26358|DNMT1_HUMAN	DNMT1	DNA (cytosine-5)-methyltransferase 1 OS=Homo sapiens GN=DNMT1 PE=1 SV=2	183.05	-1.40663	0.377192	0.0595665	0.0965272
sp|P17096|HMGA1_HUMAN	HMGA1	High mobility group protein HMG-I/HMG-Y OS=Homo sapiens GN=HMGA1 PE=1 SV=3	11.67	-1.40978	0.376369	0.0656228	0.105131
sp|Q14566|MCM6_HUMAN	MCM6	DNA replication licensing factor MCM6 OS=Homo sapiens GN=MCM6 PE=1 SV=1	92.83	-1.41096	0.37606	0.00699424	0.0166065
sp|Q92621|NU205_HUMAN	NUP205	Nuclear pore complex protein Nup205 OS=Homo sapiens GN=NUP205 PE=1 SV=3	227.78	-1.41096	0.37606	0.0339462	0.0612402
sp|P43246|MSH2_HUMAN	MSH2	DNA mismatch repair protein Msh2 OS=Homo sapiens GN=MSH2 PE=1 SV=1	104.68	-1.41096	0.37606	0.0405472	0.071332
sp|Q9NPI1|BRD7_HUMAN	BRD7	Bromodomain-containing protein 7 OS=Homo sapiens GN=BRD7 PE=1 SV=1	74.09	-1.41471	0.375084	0.0100733	0.0221647
sp|Q13796|SHRM2_HUMAN	SHROOM2	Protein Shroom2 OS=Homo sapiens GN=SHROOM2 PE=1 SV=1	176.3	-1.41784	0.374272	0.00301186	0.00873894
sp|Q8WTT2|NOC3L_HUMAN	NOC3L	Nucleolar complex protein 3 homolog OS=Homo sapiens GN=NOC3L PE=1 SV=1	92.49	-1.42359	0.372783	0.0417276	0.073016
sp|P48681|NEST_HUMAN	NES	Nestin OS=Homo sapiens GN=NES PE=1 SV=2	177.33	-1.42592	0.372183	0.000196573	0.00134641
sp|Q8TDI0|CHD5_HUMAN	CHD5	Chromodomain-helicase-DNA-binding protein 5 OS=Homo sapiens GN=CHD5 PE=1 SV=1	222.91	-1.42988	0.371162	0.00186635	0.00605312
sp|P33176|KINH_HUMAN	KIF5B	Kinesin-1 heavy chain OS=Homo sapiens GN=KIF5B PE=1 SV=1	109.62	-1.43283	0.370404	0.0180339	0.0358388
sp|P84103|SRSF3_HUMAN	SRSF3	Serine/arginine-rich splicing factor 3 OS=Homo sapiens GN=SRSF3 PE=1 SV=1	19.32	-1.43503	0.369839	0.0354241	0.0636313
sp|Q7Z5J4|RAI1_HUMAN	RAI1	Retinoic acid-induced protein 1 OS=Homo sapiens GN=RAI1 PE=1 SV=2	203.23	-1.43591	0.369613	0.000857088	0.00358075
[truncated: 1,747 more rows]
