# Supplementary material for: A viral ORFeome library for systems-level genetic dissection of host-pathogen interactions
Source: Cell. Author manuscript; Available in PMC 2026 Aug 2. (PMC13429030; doi:10.1016/j.cell.2026.05.024)
Supplement: MMC3 [file NIHMS2180536-supplement-MMC3.xlsx]

## Sheet: combined_proliferation_v2
Table S2. Results of the proliferation screens in A375, HCEC, and RPE-1 cells.
ORF ID	Fragment_ID	Family	Species	Organism	Annotation	A375|neg|score	A375|neg|p-value	A375|neg|fdr	A375|neg|rank	A375|neg|goodsgrna	A375|log2fc	A375|pos|score	A375|pos|p-value	A375|pos|fdr	A375|pos|rank	A375|pos|goodsgrna	HCEC|neg|score	HCEC|neg|p-value	HCEC|neg|fdr	HCEC|neg|rank	HCEC|neg|goodsgrna	HCEC|log2fc	HCEC|pos|score	HCEC|pos|p-value	HCEC|pos|fdr	HCEC|pos|rank	HCEC|pos|goodsgrna	RPE1|neg|score	RPE1|neg|p-value	RPE1|neg|fdr	RPE1|neg|rank	RPE1|neg|goodsgrna	RPE1|log2fc	RPE1|pos|score	RPE1|pos|p-value	RPE1|pos|fdr	RPE1|pos|rank	RPE1|pos|goodsgrna	Meta Analysis|Mean Effect Size	Meta Analysis|Stouffer p	Meta Analysis|FDR
V00499	Q8UY91.1	Adenoviridae	Human mastadenovirus E	Simian adenovirus 25	E1B protein, small T-antigen	1.5633e-15	5.0994e-07	2.9e-05	1	5	-1.1071	1	1	0.999999	9707	0	0.99753	0.99752	0.999999	8749	0	0.11518	2.1831e-05	0.00010117	0.018489	43	4	0.98243	0.98252	0.999999	8530	0	0.076511	7.7542e-05	0.00040276	0.065099	51	4	-0.453698	0.208332	0.764992
V00210	AP_000293.1.1	Adenoviridae	Human mastadenovirus B	Simian adenovirus 21	E4 ORF6/7 [Simian adenovirus 21].	5.4054e-15	5.0994e-07	2.9e-05	2	5	-3.4901	1	1	0.999999	9706	0	1.7417e-06	1.6032e-05	0.00194	70	5	-0.33559	1	1	0.999999	8897	0	8.3355e-12	5.4353e-07	7.3e-05	15	5	-0.93339	1	1	0.999999	9093	0	-2.31658	9.17417e-16	1.92264e-13
V11789	Q69604.0.1	Hepadnaviridae	Hepatitis B virus (HBV)	Hepatitis B virus genotype E subtype ayw4 (isolate Kou) (HBV-E)	Protein X	2.1647e-14	5.0994e-07	2.9e-05	3	5	-2.5966	1	1	0.999999	9708	0	7.4723e-15	5.5282e-07	0.00011	3	5	-1.5767	1	1	0.999999	8953	0	6.5329e-13	5.4353e-07	7.3e-05	7	5	-1.2378	1	1	0.999999	9103	0	-2.66357	2.92806e-17	9.91259e-15
V00155	AP_000552.1.1	Adenoviridae	Human mastadenovirus B	Human adenovirus B serotype 7	33K [Human adenovirus 7].	8.0577e-14	5.0994e-07	2.9e-05	4	5	-3.8375	1	1	0.999999	9705	0	1.0585e-08	5.5282e-07	0.00011	39	5	-1.1896	1	1	0.999999	8914	0	1.3739e-11	5.4353e-07	7.3e-05	17	5	-1.5416	1	1	0.999999	9094	0	-3.20745	2.92806e-17	9.91259e-15
V06833	YP_006347580.1.5	Caliciviridae	Bat sapovirus TLC58/HK	Bat sapovirus TLC58/HK	polyprotein [Peptidase_C37 (partial); Caliciviridae_RdRp (full)]	1.0296e-13	5.0994e-07	2.9e-05	5	5	-2.9634	1	1	0.999999	9704	0	0.00051558	0.0022594	0.09918	194	5	-0.34549	0.99948	0.99946	0.999999	8801	0	3.3554e-11	5.4353e-07	7.3e-05	21	5	-1.354	1	1	0.999999	9090	0	-2.24626	3.43832e-13	4.14577e-11
V11582	Q9IDV6.0.1	Retroviridae	Human immunodeficiency virus 1	Human immunodeficiency virus type 1 group N (isolate YBF106) (HIV-1)	vpr	2.9572e-13	5.0994e-07	2.9e-05	6	4	-4.1198	1	1	0.999999	9703	0	1.2916e-09	5.5282e-07	0.00011	30	4	-0.81646	1	1	0.999999	8926	0	1.0323e-07	1.6306e-06	0.000188	72	4	-0.7016	1	1	0.999999	9043	0	-2.78022	8.6863e-17	2.46817e-14
V10074	YP_009118473.1.1	Orthomyxoviridae	Influenza A virus	Influenza A virus (A/Shanghai/02/2013(H7N9))	polymerase PA [Influenza A virus (A/Shanghai/02/2013(H7N9))].	4.6868e-13	5.0994e-07	2.9e-05	7	5	-3.6023	1	1	0.999999	9702	0	3.2629e-14	5.5282e-07	0.00011	4	5	-2.0751	1	1	0.999999	8952	0	1.7457e-12	5.4353e-07	7.3e-05	8	5	-1.4492	1	1	0.999999	9102	0	-3.51787	2.92806e-17	9.91259e-15
V05044	Q6TVJ6.1	Poxviridae	Orf virus (ORFV)	Orf virus (strain Goat/Texas/SA00/2000) (OV-SA00) (Orf virus-San Angelo 2000)	Uncharacterized protein	8.265e-13	5.0994e-07	2.9e-05	8	5	-3.251	1	1	0.999999	9701	0	NA	NA	NA	NA	NA	NA	NA	NA	NA	NA	NA	NA	NA	NA	NA	NA	NA	NA	NA	NA	NA	NA	NA	NA	NA
V11685	Q76637.0.1	Retroviridae	Human immunodeficiency virus 2	Human immunodeficiency virus type 2 subtype B (isolate UC1) (HIV-2)	vpr	2.0516e-12	5.0994e-07	2.9e-05	9	4	-4.0077	1	1	0.999999	9700	0	7.6607e-09	5.5282e-07	0.00011	37	4	-0.75833	1	1	0.999999	8919	0	1.0135e-07	1.6306e-06	0.000188	71	4	-0.68352	1	1	0.999999	9044	0	-2.68605	8.6863e-17	2.46817e-14
V07230	P06210.15.1	Picornaviridae	Enterovirus C	Poliovirus type 2 (strain Lansing)	Protein 3CD	2.6771e-12	5.0994e-07	2.9e-05	10	5	-3.6367	1	1	0.999999	9699	0	9.1454e-06	4.8095e-05	0.004534	93	5	-1.156	0.99654	0.99648	0.999999	8691	0	9.659e-08	1.6306e-06	0.000188	70	5	-1.326	1	1	0.999999	9042	0	-2.99531	8.46593e-15	1.33066e-12
V07380	A0A023T7J3.7	Picornaviridae	Rosavirus A	Rosavirus A2 (isolate Human/Gambia/GA7403/2008) (RoV-A2)	Genome polyprotein [Peptidase_C3 (full); Rosavirus_RdRp (partial)]	6.2433e-12	5.0994e-07	2.9e-05	11	5	-3.2924	1	1	0.999999	9698	0	1.5453e-12	5.5282e-07	0.00011	12	5	-2.4312	1	1	0.999999	8944	0	6.6757e-12	5.4353e-07	7.3e-05	14	5	-1.8479	1	1	0.999999	9096	0	-3.72806	2.92806e-17	9.91259e-15
V02954	P06492.0.1	Herpesviridae	Human herpesvirus 1 (HHV-1) (Human herpes simplex virus 1)	Human herpesvirus 1 (strain 17) (HHV-1) (Human herpes simplex virus 1)	UL48	6.5107e-12	5.0994e-07	2.9e-05	12	5	-4.2049	1	1	0.999999	9697	0	0.003909	0.016309	0.368374	361	4	-0.86753	0.80917	0.80946	0.999999	6412	0	0.050234	0.14043	0.843121	1274	4	-0.45772	0.99452	0.99455	0.999999	8697	0	-2.7419	2.89382e-06	0.000108852
V06974	Q65900.7.1	Picornaviridae	Enterovirus A	Coxsackievirus A16 (strain G-10)	P2	6.6477e-12	5.0994e-07	2.9e-05	13	5	-4.5877	1	1	0.999999	9696	0	6.3795e-12	5.5282e-07	0.00011	15	5	-3.3383	1	1	0.999999	8941	0	1.0575e-08	5.4353e-07	7.3e-05	55	5	-1.7957	1	1	0.999999	9058	0	-4.82546	2.92806e-17	9.91259e-15
V01742	O36407.0.1	Herpesviridae	Alcelaphine herpesvirus 1 (wildebeest herpesvirus)	Alcelaphine herpesvirus 1 (strain C500) (AlHV-1) (Malignant catarrhal fever virus)	Immediate-early phosphoprotein 57	1.09e-11	5.0994e-07	2.9e-05	14	5	-3.6502	1	1	0.999999	9695	0	2.3062e-15	5.5282e-07	0.00011	2	5	-3.2648	1	1	0.999999	8954	0	5.3768e-12	5.4353e-07	7.3e-05	13	5	-1.6386	1	1	0.999999	9097	0	-4.25322	2.92806e-17	9.91259e-15
V02131	Q2HRC9.0.1	Herpesviridae	Human herpesvirus 8 (HHV-8) (Kaposi's sarcoma-associated herpesvirus)	Human herpesvirus 8 type P (isolate GK18) (HHV-8) (Kaposi's sarcoma-associated herpesvirus)	ORF10	1.3596e-11	5.0994e-07	2.9e-05	15	5	-3.0679	1	1	0.999999	9694	0	NA	NA	NA	NA	NA	NA	NA	NA	NA	NA	NA	NA	NA	NA	NA	NA	NA	NA	NA	NA	NA	NA	NA	NA	NA
V10164	P03466.0.1	Orthomyxoviridae	Influenza A virus	Influenza A virus (strain A/Puerto Rico/8/1934 H1N1)	NP	1.4347e-11	5.0994e-07	2.9e-05	16	5	-2.6107	1	1	0.999999	9693	0	0.96224	0.96226	0.999999	8091	0	0.036221	0.803	0.80339	0.999999	6364	0	2.0325e-11	5.4353e-07	7.3e-05	19	5	-1.1986	1	1	0.999999	9092	0	-1.8016	1.73399e-08	9.36353e-07
V10102	O56264.0.1	Orthomyxoviridae	Influenza A virus	Influenza A virus (strain A/Hong Kong/156/1997 H5N1 genotype Gs/Gd)	NS1	1.6229e-11	5.0994e-07	2.9e-05	17	5	-3.686	1	1	0.999999	9692	0	8.2465e-13	5.5282e-07	0.00011	9	5	-1.6711	1	1	0.999999	8947	0	2.0313e-12	5.4353e-07	7.3e-05	10	5	-1.3495	1	1	0.999999	9100	0	-3.30207	2.92806e-17	9.91259e-15
V03855	P03077.0.1	Polyomaviridae	Mus musculus polyomavirus 1	Murine polyomavirus (strain A2) (MPyV)	Middle T antigen	1.739e-11	5.0994e-07	2.9e-05	18	5	-4.8933	1	1	0.999999	9691	0	4.0599e-17	5.5282e-07	0.00011	1	5	-2.5897	1	1	0.999999	8955	0	0.00024304	0.0011561	0.043332	238	5	-0.48453	0.99975	0.99974	0.999999	8914	0	-4.00397	1.42655e-13	1.84654e-11
V11690	P27400.1.1	Retroviridae	African green monkey simian foamy virus	Simian foamy virus type 3 (strain LK3) (SFVagm) (SFV-3)	gag	2.0928e-11	5.0994e-07	2.9e-05	19	5	-2.8444	1	1	0.999999	9690	0	1.7959e-05	8.0159e-05	0.006772	103	5	-0.59338	0.99998	0.99999	0.999999	8873	0	2.772e-11	5.4353e-07	7.3e-05	20	5	-1.0819	1	1	0.999999	9091	0	-2.19837	5.45891e-15	9.06591e-13
V01691	O36365.0.1	Herpesviridae	Alcelaphine herpesvirus 1 (wildebeest herpesvirus)	Alcelaphine herpesvirus 1 (strain C500) (AlHV-1) (Malignant catarrhal fever virus)	Uncharacterized gene 10 protein	2.624e-11	5.0994e-07	2.9e-05	20	5	-3.7606	1	1	0.999999	9689	0	3.315e-05	0.00015976	0.011727	118	5	-0.60085	0.99915	0.99913	0.999999	8777	0	1.2334e-09	5.4353e-07	7.3e-05	42	5	-1.4751	1	1	0.999999	9070	0	-2.8292	1.21468e-14	1.87572e-12
V10349	YP_009094155.1.1	Paramyxoviridae	Avian paramyxovirus 5	Avian paramyxovirus 5	V protein [Avian paramyxovirus 5].	3.1606e-11	5.0994e-07	2.9e-05	21	5	-1.9512	1	1	0.999999	9688	0	4.0804e-11	5.5282e-07	0.00011	21	5	-1.1105	1	1	0.999999	8935	0	5.6111e-13	5.4353e-07	7.3e-05	6	5	-1.1131	1	1	0.999999	9104	0	-2.04288	2.92806e-17	9.91259e-15
V02375	P52446.0.1	Herpesviridae	Human herpesvirus 6B (Human B lymphotropic virus)	Human herpesvirus 6B (strain Z29) (HHV-6 variant B) (Human B lymphotropic virus)	U69 CH2R	3.3076e-11	5.0994e-07	2.9e-05	22	5	-3.4658	1	1	0.999999	9687	0	7.4024e-07	9.3979e-06	0.001238	62	5	-1.4473	0.99946	0.99943	0.999999	8796	0	9.9082e-09	5.4353e-07	7.3e-05	54	5	-1.699	1	1	0.999999	9059	0	-3.2288	5.18974e-16	1.26889e-13
V00133	AP_000536.1.1	Adenoviridae	Human mastadenovirus B	Human adenovirus B serotype 7	E1B 55K [Human adenovirus 7].	4.3086e-11	5.0994e-07	2.9e-05	23	5	-3.7402	1	1	0.999999	9686	0	1.8503e-05	8.3476e-05	0.006858	105	5	-1.7721	0.9957	0.99567	0.999999	8670	0	0.00068985	0.0030606	0.092001	290	5	-1.2236	0.99931	0.99928	0.999999	8877	0	-3.32679	4.76917e-11	4.19782e-09
V01618	P03207.0.1	Herpesviridae	Epstein-Barr virus (HHV-4) (Human herpesvirus 4)	Epstein-Barr virus (strain B95-8) (HHV-4) (Human herpesvirus 4)	BRRF1	4.6913e-11	5.0994e-07	2.9e-05	24	5	-4.4815	1	1	0.999999	9685	0	4.6997e-10	5.5282e-07	0.00011	26	5	-3.219	1	1	0.999999	8930	0	1.1291e-06	1.0327e-05	0.000871	104	5	-2.9737	1	1	0.999999	9019	0	-5.22875	5.82635e-16	1.34957e-13
V10175	Q2VC87.0.1	Orthomyxoviridae	Influenza A virus	Influenza A virus (strain A/Seal/Massachusetts/1/1980 H7N7)	NS1	4.9613e-11	5.0994e-07	2.9e-05	25	5	-4.5683	1	1	0.999999	9684	0	1.7034e-12	5.5282e-07	0.00011	13	5	-3.5474	1	1	0.999999	8943	0	5.6085e-10	5.4353e-07	7.3e-05	35	5	-1.6921	1	1	0.999999	9077	0	-4.88064	2.92806e-17	9.91259e-15
V06946	Q66765.8.1	Picornaviridae	Cardiovirus A	Encephalomyocarditis virus (strain Rueckert) (EMCV)	Protein 2C	5.4635e-11	5.0994e-07	2.9e-05	26	5	-2.5695	1	1	0.999999	9683	0	7.2961e-10	5.5282e-07	0.00011	28	5	-1.4524	1	1	0.999999	8928	0	9.2294e-10	5.4353e-07	7.3e-05	39	5	-1.8208	1	1	0.999999	9073	0	-2.84131	2.92806e-17	9.91259e-15
V02887	Q9ELS1.1	Herpesviridae	Cercopithecine herpesvirus 16 (CeHV-16) (Herpesvirus papio 2)	Cercopithecine herpesvirus 16 (CeHV-16) (Herpesvirus papio 2)	VP16 UL48	5.6142e-11	5.0994e-07	2.9e-05	27	5	-4.2812	1	1	0.999999	9682	0	0.046262	0.13051	0.828022	1155	4	-0.28154	0.73877	0.74591	0.999999	5789	1	2.1659e-08	5.4353e-07	7.3e-05	60	5	-1.8907	1	1	0.999999	9054	0	-3.10144	3.26645e-10	2.45738e-08
V02265	P24446.0.1	Herpesviridae	Human herpesvirus 6A	Human herpesvirus 6A (strain Uganda-1102) (HHV-6 variant A) (Human B lymphotropic virus)	U69 15R	6.5898e-11	5.0994e-07	2.9e-05	28	5	-2.974	1	1	0.999999	9681	0	2.7676e-05	0.00013102	0.009859	114	5	-0.92251	0.99982	0.99982	0.999999	8829	0	3.0045e-07	4.8918e-06	0.000506	84	5	-1.4608	0.99991	0.99992	0.999999	8936	0	-2.60324	7.29889e-14	1.00382e-11
V11779	P03165.0.1	Hepadnaviridae	Hepatitis B virus (HBV)	Hepatitis B virus genotype D subtype ayw (isolate France/Tiollais/1979) (HBV-D)	Protein X	7.164e-11	5.0994e-07	2.9e-05	29	5	-1.5965	1	1	0.999999	9648	0	5.1682e-13	5.5282e-07	0.00011	7	5	-0.954	1	1	0.999999	8949	0	2.3236e-14	5.4353e-07	7.3e-05	2	5	-1.2858	1	1	0.999999	9108	0	-1.86067	2.92806e-17	9.91259e-15
V04116	Q98326.1	Poxviridae	Molluscum contagiosum virus	Molluscum contagiosum virus subtype 1 (MOCV) (MCVI)	MC160L	8.7282e-11	5.0994e-07	2.9e-05	30	5	-3.9386	1	1	0.999999	9680	0	0.0003813	0.0017397	0.083311	178	5	-1.399	0.99543	0.9954	0.999999	8660	0	0.015376	0.05041	0.571773	720	4	-0.93233	0.385	0.52883	0.999999	4023	1	-3.09972	4.86264e-08	2.5326e-06
V09472	YP_009111284.1.1	Bunyaviridae	Leopards Hill virus	Leopards Hill virus	RNA-dependent RNA polymerase [Leopards Hill virus].	9.1158e-11	5.0994e-07	2.9e-05	31	5	-3.5426	1	1	0.999999	9647	0	1.0669e-10	5.5282e-07	0.00011	24	5	-1.5332	1	1	0.999999	8932	0	1.4304e-11	5.4353e-07	7.3e-05	18	5	-1.6676	0.99999	1	0.999999	9000	0	-3.29836	2.92806e-17	9.91259e-15
V10147	NP_040982.1.1	Orthomyxoviridae	Influenza A virus	Influenza A virus (strain A/Puerto Rico/8/1934 H1N1)	nucleoprotein [Influenza A virus (A/Puerto Rico/8/1934(H1N1))].	9.7487e-11	5.0994e-07	2.9e-05	32	5	-2.3983	1	1	0.999999	9679	0	0.90133	0.90175	0.999999	7374	0	-0.0086227	0.34138	0.48106	0.999999	3524	2	3.6669e-10	5.4353e-07	7.3e-05	32	5	-1.2181	1	1	0.999999	9079	0	-1.72869	1.73399e-08	9.36353e-07
V05751	YP_001109581.1.1	Anelloviridae	Torque teno midi virus 1	Torque teno midi virus 1	hypothetical protein TTMidiV_gp4 [Torque teno midi virus 1].	1.1524e-10	5.0994e-07	2.9e-05	33	5	-4.5339	1	1	0.999999	9678	0	2.5669e-13	5.5282e-07	0.00011	6	5	-3.2737	1	1	0.999999	8950	0	9.6437e-11	5.4353e-07	7.3e-05	25	5	-1.4573	1	1	0.999999	9086	0	-4.61566	2.92806e-17	9.91259e-15
V06841	NP_051035.1.5	Caliciviridae	Sapporo virus	Porcine enteric sapovirus	polyprotein [Caliciviridae_RdRp (full)]	1.2076e-10	5.0994e-07	2.9e-05	34	5	-2.6936	1	1	0.999999	9677	0	0.32801	0.49668	0.999999	3677	1	-0.037068	0.74033	0.74718	0.999999	5807	1	3.6284e-10	5.4353e-07	7.3e-05	31	5	-1.204	1	1	0.999999	9080	0	-1.88373	1.68628e-08	9.21901e-07
V00561	B5SNS7.1	Adenoviridae	Human mastadenovirus F	Human adenovirus F serotype 41 (HAdV-41) (Human adenovirus 41)	DNA-binding protein (DBP) (Early 2A protein) (Early E2A DNA-binding protein)	1.2217e-10	5.0994e-07	2.9e-05	35	5	-2.6572	1	1	0.999999	9676	0	4.6022e-06	2.9299e-05	0.003087	84	5	-0.58597	1	1	0.999999	8887	0	2.4253e-13	5.4353e-07	7.3e-05	4	5	-1.7913	1	1	0.999999	9106	0	-2.41423	1.76748e-15	3.05047e-13
V02507	YP_073746.1.1	Herpesviridae	Human herpesvirus 7	Human herpesvirus 7	tegument protein UL23 [Human betaherpesvirus 7].	1.3092e-10	5.0994e-07	2.9e-05	36	5	-1.8718	1	1	0.999999	9675	0	8.5749e-07	1.0504e-05	0.001325	64	5	-0.56815	0.99994	0.99995	0.999999	8857	0	0.017213	0.055564	0.597853	749	4	-0.17398	0.98355	0.98361	0.999999	8468	0	-1.30352	5.72785e-10	4.09891e-08
V10130	Q08035.0.1	Orthomyxoviridae	Influenza A virus	Influenza A virus (strain A/Memphis/18/1978 H3N2)	NP	1.711e-10	5.0994e-07	2.9e-05	37	5	-2.8488	1	1	0.999999	9674	0	0.024732	0.075469	0.718201	794	4	-0.18259	0.93199	0.93225	0.999999	7660	0	4.3368e-10	5.4353e-07	7.3e-05	33	5	-1.3119	1	1	0.999999	9035	0	-2.08495	1.00733e-10	8.28646e-09
V03022	YP_009137151.1.1	Herpesviridae	Human herpesvirus 2 (HHV-2) (Human herpes simplex virus 2)	Human herpesvirus 2	ubiquitin E3 ligase ICP0 [Human alphaherpesvirus 2].	2.0726e-10	5.0994e-07	2.9e-05	38	5	-3.9657	1	1	0.999999	9673	0	4.3661e-11	5.5282e-07	0.00011	22	5	-3.1059	1	1	0.999999	8934	0	1.7312e-10	5.4353e-07	7.3e-05	28	5	-1.5851	1	1	0.999999	9083	0	-4.30198	2.92806e-17	9.91259e-15
V09767	YP_009293590.1.6	Bunyaviridae	Huangpi Tick Virus 2	Huangpi Tick Virus 2	RNA-dependent RNA polymerase [Huangpi Tick Virus 2].	2.3458e-10	5.0994e-07	2.9e-05	39	5	-2.7474	1	1	0.999999	9672	0	1.7399e-11	5.5282e-07	0.00011	19	5	-1.0637	1	1	0.999999	8937	0	1.245e-10	5.4353e-07	7.3e-05	27	5	-1.1253	1	1	0.999999	9084	0	-2.41781	2.92806e-17	9.91259e-15
V01504	Q6UDJ0.0.1	Herpesviridae	Psittacid herpesvirus 1	Psittacid herpesvirus 1 (isolate Amazon parrot/-/97-0001/1997) (PsHV-1) (Pacheco's disease virus)	Virion host shutoff protein	2.3828e-10	5.0994e-07	2.9e-05	40	4	-4.9381	1	1	0.999999	9671	0	2.275e-09	5.5282e-07	0.00011	35	4	-2.2301	1	1	0.999999	8921	0	5.8012e-06	1.7937e-05	0.001396	123	4	-2.0248	0.99999	0.99999	0.999999	9009	0	-4.51471	1.05191e-15	2.15323e-13
V03155	P89474.0.1	Herpesviridae	Human herpesvirus 2 (HHV-2) (Human herpes simplex virus 2)	Human herpesvirus 2 (strain HG52) (HHV-2) (Human herpes simplex virus 2)	US1	2.4184e-10	5.0994e-07	2.9e-05	41	5	-3.0098	1	1	0.999999	9670	0	0.00057508	0.0021643	0.096906	199	4	-2.0286	0.99942	0.99943	0.999999	8793	0	7.3725e-05	0.00037667	0.017554	190	4	-1.9097	0.99321	0.99323	0.999999	8658	0	-3.40275	1.41242e-10	1.12001e-08
V10531	NP_112022.1.1	Paramyxoviridae	Nipah virus	Nipah virus	P phosphoprotein [Nipah virus].	3.0963e-10	5.0994e-07	2.9e-05	42	5	-2.3623	1	1	0.999999	9669	0	0.80689	0.81984	0.999999	6560	1	0.036677	0.25733	0.39508	0.999999	2956	2	8.6867e-05	0.00044624	0.019826	199	4	-0.75323	0.98494	0.98496	0.999999	8496	0	-1.48218	4.50732e-06	0.000167398
V08133	YP_224133.1.7	Flaviviridae	Royal Farm virus	Karshi virus	polyprotein [Flavi_DEAD (partial); P-loop containing Nucleoside Triphosphate Hydrolases (full); Flavi_NS4A (full)]	3.4066e-10	5.0994e-07	2.9e-05	43	5	-2.9899	1	1	0.999999	9668	0	1.7952e-08	5.5282e-07	0.00011	42	5	-0.92957	1	1	0.999999	8917	0	1.4763e-08	5.4353e-07	7.3e-05	57	5	-1.1601	1	1	0.999999	9056	0	-2.48239	2.92806e-17	9.91259e-15
V01501	Q6UDI6.0.1	Herpesviridae	Psittacid herpesvirus 1	Psittacid herpesvirus 1 (isolate Amazon parrot/-/97-0001/1997) (PsHV-1) (Pacheco's disease virus)	Tegument protein UL21	3.439e-10	5.0994e-07	2.9e-05	44	5	-3.2202	1	1	0.999999	9667	0	2.4675e-05	0.00011554	0.008843	113	5	-0.504	0.99998	0.99998	0.999999	8866	0	7.8601e-10	5.4353e-07	7.3e-05	37	5	-1.8294	1	1	0.999999	9075	0	-2.66652	8.3169e-15	1.33066e-12
V02317	P52529.0.1	Herpesviridae	Human herpesvirus 6A	Human herpesvirus 6A (strain Uganda-1102) (HHV-6 variant A) (Human B lymphotropic virus)	U79/U80 EDRF1/EDRF2	3.8824e-10	5.0994e-07	2.9e-05	45	5	-2.1191	1	1	0.999999	9666	0	0.91348	0.91398	0.999999	7504	0	0.10377	0.22225	0.3595	0.999999	2732	2	0.034159	0.10042	0.742145	1040	4	-0.2761	0.98598	0.98604	0.999999	8511	0	-1.11616	0.000800135	0.0163406
V02942	P04485.0.1	Herpesviridae	Human herpesvirus 1 (HHV-1) (Human herpes simplex virus 1)	Human herpesvirus 1 (strain 17) (HHV-1) (Human herpes simplex virus 1)	US1	4.7361e-10	5.0994e-07	2.9e-05	46	5	-4.4561	1	1	0.999999	9665	0	4.4549e-06	2.9299e-05	0.003087	81	5	-3.3465	1	1	0.999999	8889	0	0.00020693	0.00097564	0.037653	232	4	-3.4109	0.98611	0.98615	0.999999	8514	0	-5.47607	4.19833e-12	4.19929e-10
E00755	Q27335.1	NA	IEDB ORF	Trypanosoma cruzi	PABP TCSYLVIO_005746	5.0371e-10	5.0994e-07	2.9e-05	47	5	-2.9278	1	1	0.999999	9664	0	3.7023e-05	0.00017745	0.012815	120	5	-0.6192	0.9999	0.9999	0.999999	8844	0	4.1673e-11	5.4353e-07	7.3e-05	24	5	-1.915	1	1	0.999999	9087	0	-2.62026	1.37494e-14	2.05122e-12
V11599	P0C1K1.0.1	Retroviridae	Human immunodeficiency virus 1	Human immunodeficiency virus type 1 group O (isolate ANT70) (HIV-1)	TAT_HV1AN	5.3532e-10	5.0994e-07	2.9e-05	48	5	-2.0314	1	1	0.999999	9663	0	0.080506	0.19106	0.927845	1577	3	-0.21204	0.79196	0.79247	0.999999	6274	1	0.70958	0.76795	0.999999	5903	1	0.026193	0.84132	0.84147	0.999999	6795	0	-1.10635	0.00087927	0.0176697
V01172	cmv.ORFL265C_(UL122).1	Herpesviridae	Human cytomegalovirus (HHV-5) (Human herpesvirus 5)	Human cytomegalovirus Merlin strain (VR-1590)	ORFL265C_(UL122)	5.3996e-10	5.0994e-07	2.9e-05	49	5	-4.0176	1	1	0.999999	9662	0	3.0329e-06	2.2666e-05	0.002602	77	5	-0.98244	0.99985	0.99985	0.999999	8833	0	2.8689e-09	5.4353e-07	7.3e-05	48	5	-1.6129	1	1	0.999999	9065	0	-3.21865	1.33469e-15	2.49956e-13
V01990	Q66652.0.1	Herpesviridae	Equid herpesvirus 2 (Equine herpesvirus 2)	Equine herpesvirus 2 (strain 86/87) (EHV-2)	Putative transcription activator BRLF1 homolog	5.685e-10	5.0994e-07	2.9e-05	50	5	-2.6933	1	1	0.999999	9661	0	1.0258e-12	5.5282e-07	0.00011	10	5	-2.9873	1	1	0.999999	8946	0	1.5969e-09	5.4353e-07	7.3e-05	44	5	-1.5488	1	1	0.999999	9068	0	-3.59329	2.92806e-17	9.91259e-15
V05887	YP_068408.1.1	Parvoviridae	Adeno-associated dependoparvovirus B	Adeno-associated virus - 5	DNA binding trs helicase [Adeno-associated virus - 5].	6.0331e-10	5.0994e-07	2.9e-05	51	5	-3.7159	1	1	0.999999	9660	0	7.561e-12	5.5282e-07	0.00011	16	5	-2.1559	1	1	0.999999	8940	0	2.2648e-09	5.4353e-07	7.3e-05	45	5	-1.7981	1	1	0.999999	9067	0	-3.77046	2.92806e-17	9.91259e-15
V07530	P36329.0.1	Togaviridae	Venezuelan equine encephalitis virus	Venezuelan equine encephalitis virus (strain 3880) (VEEV)	Capsid protein	6.3448e-10	5.0994e-07	2.9e-05	52	5	-2.8902	1	1	0.999999	9659	0	1.934e-12	5.5282e-07	0.00011	14	5	-1.676	1	1	0.999999	8942	0	1.9129e-12	5.4353e-07	7.3e-05	9	5	-1.487	1	1	0.999999	9101	0	-2.97115	2.92806e-17	9.91259e-15
V11136	Q9DHF5.0.1	Rhabdoviridae	Bovine ephemeral fever virus (BEFV)	Bovine ephemeral fever virus (strain BB7721) (BEFV)	Protein alpha-2	7.3581e-10	5.0994e-07	2.9e-05	53	5	-2.4527	1	1	0.999999	9658	0	2.0135e-05	9.2321e-05	0.007448	108	4	-0.70663	0.95301	0.95312	0.999999	7935	0	0.00045572	0.002029	0.069214	262	5	-0.76145	0.99765	0.99765	0.999999	8790	0	-1.92306	3.14033e-11	2.9096e-09
V07110	O91734.15.1	Picornaviridae	Enterovirus B	Echovirus 1 (strain Human/Egypt/Farouk/1951) (E-1)	Protein 3CD	8.0383e-10	5.0994e-07	2.9e-05	54	5	-3.2607	1	1	0.999999	9657	0	3.9918e-05	0.00018741	0.013319	123	5	-1.4323	0.9969	0.99684	0.999999	8698	0	1.8754e-05	8.2073e-05	0.004854	151	4	-1.2382	0.10773	0.22685	0.95931	1970	1	-2.91635	1.76967e-12	1.97173e-10
V01839	Q9E6N0.0.1	Herpesviridae	Gallid herpesvirus 2	Gallid herpesvirus 2 (strain Chicken/Md5/ATCC VR-987) (GaHV-2) (Marek's disease herpesvirus type 1)	Virion host shutoff protein	8.1673e-10	5.0994e-07	2.9e-05	55	5	-3.8387	1	1	0.999999	9656	0	1.6213e-08	5.5282e-07	0.00011	41	5	-1.374	1	1	0.999999	8918	0	4.9415e-08	5.4353e-07	7.3e-05	66	5	-1.4017	1	1	0.999999	9048	0	-3.2438	2.92806e-17	9.91259e-15
V02072	F5HEZ4.0.1	Herpesviridae	Human herpesvirus 8 (HHV-8) (Kaposi's sarcoma-associated herpesvirus)	Human herpesvirus 8 type P (isolate GK18) (HHV-8) (Kaposi's sarcoma-associated herpesvirus)	ORF71	8.2323e-10	5.0994e-07	2.9e-05	56	5	-2.176	1	1	0.999999	9655	0	0.10515	0.23076	0.965592	1872	2	-0.19179	0.44392	0.57596	0.999999	4172	1	0.18913	0.35891	0.999999	2676	3	-0.20896	0.82053	0.82083	0.999999	6591	1	-1.27083	0.000548824	0.0121376
V00193	AP_000277.1.1	Adenoviridae	Human mastadenovirus B	Simian adenovirus 21	DBP [Simian adenovirus 21].	8.2978e-10	5.0994e-07	2.9e-05	57	5	-3.5866	1	1	0.999999	9654	0	0.0056148	0.022225	0.437417	412	3	-0.3966	0.92053	0.9209	0.999999	7517	0	4.0498e-09	5.4353e-07	7.3e-05	50	5	-1.7228	1	1	0.999999	9063	0	-2.74429	1.06811e-11	1.03313e-09
V00896	P16762.0.1	Herpesviridae	Human cytomegalovirus (HHV-5) (Human herpesvirus 5)	Human cytomegalovirus (strain AD169) (HHV-5) (Human herpesvirus 5)	UL26	8.5268e-10	5.0994e-07	2.9e-05	58	4	-3.4007	1	1	0.999999	9653	0	0.02912	0.078101	0.724559	870	3	-0.32336	0.95596	0.95614	0.999999	7974	0	0.058546	0.13744	0.837526	1378	2	-0.20601	0.58982	0.61928	0.999999	5113	1	-1.94546	1.94584e-05	0.000651226
V00097	AP_000577.1.1	Adenoviridae	Human mastadenovirus B	Human adenovirus B serotype 35	pTP [Human adenovirus 35].	8.6996e-10	5.0994e-07	2.9e-05	59	5	-4.4001	1	1	0.999999	9652	0	4.841e-06	3.0405e-05	0.003166	85	5	-0.92797	0.99999	1	0.999999	8875	0	0.010075	0.035747	0.479812	620	4	-0.37103	0.95707	0.95724	0.999999	8073	0	-2.83229	6.51265e-10	4.58595e-08
V07535	Q9WC26.1	Togaviridae	Venezuelan equine encephalitis virus	Venezuelan equine encephalitis virus (strain Mena II) (VEEV)	Structural polyprotein [nucleocapsid protein (full); polyprotein cleavage product E3 (full); envelope glycoprotein 2 (partial)]	9.0461e-10	5.0994e-07	2.9e-05	60	5	-3.4329	1	1	0.999999	9651	0	2.2475e-11	5.5282e-07	0.00011	20	5	-2.089	1	1	0.999999	8936	0	4.9494e-07	7.0659e-06	0.000657	94	5	-1.9307	0.99991	0.99991	0.999999	8934	0	-3.65341	3.9057e-16	1.01112e-13
V06184	B3SRV3.0.1	Reoviridae	Rotavirus A	Rotavirus A (strain Human/United States/P/1974 G3-P1A[8]-I1-R1-C1-M1-A1-N1-T1-E1-H1) (RV-A)	Non-structural protein 3	9.7724e-10	5.0994e-07	2.9e-05	61	5	-1.8099	1	1	0.999999	9650	0	0.12014	0.25438	0.975739	2074	3	-0.18089	0.81819	0.81844	0.999999	6479	0	1.1811e-10	5.4353e-07	7.3e-05	26	5	-1.7289	1	1	0.999999	9085	0	-1.75328	1.76436e-09	1.1419e-07
V00009	P42671.0.2	Adenoviridae	Fowl aviadenovirus A	Fowl adenovirus A serotype 1 (strain CELO / Phelps) (FAdV-1) (Avian adenovirus gal1 (strain Phelps))	Hexon protein	1.0545e-09	5.0994e-07	2.9e-05	62	5	-1.9321	1	1	0.999999	9649	0	1.0235e-08	5.5282e-07	0.00011	38	5	-0.90144	0.99948	0.99945	0.999999	8800	0	3.8299e-07	5.9789e-06	0.000573	87	5	-0.89903	0.99999	1	0.999999	8993	0	-1.82874	3.28013e-16	8.74901e-14
V01545	Q6UDL1.0.1	Herpesviridae	Psittacid herpesvirus 1	Psittacid herpesvirus 1 (isolate Amazon parrot/-/97-0001/1997) (PsHV-1) (Pacheco's disease virus)	Uncharacterized protein ORFE	1.2057e-09	5.0994e-07	2.9e-05	63	5	-4.7194	1	1	0.999999	9646	0	0.049996	0.05026	0.615778	1220	1	-1.7733	0.95	0.95041	0.999999	7886	0	0.026538	0.026603	0.39918	913	1	-4.828	0.97346	0.97357	0.999999	8308	0	-5.39993	1.02741e-06	4.24239e-05
V01123	cmv.ORFL205C_(UL83).1	Herpesviridae	Human cytomegalovirus (HHV-5) (Human herpesvirus 5)	Human cytomegalovirus Merlin strain (VR-1590)	ORFL205C_(UL83)	1.2325e-09	5.0994e-07	2.9e-05	64	5	-1.8234	1	1	0.999999	9645	0	0.063809	0.16347	0.878132	1396	3	-0.25291	0.89393	0.89438	0.999999	7234	0	8.9963e-05	0.00045494	0.020017	203	4	-0.6976	0.99254	0.99257	0.999999	8643	0	-1.34374	1.13915e-07	5.57046e-06
V07379	A0A023T7J3.6	Picornaviridae	Rosavirus A	Rosavirus A2 (isolate Human/Gambia/GA7403/2008) (RoV-A2)	Genome polyprotein [RNA_helicase (full); Peptidase_C3 (full)]	1.2823e-09	5.0994e-07	2.9e-05	65	4	-3.97	1	1	0.999999	9644	0	8.8471e-10	5.5282e-07	0.00011	29	4	-2.0313	1	1	0.999999	8927	0	2.2018e-08	5.4353e-07	7.3e-05	61	4	-3.279	1	1	0.999999	9050	0	-4.48279	2.92806e-17	9.91259e-15
V00921	P16785.0.1	Herpesviridae	Human cytomegalovirus (HHV-5) (Human herpesvirus 5)	Human cytomegalovirus (strain AD169) (HHV-5) (Human herpesvirus 5)	UL48	1.496e-09	5.0994e-07	2.9e-05	66	5	-4.3268	1	1	0.999999	9643	0	0.0017325	0.0033628	0.13504	269	2	-3.9567	0.99827	0.99833	0.999999	8740	0	0.082677	0.14273	0.843473	1652	1	-2.0068	0.59754	0.59775	0.999999	5152	0	-5.11579	5.63467e-07	2.48229e-05
V08334	YP_009325330.1.7	Flaviviridae	Bat hepacivirus	Bat hepacivirus	polyprotein [nonstructural protein NS4B (partial); nonstructural protein NS5A (partial)]	1.5385e-09	5.0994e-07	2.9e-05	67	5	-1.6154	1	1	0.999999	9642	0	1.0912e-07	2.7641e-06	0.00045	52	5	-0.63505	1	1	0.999999	8909	0	0.97508	0.97528	0.999999	8412	0	0.054784	0.19123	0.34038	0.999999	2702	2	-1.11112	1.91189e-07	8.95132e-06
V09533	YP_009246486.1.1	Bunyaviridae	Yogue virus	Yogue virus	RNA-dependent RNA polymerase [Yogue virus].	1.5602e-09	5.0994e-07	2.9e-05	68	5	-3.3314	1	1	0.999999	9641	0	1.813e-10	5.5282e-07	0.00011	25	5	-2.3552	1	1	0.999999	8931	0	6.6688e-07	8.153e-06	0.000743	98	5	-1.8521	0.99999	1	0.999999	9006	0	-3.70909	4.53896e-16	1.14148e-13
V06851	YP_009137510.1.5	Caliciviridae	Sapporo virus	Sapovirus Hu/Nagoya/NGY-1/2012/JPN	non-structural proteins and a major structural protein, partial [Sapovirus Hu/Nagoya/NGY-1/2012/JPN].	1.5821e-09	5.0994e-07	2.9e-05	69	5	-3.5752	1	1	0.999999	9640	0	0.043674	0.12412	0.816312	1119	3	-0.23708	0.83621	0.83646	0.999999	6668	0	5.9426e-10	5.4353e-07	7.3e-05	36	5	-1.764	1	1	0.999999	9076	0	-2.67256	2.9143e-10	2.21135e-08
V01660	P13288.0.1	Herpesviridae	Epstein-Barr virus (HHV-4) (Human herpesvirus 4)	Epstein-Barr virus (strain B95-8) (HHV-4) (Human herpesvirus 4)	BGLF4	1.6379e-09	5.0994e-07	2.9e-05	70	5	-4.5572	1	1	0.999999	9639	0	0.00039935	0.0015009	0.07467	179	3	-2.6087	0.9596	0.95991	0.999999	8029	0	0.0085208	0.03128	0.443918	587	4	-1.8495	0.93624	0.93643	0.999999	7803	0	-4.4488	2.01775e-08	1.07845e-06
V08772	YP_009227296.1.1	Flaviviridae	Human pegivirus 2	Human pegivirus 2	putative NS5B peptide [Human pegivirus 2].	1.7904e-09	5.0994e-07	2.9e-05	71	5	-3.6337	1	1	0.999999	9638	0	1.3992e-12	5.5282e-07	0.00011	11	5	-2.6386	1	1	0.999999	8945	0	9.8961e-10	5.4353e-07	7.3e-05	40	5	-2.071	1	1	0.999999	9072	0	-4.10485	2.92806e-17	9.91259e-15
V00455	Q6QPD6.1	Adenoviridae	Human mastadenovirus E	Simian adenovirus 23	33 kDa	1.8887e-09	5.0994e-07	2.9e-05	72	5	-6.0511	1	1	0.999999	9577	0	3.5362e-07	7.1866e-06	0.00099	58	5	-1.6618	0.99888	0.99884	0.999999	8762	0	5.6694e-05	0.00028427	0.013995	183	5	-1.0556	0.99755	0.99755	0.999999	8786	0	-4.33887	2.55081e-13	3.16229e-11
V03913	P25947.0.1	Poxviridae	Rabbit fibroma virus	Rabbit fibroma virus (strain Kasza) (RFV) (Shope fibroma virus (strain Kasza))	T5	1.9282e-09	5.0994e-07	2.9e-05	73	5	-3.8516	1	1	0.999999	9637	0	0.00051987	0.002276	0.09942	195	4	-1.0002	0.97992	0.98009	0.999999	8331	0	0.0030509	0.012877	0.254372	424	4	-0.60743	0.97776	0.97799	0.999999	8378	0	-2.70295	9.0622e-09	5.17958e-07
V03081	P28284.0.2	Herpesviridae	Human herpesvirus 2 (HHV-2) (Human herpes simplex virus 2)	Human herpesvirus 2 (strain HG52) (HHV-2) (Human herpes simplex virus 2)	RL2	1.9804e-09	5.0994e-07	2.9e-05	74	5	-1.9392	1	1	0.999999	9636	0	4.8806e-05	0.00024269	0.016979	126	5	-0.69412	0.99986	0.99985	0.999999	8834	0	0.0038392	0.016056	0.290164	457	4	-0.45291	0.95409	0.95427	0.999999	8030	0	-1.52628	1.25213e-09	8.4779e-08
V09825	YP_009227129.1.1	Bunyaviridae	Salehabad virus	Adana virus	nonstructural protein [Adana virus].	2.1296e-09	5.0994e-07	2.9e-05	75	5	-3.3555	1	1	0.999999	9635	0	0.14195	0.28803	0.999999	2250	3	-0.21334	0.98254	0.98259	0.999999	8376	0	0.00019517	0.00092781	0.03596	230	5	-0.52567	0.99977	0.99976	0.999999	8916	0	-2.00578	7.74319e-07	3.29413e-05
V10545	YP_007188592.1.1	Paramyxoviridae	Nipah virus	Nipah virus	W protein [Nipah virus].	2.3025e-09	5.0994e-07	2.9e-05	76	5	-3.2652	1	1	0.999999	9634	0	3.6152e-08	1.6585e-06	0.000291	45	5	-0.8732	1	1	0.999999	8915	0	2.7959e-10	5.4353e-07	7.3e-05	29	5	-1.4351	1	1	0.999999	9082	0	-2.71008	8.6927e-17	2.46817e-14
V00340	YP_003038600.1.1	Adenoviridae	Human mastadenovirus D	Human adenovirus 54	E1B 55 kDa protein [Human adenovirus 54].	2.4395e-09	5.0994e-07	2.9e-05	77	5	-2.9401	1	1	0.999999	9633	0	0.00034786	0.0012997	0.066506	174	4	-2.353	0.99689	0.99697	0.999999	8697	0	0.00087026	0.0032607	0.096422	309	4	-2.8556	0.99913	0.99911	0.999999	8862	0	-3.95617	8.71929e-10	6.04308e-08
V10174	P26053.0.1	Orthomyxoviridae	Influenza A virus	Influenza A virus (strain A/Seal/Massachusetts/1/1980 H7N7)	NP	2.5343e-09	5.0994e-07	2.9e-05	78	5	-3.0869	1	1	0.999999	9632	0	0.030199	0.089812	0.767072	886	3	-0.33364	0.99211	0.99219	0.999999	8558	0	2.4789e-07	4.8918e-06	0.000506	82	5	-1.3844	0.99998	0.99999	0.999999	8989	0	-2.31454	7.76337e-10	5.42327e-08
V07055	Q66282.15.1	Picornaviridae	Enterovirus B	Coxsackievirus B3 (strain Woodruff)	Protein 3CD	2.5666e-09	5.0994e-07	2.9e-05	79	5	-2.5326	1	1	0.999999	9631	0	1.6914e-07	4.9754e-06	0.000719	55	5	-2.1057	1	1	0.999999	8905	0	1.204e-06	1.0327e-05	0.000871	105	5	-2.0943	1	1	0.999999	9020	0	-3.28847	4.83973e-15	8.19218e-13
V00504	A0A142G3J3.1	Adenoviridae	Human mastadenovirus F	Human adenovirus F serotype 40 (HAdV-40) (Human adenovirus 40)	E1B 55 kDa protein (E1B protein, large T-antigen) (E1B-495R)	2.6989e-09	5.0994e-07	2.9e-05	80	5	-3.4555	1	1	0.999999	9630	0	0.076388	0.18428	0.917816	1538	3	-0.42627	0.76379	0.7666	0.999999	6004	1	1.0885e-07	1.6306e-06	0.000188	74	5	-1.7768	1	1	0.999999	9041	0	-2.71882	1.66132e-09	1.08318e-07
V11594	O91082.0.1	Retroviridae	Human immunodeficiency virus 1	Human immunodeficiency virus type 1 group N (isolate YBF30) (HIV-1)	vpr	2.713e-09	5.0994e-07	2.9e-05	81	4	-4.2556	1	1	0.999999	9629	0	1.1366e-06	3.8697e-06	0.000597	67	4	-1.0031	1	1	0.999999	8900	0	1.2689e-06	4.8918e-06	0.000506	107	4	-0.86821	1	1	0.999999	9023	0	-3.0194	1.76256e-15	3.05047e-13
V01716	O36385.0.1	Herpesviridae	Alcelaphine herpesvirus 1 (wildebeest herpesvirus)	Alcelaphine herpesvirus 1 (strain C500) (AlHV-1) (Malignant catarrhal fever virus)	Putative tyrosine kinase 36	2.7844e-09	5.0994e-07	2.9e-05	82	5	-2.7276	1	1	0.999999	9628	0	0.44209	0.59495	0.999999	4414	1	-0.10769	0.86207	0.86234	0.999999	6919	0	0.42125	0.57944	0.999999	4210	2	-0.091027	0.25699	0.40365	0.999999	3143	2	-1.44762	0.00477324	0.0713312
V11773	O93195.0.1	Hepadnaviridae	Hepatitis B virus (HBV)	Hepatitis B virus genotype D (isolate Germany/1-91/1991) (HBV-D)	Protein X	3.0538e-09	5.0994e-07	2.9e-05	83	5	-1.7569	1	1	0.999999	9627	0	0.022368	0.06915	0.695706	744	4	-0.38176	0.95325	0.95333	0.999999	7939	0	0.0043762	0.018215	0.312441	480	4	-0.70161	0.99324	0.99325	0.999999	8659	0	-1.38061	1.03144e-06	4.24239e-05
V10140	Q2VNC7.0.1	Orthomyxoviridae	Influenza A virus	Influenza A virus (strain A/Memphis/18/1978 H3N2)	NS1	3.1865e-09	5.0994e-07	2.9e-05	84	5	-2.4542	1	1	0.999999	9626	0	5.4491e-08	1.6585e-06	0.000291	47	5	-0.77601	1	1	0.999999	8908	0	3.1041e-05	0.00014838	0.007767	171	4	-0.75725	0.9646	0.96467	0.999999	8172	0	-1.95859	3.06293e-14	4.27934e-12
V00546	B5SNR2.1	Adenoviridae	Human mastadenovirus F	Human adenovirus F serotype 41 (HAdV-41) (Human adenovirus 41)	E1B 55 kDa protein (E1B protein, large T-antigen) (E1B-495R)	3.3237e-09	5.0994e-07	2.9e-05	85	5	-2.7638	1	1	0.999999	9625	0	0.028819	0.086178	0.756168	863	4	-0.43435	0.99364	0.99363	0.999999	8603	0	3.951e-06	2.5546e-05	0.001939	117	5	-1.0815	1	1	0.999999	9013	0	-2.07431	2.707e-09	1.70193e-07
V10126	YP_308871.1.1	Orthomyxoviridae	Influenza A virus	Influenza A virus (strain A/Korea/426/1968 H2N2)	nucleoprotein [Influenza A virus (A/Korea/426/1968(H2N2))].	3.6124e-09	5.0994e-07	2.9e-05	86	5	-2.9467	1	1	0.999999	9624	0	0.014837	0.048581	0.610161	613	4	-0.3412	0.69926	0.71619	0.999999	5502	1	7.1429e-09	5.4353e-07	7.3e-05	52	5	-1.3428	1	1	0.999999	9061	0	-2.23079	4.27171e-11	3.79794e-09
V10108	O92784.0.1	Orthomyxoviridae	Influenza A virus	Influenza A virus (strain A/Hong Kong/156/1997 H5N1 genotype Gs/Gd)	NP	3.6552e-09	5.0994e-07	2.9e-05	87	5	-2.3689	1	1	0.999999	9623	0	0.19904	0.37276	0.999999	2787	2	-0.13165	0.29968	0.43819	0.999999	3248	1	8.6319e-08	1.0871e-06	0.000143	69	5	-1.1491	1	1	0.999999	9045	0	-1.7487	9.24863e-09	5.25203e-07
V11721	H6V7J1.1	Retroviridae	Simian foamy virus type 1 (SFVmac) (SFV-1)	Simian foamy virus type 1 (SFVmac) (SFV-1)	tas	3.853e-09	5.0994e-07	2.9e-05	88	5	-4.3613	1	1	0.999999	9622	0	1.0257e-06	1.0504e-05	0.001325	65	5	-2.8809	0.99999	1	0.999999	8878	0	1.3526e-07	1.6306e-06	0.000188	77	5	-2.9936	0.99966	0.99966	0.999999	8907	0	-4.99947	1.65593e-15	2.9746e-13
V00503	A0A142G3J1.1	Adenoviridae	Human mastadenovirus F	Human adenovirus F serotype 40 (HAdV-40) (Human adenovirus 40)	Early E1A protein	3.8755e-09	5.0994e-07	2.9e-05	89	5	-3.1882	1	1	0.999999	9621	0	0.01245	0.04196	0.582601	563	4	-0.54433	0.98723	0.98725	0.999999	8460	0	1.1357e-05	5.5984e-05	0.003541	139	5	-0.75058	0.99999	1	0.999999	8997	0	-2.19678	1.44683e-09	9.64776e-08
V00273	P03264.0.1	Adenoviridae	Human mastadenovirus C	Human adenovirus C serotype 2 (HAdV-2) (Human adenovirus 2)	DNB2_ADE02	4.3479e-09	5.0994e-07	2.9e-05	90	5	-2.558	1	1	0.999999	9620	0	0.005881	0.0057974	0.193716	419	1	-3.4115	0.99412	0.99421	0.999999	8615	0	0.077546	0.077375	0.683221	1578	1	-1.4295	0.92245	0.92297	0.999999	7631	0	-3.69774	3.38104e-07	1.55e-05
V00956	P16812.0.1	Herpesviridae	Human cytomegalovirus (HHV-5) (Human herpesvirus 5)	Human cytomegalovirus (strain AD169) (HHV-5) (Human herpesvirus 5)	UL34	4.4225e-09	5.0994e-07	2.9e-05	91	5	-2.2156	1	1	0.999999	9619	0	0.85359	0.85559	0.999999	6930	1	-0.13799	0.75819	0.76178	0.999999	5959	1	0.31176	0.48792	0.999999	3541	2	-0.31593	0.9823	0.9824	0.999999	8447	0	-1.30915	0.00451933	0.068115
V09371	P0C760.0.1	Bunyaviridae	Puumala virus	Puumala virus (strain Sotkamo/V-2969/81)	L	4.7051e-09	5.0994e-07	2.9e-05	92	5	-2.7202	1	1	0.999999	9618	0	6.7086e-05	0.00034109	0.022699	130	5	-1.108	0.99993	0.99994	0.999999	8854	0	1.122e-05	5.5984e-05	0.003541	138	5	-1.6497	0.99997	0.99998	0.999999	8971	0	-2.65871	2.32675e-12	2.56e-10
V06929	P03306.15.1	Picornaviridae	Foot-and-mouth disease virus	Foot-and-mouth disease virus (strain A10-61) (Aphthovirus A) (FMDV)	RNA-directed RNA polymerase 3D-POL	4.8652e-09	5.0994e-07	2.9e-05	93	5	-3.769	1	1	0.999999	9617	0	0.64202	0.64239	0.999999	5590	0	0.063517	0.36774	0.37324	0.999999	3705	1	0.17534	0.28073	0.999999	2559	2	-0.85407	0.95494	0.95483	0.999999	8043	0	-2.209	0.00297261	0.0489065
V11785	Q80IU8.0.1	Hepadnaviridae	Hepatitis B virus (HBV)	Hepatitis B virus genotype E (isolate Cote d'Ivoire/ABI-129/2003) (HBV-E)	Protein X	5.0297e-09	5.0994e-07	2.9e-05	94	5	-3.0233	1	1	0.999999	9616	0	0.00097634	0.004317	0.161875	227	4	-1.0131	0.99393	0.99392	0.999999	8608	0	9.3638e-05	0.00046472	0.020349	204	5	-1.1979	0.99991	0.99991	0.999999	8935	0	-2.55969	4.10878e-10	3.01379e-08
V11708	P14353.0.1	Retroviridae	Simian foamy virus	Human spumaretrovirus (SFVcpz(hu)) (Human foamy virus)	bel1 Taf tas	5.0407e-09	5.0994e-07	2.9e-05	95	4	-4.4719	1	1	0.999999	9615	0	0.00045405	0.0017088	0.083311	182	4	-1.4696	0.9892	0.98929	0.999999	8499	0	2.3565e-07	1.6306e-06	0.000188	81	4	-2.6497	1	1	0.999999	9036	0	-4.15753	6.07025e-13	7.12405e-11
V00240	Q71BX7.1	Adenoviridae	Human mastadenovirus C	Human adenovirus C serotype 1 (strain Adenoid 71) (HAdV-1) (Human adenovirus 1)	E2b	5.1985e-09	5.0994e-07	2.9e-05	96	5	-3.0652	1	1	0.999999	9614	0	1.4172e-06	1.2715e-05	0.00156	69	5	-0.59863	1	1	0.999999	8898	0	3.855e-07	5.9789e-06	0.000573	88	5	-0.98521	0.99602	0.99599	0.999999	8735	0	-2.26789	7.19597e-15	1.17294e-12
V07034	Q9YLG5.15.1	Picornaviridae	Enterovirus B	Coxsackievirus B2 (strain Ohio-1)	Protein 3CD	5.4307e-09	5.0994e-07	2.9e-05	97	5	-3.6518	1	1	0.999999	9613	0	0.0074698	0.027718	0.484908	451	4	-0.88006	0.91842	0.91886	0.999999	7498	0	0.0060212	0.023978	0.369528	530	4	-0.9475	0.65795	0.70045	0.999999	5418	1	-2.69037	3.98459e-07	1.80785e-05
V03522	P25484.0.1	Papillomaviridae	Alphapapillomavirus 4	Human papillomavirus type 2a	E6	5.7325e-09	5.0994e-07	2.9e-05	98	5	-2.1532	1	1	0.999999	9612	0	0.038767	0.11187	0.795415	1038	2	-0.12974	0.70008	0.71681	0.999999	5508	1	0.0026904	0.011311	0.23426	414	5	-0.32422	0.99731	0.99729	0.999999	8776	0	-1.27755	1.29448e-06	5.2266e-05
V01307	cmv.ORFL92C_(UL32).1	Herpesviridae	Human cytomegalovirus (HHV-5) (Human herpesvirus 5)	Human cytomegalovirus Merlin strain (VR-1590)	ORFL92C_(UL32)	5.8256e-09	5.0994e-07	2.9e-05	99	5	-1.3894	1	1	0.999999	9611	0	3.21e-06	2.2666e-05	0.002602	78	5	-0.54798	1	1	0.999999	8891	0	1.0244e-11	5.4353e-07	7.3e-05	16	5	-1.4197	1	1	0.999999	9095	0	-1.6027	1.33469e-15	2.49956e-13
V02681	A0A059WD93.1	Herpesviridae	Cercopithecine herpesvirus 1 (CeHV-1) (Simian herpes B virus)	Cercopithecine herpesvirus 1 (CeHV-1) (Simian herpes B virus)	UL24	6.3428e-09	5.0994e-07	2.9e-05	100	5	-5.2936	1	1	0.999999	9610	0	6.3126e-13	5.5282e-07	0.00011	8	5	-2.1194	1	1	0.999999	8948	0	4.0725e-12	5.4353e-07	7.3e-05	12	5	-2.3862	1	1	0.999999	9098	0	-4.79148	2.92806e-17	9.91259e-15
V11440	P00526.0.1	Retroviridae	Rous sarcoma virus	Rous sarcoma virus (strain Prague C) (RSV-PrC)	V-SRC	6.4777e-09	5.0994e-07	2.9e-05	101	5	-3.6887	1	1	0.999999	9609	0	6.7351e-05	0.0003422	0.022699	131	5	-1.6917	0.99944	0.99941	0.999999	8794	0	1.4458e-05	6.7942e-05	0.00421	143	5	-1.5739	0.99986	0.99986	0.999999	8928	0	-3.41313	2.84055e-12	3.04909e-10
V09317	NP_604473.1.1	Bunyaviridae	Andes virus	Andes virus	RNA polymerase [Andes hantavirus].	7.3736e-09	5.0994e-07	2.9e-05	102	5	-3.307	1	1	0.999999	9608	0	0.014208	0.046807	0.60835	599	3	-0.77248	0.60726	0.65771	0.999999	4918	1	0.0018265	0.0077731	0.182074	373	5	-2.0054	0.99737	0.99734	0.999999	8779	0	-2.92879	2.13942e-07	9.91112e-06
V09885	YP_004928140.1.1	Filoviridae	Lloviu cuevavirus	Lloviu cuevavirus	minor nucleoprotein [Lloviu cuevavirus].	7.917e-09	5.0994e-07	2.9e-05	103	5	-2.4359	1	1	0.999999	9607	0	0.19836	0.37185	0.999999	2781	3	-0.29487	0.70097	0.71746	0.999999	5518	1	0.66283	0.74707	0.999999	5665	1	0.13912	0.0070322	0.024415	0.448124	473	2	-1.30064	0.0610272	0.426907
V06008	YP_003896063.1.1	Reoviridae	Great Island virus	Great Island virus	VP5 [Great Island virus].	8.0375e-09	5.0994e-07	2.9e-05	104	5	-1.8188	1	1	0.999999	9606	0	0.012416	0.041874	0.582601	562	4	-0.25651	0.89059	0.89109	0.999999	7205	0	0.16092	0.31782	0.999999	2415	3	-0.16615	0.96945	0.96956	0.999999	8242	0	-1.10927	4.24108e-05	0.00125268
V00110	AP_000587.1.1	Adenoviridae	Human mastadenovirus B	Human adenovirus B serotype 35	DBP [Human adenovirus 35].	8.2005e-09	5.0994e-07	2.9e-05	105	5	-2.5444	1	1	0.999999	9605	0	0.13799	0.21219	0.949729	2213	1	-0.76982	0.4015	0.40438	0.999999	3924	1	0.10715	0.10673	0.758701	1901	1	-1.5131	0.89285	0.89329	0.999999	7307	0	-2.33292	6.29552e-05	0.00179331
V06290	YP_008136237.1.1	Reoviridae	Rotavirus G	Rotavirus G chicken/03V0567/DEU/2003	NSP3 [Rotavirus G chicken/03V0567/DEU/2003].	8.8352e-09	5.0994e-07	2.9e-05	106	5	-3.241	1	1	0.999999	9604	0	0.0017877	0.0075952	0.225215	273	3	-0.6164	0.98696	0.987	0.999999	8455	0	0.0002824	0.0013126	0.047671	243	5	-1.008	0.99972	0.9997	0.999999	8912	0	-2.37437	2.51284e-09	1.59123e-07
E00183	Q29KH4.2	NA	IEDB ORF	Drosophila pseudoobscura pseudoobscura (Fruit fly)	Dpse\GA14246 Dpse_GA14246 GA14246	9.695e-09	5.0994e-07	2.9e-05	107	5	-3.375	1	1	0.999999	9603	0	0.0097591	0.034376	0.534439	500	3	-0.57132	0.98582	0.98585	0.999999	8437	0	2.6182e-05	0.00012338	0.006708	165	5	-1.0794	0.99997	0.99998	0.999999	8973	0	-2.44837	2.11018e-09	1.35575e-07
V01717	O36386.0.1	Herpesviridae	Alcelaphine herpesvirus 1 (wildebeest herpesvirus)	Alcelaphine herpesvirus 1 (strain C500) (AlHV-1) (Malignant catarrhal fever virus)	Shutoff alkaline exonuclease	1.0028e-08	5.0994e-07	2.9e-05	108	5	-2.4511	1	1	0.999999	9602	0	0.00011321	0.00055558	0.033845	146	3	-1.1165	0.9585	0.95853	0.999999	8005	0	0.00022905	0.0010833	0.04111	235	5	-1.3721	0.99898	0.99895	0.999999	8849	0	-2.40767	9.48554e-11	7.87658e-09
V02925	P03176.0.1	Herpesviridae	Human herpesvirus 1 (HHV-1) (Human herpes simplex virus 1)	Human herpesvirus 1 (strain 17) (HHV-1) (Human herpes simplex virus 1)	TK UL23	1.0722e-08	5.0994e-07	2.9e-05	109	5	-1.5329	1	1	0.999999	9601	0	0.0098786	0.03472	0.535002	507	4	-0.47128	0.97733	0.97751	0.999999	8287	0	0.358	0.526	0.999999	3813	2	-0.12652	0.37946	0.52337	0.999999	3988	1	-1.06365	0.000108765	0.00284943
V06066	B3SRR3.0.1	Reoviridae	Rotavirus A	Rotavirus A (isolate Human/United Kingdom/A64/1987 G10-P11[14]-I2-R2-C2-M1-A3-N2-T6-E2-H3) (RV-A)	Non-structural protein 3	1.1135e-08	5.0994e-07	2.9e-05	110	5	-1.9354	1	1	0.999999	9600	0	0.17123	0.33202	0.999999	2548	3	-0.18786	0.90852	0.90892	0.999999	7393	0	4.0998e-11	5.4353e-07	7.3e-05	23	5	-1.3623	1	1	0.999999	9088	0	-1.65763	3.92297e-09	2.41468e-07
V00511	A0A142G3J7.1	Adenoviridae	Human mastadenovirus F	Human adenovirus F serotype 40 (HAdV-40) (Human adenovirus 40)	Preterminal protein (pTP) (Bellett protein) (Precursor terminal protein) [Cleaved into: Intermediate terminal protein (iTP); Terminal protein (TP)]	1.1347e-08	5.0994e-07	2.9e-05	111	5	-2.1984	1	1	0.999999	9599	0	0.49819	0.64455	0.999999	4774	2	0.28117	0.043163	0.10896	0.799031	1140	3	0.04854	0.1362	0.833143	1252	4	-0.20811	0.87541	0.87587	0.999999	7107	0	-1.03181	0.00606432	0.0875052
V08641	YP_009325407.1.1	Flaviviridae	Norway rat hepacivirus 2	Norway rat hepacivirus 2	nonstructural protein NS3 [Norway rat hepacivirus 2].	1.1944e-08	5.0994e-07	2.9e-05	112	5	-1.5269	1	1	0.999999	9598	0	0.46177	0.61233	0.999999	4538	2	-0.21387	0.099782	0.2116	0.982313	1769	2	0.034839	0.10218	0.746909	1049	4	-0.29334	0.98144	0.98156	0.999999	8437	0	-0.998236	0.000378353	0.00881021
V01068	cmv.ORFL161C_(UL69).1	Herpesviridae	Human cytomegalovirus (HHV-5) (Human herpesvirus 5)	Human cytomegalovirus Merlin strain (VR-1590)	ORFL161C_(UL69)	1.2625e-08	5.0994e-07	2.9e-05	113	5	-1.9315	1	1	0.999999	9597	0	0.0074297	0.027614	0.484908	450	4	-0.32293	0.99493	0.99491	0.999999	8647	0	3.8803e-07	5.9789e-06	0.000573	89	5	-1.1312	0.99668	0.99662	0.999999	8760	0	-1.62523	1.07066e-10	8.72587e-09
V06152	B3SRS1.0.1	Reoviridae	Rotavirus A	Rotavirus A (strain Human/United States/D/1974 G1-P1A[8]-I1-R1-C1-M1-A1-N1-T1-E1-H1) (RV-A)	Non-structural protein 3	1.3581e-08	5.0994e-07	2.9e-05	114	5	-2.0613	1	1	0.999999	9596	0	0.063876	0.16358	0.878142	1397	2	-0.133	0.88933	0.88982	0.999999	7189	0	3.7127e-11	5.4353e-07	7.3e-05	22	5	-1.7142	1	1	0.999999	9089	0	-1.846	5.56233e-10	4.01308e-08
V01171	cmv.ORFL264C_(UL123).1	Herpesviridae	Human cytomegalovirus (HHV-5) (Human herpesvirus 5)	Human cytomegalovirus Merlin strain (VR-1590)	ORFL264C_(UL123)	1.3704e-08	5.0994e-07	2.9e-05	115	5	-1.7296	1	1	0.999999	9595	0	0.0016069	0.0057355	0.193088	262	3	-1.8628	0.88139	0.88081	0.999999	7112	0	0.035714	0.092411	0.719383	1066	3	-1.5288	0.606	0.63055	0.999999	5189	1	-2.51349	4.48571e-07	2.01445e-05
V08047	NP_878909.1.7	Flaviviridae	Omsk hemorrhagic fever virus	Omsk hemorrhagic fever virus	polyprotein [non-structural protein NS3 (partial); non-structural protein NS4a (full); 2K protein (full); non-structural protein NS4b (partial)]	1.3891e-08	5.0994e-07	2.9e-05	116	5	-1.7164	1	1	0.999999	9594	0	0.00041112	0.0018525	0.087311	180	5	-0.2633	0.99959	0.99958	0.999999	8808	0	1.2521e-07	1.6306e-06	0.000188	76	5	-0.74154	1	1	0.999999	9025	0	-1.31559	6.753e-13	7.82104e-11
E00432	B9T8T0.1	NA	IEDB ORF	Ricinus communis (Castor bean)	RCOM_2159910	1.4271e-08	5.0994e-07	2.9e-05	117	5	-5.0089	1	1	0.999999	9593	0	2.2428e-06	1.9349e-05	0.00231	73	4	-2.6443	0.98598	0.98604	0.999999	8439	0	0.00025875	0.0012104	0.044816	241	4	-1.8132	0.94966	0.94987	0.999999	7972	0	-4.67528	3.67989e-12	3.76633e-10
V11395	NP_041714.1.1	Rhabdoviridae	Vesicular stomatitis Indiana virus	Vesicular stomatitis Indiana virus	M	1.4464e-08	5.0994e-07	2.9e-05	118	5	-2.8367	1	1	0.999999	9592	0	1.3648e-07	2.7641e-06	0.00045	53	5	-2.467	1	1	0.999999	8894	0	4.147e-07	5.9789e-06	0.000573	91	5	-1.4098	1	1	0.999999	9034	0	-3.32834	1.54758e-15	2.83787e-13
V03970	Q98199.0.1	Poxviridae	Molluscum contagiosum virus	Molluscum contagiosum virus subtype 1 (MOCV) (MCVI)	PAPL MC031L	1.5392e-08	5.0994e-07	2.9e-05	119	5	-3.9001	1	1	0.999999	9591	0	7.5816e-06	2.5982e-05	0.002945	90	4	-3.0509	0.99999	1	0.999999	8884	0	0.00068738	0.0026323	0.082959	289	3	-4.1165	0.94437	0.9444	0.999999	7893	0	-5.35546	1.29414e-11	1.22484e-09
V00497	Q8UY89.1	Adenoviridae	Human mastadenovirus E	Simian adenovirus 25	E1B 55 kDa protein (E1B protein, large T-antigen) (E1B-495R)	1.5873e-08	5.0994e-07	2.9e-05	120	5	-2.2726	1	1	0.999999	9590	0	1.1374e-13	5.5282e-07	0.00011	5	5	-2.2516	1	1	0.999999	8951	0	2.9518e-12	5.4353e-07	7.3e-05	11	5	-2.2682	1	1	0.999999	9099	0	-3.31336	2.92806e-17	9.91259e-15
V07278	Q82122.15.1	Picornaviridae	Rhinovirus A	Human rhinovirus 16 (HRV-16)	Protein 3CD	1.7177e-08	5.0994e-07	2.9e-05	121	4	-4.1532	1	1	0.999999	9589	0	2.8822e-06	1.1609e-05	0.001444	75	4	-1.4008	0.99646	0.99654	0.999999	8689	0	4.313e-06	1.3588e-05	0.001115	118	4	-1.5362	1	1	0.999999	9012	0	-3.47293	1.50033e-14	2.20098e-12
V03827	P27552.0.1	Papillomaviridae	Nupapillomavirus 1	Human papillomavirus type 41	E2	1.7466e-08	5.0994e-07	2.9e-05	122	5	-2.2979	1	1	0.999999	9588	0	0.085045	0.18702	0.922053	1633	3	-0.9808	0.89104	0.89041	0.999999	7208	0	0.039338	0.11357	0.775413	1121	4	-0.76747	0.60147	0.66967	0.999999	5176	1	-1.99383	5.51922e-05	0.00159279
V00307	AP_000213.1.1	Adenoviridae	Human mastadenovirus C	Human adenovirus C serotype 5	DBP [Human adenovirus 5].	2.1742e-08	5.0994e-07	2.9e-05	123	5	-3.8273	1	1	0.999999	9587	0	1.0677e-07	2.7641e-06	0.00045	51	5	-1.4549	1	1	0.999999	8892	0	2.7032e-07	4.8918e-06	0.000506	83	5	-1.8694	0.99995	0.99996	0.999999	8954	0	-3.48688	1.26221e-15	2.49956e-13
V11711	H6V7I7.1	Retroviridae	Simian foamy virus type 1 (SFVmac) (SFV-1)	Simian foamy virus type 1 (SFVmac) (SFV-1)	gag	2.1832e-08	5.0994e-07	2.9e-05	124	5	-2.6382	1	1	0.999999	9586	0	0.0013633	0.005887	0.19418	250	4	-0.76116	0.99435	0.99436	0.999999	8627	0	8.107e-06	3.8591e-05	0.002663	130	5	-1.5386	0.99997	0.99998	0.999999	8966	0	-2.38602	5.43642e-11	4.73776e-09
V07459	W8REV7.1	Togaviridae	Madariaga virus	Madariaga virus	SP F782_44809gpSP	2.2193e-08	5.0994e-07	2.9e-05	125	5	-4.2236	1	1	0.999999	9585	0	1.9727e-09	5.5282e-07	0.00011	34	5	-2.9562	1	1	0.999999	8922	0	2.1715e-07	3.8047e-06	0.000418	80	5	-2.1788	1	1	0.999999	9037	0	-4.61215	2.05438e-16	5.65083e-14
V06657	P0C6Y1.1.2	Coronaviridae	Avian coronavirus	Avian infectious bronchitis virus (strain Beaudette) (IBV)	Non-structural protein 3	2.2848e-08	1.5298e-06	7.7e-05	126	4	-3.4933	1	1	0.999999	9584	0	8.7854e-11	5.5282e-07	0.00011	23	4	-1.8771	1	1	0.999999	8933	0	1.0033e-09	5.4353e-07	7.3e-05	41	4	-1.9125	1	1	0.999999	9071	0	-3.56341	8.66278e-17	2.46817e-14
V11595	O91083.0.1	Retroviridae	Human immunodeficiency virus 1	Human immunodeficiency virus type 1 group N (isolate YBF30) (HIV-1)	TAT_HV1YF	2.3028e-08	1.5298e-06	7.7e-05	127	4	-1.4402	1	1	0.999999	9583	0	0.96664	0.96691	0.999999	8156	0	0.083668	0.5786	0.60176	0.999999	4770	1	0.99974	0.99975	0.999999	9044	0	0.24602	0.00025773	0.0010093	0.108154	87	4	-0.56062	0.36187	0.912911
V00418	YP_001974453.1.2	Adenoviridae	Human mastadenovirus D	Human mastadenovirus D	hexon [Human mastadenovirus D].	2.3213e-08	5.0994e-07	2.9e-05	128	5	-1.279	1	1	0.999999	9582	0	0.061138	0.15892	0.873954	1373	3	-0.30392	0.95917	0.95924	0.999999	8020	0	0.040291	0.11595	0.783543	1134	4	-0.3229	0.97419	0.9743	0.999999	8318	0	-0.93605	4.3346e-05	0.00127603
V00478	Q6QPF2.1	Adenoviridae	Human mastadenovirus E	Simian adenovirus 23	E1B 55 kDa protein (E1B protein, large T-antigen) (E1B-495R)	2.4271e-08	5.0994e-07	2.9e-05	129	5	-2.0257	1	1	0.999999	9581	0	2.1772e-08	1.1056e-06	0.000215	43	5	-0.87992	1	1	0.999999	8916	0	6.5587e-07	8.153e-06	0.000743	97	5	-1.5623	1	1	0.999999	9030	0	-2.15587	8.75665e-16	1.92264e-13
V07018	P21404.7.1	Picornaviridae	Enterovirus B	Coxsackievirus A9 (strain Griggs)	P2	2.5063e-08	5.0994e-07	2.9e-05	130	5	-4.3052	1	1	0.999999	9580	0	2.0413e-05	9.4532e-05	0.007558	109	4	-3.2632	0.99144	0.99154	0.999999	8547	0	0.00070624	0.0031454	0.093543	291	4	-3.0986	0.93966	0.93985	0.999999	7844	0	-5.21981	5.57293e-11	4.80911e-09
V01288	cmv.ORFL78C.1	Herpesviridae	Human cytomegalovirus (HHV-5) (Human herpesvirus 5)	Human cytomegalovirus Merlin strain (VR-1590)	ORFL78C	2.5265e-08	5.0994e-07	2.9e-05	131	5	-1.8038	1	1	0.999999	9579	0	0.1446	0.29215	0.999999	2274	3	-0.19978	0.24013	0.37774	0.999999	2843	1	0.17632	0.34034	0.999999	2569	2	0.15691	0.43616	0.57992	0.999999	4348	2	-0.929591	0.00170205	0.0310809
V09589	Q8JPQ9.0.1	Bunyaviridae	California encephalitis virus	Bunyavirus La Crosse (isolate Human/United States/L78/1978)	N	2.6291e-08	5.0994e-07	2.9e-05	132	5	-2.7026	1	1	0.999999	9578	0	0.00051213	0.0022483	0.09918	193	5	-1.043	0.99936	0.99934	0.999999	8790	0	0.00017422	0.00083541	0.033227	225	5	-1.2106	0.99964	0.99963	0.999999	8902	0	-2.42226	3.45197e-10	2.5533e-08
V01667	Q04360.0.1	Herpesviridae	Epstein-Barr virus (HHV-4) (Human herpesvirus 4)	Epstein-Barr virus (strain B95-8) (HHV-4) (Human herpesvirus 4)	BMLF1; BSLF2	2.9918e-08	5.0994e-07	2.9e-05	133	5	-3.7488	1	1	0.999999	9576	0	0.00020355	0.00060313	0.036007	159	3	-3.7317	0.9998	0.99978	0.999999	8826	0	0.002383	0.0064621	0.158643	399	3	-3.7544	0.98797	0.9879	0.999999	8546	0	-5.48053	8.99633e-10	6.18638e-08
V03006	P10226.0.1	Herpesviridae	Human herpesvirus 1 (HHV-1) (Human herpes simplex virus 1)	Human herpesvirus 1 (strain 17) (HHV-1) (Human herpes simplex virus 1)	UL42	3.3048e-08	5.0994e-07	2.9e-05	134	5	-1.9165	1	1	0.999999	9575	0	0.046885	0.083624	0.748108	1166	2	-1.0314	0.95311	0.95328	0.999999	7938	0	0.17987	0.28651	0.999999	2600	1	-0.28213	0.76024	0.75986	0.999999	6120	0	-1.61791	7.98898e-05	0.0021855
V07182	Q66849.15.1	Picornaviridae	Enterovirus B	Echovirus 9 (strain Hill)	Protein 3CD	3.3679e-08	5.0994e-07	2.9e-05	135	5	-1.9817	1	1	0.999999	9574	0	0.12371	0.25989	0.984439	2105	2	-0.015873	0.90102	0.90144	0.999999	7311	0	0.0088634	0.03228	0.450237	593	4	-0.75939	0.40357	0.54743	0.999999	4139	1	-1.32418	2.03792e-05	0.000679461
V09568	YP_008400138.1.1	Bunyaviridae	Brazoran virus	Brazoran virus	polymerase [Brazoran virus].	3.4449e-08	5.0994e-07	2.9e-05	136	5	-1.227	1	1	0.999999	9573	0	0.0053277	0.021379	0.424502	408	4	-0.58468	0.81859	0.81884	0.999999	6485	0	1.5929e-07	2.7177e-06	0.000302	78	5	-1.4984	1	1	0.999999	9039	0	-1.57632	3.66434e-11	3.3251e-09
V01628	P03217.0.1	Herpesviridae	Epstein-Barr virus (HHV-4) (Human herpesvirus 4)	Epstein-Barr virus (strain B95-8) (HHV-4) (Human herpesvirus 4)	BGLF5	3.9224e-08	5.0994e-07	2.9e-05	137	5	-4.275	1	1	0.999999	9572	0	0.50815	0.50732	0.999999	4835	0	-0.0471	0.49185	0.49108	0.999999	4352	0	0.56671	0.56606	0.999999	5199	0	0.054998	0.43329	0.43294	0.999999	4330	0	-2.11756	0.00644105	0.0924864
V03014	P10234.0.1	Herpesviridae	Human herpesvirus 1 (HHV-1) (Human herpes simplex virus 1)	Human herpesvirus 1 (strain 17) (HHV-1) (Human herpes simplex virus 1)	DUT UL50	3.9657e-08	5.0994e-07	2.9e-05	138	5	-1.3707	1	1	0.999999	9571	0	0.28806	0.4629	0.999999	3431	2	-0.32265	0.12989	0.26318	0.999999	2081	2	0.32496	0.49884	0.999999	3602	2	0.06708	0.47242	0.61042	0.999999	4583	1	-0.819575	0.00403107	0.0629104
V03188	NP_040161.1.1	Herpesviridae	Human herpesvirus 3 (HHV-3) (Varicella-zoster virus)	Human herpesvirus 3	tegument protein UL21 [Human alphaherpesvirus 3].	4.0387e-08	5.0994e-07	2.9e-05	139	5	-1.4288	1	1	0.999999	9570	0	0.21453	0.39523	0.999999	2939	2	0.39355	0.022703	0.069037	0.677857	813	3	0.0083398	0.03073	0.440128	583	4	-0.59536	0.99371	0.9937	0.999999	8678	0	-0.761946	0.00232306	0.0407322
V00320	P03265.0.1	Adenoviridae	Human mastadenovirus C	Human adenovirus C serotype 5 (HAdV-5) (Human adenovirus 5)	DBP	4.203e-08	5.0994e-07	2.9e-05	140	5	-2.4167	1	1	0.999999	9569	0	1.6394e-05	7.7947e-05	0.006648	102	5	-0.81016	0.99977	0.99976	0.999999	8819	0	4.8706e-06	2.8807e-05	0.002151	121	5	-1.8095	0.99955	0.99953	0.999999	8897	0	-2.42154	2.34461e-13	2.94818e-11
V00557	B5SNS2.1	Adenoviridae	Human mastadenovirus F	Human adenovirus F serotype 41 (HAdV-41) (Human adenovirus 41)	Core-capsid bridging protein (Core protein V)	4.5477e-08	5.0994e-07	2.9e-05	141	5	-3.4996	1	1	0.999999	9568	0	2.9867e-06	2.2666e-05	0.002602	76	5	-1.1344	0.99993	0.99992	0.999999	8851	0	8.6759e-10	5.4353e-07	7.3e-05	38	5	-1.535	1	1	0.999999	9074	0	-3.00808	1.33469e-15	2.49956e-13
V00967	P16823.0.1	Herpesviridae	Human cytomegalovirus (HHV-5) (Human herpesvirus 5)	Human cytomegalovirus (strain AD169) (HHV-5) (Human herpesvirus 5)	UL71	4.5965e-08	5.0994e-07	2.9e-05	142	5	-1.409	1	1	0.999999	9567	0	0.70173	0.72086	0.999999	5885	1	-0.089235	0.76352	0.76316	0.999999	6001	0	0.34223	0.4852	0.999999	3723	1	-0.12661	0.028555	0.072826	0.688787	963	1	-0.800602	0.00446385	0.0674989
V00313	AP_000229.1.1	Adenoviridae	Human mastadenovirus C	Human adenovirus C serotype 5	E4 ORF4 [Human adenovirus 5].	4.6238e-08	1.5298e-06	7.7e-05	143	4	-0.99375	1	1	0.999999	9566	0	0.99935	0.99936	0.999999	8840	0	0.2479	0.0006472	0.0024064	0.14614	142	4	0.0077317	0.026435	0.397963	563	4	-0.1873	0.99227	0.99219	0.999999	8637	0	-0.443688	0.0289344	0.271515
V11564	P69726.0.1	Retroviridae	Human immunodeficiency virus 1	Human immunodeficiency virus type 1 group M subtype B (isolate HXB2) (HIV-1)	vpr	4.662e-08	5.0994e-07	2.9e-05	144	5	-2.4532	1	1	0.999999	9565	0	0.00027282	0.0012632	0.065387	169	4	-1.264	0.99427	0.99427	0.999999	8624	0	6.2658e-05	0.00031797	0.015404	185	4	-1.5426	0.97754	0.97778	0.999999	8373	0	-2.5617	6.24479e-11	5.33657e-09
V10125	YP_308870.1.1	Orthomyxoviridae	Influenza A virus	Influenza A virus (strain A/Korea/426/1968 H2N2)	nonstructural protein 1 [Influenza A virus (A/Korea/426/1968(H2N2))].	4.7117e-08	5.0994e-07	2.9e-05	145	5	-3.3335	1	1	0.999999	9564	0	0.0063903	0.024489	0.457988	426	4	-1.064	0.97825	0.97846	0.999999	8300	0	0.0032668	0.013665	0.264247	437	4	-1.4505	0.81245	0.81297	0.999999	6531	1	-2.85143	1.67043e-07	7.94765e-06
V05103	Q6TVP9.1	Poxviridae	Orf virus (ORFV)	Orf virus (strain Goat/Texas/SA00/2000) (OV-SA00) (Orf virus-San Angelo 2000)	ORF071 NPH-PPH downregulator	4.7284e-08	5.0994e-07	2.9e-05	146	5	-2.1026	1	1	0.999999	9563	0	0.050817	0.12184	0.809981	1235	3	-0.64717	0.95544	0.95564	0.999999	7964	0	0.002849	0.011992	0.245444	418	4	-1.2456	0.896	0.89645	0.999999	7333	0	-1.93155	1.59978e-06	6.3429e-05
V06157	A1YTU9.0.1	Reoviridae	Rotavirus A	Rotavirus A (strain Human/United States/DS-1/1976 G2-P1B[4]-I2-R2-C2-M2-A2-N2-T2-E2-H2) (RV-A) (Rotavirus A (strain DS1))	Non-structural protein 3	4.8975e-08	5.0994e-07	2.9e-05	147	5	-1.2771	1	1	0.999999	9562	0	0.50137	0.64738	0.999999	4790	2	-0.098523	0.91084	0.91133	0.999999	7419	0	0.0065095	0.025381	0.385932	540	4	-0.30543	0.89456	0.89501	0.999999	7325	0	-0.818956	7.82174e-05	0.00215147
V03010	P10230.0.1	Herpesviridae	Human herpesvirus 1 (HHV-1) (Human herpes simplex virus 1)	Human herpesvirus 1 (strain 17) (HHV-1) (Human herpes simplex virus 1)	UL46	4.9147e-08	5.0994e-07	2.9e-05	148	5	-1.5238	1	1	0.999999	9561	0	0.0063903	0.024489	0.457988	424	4	-1.1165	0.91205	0.91255	0.999999	7441	0	0.15926	0.31534	0.999999	2396	2	-0.40633	0.71024	0.73275	0.999999	5748	1	-1.52309	2.27333e-05	0.000735655
V00088	AP_000571.1.1	Adenoviridae	Human mastadenovirus B	Human adenovirus B serotype 35	E1A [Human adenovirus 35].	5.0892e-08	5.0994e-07	2.9e-05	149	5	-1.9139	1	1	0.999999	9560	0	0.0021168	0.0089463	0.253238	291	3	-0.78382	0.94069	0.94089	0.999999	7765	0	0.00066566	0.0029345	0.089092	286	4	-0.82868	0.98984	0.98992	0.999999	8584	0	-1.72663	7.48662e-09	4.39315e-07
V03105	P89444.0.1	Herpesviridae	Human herpesvirus 2 (HHV-2) (Human herpes simplex virus 2)	Human herpesvirus 2 (strain HG52) (HHV-2) (Human herpes simplex virus 2)	UL21	5.1425e-08	5.0994e-07	2.9e-05	150	5	-2.1884	1	1	0.999999	9559	0	0.044746	0.11003	0.794622	1134	2	-1.0614	0.6673	0.67185	0.999999	5259	1	0.019141	0.049176	0.561707	782	3	-1.7834	0.98086	0.98075	0.999999	8422	0	-2.42966	7.31551e-06	0.000259642
V03082	P68336.0.1	Herpesviridae	Human herpesvirus 2 (HHV-2) (Human herpes simplex virus 2)	Human herpesvirus 2 (strain HG52) (HHV-2) (Human herpes simplex virus 2)	UL48	5.1603e-08	5.0994e-07	2.9e-05	151	5	-2.281	1	1	0.999999	9558	0	0.088052	0.16444	0.880154	1670	2	-0.79271	0.93276	0.93246	0.999999	7671	0	0.093619	0.1739	0.904544	1778	2	-1.3567	0.9234	0.92308	0.999999	7638	0	-2.14568	8.5757e-05	0.00231544
V11641	P18100.0.1	Retroviridae	Human immunodeficiency virus 2	Human immunodeficiency virus type 2 subtype A (isolate BEN) (HIV-2)	vpr	5.1962e-08	5.0994e-07	2.9e-05	152	5	-3.0271	1	1	0.999999	9557	0	6.9536e-10	5.5282e-07	0.00011	27	5	-2.0353	1	1	0.999999	8929	0	2.9211e-08	5.4353e-07	7.3e-05	63	5	-1.8329	1	1	0.999999	9052	0	-3.38103	2.92806e-17	9.91259e-15
V09329	NP_942555.1.1	Bunyaviridae	Dobrava-Belgrade virus	Dobrava-Belgrade virus	polymerase protein [Dobrava-Belgrade hantavirus].	5.4904e-08	5.0994e-07	2.9e-05	153	5	-3.0099	1	1	0.999999	9556	0	4.5181e-08	1.6585e-06	0.000291	46	5	-1.852	1	1	0.999999	8913	0	5.0401e-08	5.4353e-07	7.3e-05	67	5	-1.6214	1	1	0.999999	9047	0	-3.18256	8.6927e-17	2.46817e-14
V03144	P89463.0.1	Herpesviridae	Human herpesvirus 2 (HHV-2) (Human herpes simplex virus 2)	Human herpesvirus 2 (strain HG52) (HHV-2) (Human herpes simplex virus 2)	UL42	5.6617e-08	5.0994e-07	2.9e-05	154	5	-2.1394	1	1	0.999999	9555	0	0.028448	0.071245	0.700231	855	3	-0.57876	0.97155	0.97143	0.999999	8193	0	0.078788	0.17583	0.907584	1595	2	-0.69862	0.87161	0.87173	0.999999	7068	0	-1.67273	2.59457e-05	0.000830452
V02065	F5HDE4.0.1	Herpesviridae	Human herpesvirus 8 (HHV-8) (Kaposi's sarcoma-associated herpesvirus)	Human herpesvirus 8 type P (isolate GK18) (HHV-8) (Kaposi's sarcoma-associated herpesvirus)	ORF45	5.7003e-08	5.0994e-07	2.9e-05	155	5	-0.83374	1	1	0.999999	9554	0	NA	NA	NA	NA	NA	NA	NA	NA	NA	NA	NA	NA	NA	NA	NA	NA	NA	NA	NA	NA	NA	NA	NA	NA	NA
V03758	P03127.0.1	Papillomaviridae	Kappapapillomavirus 2	Cottontail rabbit papillomavirus (strain Kansas) (CRPV) (Papillomavirus sylvilagi)	E6	5.9968e-08	5.0994e-07	2.9e-05	156	5	-0.83307	1	1	0.999999	9553	0	0.48024	0.62863	0.999999	4657	2	-0.046528	0.76571	0.76831	0.999999	6018	1	0.99965	0.99965	0.999999	9034	0	0.23364	0.00034733	0.0015855	0.136162	102	5	-0.334181	0.263401	0.834875
V05903	P03134.0.1	Parvoviridae	Rodent protoparvovirus 1	Murine minute virus (strain MVM prototype) (MVM) (Murine minute virus (strain MVM(p)))	Non-structural protein NS1	6.0576e-08	5.0994e-07	2.9e-05	157	5	-2.6161	1	1	0.999999	9552	0	7.9264e-06	4.0356e-05	0.003928	91	5	-2.5933	0.99999	1	0.999999	8881	0	0.00043483	0.0019562	0.066981	259	4	-1.5796	0.99315	0.99317	0.999999	8657	0	-3.36058	1.34454e-11	1.259e-09
V01834	Q9E6M6.0.1	Herpesviridae	Gallid herpesvirus 2	Gallid herpesvirus 2 (strain Chicken/Md5/ATCC VR-987) (GaHV-2) (Marek's disease herpesvirus type 1)	Deoxyuridine 5'-triphosphate nucleotidohydrolase	6.5399e-08	5.0994e-07	2.9e-05	158	5	-1.5945	1	1	0.999999	9551	0	0.84893	0.85154	0.999999	6893	1	-0.12379	0.94406	0.94431	0.999999	7806	0	0.0025658	0.010816	0.229627	408	5	-0.68639	0.99743	0.99741	0.999999	8782	0	-1.15727	3.35405e-05	0.00101658
V00889	P16755.0.1	Herpesviridae	Human cytomegalovirus (HHV-5) (Human herpesvirus 5)	Human cytomegalovirus (strain AD169) (HHV-5) (Human herpesvirus 5)	UL13	6.6269e-08	5.0994e-07	2.9e-05	159	5	-0.6793	1	1	0.999999	9550	0	8.9012e-06	4.5884e-05	0.004371	92	5	-0.48503	0.99999	1	0.999999	8883	0	0.000171	0.00082236	0.032851	223	5	-0.55722	0.99926	0.99924	0.999999	8872	0	-0.837932	5.28856e-12	5.23033e-10
V03603	P06427.0.1	Papillomaviridae	Alphapapillomavirus 9	Human papillomavirus type 33	E6	6.8707e-08	5.0994e-07	2.9e-05	160	5	-2.1082	1	1	0.999999	9549	0	0.25419	0.43448	0.999999	3217	2	-0.085693	0.83655	0.83679	0.999999	6672	0	0.016876	0.054589	0.595944	741	3	-0.50593	0.29167	0.43722	0.999999	3388	2	-1.31204	0.000122006	0.00318412
V01003	P19893.0.1	Herpesviridae	Human cytomegalovirus (HHV-5) (Human herpesvirus 5)	Human cytomegalovirus (strain AD169) (HHV-5) (Human herpesvirus 5)	UL122	7.2382e-08	5.0994e-07	2.9e-05	161	5	-1.8107	1	1	0.999999	9548	0	NA	NA	NA	NA	NA	NA	NA	NA	NA	NA	NA	NA	NA	NA	NA	NA	NA	NA	NA	NA	NA	NA	NA	NA	NA
V01620	P03209.0.1	Herpesviridae	Epstein-Barr virus (HHV-4) (Human herpesvirus 4)	Epstein-Barr virus (strain B95-8) (HHV-4) (Human herpesvirus 4)	BRLF1	7.3562e-08	5.0994e-07	2.9e-05	162	5	-3.6004	1	1	0.999999	9547	0	0.13874	0.13836	0.837962	2224	1	-1.4995	0.86126	0.8616	0.999999	6914	0	0.081571	0.081375	0.687536	1632	1	-3.5803	0.91843	0.91906	0.999999	7585	0	-4.15167	2.08249e-05	0.0006917
V00801	P06725.0.1	Herpesviridae	Human cytomegalovirus (HHV-5) (Human herpesvirus 5)	Human cytomegalovirus (strain AD169) (HHV-5) (Human herpesvirus 5)	UL83	7.6457e-08	5.0994e-07	2.9e-05	163	5	-1.6873	1	1	0.999999	9546	0	0.087326	0.16344	0.878132	1663	2	-1.0679	0.83181	0.83115	0.999999	6617	0	0.092985	0.20183	0.955705	1765	2	-0.94045	0.35099	0.48294	0.999999	3798	1	-1.81366	0.000108772	0.00284943
V00346	YP_003038604.1.1	Adenoviridae	Human mastadenovirus D	Human adenovirus 54	pTP [Human adenovirus 54].	7.8938e-08	5.0994e-07	2.9e-05	164	5	-1.1558	1	1	0.999999	9545	0	0.047268	0.13294	0.830885	1173	4	-0.18348	0.99002	0.99009	0.999999	8521	0	0.07064	0.17762	0.908852	1505	3	-0.3864	0.79951	0.80127	0.999999	6416	1	-0.839416	6.38647e-05	0.00180172
V03564	P06463.0.1	Papillomaviridae	Alphapapillomavirus 7	Human papillomavirus type 18	E6	7.9949e-08	5.0994e-07	2.9e-05	165	5	-1.9634	1	1	0.999999	9544	0	0.40915	0.56624	0.999999	4205	1	0.4675	0.056592	0.13402	0.857825	1311	3	0.98634	0.98638	0.999999	8607	0	0.60183	0.020634	0.063409	0.658556	802	3	-0.460299	0.193257	0.743994
V11533	P05955.0.1	Retroviridae	Human immunodeficiency virus 1	Human immunodeficiency virus type 1 group M subtype A (isolate MAL) (HIV-1)	vpr	8.1814e-08	1.5298e-06	7.7e-05	166	4	-5.3507	1	1	0.999999	9543	0	0.0081728	0.027761	0.484908	467	4	-0.61621	0.99183	0.99185	0.999999	8553	0	0.085592	0.18827	0.934163	1687	3	-0.57978	0.97956	0.97968	0.999999	8402	0	-3.23034	1.62958e-05	0.000553805
V06996	Q66479.7.1	Picornaviridae	Enterovirus A	Human enterovirus 71 (strain 7423/MS/87) (Ev 71)	P2	8.3042e-08	5.0994e-07	2.9e-05	167	5	-0.89077	1	1	0.999999	9542	0	0.83065	0.8371	0.999999	6737	1	0.32132	0.032935	0.08926	0.743211	987	3	0.00030531	0.0014116	0.050616	247	5	-0.52478	0.99969	0.99968	0.999999	8909	0	-0.502575	0.000163638	0.00412707
V10145	NP_040980.1.1	Orthomyxoviridae	Influenza A virus	Influenza A virus (strain A/Puerto Rico/8/1934 H1N1)	haemagglutinin [Influenza A virus (A/Puerto Rico/8/1934(H1N1))].	8.623e-08	5.0994e-07	2.9e-05	168	5	-0.65669	1	1	0.999999	9541	0	0.98865	0.98869	0.999999	8519	0	0.17127	0.016904	0.052808	0.632131	673	4	0.18696	0.35579	0.999999	2656	3	-0.16242	0.97748	0.97771	0.999999	8370	0	-0.306286	0.0356286	0.305656
V03942	Q76SZ3.1	Poxviridae	Molluscum contagiosum virus	Molluscum contagiosum virus subtype 1 (MOCV) (MCVI)	MC017L B-M,N,L.7	8.8135e-08	5.0994e-07	2.9e-05	169	5	-1.9489	1	1	0.999999	9540	0	0.013616	0.044765	0.597215	585	4	-1.3834	0.98638	0.98653	0.999999	8447	0	0.33782	0.48072	0.999999	3693	2	-0.27699	0.11901	0.22278	0.953754	2090	1	-1.81756	0.000128072	0.00331555
V01902	P11210.0.1	Herpesviridae	Murid herpesvirus 1 (MuHV-1) (Mouse cytomegalovirus)	Murid herpesvirus 1 (strain Smith) (MuHV-1) (Mouse cytomegalovirus)	Immediate-early protein 1	8.9794e-08	5.0994e-07	2.9e-05	170	5	-0.90124	1	1	0.999999	9539	0	0.8399	0.84427	0.999999	6821	1	-0.047016	0.94925	0.94943	0.999999	7880	0	0.91945	0.91992	0.999999	7626	0	-0.021538	0.72876	0.74543	0.999999	5878	1	-0.480593	0.00477324	0.0713312
V00075	P36717.0.1	Adenoviridae	Human mastadenovirus A	Human adenovirus A serotype 12 (HAdV-12) (Human adenovirus 12)	Core-capsid bridging protein L2	9.4341e-08	5.0994e-07	2.9e-05	171	5	-2.3441	1	1	0.999999	9538	0	0.075208	0.16876	0.883785	1520	2	-0.90069	0.81101	0.81059	0.999999	6427	0	0.12957	0.27057	0.999999	2128	3	-0.50593	0.71138	0.73352	0.999999	5753	1	-1.85921	0.000192632	0.00476278
V11530	P04613.0.1	Retroviridae	Human immunodeficiency virus 1	Human immunodeficiency virus type 1 group M subtype A (isolate MAL) (HIV-1)	TAT_HV1MA	9.6388e-08	5.0994e-07	2.9e-05	172	5	-1.889	1	1	0.999999	9537	0	0.10501	0.23056	0.965592	1871	2	-0.064663	0.8731	0.87353	0.999999	7024	0	0.8996	0.90005	0.999999	7392	0	-0.05798	0.032286	0.092475	0.731766	1030	2	-0.995086	0.0011644	0.0226748
V09548	YP_009246490.1.3	Bunyaviridae	Yogue virus	Yogue virus	envelope glycoprotein [Yogue virus].	1.0089e-07	1.0199e-06	5.7e-05	173	5	-1.8989	1	1	0.999999	9536	0	0.00010896	0.00053679	0.032924	145	4	-0.57346	0.98702	0.98706	0.999999	8456	0	4.3011e-07	5.9789e-06	0.000573	92	5	-1.2233	0.99996	0.99997	0.999999	8963	0	-1.78194	8.17676e-13	9.34699e-11
E00733	K4E9M8.1	NA	IEDB ORF	Trypanosoma cruzi	TCSYLVIO_001677	1.0151e-07	1.0199e-06	5.7e-05	174	5	-1.1882	1	1	0.999999	9535	0	0.5646	0.70193	0.999999	5240	1	0.16636	0.012962	0.041502	0.588624	575	4	0.050136	0.14018	0.842214	1273	3	-0.3777	0.94783	0.94805	0.999999	7941	0	-0.666898	0.0180544	0.199187
E00402	B2RJ72.1	NA	IEDB ORF	Porphyromonas gingivalis (strain ATCC 33277 / DSM 20709 / JCM 12257)	PGN_0898	1.0212e-07	1.0199e-06	5.7e-05	175	5	-2.6832	1	1	0.999999	9534	0	0.26796	0.30807	0.999999	3293	1	-0.60349	0.75479	0.75499	0.999999	5932	0	0.0041354	0.011203	0.232956	471	3	-3.1298	0.99206	0.99206	0.999999	8632	0	-3.02592	1.36223e-05	0.00046655
V05874	Q90185.0.1	Parvoviridae	Dipteran brevidensovirus 1	Aedes albopictus densovirus (isolate Boublik/1994) (AalDNV)	Non-structural protein NS1	1.0813e-07	1.5298e-06	7.7e-05	176	5	-1.8533	1	1	0.999999	9533	0	0.95752	0.95761	0.999999	8021	0	0.40997	0.044713	0.11186	0.808505	1162	3	0.47859	0.62887	0.999999	4573	1	0.22972	0.27517	0.42125	0.999999	3267	2	-0.60006	0.0604923	0.426179
V01315	cmv.ORFL98W_(UL35).1	Herpesviridae	Human cytomegalovirus (HHV-5) (Human herpesvirus 5)	Human cytomegalovirus Merlin strain (VR-1590)	ORFL98W_(UL35)	1.1107e-07	1.5298e-06	7.7e-05	177	5	-1.1466	1	1	0.999999	9532	0	0.82732	0.83454	0.999999	6714	1	0.069022	0.60767	0.65794	0.999999	4926	1	1.893e-05	8.316e-05	0.004887	152	5	-0.58762	0.99998	0.99999	0.999999	8984	0	-0.79016	1.12569e-06	4.60854e-05
V06223	YP_008126851.1.1	Reoviridae	Rotavirus B	Rotavirus B (isolate RVB/Human/China/ADRV/1982)	nonstructural protein [Human rotavirus B].	1.1251e-07	2.5497e-06	0.000115	178	4	-1.9582	1	1	0.999999	9531	0	0.0033405	0.011779	0.303986	340	4	-0.37521	0.99666	0.99671	0.999999	8693	0	0.0016842	0.0061066	0.15322	364	4	-0.68706	0.99832	0.99831	0.999999	8814	0	-1.47042	7.15781e-08	3.68439e-06
V01474	Q6UDG8.0.1	Herpesviridae	Psittacid herpesvirus 1	Psittacid herpesvirus 1 (isolate Amazon parrot/-/97-0001/1997) (PsHV-1) (Pacheco's disease virus)	Nuclear protein UL4	1.1611e-07	1.5298e-06	7.7e-05	179	5	-1.5323	1	1	0.999999	9530	0	0.011266	0.038748	0.564638	541	4	-0.49313	0.76435	0.76712	0.999999	6010	1	5.4329e-05	0.00027122	0.013573	179	5	-0.91159	0.99916	0.99915	0.999999	8865	0	-1.42069	1.12577e-08	6.31146e-07
V02225	Q01043.0.1	Herpesviridae	Saimiriine herpesvirus 2 (SaHV-2) (Herpesvirus saimiri)	Saimiriine herpesvirus 2 (strain 11) (SaHV-2) (Herpesvirus saimiri)	Cyclin homolog	1.1645e-07	1.5298e-06	7.7e-05	180	5	-2.5776	1	1	0.999999	9529	0	0.0015268	0.0054768	0.18791	258	3	-1.7757	0.35074	0.46352	0.999999	3580	1	0.0052312	0.021558	0.343272	511	4	-1.2725	0.99156	0.99166	0.999999	8617	0	-2.77453	9.76812e-08	4.94132e-06
V00264	P03244.0.1	Adenoviridae	Human mastadenovirus C	Human adenovirus C serotype 2 (HAdV-2) (Human adenovirus 2)	E1B	1.1818e-07	1.5298e-06	7.7e-05	181	5	-1.9741	1	1	0.999999	9528	0	0.12964	0.2063	0.945202	2144	1	-1.0813	0.8638	0.86379	0.999999	6936	0	0.53454	0.53589	0.999999	4944	1	-0.4064	0.79537	0.79543	0.999999	6384	0	-1.72752	0.00153807	0.0286823
V00465	Q6QPE3.1	Adenoviridae	Human mastadenovirus E	Simian adenovirus 23	Core-capsid bridging protein (Core protein V)	1.1919e-07	2.5497e-06	0.000115	182	4	-3.8575	1	1	0.999999	9527	0	1.2373e-05	4.3673e-05	0.004205	100	4	-1.5128	0.99994	0.99994	0.999999	8856	0	2.1132e-05	5.8158e-05	0.003653	156	3	-2.2598	0.99998	0.99997	0.999999	8980	0	-3.70436	1.05463e-12	1.19011e-10
V09588	NP_047214.1.1	Bunyaviridae	Bunyamwera virus	Bunyamwera virus	NSs protein [Bunyamwera virus].	1.2423e-07	2.5497e-06	0.000115	183	4	-1.8598	1	1	0.999999	9526	0	0.00011592	0.00042954	0.02728	147	3	-0.70531	0.97993	0.98016	0.999999	8332	0	0.00026796	0.0010452	0.039999	242	4	-0.72289	0.99608	0.99601	0.999999	8737	0	-1.61179	2.38932e-10	1.82877e-08
V00140	AP_000540.1.1	Adenoviridae	Human mastadenovirus B	Human adenovirus B serotype 7	pTP [Human adenovirus 7].	1.3046e-07	1.5298e-06	7.7e-05	184	5	-2.2145	1	1	0.999999	9525	0	0.51178	0.65674	0.999999	4856	2	-0.22616	0.96923	0.9693	0.999999	8156	0	0.9471	0.94732	0.999999	7963	0	0.55668	0.007553	0.026043	0.462011	486	4	-0.970807	0.11574	0.598735
V10288	YP_009094170.1.1	Paramyxoviridae	Avian paramyxovirus 12	Avian paramyxovirus 12	matrix protein [Avian paramyxovirus 12].	1.3121e-07	1.5298e-06	7.7e-05	185	5	-0.75823	1	1	0.999999	9524	0	0.83229	0.83835	0.999999	6755	1	0.16656	0.080702	0.17798	0.939739	1575	3	0.40592	0.56649	0.999999	4094	2	-0.095064	0.79669	0.79876	0.999999	6394	1	-0.329386	0.030663	0.280849
V10532	NP_112022.1.2	Paramyxoviridae	Nipah virus	Nipah virus	P phosphoprotein [Nipah virus].	1.4212e-07	1.5298e-06	7.7e-05	186	5	-2.7101	1	1	0.999999	9523	0	0.39137	0.55065	0.999999	4087	1	-0.12908	0.95241	0.95253	0.999999	7927	0	0.024902	0.076274	0.681086	881	4	-0.39964	0.98876	0.9888	0.999999	8559	0	-1.58619	0.000431032	0.0099318
V02941	P04413.0.1	Herpesviridae	Human herpesvirus 1 (HHV-1) (Human herpes simplex virus 1)	Human herpesvirus 1 (strain 17) (HHV-1) (Human herpes simplex virus 1)	US3	1.4415e-07	1.5298e-06	7.7e-05	187	5	-1.9963	1	1	0.999999	9522	0	1.451e-07	3.3169e-06	0.00053	54	5	-3.418	1	1	0.999999	8904	0	0.0045314	0.018819	0.316238	488	4	-1.8132	0.95552	0.95568	0.999999	8051	0	-3.59204	8.27172e-11	7.00074e-09
V05478	Q6TUY0.0.1	Poxviridae	Yaba monkey tumor virus (YMTV)	Yaba monkey tumor virus (strain VR587) (YMTV)	Poly(A) polymerase catalytic subunit (EC 2.7.7.19) (Poly(A) polymerase large subunit) (PAP-L)	1.4529e-07	2.5497e-06	0.000115	188	4	-2.61	1	1	0.999999	9521	0	0.085141	0.18719	0.922053	1636	3	-0.28728	0.98291	0.98305	0.999999	8384	0	2.2722e-05	9.6205e-05	0.005511	160	4	-0.89051	0.99998	0.99998	0.999999	8976	0	-1.83637	1.16587e-07	5.66962e-06
V02926	P04288.0.1	Herpesviridae	Human herpesvirus 1 (HHV-1) (Human herpes simplex virus 1)	Human herpesvirus 1 (strain 17) (HHV-1) (Human herpes simplex virus 1)	gM UL10	1.4743e-07	1.5298e-06	7.7e-05	189	5	-1.1787	1	1	0.999999	9520	0	0.0034175	0.014222	0.341451	342	4	-1.1492	0.98325	0.98329	0.999999	8391	0	0.00093684	0.0041401	0.113921	314	5	-1.246	0.99906	0.99904	0.999999	8857	0	-1.73932	4.16162e-08	2.18039e-06
V05816	P0C675.0.1	Anelloviridae	Torque teno virus	Torque teno virus (isolate Human/Japan/TRM1/1999) (TTV) (Torque teno virus genotype 1a)	ORF2/4	1.4819e-07	2.5497e-06	0.000115	190	4	-2.9643	1	1	0.999999	9519	0	1.6415e-09	5.5282e-07	0.00011	32	4	-2.2594	1	1	0.999999	8924	0	5.2848e-07	2.7177e-06	0.000302	95	4	-1.4407	1	1	0.999999	9032	0	-3.29551	6.96082e-16	1.571e-13
V01992	Q66654.0.1	Herpesviridae	Equid herpesvirus 2 (Equine herpesvirus 2)	Equine herpesvirus 2 (strain 86/87) (EHV-2)	Gene 52 protein	1.5418e-07	1.5298e-06	7.7e-05	191	5	-1.3795	1	1	0.999999	9518	0	0.00071687	0.0032036	0.12981	211	5	-0.77116	0.99831	0.9983	0.999999	8742	0	2.6764e-05	0.00012447	0.006708	166	5	-1.0362	0.99997	0.99998	0.999999	8972	0	-1.54672	1.73243e-10	1.33762e-08
V11529	P04603.0.1	Retroviridae	Human immunodeficiency virus 1	Human immunodeficiency virus type 1 group M subtype A (isolate MAL) (HIV-1)	nef	1.559e-07	1.5298e-06	7.7e-05	192	5	-0.59237	1	1	0.999999	9517	0	1	1	0.999999	8944	0	0.40137	7.1119e-07	9.3979e-06	0.004429	13	5	1	1	0.999999	9107	0	0.60717	2.0136e-13	5.4353e-07	0.000495	2	5	0.186047	0.00957938	0.12411
V05862	Q84361.0.1	Parvoviridae	Carnivore amdoparvovirus 1	Aleutian mink disease parvovirus (strain G) (ADV)	Non-structural protein NS2	1.5677e-07	1.5298e-06	7.7e-05	193	5	-1.7803	1	1	0.999999	9516	0	0.093376	0.2119	0.949729	1734	3	-0.28106	0.63652	0.67499	0.999999	5078	1	2.3881e-05	0.00011142	0.006226	162	5	-1.4173	0.99996	0.99997	0.999999	8958	0	-1.65426	1.23994e-07	5.9639e-06
V01011	Q7M6R1.0.1	Herpesviridae	Human cytomegalovirus (HHV-5) (Human herpesvirus 5)	Human cytomegalovirus (strain AD169) (HHV-5) (Human herpesvirus 5)	UL21A	1.6386e-07	1.5298e-06	7.7e-05	194	5	-4.0158	1	1	0.999999	9515	0	5.8199e-09	5.5282e-07	0.00011	36	5	-1.7864	1	1	0.999999	8920	0	3.0011e-05	0.00014404	0.007583	169	5	-1.2192	0.99997	0.99998	0.999999	8967	0	-3.46887	2.95049e-14	4.18874e-12
V03771	P03118.0.1	Papillomaviridae	Mupapillomavirus 1	Human papillomavirus type 1a	E2	1.6842e-07	2.5497e-06	0.000115	195	5	-1.3005	1	1	0.999999	9514	0	0.012219	0.041351	0.582438	554	4	-0.63298	0.88192	0.88239	0.999999	7118	0	4.0268e-05	0.00018861	0.009705	175	5	-0.65293	0.99996	0.99997	0.999999	8961	0	-1.26582	1.28754e-08	7.17272e-07
V00176	AP_000263.1.1	Adenoviridae	Human mastadenovirus B	Simian adenovirus 21	E1B 55K [Simian adenovirus 21].	1.6934e-07	2.5497e-06	0.000115	196	5	-3.2344	1	1	0.999999	9513	0	6.7992e-08	5.5282e-07	0.00011	48	4	-3.3442	1	1	0.999999	8911	0	0.0099538	0.035408	0.479118	617	4	-1.3577	0.91301	0.91359	0.999999	7523	0	-3.96552	8.64498e-11	7.24697e-09
V02423	Q9PX53.0.1	Herpesviridae	Human herpesvirus 6B (Human B lymphotropic virus)	Human herpesvirus 6B (strain Z29) (HHV-6 variant B) (Human B lymphotropic virus)	DR6	1.7449e-07	2.5497e-06	0.000115	197	5	-2.1433	1	1	0.999999	9512	0	0.18338	0.31727	0.999999	2649	2	-0.18935	0.58583	0.60696	0.999999	4804	1	0.00064139	0.0028204	0.086784	283	4	-2.1031	0.98526	0.9853	0.999999	8498	0	-2.08766	6.6179e-06	0.000236792
V04471	Q8V4T5.1	Poxviridae	Monkeypox virus	Monkeypox virus Zaire-96-I-16	A44R protein	1.7546e-07	2.5497e-06	0.000115	198	4	-0.87858	1	1	0.999999	9511	0	0.99021	0.99025	0.999999	8550	0	0.29905	0.0046034	0.01612	0.387001	349	3	0.40498	0.55054	0.999999	4089	1	-0.0019567	0.40372	0.5094	0.999999	4141	1	-0.27801	0.16249	0.691264
V05762	YP_003587829.1.1	Anelloviridae	Torque teno sus virus 1a	Torque teno sus virus 1a	hypothetical protein TTsuV1_gp1 [Torque teno sus virus 1a].	1.7965e-07	2.5497e-06	0.000115	199	4	-2.57	1	1	0.999999	9510	0	0.0007702	0.002831	0.119582	216	4	-1.1676	0.99923	0.99925	0.999999	8781	0	0.00019152	0.0007604	0.030918	228	4	-0.81991	0.99981	0.99981	0.999999	8921	0	-2.25031	1.35219e-09	9.0855e-08
V03108	P89446.0.1	Herpesviridae	Human herpesvirus 2 (HHV-2) (Human herpes simplex virus 2)	Human herpesvirus 2 (strain HG52) (HHV-2) (Human herpes simplex virus 2)	TK UL23	1.8123e-07	2.5497e-06	0.000115	200	5	-1.1383	1	1	0.999999	9509	0	0.041086	0.11767	0.805002	1073	4	-0.84745	0.35788	0.49794	0.999999	3624	1	0.16897	0.32971	0.999999	2494	3	-0.44462	0.41355	0.55745	0.999999	4214	1	-1.207	0.000353329	0.00827128
V03648	P36817.0.1	Papillomaviridae	Betapapillomavirus 2	Human papillomavirus type 9	E7	1.8319e-07	2.5497e-06	0.000115	201	5	-1.6821	1	1	0.999999	9508	0	0.044307	0.12565	0.820509	1125	4	-0.24254	0.93364	0.93387	0.999999	7681	0	0.93978	0.93998	0.999999	7877	0	0.10881	0.27458	0.42068	0.999999	3264	2	-0.913093	0.0014734	0.0277706
V01487	Q6UDH6.0.1	Herpesviridae	Psittacid herpesvirus 1	Psittacid herpesvirus 1 (isolate Amazon parrot/-/97-0001/1997) (PsHV-1) (Pacheco's disease virus)	Alkaline nuclease	1.8717e-07	2.5497e-06	0.000115	202	5	-1.8376	1	1	0.999999	9507	0	0.67386	0.74592	0.999999	5731	1	-0.12974	0.32109	0.46041	0.999999	3385	2	9.7132e-05	0.00048646	0.021086	205	5	-0.87425	0.9999	0.99991	0.999999	8933	0	-1.36354	5.69689e-06	0.000206354
V11414	Q8B0H2.0.1	Rhabdoviridae	Vesicular stomatitis Indiana virus	Vesicular stomatitis Indiana virus (strain 94GUB Central America) (VSIV)	M	1.9585e-07	2.5497e-06	0.000115	203	5	-1.8163	1	1	0.999999	9506	0	0.00012276	0.00059317	0.03565	148	5	-1.2327	0.99988	0.99987	0.999999	8839	0	0.0016108	0.0068969	0.167277	361	4	-1.5029	0.97523	0.97541	0.999999	8339	0	-2.2123	3.09035e-09	1.92917e-07
V09639	NP_982306.1.1	Bunyaviridae	Oropouche virus	Oropouche virus	non-structural protein [Oropouche virus].	2.0539e-07	2.5497e-06	0.000115	204	5	-1.9547	1	1	0.999999	9505	0	0.00012678	0.00060865	0.036096	149	5	-1.4899	0.99987	0.99987	0.999999	8837	0	0.0026928	0.011317	0.23426	415	5	-1.2374	0.99731	0.99729	0.999999	8775	0	-2.2997	5.99817e-09	3.59156e-07
V08326	YP_009322132.1.9	Flaviviridae	Bat hepacivirus	Bat hepacivirus	polyprotein [nonstructural protein NS5A (partial); RNA-dependent RNA polymerase NS5B (partial)]	2.0916e-07	2.5497e-06	0.000115	205	4	-1.2434	1	1	0.999999	9504	0	0.99697	0.99706	0.999999	8731	0	0.18335	0.0030276	0.010721	0.314835	286	4	7.5267e-07	2.7177e-06	0.000302	99	4	-0.88958	1	1	0.999999	9029	0	-0.910728	8.47774e-05	0.00230312
V05150	Q6TVT8.1	Poxviridae	Orf virus (ORFV)	Orf virus (strain Goat/Texas/SA00/2000) (OV-SA00) (Orf virus-San Angelo 2000)	Protein OPG079	2.153e-07	2.5497e-06	0.000115	206	5	-4.9855	1	1	0.999999	9503	0	9.9384e-06	3.5933e-05	0.003575	94	4	-3.2412	0.99999	1	0.999999	8880	0	8.1963e-06	3.9678e-05	0.002697	132	5	-2.1592	0.99999	1	0.999999	9003	0	-5.13129	5.86398e-13	6.97497e-11
V03485	P06462.0.1	Papillomaviridae	Alphapapillomavirus 10	Human papillomavirus type 6b	E6	2.1642e-07	2.5497e-06	0.000115	207	5	-1.7223	1	1	0.999999	9502	0	0.82843	0.83541	0.999999	6719	1	0.44253	0.053229	0.1279	0.852838	1260	3	0.021387	0.066842	0.644965	826	3	-1.0685	0.18089	0.33036	0.999999	2626	1	-1.08982	0.00447078	0.0674989
V06617	P0C6U8.0.1	Coronaviridae	Severe acute respiratory syndrome-related coronavirus	Human SARS coronavirus (SARS-CoV) (Severe acute respiratory syndrome coronavirus)	Replicase polyprotein 1a [Replicase polyprotein 1a (partial); Host translation inhibitor nsp1 (full); Non-structural protein 2 (partial)]	2.2074e-07	2.5497e-06	0.000115	208	4	-2.1166	1	1	0.999999	9501	0	0.43292	0.57574	0.999999	4350	1	-0.28536	0.30253	0.43472	0.999999	3264	1	0.031792	0.084481	0.6995	996	3	-0.90116	0.49726	0.5606	0.999999	4699	1	-1.59572	0.000609686	0.0133163
V02686	A0A059WDC4.1	Herpesviridae	Cercopithecine herpesvirus 1 (CeHV-1) (Simian herpes B virus)	Cercopithecine herpesvirus 1 (CeHV-1) (Simian herpes B virus)	UL48	2.3075e-07	2.5497e-06	0.000115	209	4	-4.102	1	1	0.999999	9500	0	0.00083874	0.0030411	0.126077	218	4	-0.87107	0.99916	0.99917	0.999999	8779	0	0.00079562	0.0030171	0.091092	302	4	-1.8373	0.99873	0.99871	0.999999	8834	0	-3.30048	6.54088e-09	3.89005e-07
V06012	YP_003896067.1.1	Reoviridae	Great Island virus	Great Island virus	VP6(dBP) [Great Island virus].	2.3929e-07	3.5696e-06	0.000154	210	5	-3.6604	1	1	0.999999	9499	0	0.015699	0.029378	0.49545	637	2	-1.4193	0.9843	0.98443	0.999999	8409	0	3.4681e-05	0.00016252	0.008458	172	5	-2.2437	0.99997	0.99997	0.999999	8964	0	-3.5503	8.48717e-09	4.91474e-07
V02927	P04290.0.1	Herpesviridae	Human herpesvirus 1 (HHV-1) (Human herpes simplex virus 1)	Human herpesvirus 1 (strain 17) (HHV-1) (Human herpes simplex virus 1)	UL13	2.5239e-07	3.5696e-06	0.000154	211	5	-2.0048	1	1	0.999999	9498	0	0.010152	0.026956	0.479903	513	3	-1.0568	0.98985	0.98976	0.999999	8517	0	0.01089	0.038097	0.494281	637	4	-1.8495	0.18247	0.33186	0.999999	2635	1	-2.36543	2.26027e-06	8.57537e-05
V00435	YP_001974472.1.1	Adenoviridae	Human mastadenovirus D	Human mastadenovirus D	control protein E4orf3 [Human mastadenovirus D].	2.6472e-07	3.5696e-06	0.000154	212	5	-2.5159	1	1	0.999999	9497	0	0.0039976	0.016669	0.371324	365	3	-1.0446	0.65359	0.68556	0.999999	5185	1	0.017812	0.057233	0.603336	760	4	-1.0685	0.95364	0.95377	0.999999	8023	0	-2.26807	2.22411e-06	8.47472e-05
V08337	YP_009130616.1.1	Flaviviridae	Bovine hepacivirus	Bovine hepacivirus	polyprotein [core protein C (full); envelope protein E1 (full); envelope protein E2 (partial)]	2.8729e-07	3.5696e-06	0.000154	213	5	-0.70675	1	1	0.999999	9496	0	0.072071	0.17727	0.901977	1488	2	-0.18716	0.78548	0.7863	0.999999	6203	1	1.5658e-05	7.5551e-05	0.004587	145	4	-1.472	0.93224	0.93259	0.999999	7755	0	-1.09717	1.07092e-07	5.29566e-06
V03703	Q8BDG4.0.1	Papillomaviridae	Bovine papillomavirus type 5	Bovine papillomavirus type 5	E2	2.9328e-07	2.5497e-06	0.000115	214	4	-1.5825	1	1	0.999999	9495	0	0.0018886	0.0067184	0.210525	278	4	-1.0175	0.98707	0.98719	0.999999	8458	0	0.00012439	0.00049081	0.021086	213	4	-1.215	0.99859	0.99857	0.999999	8825	0	-1.85608	2.47511e-09	1.57869e-07
V02492	Q9QJ56.0.1	Herpesviridae	Human herpesvirus 6B (Human B lymphotropic virus)	Human herpesvirus 6B (strain Z29) (HHV-6 variant B) (Human B lymphotropic virus)	U3	2.995e-07	3.5696e-06	0.000154	215	5	-1.6096	1	1	0.999999	9494	0	0.11308	0.24333	0.966676	1992	3	-0.59412	0.94586	0.9461	0.999999	7833	0	0.32236	0.49662	0.999999	3589	2	-0.1488	0.37744	0.52124	0.999999	3976	2	-1.17631	0.00271289	0.045745
V01542	Q6UDK8.0.1	Herpesviridae	Psittacid herpesvirus 1	Psittacid herpesvirus 1 (isolate Amazon parrot/-/97-0001/1997) (PsHV-1) (Pacheco's disease virus)	Protein UL24	3.0861e-07	5.0994e-07	2.9e-05	216	3	-5.9916	1	1	0.999999	9493	0	4.1842e-05	0.00012107	0.009188	124	3	-2.6493	0.99996	0.99995	0.999999	8860	0	0.024619	0.062174	0.625036	876	3	-1.0256	0.95719	0.95705	0.999999	8077	0	-4.81763	5.5983e-09	3.37508e-07
V07039	Q9YLG5.7.1	Picornaviridae	Enterovirus B	Coxsackievirus B2 (strain Ohio-1)	P2	3.1072e-07	2.5497e-06	0.000115	217	4	-3.5327	1	1	0.999999	9492	0	2.3691e-06	8.2923e-06	0.001108	74	4	-2.471	0.99971	0.99972	0.999999	8815	0	1.1732e-05	5.2723e-05	0.003406	141	4	-1.7137	0.99999	0.99999	0.999999	8995	0	-3.80896	1.86324e-13	2.37685e-11
V04079	Q98288.1	Poxviridae	Molluscum contagiosum virus	Molluscum contagiosum virus subtype 1 (MOCV) (MCVI)	MC121L	3.4026e-07	3.5696e-06	0.000154	218	5	-0.48345	1	1	0.999999	9491	0	0.033378	0.033433	0.5249	936	1	-3.8923	0.96662	0.96688	0.999999	8114	0	NA	NA	NA	NA	NA	NA	NA	NA	NA	NA	NA	NA	NA	NA
V01648	P0C725.0.1	Herpesviridae	Epstein-Barr virus (HHV-4) (Human herpesvirus 4)	Epstein-Barr virus (strain B95-8) (HHV-4) (Human herpesvirus 4)	LF2	3.4188e-07	3.5696e-06	0.000154	219	5	-2.2351	1	1	0.999999	9490	0	0.00088996	0.0017364	0.083311	221	2	-3.4027	0.99911	0.99916	0.999999	8775	0	0.0010898	0.0047869	0.126741	328	5	-1.3311	0.99891	0.99887	0.999999	8844	0	-3.48986	7.68964e-09	4.4824e-07
V02056	F5HB62.0.1	Herpesviridae	Human herpesvirus 8 (HHV-8) (Kaposi's sarcoma-associated herpesvirus)	Human herpesvirus 8 type P (isolate GK18) (HHV-8) (Kaposi's sarcoma-associated herpesvirus)	TK ORF21	3.971e-07	4.5895e-06	0.000193	220	5	-1.1086	1	1	0.999999	9489	0	NA	NA	NA	NA	NA	NA	NA	NA	NA	NA	NA	NA	NA	NA	NA	NA	NA	NA	NA	NA	NA	NA	NA	NA	NA
V00152	AP_000550.1.1	Adenoviridae	Human mastadenovirus B	Human adenovirus B serotype 7	DBP [Human adenovirus 7].	4.1934e-07	3.5696e-06	0.000154	221	4	-2.0937	1	1	0.999999	9488	0	0.85225	0.8519	0.999999	6919	0	0.097181	0.71214	0.71253	0.999999	5592	1	0.0082425	0.028066	0.41297	578	2	-0.56977	0.97095	0.97106	0.999999	8270	0	-1.23642	0.000220098	0.00535167
V06085	Q82049.0.1	Reoviridae	Rotavirus A	Rotavirus A (isolate Human/United States/WI61/1983 G9-P1A[8]-I1-R1-C1-M1-A1-N1-T1-E1-H1) (RV-A)	Non-structural protein 3	4.4904e-07	4.5895e-06	0.000193	222	5	-1.0706	1	1	0.999999	9487	0	0.85226	0.85444	0.999999	6920	1	-0.10774	0.7836	0.78448	0.999999	6177	1	0.00016254	0.00077453	0.031353	221	5	-0.68635	0.99984	0.99982	0.999999	8925	0	-0.889351	1.14169e-05	0.000398126
V00903	P16770.0.1	Herpesviridae	Human cytomegalovirus (HHV-5) (Human herpesvirus 5)	Human cytomegalovirus (strain AD169) (HHV-5) (Human herpesvirus 5)	UL117	4.5513e-07	4.5895e-06	0.000193	223	5	-1.1069	1	1	0.999999	9486	0	0.068865	0.15682	0.869355	1456	3	-0.77668	0.69259	0.69421	0.999999	5459	1	0.014572	0.047729	0.559131	709	3	-1.2803	0.64067	0.65601	0.999999	5339	1	-1.52217	4.0382e-05	0.00119678
V00180	AP_000266.1.2	Adenoviridae	Human mastadenovirus B	Simian adenovirus 21	pol [Simian adenovirus 21].	4.717e-07	5.6093e-06	0.000233	224	5	-1.0612	1	1	0.999999	9485	0	0.0032336	0.013459	0.327526	337	4	-0.53577	0.99323	0.99324	0.999999	8591	0	0.015005	0.049446	0.563644	717	4	-0.2235	0.81076	0.81138	0.999999	6515	1	-0.906843	1.87787e-06	7.34624e-05
V00461	Q6QPE0.2	Adenoviridae	Human mastadenovirus E	Simian adenovirus 23	Hexon protein (CP-H) (Protein II)	4.7591e-07	5.6093e-06	0.000233	225	5	-0.965	1	1	0.999999	9484	0	4.536e-06	2.9299e-05	0.003087	82	5	-0.59479	0.99968	0.99967	0.999999	8813	0	0.87505	0.8758	0.999999	7107	1	0.040955	0.358	0.50206	0.999999	3839	2	-0.773887	1.19853e-06	4.8615e-05
V03982	Q98204.3	Poxviridae	Molluscum contagiosum virus	Molluscum contagiosum virus subtype 1 (MOCV) (MCVI)	MC036R	5.5831e-07	6.6292e-06	0.000269	226	5	-1.8028	1	1	0.999999	9483	0	0.0065807	0.017576	0.381092	432	3	-1.6596	0.99342	0.99335	0.999999	8596	0	0.014911	0.048713	0.559493	716	3	-2.6972	0.96911	0.96921	0.999999	8236	0	-2.95709	2.75882e-06	0.000104219
V00251	Q71BY7.1	Adenoviridae	Human mastadenovirus C	Human adenovirus C serotype 1 (strain Adenoid 71) (HAdV-1) (Human adenovirus 1)	E1a	5.6193e-07	6.6292e-06	0.000269	227	5	-1.4643	1	1	0.999999	9482	0	0.015221	0.049603	0.615778	622	4	-1.3118	0.85326	0.85349	0.999999	6834	0	0.98294	0.98301	0.999999	8546	0	0.52961	0.004189	0.015755	0.35875	375	4	-1.18451	0.0260763	0.254461
V00881	P16749.0.1	Herpesviridae	Human cytomegalovirus (HHV-5) (Human herpesvirus 5)	Human cytomegalovirus (strain AD169) (HHV-5) (Human herpesvirus 5)	UL69	5.8901e-07	6.6292e-06	0.000269	228	5	-1.5814	1	1	0.999999	9481	0	0.035519	0.087754	0.759834	980	2	-1.3606	0.90774	0.90728	0.999999	7380	0	0.00088099	0.0033009	0.096982	311	3	-3.3411	0.60823	0.63212	0.999999	5196	1	-2.97319	1.14331e-06	4.659e-05
V03500	P36802.0.1	Papillomaviridae	Alphapapillomavirus 2	Human papillomavirus type 10	E6	6.0679e-07	6.6292e-06	0.000269	229	5	-1.6188	1	1	0.999999	9480	0	0.080007	0.19022	0.925778	1573	3	-0.48718	0.82932	0.82968	0.999999	6591	0	0.89133	0.89182	0.999999	7306	0	-0.057418	0.19265	0.34174	0.999999	2716	2	-1.08415	0.0025177	0.0432828
E00377	P48778.1	NA	IEDB ORF	Pan troglodytes (Chimpanzee)	REXO1L1 GOR	6.5311e-07	7.6491e-06	0.000306	230	5	-2.088	1	1	0.999999	9479	0	5.2734e-05	0.00026369	0.018305	127	5	-1.5654	0.99995	0.99995	0.999999	8858	0	3.2033e-06	2.1198e-05	0.001636	114	5	-1.3372	0.99901	0.99898	0.999999	8853	0	-2.44953	6.80442e-12	6.65472e-10
V10501	O55778.0.1	Paramyxoviridae	Hendra virus	Hendra virus (isolate Horse/Autralia/Hendra/1994)	P/V/C	6.5447e-07	7.6491e-06	0.000306	231	5	-1.2483	1	1	0.999999	9478	0	NA	NA	NA	NA	NA	NA	NA	NA	NA	NA	NA	NA	NA	NA	NA	NA	NA	NA	NA	NA	NA	NA	NA	NA	NA
V04053	Q98266.1	Poxviridae	Molluscum contagiosum virus	Molluscum contagiosum virus subtype 1 (MOCV) (MCVI)	MC099R	7.5883e-07	7.6491e-06	0.000306	232	5	-1.8559	1	1	0.999999	9477	0	0.00042162	0.0019011	0.089135	181	5	-0.86571	0.99945	0.99943	0.999999	8795	0	0.0055272	0.022517	0.352378	521	4	-0.9056	0.92995	0.93034	0.999999	7722	0	-1.77503	1.01069e-07	5.08348e-06
V10076	YP_009118475.1.1	Orthomyxoviridae	Influenza A virus	Influenza A virus (A/Shanghai/02/2013(H7N9))	hemagglutinin [Influenza A virus (A/Shanghai/02/2013(H7N9))].	8.1415e-07	8.669e-06	0.000339	233	5	-0.57496	1	1	0.999999	9476	0	0.023346	0.071756	0.700231	773	3	-0.34098	0.081571	0.17962	0.942271	1586	1	0.0025922	0.010927	0.230904	411	4	-0.36569	0.95084	0.95103	0.999999	7982	0	-0.625837	3.33453e-06	0.000124896
V05764	YP_003587899.1.1	Anelloviridae	Torque teno sus virus 1b	Torque teno sus virus 1b	ORF3 [Torque teno sus virus 1b].	8.2877e-07	5.0994e-07	2.9e-05	234	3	-4.0537	1	1	0.999999	9475	0	2.1975e-05	5.9152e-05	0.005245	110	3	-3.019	0.99998	0.99997	0.999999	8868	0	0.00044692	0.0012811	0.046861	260	2	-2.5588	0.92487	0.92454	0.999999	7656	0	-4.72855	1.1548e-11	1.10484e-09
V05901	Q9PZT1.0.1	Parvoviridae	Primate erythroparvovirus 1	Human parvovirus B19 (strain HV) (HPV B19)	Non-structural protein 1	8.3296e-07	3.5696e-06	0.000154	235	4	-4.305	1	1	0.999999	9474	0	0.00068981	0.0019653	0.091187	206	3	-1.6941	0.99931	0.9993	0.999999	8787	0	0.015089	0.049214	0.561707	718	4	-0.74767	0.98491	0.98496	0.999999	8493	0	-3.35565	1.87837e-07	8.88893e-06
V02008	Q66666.0.1	Herpesviridae	Equid herpesvirus 2 (Equine herpesvirus 2)	Equine herpesvirus 2 (strain 86/87) (EHV-2)	Large tegument protein deneddylase	8.5054e-07	8.669e-06	0.000339	236	5	-2.873	1	1	0.999999	9473	0	2.5448e-07	6.081e-06	0.000864	57	5	-3.5944	1	1	0.999999	8906	0	0.0017535	0.0063305	0.15668	368	3	-1.8176	0.8674	0.86744	0.999999	7024	0	-4.12125	1.14971e-10	9.28415e-09
V00212	AP_000295.1.1	Adenoviridae	Human mastadenovirus B	Simian adenovirus 21	E4 ORF4 [Simian adenovirus 21].	9.0049e-07	8.669e-06	0.000339	237	5	-1.1053	1	1	0.999999	9472	0	0.60328	0.65903	0.999999	5406	1	0.023714	0.59295	0.61218	0.999999	4842	1	0.58915	0.71844	0.999999	5318	1	-0.21903	0.5242	0.63259	0.999999	4806	1	-0.631281	0.013113	0.157894
V09796	YP_008719919.1.1	Bunyaviridae	Razdan virus	Razdan virus	nonstructural protein [Razdan virus].	9.7751e-07	4.5895e-06	0.000193	238	4	-4.3942	1	1	0.999999	9471	0	3.7186e-05	0.00010448	0.00828	121	3	-4.5899	0.99996	0.99995	0.999999	8861	0	0.02458	0.024486	0.375446	875	1	-2.8945	0.97542	0.97552	0.999999	8345	0	-5.87453	5.27005e-09	3.22132e-07
V06887	YP_006576507.1.3	Hepeviridae	Bat hepevirus	Bat hepevirus	nonstructural polyprotein [Macro_X_Nsp3-like (full); Viral_helicase1 (full)]	9.9209e-07	8.669e-06	0.000339	239	5	-2.7106	1	1	0.999999	9470	0	0.036077	0.10499	0.782627	990	4	-0.43784	0.99396	0.99395	0.999999	8610	0	1.0145e-06	9.2401e-06	0.000802	103	5	-1.5539	1	1	0.999999	9027	0	-2.25789	1.37103e-08	7.54236e-07
V09508	YP_009227120.1.1	Bunyaviridae	Tofla virus	Tofla virus	nucleocapsid protein [Tofla virus].	1.1159e-06	9.6889e-06	0.000369	240	5	-0.62977	1	1	0.999999	9469	0	0.97953	0.97972	0.999999	8349	0	0.054273	0.2005	0.33747	0.999999	2585	2	0.93066	0.93105	0.999999	7764	0	0.055848	0.85166	0.85182	0.999999	6880	0	-0.258595	0.0261297	0.254699
V10109	P0DJR8.0.1	Orthomyxoviridae	Influenza A virus	Influenza A virus (strain A/Hong Kong/156/1997 H5N1 genotype Gs/Gd)	PA	1.1503e-06	4.5895e-06	0.000193	241	4	-1.4069	1	1	0.999999	9468	0	0.00088273	0.0031958	0.12981	220	4	-0.76507	0.98825	0.98834	0.999999	8481	0	0.0048599	0.016948	0.298454	502	3	-0.73978	0.95861	0.95876	0.999999	8093	0	-1.42651	8.31793e-08	4.23205e-06
V02852	Q2QBF5.2	Herpesviridae	Cercopithecine herpesvirus 16 (CeHV-16) (Herpesvirus papio 2)	Cercopithecine herpesvirus 16 (CeHV-16) (Herpesvirus papio 2)	UL22	1.179e-06	9.6889e-06	0.000369	242	5	-0.38416	1	1	0.999999	9438	0	6.0656e-06	3.4828e-05	0.003544	87	5	-0.30026	0.99987	0.99987	0.999999	8838	0	0.9103	0.91083	0.999999	7507	0	0.027565	0.87843	0.87886	0.999999	7140	0	-0.336638	1.90932e-06	7.43619e-05
V00187	AP_000272.1.1	Adenoviridae	Human mastadenovirus B	Simian adenovirus 21	V [Simian adenovirus 21].	1.2497e-06	5.0994e-07	2.9e-05	243	3	-3.6815	1	1	0.999999	9467	0	2.0979e-06	4.9754e-06	0.000719	72	3	-1.337	1	1	0.999999	8895	0	1.143e-05	3.533e-05	0.002475	140	3	-1.4483	0.99999	0.99999	0.999999	8996	0	-3.16694	1.75732e-14	2.53572e-12
V02452	Q9QJ29.0.1	Herpesviridae	Human herpesvirus 6B (Human B lymphotropic virus)	Human herpesvirus 6B (strain Z29) (HHV-6 variant B) (Human B lymphotropic virus)	U54	1.3559e-06	9.6889e-06	0.000369	244	5	-2.8415	1	1	0.999999	9466	0	0.058057	0.1024	0.779444	1327	2	-1.597	0.94194	0.94203	0.999999	7781	0	NA	NA	NA	NA	NA	NA	NA	NA	NA	NA	NA	NA	NA	NA
V05884	YP_680423.1.1	Parvoviridae	Adeno-associated dependoparvovirus A	Adeno-associated virus 2	Rep 78 protein [Adeno-associated virus - 2].	1.408e-06	9.6889e-06	0.000369	245	5	-1.2415	1	1	0.999999	9465	0	1.539e-11	5.5282e-07	0.00011	18	5	-1.9046	1	1	0.999999	8938	0	3.032e-13	5.4353e-07	7.3e-05	5	5	-1.9472	1	1	0.999999	9105	0	-2.47816	5.78057e-16	1.34957e-13
E00642	K4DTD7.1	NA	IEDB ORF	Trypanosoma cruzi	TCSYLVIO_007358	1.4106e-06	9.6889e-06	0.000369	246	5	-1.0074	1	1	0.999999	9464	0	0.0041305	0.017209	0.378634	372	5	-0.51318	0.99587	0.99582	0.999999	8673	0	0.00035943	0.0016398	0.057667	253	5	-0.5647	0.99964	0.99964	0.999999	8903	0	-1.01856	7.23919e-08	3.70461e-06
V03692	P11299.0.1	Papillomaviridae	Deltapapillomavirus 4	Bovine papillomavirus type 2	E2	1.4551e-06	4.5895e-06	0.000193	247	4	-1.4739	1	1	0.999999	9463	0	0.079095	0.17606	0.900435	1564	3	-0.33003	0.65549	0.66174	0.999999	5195	1	0.005568	0.019312	0.320394	523	3	-0.85041	0.9721	0.97221	0.999999	8292	0	-1.2787	1.76908e-05	0.000594328
V08125	YP_224133.1.1	Flaviviridae	Royal Farm virus	Karshi virus	polyprotein [Flavi_capsid (full); Flavi_M (full); Flavi_glycoprot (partial)]	1.5171e-06	1.0709e-05	0.0004	248	5	-0.92893	1	1	0.999999	9462	0	0.5221	0.66588	0.999999	4912	1	0.065742	0.12199	0.24989	0.999999	2008	2	0.3302	0.50306	0.999999	3636	2	-0.25997	0.97075	0.97088	0.999999	8268	0	-0.539786	0.0390296	0.326868
V10502	O55778.0.2	Paramyxoviridae	Hendra virus	Hendra virus (isolate Horse/Autralia/Hendra/1994)	P/V/C	1.5768e-06	1.1729e-05	0.00043	249	5	-0.76706	1	1	0.999999	9461	0	NA	NA	NA	NA	NA	NA	NA	NA	NA	NA	NA	NA	NA	NA	NA	NA	NA	NA	NA	NA	NA	NA	NA	NA	NA
V02251	P24434.0.1	Herpesviridae	Human herpesvirus 6A	Human herpesvirus 6A (strain Uganda-1102) (HHV-6 variant A) (Human B lymphotropic virus)	U54 1L	1.5879e-06	1.1729e-05	0.00043	250	5	-2.0323	1	1	0.999999	9460	0	NA	NA	NA	NA	NA	NA	NA	NA	NA	NA	NA	0.019029	0.035455	0.479118	780	2	-2.0048	0.98097	0.98111	0.999999	8424	0	NA	NA	NA
V03260	Q4JQW5.0.1	Herpesviridae	Human herpesvirus 3 (HHV-3) (Varicella-zoster virus)	Varicella-zoster virus (strain Oka vaccine) (HHV-3) (Human herpesvirus 3)	ORF10	1.5962e-06	1.1729e-05	0.00043	251	5	-1.5118	1	1	0.999999	9459	0	0.046358	0.11324	0.796653	1157	3	-0.78737	0.87716	0.87645	0.999999	7069	0	0.06689	0.13772	0.837526	1459	1	-0.38822	0.8905	0.89002	0.999999	7267	0	-1.33538	0.00016347	0.00412707
V00520	A0A142G3K6.1	Adenoviridae	Human mastadenovirus F	Human adenovirus F serotype 40 (HAdV-40) (Human adenovirus 40)	DNA-binding protein (DBP) (Early 2A protein) (Early E2A DNA-binding protein)	1.6243e-06	1.1729e-05	0.00043	252	5	-0.76468	1	1	0.999999	9458	0	0.74694	0.78232	0.999999	6146	1	0.022882	0.76553	0.76815	0.999999	6015	1	0.00050626	0.0022198	0.072989	269	5	-0.46988	0.99949	0.99948	0.999999	8890	0	-0.573542	4.42053e-05	0.00129698
V07013	P21404.15.1	Picornaviridae	Enterovirus B	Coxsackievirus A9 (strain Griggs)	Protein 3CD	1.6274e-06	2.5497e-06	0.000115	253	3	-3.6691	1	1	0.999999	9457	0	2.8656e-05	7.5736e-05	0.006521	116	3	-2.5554	0.99997	0.99996	0.999999	8864	0	4.3839e-05	0.00012556	0.006727	176	3	-1.9761	0.99996	0.99995	0.999999	8957	0	-4.03665	4.08479e-12	4.13268e-10
V05038	Q6TVJ0.1	Poxviridae	Orf virus (ORFV)	Orf virus (strain Goat/Texas/SA00/2000) (OV-SA00) (Orf virus-San Angelo 2000)	Serine/threonine-protein kinase (EC 2.7.11.1)	1.6642e-06	1.1729e-05	0.00043	254	5	-2.8037	1	1	0.999999	9456	0	NA	NA	NA	NA	NA	NA	NA	NA	NA	NA	NA	NA	NA	NA	NA	NA	NA	NA	NA	NA	NA	NA	NA	NA	NA
V07171	Q66577.15.1	Picornaviridae	Enterovirus B	Echovirus 9 (strain Barty)	Protein 3CD	1.8365e-06	3.5696e-06	0.000154	255	3	-2.9128	1	1	0.999999	9455	0	0.00076082	0.0021355	0.096099	214	3	-1.0742	0.99924	0.99922	0.999999	8782	0	3.6888e-05	0.00010273	0.005848	173	3	-1.3715	0.99996	0.99995	0.999999	8962	0	-2.6137	1.71412e-10	1.33762e-08
V03830	P27555.0.1	Papillomaviridae	Nupapillomavirus 1	Human papillomavirus type 41	E6	1.8758e-06	1.2748e-05	0.00046	256	5	-1.308	1	1	0.999999	9454	0	0.81855	0.82802	0.999999	6656	1	0.31515	0.046733	0.11565	0.818851	1182	3	0.41672	0.57568	0.999999	4177	2	-0.30387	0.88691	0.88742	0.999999	7237	0	-0.615134	0.0819018	0.501007
V06140	Q82053.0.1	Reoviridae	Rotavirus A	Rotavirus A (strain Human/United Kingdom/ST3/1975 G4-P2A[6]-I1-R1-C1-M1-A1-N1-T1-E1-H1) (RV-A) (Rotavirus A (strain St. Thomas 3))	Non-structural protein 3	1.8947e-06	6.6292e-06	0.000269	257	4	-0.82486	1	1	0.999999	9453	0	0.87001	0.86932	0.999999	7069	0	0.38028	0.0058661	0.020292	0.412995	403	3	0.87162	0.87175	0.999999	7072	0	0.20628	0.036259	0.089036	0.727443	1085	2	-0.116795	0.57888	0.99842
V00382	AP_000144.1.1	Adenoviridae	Human mastadenovirus D	Human mastadenovirus D	pTP [Human mastadenovirus D].	1.9174e-06	1.2748e-05	0.00046	258	5	-0.8042	1	1	0.999999	9452	0	0.92506	0.92539	0.999999	7622	0	0.015515	0.52234	0.61244	0.999999	4475	1	0.00083358	0.0036792	0.103746	305	5	-0.57333	0.99917	0.99915	0.999999	8866	0	-0.642569	6.94233e-05	0.00194053
V00063	P36708.0.1	Adenoviridae	Human mastadenovirus A	Human adenovirus A serotype 12 (HAdV-12) (Human adenovirus 12)	Probable early E4 11 kDa protein	2.1294e-06	1.2748e-05	0.00046	259	5	-1.9226	1	1	0.999999	9451	0	0.028876	0.086329	0.756168	865	2	-0.13074	0.36558	0.50586	0.999999	3683	1	0.00068067	0.0030204	0.091092	288	5	-0.86217	0.99716	0.99715	0.999999	8772	0	-1.40084	1.56038e-06	6.21469e-05
V00171	AP_000568.1.1	Adenoviridae	Human mastadenovirus B	Human adenovirus B serotype 7	E4 ORF3 [Human adenovirus 7].	2.2886e-06	1.2748e-05	0.00046	260	4	-0.62794	0.98264	0.98277	0.999999	8861	0	0.24702	0.38445	0.999999	3175	2	-0.1189	0.90524	0.90465	0.999999	7354	0	0.0010697	0.0039618	0.110013	327	4	-0.26855	0.99893	0.99892	0.999999	8845	0	-0.492018	3.57232e-05	0.00106951
V09384	NP_942558.1.1	Bunyaviridae	Seoul virus	Seoul virus	RNA-dependent RNA polymerase [Seoul hantavirus].	2.4271e-06	7.6491e-06	0.000306	261	4	-2.2895	1	1	0.999999	9450	0	0.0022542	0.0080927	0.235557	299	4	-0.95091	0.99775	0.99781	0.999999	8725	0	0.062959	0.14589	0.846882	1424	3	-0.69316	0.97852	0.97861	0.999999	8389	0	-1.94116	7.00026e-06	0.000249459
V02899	YP_009137097.1.1	Herpesviridae	Human herpesvirus 1 (HHV-1) (Human herpes simplex virus 1)	Human herpesvirus 1	thymidine kinase [Human alphaherpesvirus 1].	2.5668e-06	8.669e-06	0.000339	262	4	-1.9118	1	1	0.999999	9449	0	0.71336	0.71348	0.999999	5945	1	0.013137	0.41291	0.44305	0.999999	3999	1	0.85147	0.85105	0.999999	6906	0	0.115	0.70263	0.70277	0.999999	5701	0	-0.889103	0.0164855	0.186751
V01617	P03206.0.1	Herpesviridae	Epstein-Barr virus (HHV-4) (Human herpesvirus 4)	Epstein-Barr virus (strain B95-8) (HHV-4) (Human herpesvirus 4)	BZLF1	2.6889e-06	1.3768e-05	0.000486	263	5	-2.2872	1	1	0.999999	9448	0	0.10618	0.23237	0.965592	1888	2	-0.40562	0.25129	0.38893	0.999999	2916	2	0.0071828	0.027419	0.406723	553	3	-1.8345	0.99309	0.99311	0.999999	8655	0	-2.15481	7.76695e-05	0.00214309
V11566	O70888.0.1	Retroviridae	Human immunodeficiency virus 1	Human immunodeficiency virus type 1 group M subtype F1 (isolate 93BR020) (HIV-1)	vpr	2.7572e-06	1.3768e-05	0.000486	264	5	-2.3055	1	1	0.999999	9447	0	0.0067007	0.023062	0.445939	436	4	-1.3626	0.98831	0.98838	0.999999	8484	0	0.0031375	0.01116	0.232956	431	3	-2.2761	0.9743	0.97441	0.999999	8319	0	-2.86371	1.00144e-06	4.17757e-05
V00534	A0A142G3M0.1	Adenoviridae	Human mastadenovirus F	Human adenovirus F serotype 40 (HAdV-40) (Human adenovirus 40)	34K	2.8514e-06	5.6093e-06	0.000233	265	3	-2.9466	1	1	0.999999	9446	0	0.00021992	0.0006573	0.03835	164	3	-1.1439	0.99672	0.99673	0.999999	8696	0	1.9244e-05	5.5984e-05	0.003541	153	3	-1.4319	0.99998	0.99997	0.999999	8983	0	-2.69384	3.56517e-11	3.26882e-09
V00584	P0C8H3.0.1	Asfarviridae	African swine fever virus (ASFV)	African swine fever virus (isolate Warthog/Namibia/Wart80/1980) (ASFV)	Probable helicase A859L	2.8667e-06	1.3768e-05	0.000486	266	4	-2.7987	0.89774	0.89803	0.999999	7639	0	0.0037298	0.015561	0.365842	346	3	-1.0632	0.93088	0.93115	0.999999	7642	0	7.4298e-05	0.00037776	0.017554	193	4	-1.2616	0.72241	0.74101	0.999999	5836	1	-2.50298	2.02163e-08	1.07845e-06
V00316	P03243.0.1	Adenoviridae	Human mastadenovirus C	Human adenovirus C serotype 5 (HAdV-5) (Human adenovirus 5)	E1B55_ADE05	2.8846e-06	1.3768e-05	0.000486	267	5	-1.0093	1	1	0.999999	9445	0	0.96948	0.96965	0.999999	8198	0	0.83294	0.030516	0.030521	0.510863	951	1	0.00034986	0.0015974	0.05647	251	4	-1.288	0.36849	0.51239	0.999999	3910	1	-0.627287	0.00235374	0.0411881
V05693	YP_003587906.1.1	Anelloviridae	Torque teno virus 6	Torque teno virus 6	ORF4 [Torque teno virus 6].	2.9205e-06	1.4788e-05	0.000518	268	5	-0.84544	1	1	0.999999	9444	0	1.7373e-09	5.5282e-07	0.00011	33	5	-1.5027	1	1	0.999999	8923	0	1.5192e-08	5.4353e-07	7.3e-05	58	5	-1.3957	1	1	0.999999	9010	0	-1.8269	9.06704e-16	1.92264e-13
V10416	YP_009094070.1.1	Paramyxoviridae	Avian paramyxovirus 12	Avian paramyxovirus penguin/Falkland Islands/324/2007	matrix protein [Avian paramyxovirus penguin/Falkland Islands/324/2007].	3.1432e-06	9.6889e-06	0.000369	269	4	-1.466	1	1	0.999999	9443	0	1.0556e-06	3.8697e-06	0.000597	66	4	-1.1824	1	1	0.999999	8901	0	0.0098716	0.033248	0.458494	615	4	-0.33985	0.99013	0.99008	0.999999	8588	0	-1.49999	1.0092e-09	6.88604e-08
V05210	Q9DHI1.1	Poxviridae	Tanapox virus	Yaba-like disease virus (YLDV)	132R	3.216e-06	9.6889e-06	0.000369	270	4	-0.46055	1	1	0.999999	9442	0	0.98551	0.98564	0.999999	8462	0	0.28368	0.003451	0.012173	0.3354	301	3	0.88586	0.88587	0.999999	7235	0	0.030852	0.31806	0.45264	0.999999	3577	1	-0.0646732	0.272323	0.844306
V03907	Q08FW1.0.1	Poxviridae	Deerpox virus (strain Mule deer/United States/W-848-83/1983) (DPV)	Deerpox virus (strain Mule deer/United States/W-848-83/1983) (DPV)	PAPL DpV83gp040	3.3807e-06	1.0709e-05	0.0004	271	4	-3.8664	1	1	0.999999	9441	0	0.72521	0.72536	0.999999	6019	0	-0.068997	0.7161	0.71641	0.999999	5622	0	NA	NA	NA	NA	NA	NA	NA	NA	NA	NA	NA	NA	NA	NA
V00570	B5SNU1.1	Adenoviridae	Human mastadenovirus F	Human adenovirus F serotype 41 (HAdV-41) (Human adenovirus 41)	ORF2 (E4 orf2) (Putative E4 protein 2)	3.4368e-06	1.7848e-05	0.000617	272	5	-1.7606	1	1	0.999999	9440	0	0.26609	0.39479	0.999999	3285	2	-0.40904	0.87816	0.8777	0.999999	7079	0	0.15031	0.2869	0.999999	2318	1	-0.34166	0.52001	0.57436	0.999999	4788	1	-1.2383	0.00416477	0.0644258
E00182	Q29KH4.1	NA	IEDB ORF	Drosophila pseudoobscura pseudoobscura (Fruit fly)	Dpse\GA14246 Dpse_GA14246 GA14246	3.5358e-06	1.0709e-05	0.0004	273	4	-3.3103	1	1	0.999999	9439	0	0.03285	0.081567	0.738765	924	3	-1.0289	0.96715	0.96693	0.999999	8129	0	0.0015922	0.0031106	0.093196	359	2	-4.3887	0.99841	0.99833	0.999999	8818	0	-4.11559	1.30997e-06	5.26501e-05
V03212	Q4JQS7.0.1	Herpesviridae	Human herpesvirus 3 (HHV-3) (Varicella-zoster virus)	Varicella-zoster virus (strain Oka vaccine) (HHV-3) (Human herpesvirus 3)	ORF48	3.6073e-06	1.0709e-05	0.0004	274	4	-1.6585	1	1	0.999999	9437	0	0.13441	0.26572	0.992451	2183	2	-0.17082	0.87862	0.87795	0.999999	7086	0	0.000558	0.0021866	0.072421	274	4	-1.7237	0.99944	0.99943	0.999999	8885	0	-1.6707	8.18844e-06	0.000289456
V00300	P27311.0.1	Adenoviridae	Human mastadenovirus C	Human adenovirus C serotype 2 (HAdV-2) (Human adenovirus 2)	E312_ADE02	3.6153e-06	1.8868e-05	0.00065	275	5	-0.76987	1	1	0.999999	9436	0	0.45735	0.60837	0.999999	4517	2	0.022516	0.29474	0.43316	0.999999	3214	1	0.62808	0.73296	0.999999	5493	1	-0.0019332	0.47011	0.60945	0.999999	4570	1	-0.37019	0.0224877	0.230659
V03570	P06792.0.1	Papillomaviridae	Alphapapillomavirus 7	Human papillomavirus type 18	E5	3.7182e-06	1.9888e-05	0.000682	276	5	-0.39744	1	1	0.999999	9435	0	0.99614	0.9961	0.999999	8712	0	0.16244	0.0038783	0.01424	0.360365	324	4	0.99881	0.99879	0.999999	8978	0	0.14944	0.0011855	0.0051489	0.213164	197	5	-0.0452075	0.708528	1
V07104	Q9QL88.7.1	Picornaviridae	Enterovirus B	Coxsackievirus B6 (strain Schmitt)	P2	3.7453e-06	1.0709e-05	0.0004	277	4	-2.8692	1	1	0.999999	9434	0	1.4102e-06	4.9754e-06	0.000719	68	4	-3.3292	1	1	0.999999	8899	0	8.1925e-06	3.3155e-05	0.002416	131	4	-3.3965	0.99999	0.99999	0.999999	9004	0	-4.67479	2.72157e-13	3.32711e-11
V00213	AP_000296.1.1	Adenoviridae	Human mastadenovirus B	Simian adenovirus 21	E4 ORF3 [Simian adenovirus 21].	4.3971e-06	2.1927e-05	0.000742	278	5	-1.4524	0.99972	0.99969	0.999999	9339	0	0.78477	0.80503	0.999999	6388	1	-0.022511	0.78997	0.79058	0.999999	6255	1	7.4874e-05	0.00038102	0.017616	194	4	-0.80251	0.48815	0.61703	0.999999	4644	1	-1.08457	1.68769e-05	0.00057135
V03717	Q07856.0.1	Papillomaviridae	Gammapapillomavirus 1	Human papillomavirus type 65	E6	4.4112e-06	2.1927e-05	0.000742	279	5	-0.85353	1	1	0.999999	9433	0	0.99781	0.99782	0.999999	8760	0	0.27271	0.020105	0.061789	0.662803	759	4	0.61994	0.72983	0.999999	5450	1	0.096217	0.18767	0.33691	0.999999	2670	2	-0.236272	0.219798	0.77263
V03753	P03112.0.1	Papillomaviridae	Kappapapillomavirus 2	Cottontail rabbit papillomavirus (strain Kansas) (CRPV) (Papillomavirus sylvilagi)	E1	4.5718e-06	1.3768e-05	0.000486	280	4	-2.2151	1	0.99999	0.999999	9432	0	1.9278e-05	5.5835e-05	0.005099	107	3	-2.0522	0.99998	0.99997	0.999999	8870	0	0.019604	0.0503	0.571773	796	3	-0.62979	0.9804	0.98026	0.999999	8414	0	-2.45793	2.14969e-08	1.13986e-06
V06840	NP_051035.1.4	Caliciviridae	Sapporo virus	Porcine enteric sapovirus	polyprotein [Caliciviridae_RdRp (partial)]	4.5781e-06	2.1927e-05	0.000742	281	5	-0.91792	0.99964	0.99963	0.999999	9330	0	6.2407e-07	8.2923e-06	0.001108	61	5	-0.91032	0.99998	0.99999	0.999999	8869	0	3.2189e-07	4.8918e-06	0.000506	85	5	-0.99934	0.99898	0.99895	0.999999	8848	0	-1.3754	1.37722e-13	1.80929e-11
V03674	YP_004646331.1.1	Papillomaviridae	Betapapillomavirus 6	Macaca fascicularis papillomavirus 2	E6 [Macaca fascicularis papillomavirus 2].	4.6225e-06	2.1927e-05	0.000742	282	5	-1.157	1	1	0.999999	9431	0	0.16287	0.31959	0.999999	2458	2	0.18861	0.20415	0.34114	0.999999	2606	1	0.62387	0.7313	0.999999	5471	1	0.16011	0.064644	0.15186	0.850106	1500	2	-0.402811	0.12626	0.621557
V05333	Q9DHU3.1	Poxviridae	Tanapox virus	Yaba-like disease virus (YLDV)	19L	4.6779e-06	1.4788e-05	0.000518	283	4	-3.0924	1	0.99999	0.999999	9430	0	0.88374	0.88315	0.999999	7206	0	0.36441	0.64	0.64893	0.999999	5106	1	0.04436	0.079599	0.687536	1192	2	-1.2506	0.95564	0.95577	0.999999	8055	0	-1.88973	0.00126325	0.024384
V00332	P12538.0.1	Adenoviridae	Human mastadenovirus C	Human adenovirus C serotype 5 (HAdV-5) (Human adenovirus 5)	L2	4.9716e-06	2.2947e-05	0.000768	284	5	-0.72076	1	1	0.999999	9429	0	0.012852	0.043074	0.583552	575	4	-0.22073	0.97835	0.97856	0.999999	8302	0	0.80297	0.81991	0.999999	6519	1	-0.021788	0.36797	0.51188	0.999999	3907	1	-0.48306	0.000826299	0.0167583
V02093	P90495.0.1	Herpesviridae	Human herpesvirus 8 (HHV-8) (Kaposi's sarcoma-associated herpesvirus)	Human herpesvirus 8 type P (isolate GK18) (HHV-8) (Kaposi's sarcoma-associated herpesvirus)	K3	4.9868e-06	2.2947e-05	0.000768	285	5	-1.0061	0.99997	0.99997	0.999999	9389	0	NA	NA	NA	NA	NA	NA	NA	NA	NA	NA	NA	NA	NA	NA	NA	NA	NA	NA	NA	NA	NA	NA	NA	NA	NA
V02143	Q98146.0.1	Herpesviridae	Human herpesvirus 8 (HHV-8) (Kaposi's sarcoma-associated herpesvirus)	Human herpesvirus 8 type P (isolate GK18) (HHV-8) (Kaposi's sarcoma-associated herpesvirus)	ORF74	5.0321e-06	2.2947e-05	0.000768	286	5	-1.412	0.99999	1	0.999999	9426	0	NA	NA	NA	NA	NA	NA	NA	NA	NA	NA	NA	NA	NA	NA	NA	NA	NA	NA	NA	NA	NA	NA	NA	NA	NA
V04656	YP_232935.1.1	Poxviridae	Vaccinia virus	Vaccinia virus	hypothetical protein VACWR053 [Vaccinia virus].	5.1941e-06	1.6828e-05	0.000586	287	4	-0.54657	0.99999	0.99999	0.999999	9428	0	0.94203	0.942	0.999999	7820	0	0.051047	0.58776	0.60837	0.999999	4813	1	0.92988	0.93	0.999999	7754	0	0.2521	0.0038623	0.013671	0.338525	363	3	-0.132656	0.26254	0.834875
V07547	A0A068BA30.1	Togaviridae	Western equine encephalitis virus (WEEV)	Western equine encephalitis virus (WEEV)	Structural polyprotein [Peptidase_S3 (full); Alpha_E2_glycop (partial)]	5.2894e-06	1.6828e-05	0.000586	288	4	-3.5705	0.99999	0.99999	0.999999	9427	0	0.041623	0.041728	0.582601	1080	1	-3.7007	0.95838	0.95873	0.999999	8001	0	0.090198	0.089938	0.710988	1725	1	-2.3921	0.9098	0.91028	0.999999	7481	0	-4.77582	3.07183e-05	0.000949631
V10179	Q2VC91.0.1	Orthomyxoviridae	Influenza A virus	Influenza A virus (strain A/Seal/Massachusetts/1/1980 H7N7)	PA	5.6006e-06	1.3768e-05	0.000486	289	3	-3.8583	0.99999	0.99999	0.999999	9425	0	0.00049095	0.0014113	0.07181	190	3	-1.9665	0.99951	0.99949	0.999999	8802	0	1.7919e-05	5.2723e-05	0.003406	147	3	-2.402	0.99998	0.99997	0.999999	8988	0	-4.00697	1.72742e-10	1.33762e-08
V11135	Q65479.0.1	Rhabdoviridae	Bovine ephemeral fever virus (BEFV)	Bovine ephemeral fever virus (strain BB7721) (BEFV)	Protein gamma	5.9824e-06	1.7848e-05	0.000617	290	4	-0.67781	0.99999	0.99999	0.999999	9424	0	0.99549	0.99558	0.999999	8682	0	0.52469	0.0026217	0.0093067	0.298822	270	4	0.22767	0.36702	0.999999	3028	2	-0.16854	0.71301	0.71563	0.999999	5768	1	-0.13282	0.220898	0.774023
V02144	Q9QR69.0.1	Herpesviridae	Human herpesvirus 8 (HHV-8) (Kaposi's sarcoma-associated herpesvirus)	Human herpesvirus 8 type P (isolate GK18) (HHV-8) (Kaposi's sarcoma-associated herpesvirus)	K15	6.6201e-06	2.9067e-05	0.000966	291	5	-1.5029	0.99999	1	0.999999	9423	0	NA	NA	NA	NA	NA	NA	NA	NA	NA	NA	NA	NA	NA	NA	NA	NA	NA	NA	NA	NA	NA	NA	NA	NA	NA
V00535	A0A142G3M1.1	Adenoviridae	Human mastadenovirus F	Human adenovirus F serotype 40 (HAdV-40) (Human adenovirus 40)	ORF4	6.939e-06	3.0086e-05	0.00099	292	5	-1.0181	0.99999	1	0.999999	9422	0	0.96068	0.96069	0.999999	8063	0	0.1322	0.77501	0.77647	0.999999	6091	1	0.14811	0.29867	0.999999	2299	3	-0.20813	0.40864	0.55256	0.999999	4184	2	-0.526015	0.00875744	0.116969
V01586	P03186.0.3	Herpesviridae	Epstein-Barr virus (HHV-4) (Human herpesvirus 4)	Epstein-Barr virus (strain B95-8) (HHV-4) (Human herpesvirus 4)	BPLF1	7.1583e-06	3.0086e-05	0.00099	293	5	-1.1331	0.99999	1	0.999999	9421	0	0.0065649	0.012519	0.315177	430	2	-1.9654	0.99344	0.99346	0.999999	8597	0	0.048278	0.13556	0.831373	1250	4	-0.77957	0.99384	0.99384	0.999999	8684	0	-1.94228	2.18097e-05	0.000710997
V11367	YP_007641380.1.1	Rhabdoviridae	Chandipura virus	Chandipura virus	G	8.0708e-06	3.0086e-05	0.00099	294	4	-0.67136	0.99999	0.99999	0.999999	9420	0	0.34009	0.48287	0.999999	3761	1	0.030803	0.55964	0.58815	0.999999	4671	1	0.1234	0.25593	0.999999	2071	2	-0.20355	0.87577	0.87587	0.999999	7114	0	-0.405839	0.00703639	0.0988647
V11750	P0C686.0.1	Hepadnaviridae	Hepatitis B virus (HBV)	Hepatitis B virus genotype C subtype adr (isolate Japan/Nishioka/1983) (HBV-C)	Protein X	8.1462e-06	3.2126e-05	0.001054	295	5	-2.8281	0.99998	0.99999	0.999999	9399	0	0.52611	0.66963	0.999999	4947	1	-0.19841	0.86959	0.86997	0.999999	6992	0	0.012158	0.041584	0.525309	664	4	-1.1575	0.93516	0.93541	0.999999	7787	0	-2.01504	0.000940435	0.018813
V11698	P14349.1.1	Retroviridae	Simian foamy virus	Human spumaretrovirus (SFVcpz(hu)) (Human foamy virus)	gag	8.6688e-06	3.6206e-05	0.001183	296	5	-0.56672	0.99999	1	0.999999	9419	0	0.0068444	0.025791	0.473269	438	4	-0.27809	0.98803	0.98805	0.999999	8478	0	4.8205e-06	2.8807e-05	0.002151	120	5	-0.47483	0.99809	0.9981	0.999999	8805	0	-0.636621	9.62289e-09	5.42953e-07
V04030	Q98247.1	Poxviridae	Molluscum contagiosum virus	Molluscum contagiosum virus subtype 1 (MOCV) (MCVI)	MC080R	8.9569e-06	3.9265e-05	0.001275	297	4	-1.5896	0.02862	0.081899	0.624567	1180	1	0.0009289	0.0033506	0.13504	224	4	-1.406	0.99907	0.9991	0.999999	8773	0	0.078632	0.19052	0.937277	1591	3	-0.8201	0.63702	0.68854	0.999999	5316	1	-1.8908	1.35514e-05	0.000465936
V05668	YP_003587850.1.1	Anelloviridae	Torque teno virus 10	Torque teno virus 10	hypothetical protein TTV10_gp1 [Torque teno virus 10].	9.0685e-06	2.6007e-05	0.000868	298	3	-2.2425	0.99999	0.99999	0.999999	9418	0	2.0637e-07	5.5282e-07	0.00011	56	3	-2.1957	1	1	0.999999	8907	0	1.4286e-05	4.7287e-05	0.003167	142	3	-0.96229	0.99999	0.99998	0.999999	8991	0	-2.69373	1.33164e-13	1.77592e-11
V02944	P04488.0.1	Herpesviridae	Human herpesvirus 1 (HHV-1) (Human herpes simplex virus 1)	Human herpesvirus 1 (strain 17) (HHV-1) (Human herpes simplex virus 1)	gE US8	9.3125e-06	4.2325e-05	0.001361	299	5	-0.77603	0.99999	1	0.999999	9417	0	0.010802	0.036165	0.546713	531	3	-1.3839	0.73657	0.73658	0.999999	5768	0	0.88733	0.88784	0.999999	7257	0	0.33419	0.01416	0.045167	0.578595	658	2	-0.967833	0.0198502	0.213736
V11625	Q79669.0.1	Retroviridae	Human immunodeficiency virus 1	Human immunodeficiency virus type 1 group O (isolate MVP5180) (HIV-1)	vpu	9.625e-06	4.5385e-05	0.001454	300	5	-1.2393	0.99999	1	0.999999	9416	0	0.56159	0.70088	0.999999	5226	1	-0.23561	0.42852	0.56931	0.999999	4120	1	0.017292	0.0558	0.599319	750	3	-0.64864	0.71473	0.73575	0.999999	5786	1	-1.0238	0.00148115	0.0278569
V01313	cmv.ORFL96W.1	Herpesviridae	Human cytomegalovirus (HHV-5) (Human herpesvirus 5)	Human cytomegalovirus Merlin strain (VR-1590)	ORFL96W	9.9097e-06	4.6405e-05	0.001482	301	5	-0.91834	0.99999	1	0.999999	9415	0	1.0745e-05	5.5835e-05	0.005099	95	5	-1.0931	0.99965	0.99964	0.999999	8811	0	8.6379e-07	9.2401e-06	0.000802	100	5	-1.4196	0.99995	0.99996	0.999999	8953	0	-1.65724	3.4053e-12	3.52628e-10
V01473	Q6UDG6.0.1	Herpesviridae	Psittacid herpesvirus 1	Psittacid herpesvirus 1 (isolate Amazon parrot/-/97-0001/1997) (PsHV-1) (Pacheco's disease virus)	Uracil-DNA glycosylase	1.036e-05	4.0285e-05	0.001299	302	4	-1.3991	0.99999	0.99999	0.999999	9414	0	0.00099296	0.00438	0.163428	231	4	-0.7499	0.74658	0.75218	0.999999	5865	1	0.76605	0.77227	0.999999	6250	1	-0.19197	0.79932	0.79968	0.999999	6415	0	-1.17335	0.00015082	0.0038257
V11655	P20881.0.1	Retroviridae	Human immunodeficiency virus 2	Human immunodeficiency virus type 2 subtype A (isolate ST) (HIV-2)	vpx	1.1846e-05	5.3544e-05	0.001693	303	5	-0.72918	0.99999	1	0.999999	9413	0	0.00014508	0.00068163	0.039128	153	5	-1.2205	0.99891	0.99886	0.999999	8763	0	0.040645	0.11681	0.783543	1137	2	-0.21847	0.93568	0.93592	0.999999	7796	0	-1.10178	1.81361e-06	7.12653e-05
V06009	YP_003896064.1.1	Reoviridae	Great Island virus	Great Island virus	VP7 [Great Island virus].	1.1871e-05	3.9265e-05	0.001275	304	3	-0.82702	0.99999	0.99999	0.999999	9412	0	0.97165	0.97153	0.999999	8233	0	0.10483	0.60065	0.60076	0.999999	4885	1	0.83161	0.83104	0.999999	6737	0	0.038955	0.58282	0.58649	0.999999	5070	1	-0.337014	0.0226157	0.2312
V05582	Q919L1.1	Baculoviridae	Culex nigripalpus nucleopolyhedrovirus (isolate Florida/1997) (CuniNPV)	Culex nigripalpus nucleopolyhedrovirus (isolate Florida/1997) (CuniNPV)	CUN065	1.2446e-05	4.0285e-05	0.001299	305	3	-1.3442	0.99999	0.99999	0.999999	9411	0	0.71225	0.71238	0.999999	5935	1	0.073158	0.34278	0.39277	0.999999	3533	1	0.58703	0.60552	0.999999	5306	1	-0.092227	0.53869	0.54849	0.999999	4869	1	-0.667619	0.0340721	0.297818
V09805	P21698.0.1	Bunyaviridae	Rift valley fever virus (RVFV)	Rift valley fever virus (strain ZH-548 M12) (RVFV)	NSS	1.3168e-05	4.9974e-05	0.001591	306	4	-2.5439	0.99999	0.99999	0.999999	9410	0	0.021865	0.040256	0.576784	740	2	-3.1588	0.97557	0.97564	0.999999	8262	0	0.031085	0.077414	0.683221	989	2	-1.8695	0.93157	0.93127	0.999999	7746	0	-3.75113	4.56711e-05	0.00133554
V06656	P0C6Y1.1.1	Coronaviridae	Avian coronavirus	Avian infectious bronchitis virus (strain Beaudette) (IBV)	Non-structural protein 3	1.3403e-05	6.0683e-05	0.001888	307	4	-0.71076	0.99842	0.99844	0.999999	9243	0	0.83399	0.83964	0.999999	6773	1	0.046619	0.90424	0.90457	0.999999	7345	0	0.0017821	0.0075785	0.179285	371	4	-0.49416	0.95795	0.95807	0.999999	8087	0	-0.545003	0.000293335	0.00699712
V05040	Q6TVJ2.1	Poxviridae	Orf virus (ORFV)	Orf virus (strain Goat/Texas/SA00/2000) (OV-SA00) (Orf virus-San Angelo 2000)	ORF128 ankyrin repeat protein	1.52e-05	5.7623e-05	0.00181	308	4	-3.0423	0.99998	0.99999	0.999999	9409	0	NA	NA	NA	NA	NA	NA	NA	NA	NA	NA	NA	NA	NA	NA	NA	NA	NA	NA	NA	NA	NA	NA	NA	NA	NA
V05891	YP_004928144.1.1	Parvoviridae	Primate erythroparvovirus 1	Human parvovirus B19	non-structural protein NS1 [Human parvovirus B19].	1.6385e-05	5.1504e-05	0.001634	309	3	-2.0021	0.99998	0.99998	0.999999	9408	0	0.96114	0.96103	0.999999	8070	0	0.32294	0.13623	0.22205	0.995565	2149	2	0.59414	0.61098	0.999999	5338	1	-0.032464	0.53884	0.54862	0.999999	4871	1	-0.835182	0.0718228	0.467818
V11755	Q5SDK9.1	Hepadnaviridae	Hepatitis B virus (HBV)	Hepatitis B virus genotype C subtype adr (isolate Japan/Nishioka/1983) (HBV-C)	Q5SDK9_HBVC1	1.6952e-05	7.5981e-05	0.002334	310	5	-0.52053	0.99998	0.99999	0.999999	9407	0	0.82347	0.82308	0.999999	6691	0	0.073635	0.03845	0.093042	0.754021	1073	1	0.54313	0.68549	0.999999	5017	2	0.225	0.16103	0.31152	0.999999	2487	2	-0.119771	0.254406	0.826684
V01909	P29832.0.2	Herpesviridae	Murid herpesvirus 1 (MuHV-1) (Mouse cytomegalovirus)	Murid herpesvirus 1 (strain Smith) (MuHV-1) (Mouse cytomegalovirus)	Immediate-early protein 3	1.7406e-05	6.6802e-05	0.002072	311	4	-2.6063	0.99998	0.99999	0.999999	9406	0	0.0019223	0.0037675	0.147326	283	2	-2.5803	0.99808	0.99811	0.999999	8736	0	0.69439	0.69439	0.999999	5827	0	0.31134	0.30561	0.30525	0.999999	3471	0	-2.51597	0.000552242	0.0121825
V09363	P27176.0.1	Bunyaviridae	Puumala virus	Puumala virus (strain Bank vole/Russia/CG1820/1984)	L	1.7484e-05	6.7822e-05	0.002097	312	4	-4.6847	0.99998	0.99999	0.999999	9405	0	0.0023056	0.0045569	0.167242	302	2	-3.2291	0.99769	0.99772	0.999999	8722	0	0.0081357	0.015471	0.282694	572	2	-4.348	0.99186	0.99194	0.999999	8628	0	-5.94004	7.24935e-07	3.13989e-05
V00567	B5SNT8.1	Adenoviridae	Human mastadenovirus F	Human adenovirus F serotype 41 (HAdV-41) (Human adenovirus 41)	E4 34K	1.9191e-05	7.5981e-05	0.002334	313	4	-4.3331	0.99998	0.99998	0.999999	9404	0	0.0026704	0.0072325	0.218072	314	3	-1.5611	0.99733	0.99734	0.999999	8714	0	0.0017585	0.007473	0.177251	369	5	-1.2725	0.99824	0.99824	0.999999	8810	0	-3.5305	5.61785e-07	2.48229e-05
V00491	Q8UY77.1	Adenoviridae	Human mastadenovirus E	Simian adenovirus 25	24.3 kDa	1.9408e-05	5.6603e-05	0.001784	314	3	-4.5697	0.99998	0.99997	0.999999	9403	0	0.023301	0.042905	0.582651	771	2	-1.1024	0.96472	0.96481	0.999999	8090	0	0.00030691	0.0009115	0.035521	248	3	-1.9046	0.99969	0.99966	0.999999	8908	0	-3.68387	5.15055e-07	2.30127e-05
E00660	K4DV82.1	NA	IEDB ORF	Trypanosoma cruzi	TCSYLVIO_006689	1.9551e-05	8.516e-05	0.0026	315	5	-0.38838	0.99998	0.99999	0.999999	9402	0	0.90949	0.90994	0.999999	7462	0	0.035106	0.70108	0.71755	0.999999	5520	1	0.97621	0.97641	0.999999	8422	0	0.086711	0.12431	0.25454	0.995436	2130	3	-0.135589	0.0735691	0.475361
V04476	Q8V4U2.1	Poxviridae	Monkeypox virus	Monkeypox virus Zaire-96-I-16	A37R	2.0889e-05	9.2299e-05	0.002809	316	5	-1.3041	0.99998	0.99999	0.999999	9401	0	0.15343	0.2858	0.999999	2370	2	-0.70822	0.00074026	0.0027204	0.156163	153	1	0.01306	0.043139	0.535294	685	3	-1.5969	0.62241	0.64258	0.999999	5254	1	-1.72312	0.000509317	0.0114072
V09687	YP_006590084.1.1	Bunyaviridae	Simbu virus	Simbu virus	non-structural protein [Simbu virus].	2.1133e-05	5.8643e-05	0.001831	317	3	-4.4238	0.99998	0.99997	0.999999	9400	0	0.014492	0.027185	0.481421	603	2	-2.4784	0.98551	0.9856	0.999999	8434	0	0.0012679	0.0035683	0.101779	340	3	-2.0155	0.99873	0.99873	0.999999	8832	0	-4.38706	1.01942e-06	4.2325e-05
V03959	Q98187.2	Poxviridae	Molluscum contagiosum virus	Molluscum contagiosum virus subtype 1 (MOCV) (MCVI)	MC018L	2.1651e-05	9.7398e-05	0.002946	318	5	-1.21	0.99997	0.99998	0.999999	9396	0	0.32094	0.49071	0.999999	3627	2	-0.41897	0.86621	0.86667	0.999999	6961	0	0.16353	0.32163	0.999999	2441	3	-0.47907	0.94155	0.94179	0.999999	7865	0	-1.03142	0.0150215	0.173516
V02000	Q66661.0.1	Herpesviridae	Equid herpesvirus 2 (Equine herpesvirus 2)	Equine herpesvirus 2 (strain 86/87) (EHV-2)	DNA polymerase processivity factor	2.2024e-05	0.00010046	0.003029	319	5	-0.5817	0.99998	0.99998	0.999999	9398	0	0.037834	0.10947	0.792475	1020	3	-0.46519	0.94592	0.94617	0.999999	7834	0	0.16311	0.32102	0.999999	2438	2	-0.16098	0.57876	0.65835	0.999999	5046	1	-0.604595	0.00178015	0.0323738
V09562	YP_001497162.1.1	Bunyaviridae	Akabane virus	Akabane virus	nonstructual protein [Akabane virus].	2.4333e-05	0.00011372	0.003418	320	4	-1.0735	0.9991	0.99908	0.999999	9284	0	0.0035248	0.0147	0.34825	344	4	-0.55352	0.92868	0.92903	0.999999	7618	0	7.1025e-06	3.533e-05	0.002475	128	5	-0.999	0.99999	1	0.999999	8992	0	-1.26389	1.3447e-08	7.44406e-07
E00724	K4E7J7.1	NA	IEDB ORF	Trypanosoma cruzi	TCSYLVIO_002291	2.4641e-05	0.00011576	0.003468	321	5	-0.48762	0.99998	0.99998	0.999999	9397	0	0.35375	0.51832	0.999999	3827	2	-0.13917	0.30176	0.4403	0.999999	3259	1	0.25801	0.4438	0.999999	3231	2	-0.11198	0.51425	0.62822	0.999999	4769	1	-0.364273	0.0272904	0.260834
V02196	Q01013.0.1	Herpesviridae	Saimiriine herpesvirus 2 (SaHV-2) (Herpesvirus saimiri)	Saimiriine herpesvirus 2 (strain 11) (SaHV-2) (Herpesvirus saimiri)	Shutoff alkaline exonuclease	2.6831e-05	0.0001229	0.003671	322	5	-0.54473	0.99971	0.99969	0.999999	9337	0	0.0078156	0.028692	0.490137	462	4	-0.26445	0.99099	0.99111	0.999999	8534	0	3.1055e-08	5.4353e-07	7.3e-05	64	5	-0.56052	1	1	0.999999	9051	0	-0.656274	1.652e-09	1.08318e-07
V04072	Q98281.1	Poxviridae	Molluscum contagiosum virus	Molluscum contagiosum virus subtype 1 (MOCV) (MCVI)	MC114R	2.7204e-05	0.00012545	0.003736	323	5	-0.77463	0.99997	0.99998	0.999999	9395	0	0.0086461	0.031144	0.510799	479	4	-0.60871	0.97139	0.97148	0.999999	8192	0	0.05252	0.14589	0.846882	1310	4	-0.65127	0.89892	0.89935	0.999999	7361	0	-0.991872	0.000145368	0.00371956
V03721	A0A0H4LMI3.1	Papillomaviridae	Gammapapillomavirus 2	Human papillomavirus type 200	E2	2.7632e-05	0.00012799	0.0038	324	5	-0.64959	0.99989	0.99989	0.999999	9364	0	0.39848	0.55692	0.999999	4137	2	-0.056759	0.454	0.58041	0.999999	4209	1	0.058589	0.15758	0.873492	1379	3	-0.35303	0.98168	0.9818	0.999999	8440	0	-0.507137	0.00712744	0.0997388
V10430	NP_872275.1.1	Paramyxoviridae	Goose paramyxovirus SF02	Goose paramyxovirus SF02	matrix protein [Goose paramyxovirus SF02].	2.7971e-05	7.8021e-05	0.002389	325	3	-0.93777	0.99997	0.99996	0.999999	9394	0	0.01687	0.043734	0.590707	654	3	-0.2857	0.98313	0.98305	0.999999	8389	0	0.012661	0.033207	0.458494	677	2	-0.40834	0.93032	0.93003	0.999999	7724	0	-0.795091	2.34169e-05	0.000755003
V09395	NP_941976.1.1	Bunyaviridae	Sin Nombre virus	Sin Nombre virus	viral RNA polymerase (L protein) [Sin Nombre hantavirus].	3.1157e-05	0.00014635	0.004305	326	5	-0.79297	0.99997	0.99997	0.999999	9393	0	0.16083	0.31656	0.999999	2437	2	0.037032	0.043027	0.10868	0.799031	1138	2	0.083284	0.18415	0.927921	1660	3	-1.1776	0.38632	0.50044	0.999999	4034	1	-0.891808	0.0576712	0.416766
V02400	P52541.0.1	Herpesviridae	Human herpesvirus 6B (Human B lymphotropic virus)	Human herpesvirus 6B (strain Z29) (HHV-6 variant B) (Human B lymphotropic virus)	DUT U45	3.181e-05	9.5359e-05	0.002893	327	3	-1.3199	0.99997	0.99996	0.999999	9392	0	0.0013877	0.0038316	0.149182	252	3	-0.86923	0.99861	0.9986	0.999999	8752	0	0.0015774	0.0043608	0.117857	358	3	-0.73861	0.99842	0.99844	0.999999	8819	0	-1.43792	1.90993e-07	8.95132e-06
V05936	Q9ENL1.0.2	Reoviridae	Colorado tick fever virus (CTFV)	Colorado tick fever virus (strain USA/Florio N-7180) (CTFV)	Uncharacterized protein VP6	3.3157e-05	0.00015655	0.004592	328	5	-0.33392	0.99997	0.99997	0.999999	9391	0	NA	NA	NA	NA	NA	NA	NA	NA	NA	NA	NA	NA	NA	NA	NA	NA	NA	NA	NA	NA	NA	NA	NA	NA	NA
V07210	P03300.15.1	Picornaviridae	Enterovirus C	Poliovirus type 1 (strain Mahoney)	Protein 3CD	3.3252e-05	5.8643e-05	0.001831	329	2	-2.96	0.99997	0.99997	0.999999	9390	0	0.025495	0.0467	0.60835	815	2	-0.52176	0.96803	0.96817	0.999999	8141	0	0.00030196	0.00058321	0.024592	246	2	-1.0762	0.9997	0.99971	0.999999	8910	0	-2.21529	4.03981e-07	1.82351e-05
V00502	Q8UY94.1	Adenoviridae	Human mastadenovirus E	Simian adenovirus 25	Early E1A protein	3.4447e-05	0.00016063	0.004697	330	5	-0.54117	0.99993	0.99993	0.999999	9375	0	1.3681e-09	5.5282e-07	0.00011	31	5	-0.79677	1	1	0.999999	8925	0	4.5925e-14	5.4353e-07	7.3e-05	3	5	-1.2534	1	1	0.999999	9107	0	-1.24079	1.31378e-14	1.99377e-12
V06027	Q91RA6.0.1	Reoviridae	Mammalian orthoreovirus	Reovirus type 1 (strain Lang) (T1L) (Mammalian orthoreovirus 1)	Outer capsid protein lambda-2	3.6332e-05	0.00017695	0.005128	331	5	-0.46391	0.99996	0.99997	0.999999	9388	0	0.92293	0.92329	0.999999	7603	0	-0.019135	0.10253	0.2163	0.988227	1805	2	0.67482	0.75222	0.999999	5723	1	-0.053984	0.87081	0.87115	0.999999	7063	0	-0.263603	0.0391648	0.327378
V04211	A0A0K2YUI6.1	Poxviridae	Cowpox virus (CPV)	Cowpox virus (CPV)	CPXV062	3.6577e-05	0.00014533	0.004288	332	4	-1.824	0.99996	0.99997	0.999999	9387	0	0.024433	0.044883	0.597215	790	2	-2.0108	0.97557	0.97564	0.999999	8261	0	0.048201	0.048331	0.559131	1245	1	-4.1245	0.9518	0.95214	0.999999	8001	0	-3.78171	5.56113e-05	0.00159964
V02708	A0A059WI63.2	Herpesviridae	Cercopithecine herpesvirus 1 (CeHV-1) (Simian herpes B virus)	Cercopithecine herpesvirus 1 (CeHV-1) (Simian herpes B virus)	UL39	3.8013e-05	0.00018409	0.005319	333	4	-0.6554	0.99905	0.99902	0.999999	9281	0	0.54539	0.68721	0.999999	5092	2	-0.060327	0.30075	0.43929	0.999999	3255	1	0.11663	0.25071	0.999999	1999	2	-0.067124	0.925	0.92541	0.999999	7657	0	-0.385965	0.0145016	0.16884
V03363	Q196X6.0.2	Iridoviridae	Invertebrate iridescent virus 3 (IIV-3) (Mosquito iridescent virus)	Invertebrate iridescent virus 3 (IIV-3) (Mosquito iridescent virus)	Putative ubiquitin thioesterase 232R	4.0331e-05	0.00019021	0.005479	334	5	-0.43112	0.99996	0.99997	0.999999	9386	0	0.07904	0.18862	0.924836	1563	1	-0.12877	0.95825	0.9583	0.999999	7999	0	0.17146	0.33332	0.999999	2515	2	-0.092347	0.95559	0.95577	0.999999	8053	0	-0.322156	0.00495414	0.0735351
V09414	NP_942124.1.1	Bunyaviridae	Tula virus	Tula virus	RNA polymerase (L protein) [Tula hantavirus].	4.2866e-05	0.00012901	0.003819	335	3	-3.0734	0.99996	0.99995	0.999999	9385	0	0.087499	0.15026	0.859456	1665	2	-0.75132	0.9125	0.91251	0.999999	7446	0	0.05421	0.096072	0.730405	1334	2	-2.5903	0.89132	0.89138	0.999999	7283	0	-3.05957	0.00053919	0.0119545
V08510	YP_001469632.1.1	Flaviviridae	Hepatitis C virus	Hepatitis C virus genotype 4	polyprotein [core protein (full); E1 protein (full); E2 protein (partial)]	4.6095e-05	0.0002157	0.006141	336	5	-0.57037	0.99995	0.99996	0.999999	9384	0	0.95127	0.95142	0.999999	7939	0	0.15848	0.42139	0.56429	0.999999	4074	1	0.8691	0.87026	0.999999	7049	1	-0.11443	0.45495	0.59887	0.999999	4476	1	-0.249157	0.0421208	0.34456
V11640	P18099.0.1	Retroviridae	Human immunodeficiency virus 2	Human immunodeficiency virus type 2 subtype A (isolate BEN) (HIV-2)	vpx	4.9561e-05	0.00024324	0.006885	337	5	-0.97269	0.99995	0.99996	0.999999	9383	0	0.29565	0.46915	0.999999	3482	2	-0.055178	0.11306	0.23475	0.999999	1912	2	0.65093	0.74207	0.999999	5606	1	0.068475	0.1217	0.25029	0.990725	2110	1	-0.480636	0.0949883	0.539999
V04103	Q98311.1	Poxviridae	Molluscum contagiosum virus	Molluscum contagiosum virus subtype 1 (MOCV) (MCVI)	MC145R B-H-5	5.0569e-05	0.0002514	0.007095	338	5	-1.2261	0.99995	0.99996	0.999999	9382	0	0.041822	0.10419	0.779444	1084	3	-0.83978	0.76554	0.7651	0.999999	6016	0	0.011588	0.040056	0.514565	650	3	-1.1352	0.84418	0.84426	0.999999	6823	0	-1.5506	0.000180063	0.00448927
V09503	YP_009246464.1.1	Bunyaviridae	Thiafora virus	Erve virus	nucleoprotein [Erve virus].	5.0746e-05	0.00025242	0.007103	339	5	-0.29097	0.99995	0.99996	0.999999	9381	0	0.9929	0.99292	0.999999	8621	0	0.18335	0.022608	0.068776	0.677857	812	3	0.12498	0.26349	0.999999	2088	3	-0.14208	0.81263	0.81316	0.999999	6534	1	-0.109849	0.129514	0.629112
V03031	YP_009137162.1.1	Herpesviridae	Human herpesvirus 2 (HHV-2) (Human herpes simplex virus 2)	Human herpesvirus 2	myristylated tegument protein [Human alphaherpesvirus 2].	5.3393e-05	0.00020653	0.005897	340	4	-0.41122	0.99995	0.99995	0.999999	9380	0	0.99999	0.99999	0.999999	8922	0	0.36246	1.4333e-05	5.4729e-05	0.012252	38	4	0.97174	0.97186	0.999999	8363	0	0.068163	0.29154	0.42213	0.999999	3386	1	0.0177876	0.758087	1
V10513	P0C1C6.0.1	Paramyxoviridae	Hendra virus	Hendra virus (isolate Horse/Autralia/Hendra/1994)	P/V/C	5.5378e-05	0.00016573	0.004832	341	3	-2.4583	0.99994	0.99994	0.999999	9379	0	0.80582	0.80518	0.999999	6549	0	0.04737	0.59805	0.59828	0.999999	4873	1	0.024093	0.060958	0.625036	868	3	-0.83454	0.97591	0.97581	0.999999	8353	0	-1.55989	0.00302323	0.0493704
V02464	Q9QJ37.0.4	Herpesviridae	Human herpesvirus 6B (Human B lymphotropic virus)	Human herpesvirus 6B (strain Z29) (HHV-6 variant B) (Human B lymphotropic virus)	U31	5.5575e-05	0.00027486	0.007668	342	5	-0.72421	0.99994	0.99995	0.999999	9378	0	0.07317	0.12704	0.820509	1500	1	-1.1567	0.44757	0.44848	0.999999	4183	1	NA	NA	NA	NA	NA	NA	NA	NA	NA	NA	NA	NA	NA	NA
V00433	YP_001974469.1.1	Adenoviridae	Human mastadenovirus D	Human mastadenovirus D	control protein E4orf6/7 [Human mastadenovirus D].	6.5406e-05	0.00025446	0.00714	343	4	-1.7257	0.99993	0.99994	0.999999	9377	0	0.22252	0.22176	0.956564	3007	1	-0.82775	0.77748	0.77799	0.999999	6112	0	0.094512	0.094287	0.726102	1793	1	-2.2826	0.90549	0.90597	0.999999	7436	0	-2.29704	0.00133482	0.0254861
V06111	A3DSK9.0.1	Reoviridae	Rotavirus A	Rotavirus A (strain Human/Philippines/L26/1987 G12-P1B[4]-I2-R2-C2-M1/M2-A2-N1-T2-E2-H1) (RV-A)	Non-structural protein 3	6.8403e-05	0.00020551	0.005885	344	3	-3.6756	0.99993	0.99992	0.999999	9376	0	0.45214	0.50805	0.999999	4489	1	-0.16293	0.5525	0.55606	0.999999	4640	1	0.018876	0.048559	0.559131	775	2	-3.5803	0.091424	0.16048	0.866038	1810	1	-3.48314	0.00272167	0.0458052
V00934	P16790.0.1	Herpesviridae	Human cytomegalovirus (HHV-5) (Human herpesvirus 5)	Human cytomegalovirus (strain AD169) (HHV-5) (Human herpesvirus 5)	UL44	7.5571e-05	0.00037175	0.010195	345	4	-0.80246	0.98729	0.98732	0.999999	8956	0	0.80551	0.81888	0.999999	6547	1	0.13953	0.21985	0.35707	0.999999	2712	2	0.22173	0.4056	0.999999	2972	1	-0.056504	0.33495	0.47963	0.999999	3704	2	-0.348576	0.0609521	0.426907
V04110	Q98320.1	Poxviridae	Molluscum contagiosum virus	Molluscum contagiosum virus subtype 1 (MOCV) (MCVI)	MC154R	8.1562e-05	0.00040642	0.01099	346	4	-0.9669	0.99862	0.99863	0.999999	9250	0	0.060664	0.12718	0.820509	1370	2	-1.3767	0.68088	0.68103	0.999999	5363	0	0.056333	0.15387	0.863804	1350	3	-0.50153	0.85443	0.85465	0.999999	6909	0	-1.42666	0.00147198	0.0277706
V01653	P0CK53.0.1	Herpesviridae	Epstein-Barr virus (HHV-4) (Human herpesvirus 4)	Epstein-Barr virus (strain B95-8) (HHV-4) (Human herpesvirus 4)	BGLF2	8.2168e-05	0.00040642	0.01099	347	4	-1.1064	0.97366	0.97371	0.999999	8700	0	0.11859	0.24773	0.966676	2053	3	-0.6175	0.983	0.98314	0.999999	8386	0	0.011662	0.030782	0.440128	652	2	-2.5203	0.92871	0.92844	0.999999	7705	0	-1.98405	0.000659092	0.0142189
V00542	B2ZX09.2	Adenoviridae	Human mastadenovirus F	Human adenovirus F serotype 41 (HAdV-41) (Human adenovirus 41)	Hexon protein (CP-H) (Protein II)	8.4002e-05	0.00041356	0.011152	348	5	-0.48529	0.99992	0.99992	0.999999	9374	0	0.13648	0.2796	0.999999	2204	1	-0.055914	0.21406	0.35122	0.999999	2685	2	0.0051829	0.021345	0.343272	507	5	-0.39741	0.99482	0.99482	0.999999	8704	0	-0.44488	0.00058662	0.0128444
V10254	YP_145809.1.1	Orthomyxoviridae	Thogoto virus	Thogoto virus	nucleoprotein [Thogoto virus].	8.6123e-05	0.00026976	0.007547	349	3	-2.7265	0.99991	0.9999	0.999999	9373	0	0.033564	0.083268	0.747912	942	3	-1.7048	0.96528	0.96506	0.999999	8102	0	0.00012558	0.00038754	0.017827	214	3	-4.1245	0.99987	0.99987	0.999999	8929	0	-4.06704	2.16555e-06	8.31916e-05
V11710	P89873.0.1	Retroviridae	Simian foamy virus	Human spumaretrovirus (SFVcpz(hu)) (Human foamy virus)	bet	9.1274e-05	0.00044518	0.011972	350	5	-0.52873	0.99991	0.99991	0.999999	9372	0	0.023282	0.059101	0.651789	770	2	-1.7898	0.63593	0.63577	0.999999	5070	0	0.038589	0.098117	0.738552	1106	2	-1.0079	0.76636	0.76684	0.999999	6160	0	-1.65085	0.000361446	0.00843885
V01502	Q6UDI8.0.1	Herpesviridae	Psittacid herpesvirus 1	Psittacid herpesvirus 1 (isolate Amazon parrot/-/97-0001/1997) (PsHV-1) (Pacheco's disease virus)	Membrane protein UL43	9.2128e-05	0.00044824	0.012021	351	5	-0.69559	0.99991	0.99991	0.999999	9371	0	0.052986	0.053153	0.631886	1263	1	-2.1669	0.94701	0.94729	0.999999	7843	0	0.4964	0.49568	0.999999	4687	0	-0.075718	0.5036	0.50285	0.999999	4731	0	-1.52201	0.00428811	0.0656417
V00670	P0C9V2.0.1	Asfarviridae	African swine fever virus (ASFV)	African swine fever virus (isolate Warthog/Namibia/Wart80/1980) (ASFV)	Protein MGF 505-10R	9.3387e-05	0.00045232	0.012097	352	4	-0.8524	0.9941	0.99411	0.999999	9119	0	0.065631	0.16652	0.882333	1414	3	-0.25554	0.98742	0.98745	0.999999	8467	0	0.019764	0.062449	0.627039	800	4	-0.34856	0.89885	0.89929	0.999999	7360	0	-0.71056	0.000777031	0.0160174
V07215	P03300.7.1	Picornaviridae	Enterovirus C	Poliovirus type 1 (strain Mahoney)	P2	9.354e-05	0.00029118	0.0081	353	3	-5.0203	0.99991	0.9999	0.999999	9370	0	1.8948e-06	4.9754e-06	0.000719	71	3	-2.5294	1	1	0.999999	8896	0	3.6754e-06	9.2401e-06	0.000802	116	3	-3.3131	1	1	0.999999	9014	0	-5.28092	2.39534e-12	2.60293e-10
V10215	P15682.0.1	Orthomyxoviridae	Influenza A virus	Influenza A virus (strain A/Wilson-Smith/1933 H1N1) (Influenza A virus (strain A/WS/1933 H1N1))	NP	9.6596e-05	0.00017083	0.004965	354	2	-3.4864	0.9999	0.99991	0.999999	9369	0	0.015642	0.029277	0.49545	634	2	-0.82576	0.98436	0.98448	0.999999	8412	0	7.1382e-05	0.00012447	0.006708	188	2	-1.6426	0.99993	0.99994	0.999999	8947	0	-2.88596	1.32847e-07	6.35501e-06
V02796	Q2QBB4.1	Herpesviridae	Cercopithecine herpesvirus 16 (CeHV-16) (Herpesvirus papio 2)	Cercopithecine herpesvirus 16 (CeHV-16) (Herpesvirus papio 2)	US3	9.6867e-05	0.00030647	0.008501	355	3	-2.055	0.9999	0.9999	0.999999	9368	0	0.0009922	0.0027624	0.117798	230	2	-2.9871	0.67609	0.6762	0.999999	5315	0	0.0034764	0.0094265	0.208389	446	2	-1.4279	0.85594	0.8555	0.999999	6915	0	-3.22386	7.98421e-07	3.3787e-05
V07488	P13886.1.1	Togaviridae	O'nyong-nyong virus	O'nyong-nyong virus (strain Gulu) (ONNV)	P123	9.7387e-05	0.00047475	0.012662	356	5	-0.29944	0.9999	0.9999	0.999999	9367	0	0.98814	0.98816	0.999999	8511	0	0.18067	0.05143	0.12451	0.843408	1239	2	0.34034	0.51149	0.999999	3713	2	-0.21289	0.81984	0.82011	0.999999	6581	1	-0.146648	0.213994	0.768507
V09648	YP_006590075.1.1	Bunyaviridae	Sathuperi virus	Sathuperi virus	non-structural protein [Sathuperi virus].	0.00010063	0.00039214	0.010691	357	4	-0.82354	0.9999	0.99991	0.999999	9366	0	0.035627	0.091533	0.767864	981	2	-0.43186	0.87246	0.87174	0.999999	7016	0	0.001037	0.0038401	0.106958	325	4	-0.79857	0.99896	0.99895	0.999999	8847	0	-0.987589	2.16958e-05	0.000709911
V05880	NP_043941.1.1	Parvoviridae	Adeno-associated dependoparvovirus A	Adeno-associated virus - 3	capsid protein [Adeno-associated virus - 3].	0.00010264	0.00033299	0.009158	358	3	-1.6008	0.9999	0.99989	0.999999	9365	0	0.039676	0.097018	0.779444	1058	3	-0.56032	0.96032	0.96023	0.999999	8041	0	0.017779	0.045906	0.553859	758	3	-1.0633	0.98222	0.98215	0.999999	8445	0	-1.55691	0.000225994	0.00547988
V11766	P0C687.0.1	Hepadnaviridae	Hepatitis B virus (HBV)	Hepatitis B virus genotype C subtype ayw (isolate Australia/AustRC/1992) (HBV-C)	Protein X	0.00010541	0.00050127	0.013332	359	4	-0.97789	0.99834	0.99835	0.999999	9235	0	0.04129	0.11818	0.80661	1076	4	-0.52835	0.60564	0.65677	0.999999	4909	1	0.10231	0.22824	0.998141	1858	3	-0.57986	0.50214	0.62287	0.999999	4722	1	-1.01864	0.00258712	0.0441314
V01792	Q77MR6.0.1	Herpesviridae	Gallid herpesvirus 2	Gallid herpesvirus 2 (strain Chicken/Md5/ATCC VR-987) (GaHV-2) (Marek's disease herpesvirus type 1)	Tegument protein UL46 homolog	0.00011134	0.00052575	0.013869	360	5	-0.27578	0.99989	0.99988	0.999999	9363	0	0.49128	0.6385	0.999999	4729	1	-0.054621	0.65065	0.68373	0.999999	5174	1	0.015883	0.051752	0.582527	728	4	-0.32826	0.6814	0.71433	0.999999	5549	1	-0.309992	0.00463161	0.0695691
V07099	Q9QL88.15.1	Picornaviridae	Enterovirus B	Coxsackievirus B6 (strain Schmitt)	Protein 3CD	0.00011189	0.00020143	0.005785	361	2	-2.6708	0.99989	0.9999	0.999999	9362	0	0.0105	0.019751	0.403679	522	2	-0.65176	0.9895	0.98951	0.999999	8508	0	0.0058133	0.011201	0.232956	526	2	-1.2049	0.99419	0.99424	0.999999	8691	0	-2.19741	5.36794e-06	0.000196052
V03158	P89477.0.1	Herpesviridae	Human herpesvirus 2 (HHV-2) (Human herpes simplex virus 2)	Human herpesvirus 2 (strain HG52) (HHV-2) (Human herpes simplex virus 2)	US9	0.00011199	0.00052983	0.013939	362	4	-0.22534	0.9822	0.98234	0.999999	8854	0	0.87686	0.87732	0.999999	7141	1	0.063397	0.054309	0.12991	0.856985	1272	3	0.95478	0.95496	0.999999	8088	0	0.072399	0.38492	0.52876	0.999999	4020	2	-0.0462191	0.215055	0.768509
V11691	P27400.1.2	Retroviridae	African green monkey simian foamy virus	Simian foamy virus type 3 (strain LK3) (SFVagm) (SFV-3)	gag	0.0001136	0.00053391	0.014009	363	5	-0.85792	0.99989	0.99988	0.999999	9361	0	0.16278	0.31945	0.999999	2453	2	-0.408	0.14284	0.27928	0.999999	2191	2	6.0236e-08	5.4353e-07	7.3e-05	68	5	-1.9625	1	1	0.999999	9046	0	-1.50469	6.53468e-07	2.84744e-05
V01094	cmv.ORFL184C_(UL75).1	Herpesviridae	Human cytomegalovirus (HHV-5) (Human herpesvirus 5)	Human cytomegalovirus Merlin strain (VR-1590)	ORFL184C_(UL75)	0.00011668	0.00054309	0.014211	364	5	-0.21021	0.99988	0.99988	0.999999	9360	0	0.89497	0.89541	0.999999	7323	0	0.025532	0.83406	0.83433	0.999999	6640	0	0.73808	0.782	0.999999	6082	1	-0.04565	0.90831	0.90875	0.999999	7463	0	-0.110718	0.0592522	0.422042
V04024	Q98244.1	Poxviridae	Molluscum contagiosum virus	Molluscum contagiosum virus subtype 1 (MOCV) (MCVI)	MC076R	0.00011791	0.00054921	0.014332	365	5	-0.57494	0.99988	0.99987	0.999999	9359	0	0.32547	0.49454	0.999999	3659	2	-0.10474	0.72466	0.735	0.999999	5671	1	0.01393	0.046423	0.557056	697	4	-0.97237	0.98832	0.98838	0.999999	8554	0	-0.768307	0.00420093	0.0646092
V01186	cmv.ORFL275W.iORF1.1	Herpesviridae	Human cytomegalovirus (HHV-5) (Human herpesvirus 5)	Human cytomegalovirus Merlin strain (VR-1590)	ORFL275W.iORF1	0.00012249	0.00056654	0.014732	366	5	-0.39247	0.99988	0.99987	0.999999	9358	0	0.55715	0.69804	0.999999	5192	2	-0.12142	0.6792	0.70229	0.999999	5346	1	0.23681	0.42676	0.999999	3094	3	-0.19786	0.92003	0.92049	0.999999	7609	0	-0.345611	0.0470341	0.370702
V06985	Q9QF31.7.1	Picornaviridae	Enterovirus A	Coxsackievirus A16 (strain Tainan/5079/98)	P2	0.00012289	0.00022692	0.006441	367	2	-4.1948	0.99988	0.99989	0.999999	9357	0	0.00058739	0.0011537	0.060068	200	2	-2.3996	0.99941	0.99944	0.999999	8792	0	0.00017317	0.00032123	0.01548	224	2	-2.0723	0.99983	0.99984	0.999999	8923	0	-4.25707	8.68765e-09	4.99795e-07
V03172	NP_040133.1.1	Herpesviridae	Human herpesvirus 3 (HHV-3) (Varicella-zoster virus)	Human herpesvirus 3	transactivating tegument protein VP16 [Human alphaherpesvirus 3].	0.00012329	0.00038704	0.010584	368	3	-1.6318	0.99988	0.99987	0.999999	9356	0	0.022812	0.057955	0.649078	756	2	-1.2426	0.93436	0.93408	0.999999	7691	0	0.0098748	0.02628	0.396294	616	3	-1.3681	0.96476	0.96457	0.999999	8175	0	-2.06679	7.25106e-05	0.00201337
V10129	P0DJT3.0.1	Orthomyxoviridae	Influenza A virus	Influenza A virus (strain A/Memphis/18/1978 H3N2)	PA	0.00012511	0.00057878	0.014944	369	5	-1.3346	0.99987	0.99987	0.999999	9355	0	0.010625	0.035593	0.542071	525	2	-1.0483	0.091888	0.18201	0.94557	1693	1	0.31405	0.43284	0.999999	3552	1	-0.15678	0.85098	0.85056	0.999999	6872	0	-1.28347	0.00256764	0.0438842
V06720	Q04561.14.1	Arteriviridae	Porcine reproductive and respiratory syndrome virus (PRRSV)	Porcine reproductive and respiratory syndrome virus (strain Lelystad) (PRRSV)	Helicase	0.00012612	0.00058184	0.014983	370	5	-0.51389	0.99987	0.99987	0.999999	9354	0	0.011765	0.040085	0.575265	546	4	-0.50723	0.98732	0.98734	0.999999	8464	0	0.00037508	0.0017105	0.05969	255	5	-0.76814	0.99962	0.99962	0.999999	8901	0	-0.86065	4.75774e-06	0.00017449
V04028	Q98246.3	Poxviridae	Molluscum contagiosum virus	Molluscum contagiosum virus subtype 1 (MOCV) (MCVI)	MC079R	0.00012909	0.00058898	0.015127	371	5	-0.76854	0.99985	0.99985	0.999999	9350	0	7.1951e-05	0.00036873	0.024279	133	4	-2.1022	0.98896	0.98903	0.999999	8494	0	0.20216	0.34064	0.999999	2785	1	0.011665	0.31316	0.44699	0.999999	3536	2	-1.48548	0.00018055	0.00448927
V03059	YP_009137210.1.1	Herpesviridae	Human herpesvirus 2 (HHV-2) (Human herpes simplex virus 2)	Human herpesvirus 2	ubiquitin E3 ligase ICP0 [Human alphaherpesvirus 2].	0.00013435	0.00052371	0.013853	372	4	-3.9014	0.99885	0.99884	0.999999	9268	0	0.0023056	0.0045569	0.167242	301	2	-3.8667	0.99769	0.99772	0.999999	8723	0	0.081571	0.081375	0.687536	1637	1	-3.5803	0.91843	0.91906	0.999999	7588	0	-5.5507	2.6253e-05	0.000837242
V00385	AP_000146.1.1	Adenoviridae	Human mastadenovirus D	Human mastadenovirus D	pIIIa [Human mastadenovirus D].	0.00014323	0.00064711	0.016532	373	5	-0.49662	0.99986	0.99985	0.999999	9353	0	0.19463	0.36631	0.999999	2740	3	-0.20071	0.60408	0.65588	0.999999	4900	1	0.028583	0.085888	0.706153	942	3	-0.46534	0.87856	0.87899	0.999999	7141	0	-0.556869	0.0044594	0.0674989
V03818	YP_008433329.1.1	Papillomaviridae	Human papillomavirus type 179	Human papillomavirus type 179	E2 protein [Human papillomavirus type 179].	0.00014506	0.00065731	0.016705	374	4	-0.61376	0.99834	0.99835	0.999999	9236	0	0.096706	0.21719	0.953793	1771	3	-0.35808	0.84287	0.84303	0.999999	6743	0	0.34709	0.51707	0.999999	3748	2	-0.010472	0.11452	0.2383	0.978121	2047	2	-0.497618	0.0210984	0.222405
V02639	Q69493.1	Herpesviridae	Human herpesvirus 7	Human herpesvirus 7 (strain JI) (HHV-7) (Human T lymphotropic virus)	U2	0.00014517	0.00065731	0.016705	375	5	-1.1526	0.99985	0.99985	0.999999	9352	0	0.013989	0.036518	0.549605	590	3	-1.7048	0.98601	0.98591	0.999999	8440	0	0.036432	0.066175	0.642556	1075	2	-1.578	0.96357	0.96367	0.999999	8157	0	-2.16601	0.000170793	0.00427079
V06684	P0C6V7.1.2	Coronaviridae	Equine torovirus	Berne virus (BEV)	Non-structural protein 1	0.00014537	0.00056756	0.014732	376	4	-0.48808	0.99985	0.99986	0.999999	9351	0	0.95561	0.95582	0.999999	7993	0	0.13947	0.14502	0.24659	0.999999	2209	2	2.0557e-07	1.6306e-06	0.000188	79	4	-0.8538	1	1	0.999999	9038	0	-0.544116	3.04266e-05	0.000946856
V03597	P06418.0.1	Papillomaviridae	Alphapapillomavirus 9	Human papillomavirus type 33	L2	0.0001462	0.00066343	0.016816	377	5	-0.64267	0.99985	0.99985	0.999999	9349	0	0.21075	0.38974	0.999999	2901	3	-0.23591	0.70811	0.72261	0.999999	5564	1	0.35962	0.52738	0.999999	3823	1	-0.21707	0.62553	0.68225	0.999999	5268	1	-0.538423	0.0439034	0.353787
V05885	YP_680426.1.1	Parvoviridae	Adeno-associated dependoparvovirus A	Adeno-associated virus 2	major coat protein VP1 [Adeno-associated virus - 2].	0.00014849	0.00067669	0.017108	378	5	-0.33846	0.99985	0.99984	0.999999	9348	0	0.0010038	0.0044209	0.16427	232	4	-0.34091	0.95495	0.95511	0.999999	7957	0	1.0394e-07	1.6306e-06	0.000188	73	5	-0.66312	1	1	0.999999	9026	0	-0.639698	1.46274e-09	9.68051e-08
V08300	NP_872627.1.5	Flaviviridae	Yokose virus	Yokose virus	polyprotein [Flavi_NS1 (partial); Flavi_NS2B (full); Peptidase_S7 (full); Flavi_DEAD (partial)]	0.00015966	0.0007287	0.018327	379	4	-0.46942	0.99878	0.99878	0.999999	9265	0	0.021662	0.067213	0.688136	733	4	-0.21342	0.57396	0.6392	0.999999	4743	1	0.00011826	0.00057234	0.024246	211	5	-0.48367	0.99988	0.99988	0.999999	8930	0	-0.558185	4.65703e-06	0.000171511
V03448	Q197F6.0.1	Iridoviridae	Invertebrate iridescent virus 3 (IIV-3) (Mosquito iridescent virus)	Invertebrate iridescent virus 3 (IIV-3) (Mosquito iridescent virus)	Uncharacterized protein 004R	0.00015986	0.00073074	0.018331	380	4	-0.63542	0.99223	0.9923	0.999999	9062	0	0.00017116	0.00082204	0.046009	156	5	-0.65686	0.99983	0.99982	0.999999	8830	0	0.078969	0.19106	0.938599	1596	3	-0.26928	0.90254	0.90295	0.999999	7404	0	-0.780108	3.19164e-05	0.000972894
V01730	O36398.0.1	Herpesviridae	Alcelaphine herpesvirus 1 (wildebeest herpesvirus)	Alcelaphine herpesvirus 1 (strain C500) (AlHV-1) (Malignant catarrhal fever virus)	Putative transcription activator BRLF1 homolog	0.00016624	0.00076542	0.019151	381	5	-0.25263	0.99983	0.99982	0.999999	9347	0	0.439	0.59223	0.999999	4392	1	-0.034846	0.91873	0.91917	0.999999	7499	0	0.66254	0.74695	0.999999	5663	1	0.05992	0.5875	0.66262	0.999999	5095	1	-0.117106	0.067326	0.450649
V01844	Q9E6N3.0.1	Herpesviridae	Gallid herpesvirus 2	Gallid herpesvirus 2 (strain Chicken/Md5/ATCC VR-987) (GaHV-2) (Marek's disease herpesvirus type 1)	Large tegument protein deneddylase	0.00018039	0.00032789	0.009043	382	2	-4.0041	0.99982	0.99983	0.999999	9346	0	0.00076079	0.0014954	0.07467	213	2	-2.0404	0.99924	0.99929	0.999999	8783	0	0.0011804	0.0022964	0.074967	335	2	-4.1347	0.99882	0.99879	0.999999	8838	0	-4.88139	1.0513e-07	5.25769e-06
V08324	YP_009322132.1.7	Flaviviridae	Bat hepacivirus	Bat hepacivirus	polyprotein [nonstructural protein NS4B (partial); nonstructural protein NS5A (partial)]	0.0001807	0.00082661	0.020629	383	4	-0.22414	0.95402	0.95402	0.999999	8385	0	0.93388	0.93409	0.999999	7725	0	0.034413	0.59408	0.65028	0.999999	4851	1	0.999	0.99897	0.999999	8985	0	0.083023	0.0010014	0.004414	0.204076	179	5	-0.0562501	0.760617	1
V07060	Q66282.7.1	Picornaviridae	Enterovirus B	Coxsackievirus B3 (strain Woodruff)	P2	0.00019831	0.00091738	0.022836	384	4	-1.1007	0.98506	0.98514	0.999999	8912	0	4.2143e-06	2.8194e-05	0.003087	80	5	-2.5955	0.99973	0.9997	0.999999	8817	0	0.00023156	0.0010952	0.041391	236	4	-1.7414	0.9233	0.92376	0.999999	7637	0	-2.68261	3.80125e-09	2.35624e-07
V07268	P03302.7.1	Picornaviridae	Enterovirus C	Poliovirus type 3 (strains P3/Leon/37 and P3/Leon 12A[1]B)	P2	0.0002057	0.00063793	0.016341	385	3	-1.8319	0.99979	0.99979	0.999999	9345	0	5.0979e-07	5.5282e-07	0.00011	60	3	-4.438	1	1	0.999999	8903	0	0.00042336	0.0012257	0.045196	257	3	-3.1256	0.99882	0.99881	0.999999	8837	0	-4.6273	1.34883e-10	1.07931e-08
V01539	Q6UDK6.0.2	Herpesviridae	Psittacid herpesvirus 1	Psittacid herpesvirus 1 (isolate Amazon parrot/-/97-0001/1997) (PsHV-1) (Pacheco's disease virus)	Capsid scaffolding protein	0.00020997	0.00096532	0.023967	386	5	-0.50267	0.99979	0.99978	0.999999	9344	0	0.028898	0.086383	0.756168	866	4	-0.36643	0.9754	0.97552	0.999999	8257	0	0.96865	0.96874	0.999999	8317	0	0.17377	0.02321	0.070553	0.682394	855	4	-0.365864	0.0840503	0.506719
V08210	YP_004734464.1.5	Flaviviridae	Tembusu virus	Tembusu virus	polyprotein [nonstructural protein NS2A (full); nonstructural protein NS2B (full); nonstructural protein NS3 (partial)]	0.00021219	0.00097755	0.024209	387	5	-0.23496	0.99979	0.99977	0.999999	9343	0	0.86442	0.8654	0.999999	7023	1	0.098798	0.37639	0.51703	0.999999	3754	2	0.55555	0.69661	0.999999	5122	2	-0.030434	0.91537	0.91591	0.999999	7545	0	-0.0775844	0.0737702	0.475361
V07141	Q9WN78.15.1	Picornaviridae	Enterovirus B	Echovirus 30 (strain Bastianni)	Protein 3CD	0.0002122	0.00039316	0.010691	388	2	-4.1683	0.99979	0.9998	0.999999	9342	0	0.0050913	0.0097556	0.268804	401	1	-1.9624	0.86979	0.86973	0.999999	6995	0	0.025443	0.046928	0.557056	896	1	-0.77204	0.85694	0.85685	0.999999	6928	0	-3.44036	2.09748e-05	0.000694062
V09085	O09705.0.6	Arenaviridae	Lassa mammarenavirus	Lassa virus (strain Mouse/Sierra Leone/Josiah/1976) (LASV)	L	0.00021542	0.00099387	0.024551	389	4	-1.2202	0.99403	0.99405	0.999999	9117	0	0.74873	0.74902	0.999999	6156	0	0.46181	0.25127	0.25069	0.999999	2915	1	NA	NA	NA	NA	NA	NA	NA	NA	NA	NA	NA	NA	NA	NA
V09733	YP_009141014.1.2	Bunyaviridae	Bhanja virus	Bhanja virus	glycoprotein precursor [Bhanja virus].	0.00022992	0.0010653	0.026231	390	5	-0.47551	0.99957	0.99956	0.999999	9321	0	3.8305e-05	0.00018188	0.01303	122	5	-0.94495	0.99989	0.99989	0.999999	8840	0	0.42217	0.58024	0.999999	4215	2	-0.12062	0.21566	0.36373	0.999999	2877	2	-0.787566	0.000127331	0.00330609
V03646	P36780.0.1	Papillomaviridae	Betapapillomavirus 2	Human papillomavirus type 9	E2	0.0002307	0.0010673	0.026231	391	4	-0.64362	0.95509	0.95508	0.999999	8401	0	0.026813	0.026871	0.479903	833	1	-2.9974	0.97319	0.97328	0.999999	8224	0	0.43184	0.4432	0.999999	4269	1	-0.44804	0.68612	0.68633	0.999999	5578	0	-2.09881	0.00298687	0.0490493
V02266	P24447.0.1	Herpesviridae	Human herpesvirus 6A	Human herpesvirus 6A (strain Uganda-1102) (HHV-6 variant A) (Human B lymphotropic virus)	U70 16R	0.00023367	0.00071952	0.018143	392	3	-1.3194	0.99977	0.99976	0.999999	9341	0	0.43877	0.4479	0.999999	4389	1	-0.39804	0.7476	0.74788	0.999999	5872	0	0.0096599	0.02574	0.390084	611	3	-1.8967	0.99034	0.9903	0.999999	8594	0	-1.69896	0.00236717	0.0413408
V01659	P13285.0.1	Herpesviridae	Epstein-Barr virus (HHV-4) (Human herpesvirus 4)	Epstein-Barr virus (strain B95-8) (HHV-4) (Human herpesvirus 4)	LMP2	0.00024788	0.0011438	0.02797	393	4	-0.88325	0.99821	0.99822	0.999999	9230	0	0.15153	0.15118	0.859456	2350	1	-1.2396	0.84847	0.84875	0.999999	6793	0	0.064633	0.064592	0.636536	1435	1	-2.6528	0.93537	0.9356	0.999999	7790	0	-2.26041	0.00122721	0.0237404
V06023	P11077.0.2	Reoviridae	Mammalian orthoreovirus	Reovirus type 1 (strain Lang) (T1L) (Mammalian orthoreovirus 1)	Outer capsid protein mu-1	0.00025568	0.0011683	0.028496	394	4	-0.79874	0.94377	0.94389	0.999999	8246	0	0.0021798	0.0092293	0.258277	294	5	-0.43097	0.99699	0.99696	0.999999	8702	0	0.99327	0.99327	0.999999	8781	0	0.22498	0.0073528	0.025441	0.45794	484	4	-0.523996	0.046542	0.36774
V01469	Q6UDG0.0.1	Herpesviridae	Psittacid herpesvirus 1	Psittacid herpesvirus 1 (isolate Amazon parrot/-/97-0001/1997) (PsHV-1) (Pacheco's disease virus)	Protein kinase US3 homolog	0.00026281	0.00050331	0.01335	395	2	-3.5344	0.99974	0.99975	0.999999	9340	0	6.4272e-05	0.00011554	0.008843	129	2	-3.7076	0.99994	0.99994	0.999999	8855	0	0.026686	0.049076	0.561707	917	2	-2.1235	0.95586	0.95597	0.999999	8057	0	-4.64328	6.37169e-07	2.79023e-05
V06785	YP_009237897.1.5	Caliciviridae	Norwalk virus	Norovirus GII	RNA polymerase [Norovirus GII].	0.00028746	0.0012963	0.031382	396	5	-0.26347	0.99971	0.99969	0.999999	9338	0	0.9237	0.92411	0.999999	7609	0	0.18882	0.055519	0.13207	0.857825	1291	3	0.70641	0.76647	0.999999	5887	1	-0.095092	0.44897	0.59293	0.999999	4423	2	-0.0726466	0.273753	0.845169
V00994	P17147.0.2	Herpesviridae	Human cytomegalovirus (HHV-5) (Human herpesvirus 5)	Human cytomegalovirus (strain AD169) (HHV-5) (Human herpesvirus 5)	DBP UL57	0.00029247	0.0013202	0.031883	397	5	-0.42474	0.99971	0.99969	0.999999	9336	0	0.072067	0.071906	0.700231	1486	1	-2.1301	0.92793	0.92832	0.999999	7607	0	0.79115	0.79156	0.999999	6438	0	0.6427	0.20885	0.2081	0.935407	2837	1	-1.05201	0.034816	0.301328
V00407	YP_001974427.1.1	Adenoviridae	Human mastadenovirus D	Human mastadenovirus D	single-stranded DNA-binding protein [Human mastadenovirus D].	0.00029927	0.00057062	0.014772	398	2	-3.4144	0.9997	0.99971	0.999999	9335	0	0.00038114	0.00074686	0.042455	177	2	-1.475	0.99962	0.99962	0.999999	8809	0	0.014761	0.027764	0.409848	714	2	-2.8107	0.97416	0.97437	0.999999	8317	0	-3.70764	1.45519e-06	5.82209e-05
V00851	P16725.0.1	Herpesviridae	Human cytomegalovirus (HHV-5) (Human herpesvirus 5)	Human cytomegalovirus (strain AD169) (HHV-5) (Human herpesvirus 5)	UL76	0.0003019	0.0013682	0.032877	399	4	-0.87069	0.98721	0.98724	0.999999	8954	0	0.14358	0.27544	0.999597	2264	2	-0.60205	0.9433	0.94328	0.999999	7800	0	0.87841	0.87789	0.999999	7150	0	0.2637	0.017926	0.046239	0.587894	750	1	-0.632907	0.270173	0.840603
V03587	P36812.0.1	Papillomaviridae	Alphapapillomavirus 8	Human papillomavirus type 40	E6	0.00030222	0.00032075	0.008871	400	1	-2.9281	0.9997	0.99972	0.999999	9334	0	0.17115	0.1707	0.888556	2547	1	-0.19495	0.82885	0.82918	0.999999	6586	0	0.93034	0.93061	0.999999	7761	0	0.2263	0.069658	0.06953	0.682394	1565	1	-1.45321	0.0957205	0.539999
E00442	P0A1D3.1	NA	IEDB ORF	Salmonella typhimurium (strain LT2 / SGSC1412 / ATCC 700720)	groL groEL mopA STM4330	0.00030324	0.0013733	0.032918	401	5	-0.27878	0.9997	0.99968	0.999999	9333	0	0.69554	0.75592	0.999999	5853	1	-0.041843	0.91934	0.91976	0.999999	7506	0	0.43014	0.58697	0.999999	4260	2	-0.072105	0.20228	0.35096	0.999999	2786	2	-0.191902	0.0838044	0.506034
V02351	Q69562.0.1	Herpesviridae	Human herpesvirus 6A	Human herpesvirus 6A (strain Uganda-1102) (HHV-6 variant A) (Human B lymphotropic virus)	U61	0.00031205	0.0013977	0.033422	402	5	-0.18114	0.99969	0.99967	0.999999	9332	0	0.64645	0.73383	0.999999	5606	1	0.058371	0.20545	0.34241	0.999999	2616	2	0.17394	0.3369	0.999999	2549	3	-0.067521	0.93545	0.93569	0.999999	7792	0	-0.0886163	0.0828103	0.503034
V07567	Q6X2U4.2.1	Togaviridae	Rubella virus (RUBV)	Rubella virus (strain BRD1) (RUBV)	RNA-directed RNA polymerase/triphosphatase/helicase p90	0.00034304	0.0015252	0.036381	403	4	-0.63244	0.96972	0.96979	0.999999	8636	0	0.2705	0.44817	0.999999	3310	2	-0.073284	0.68288	0.70471	0.999999	5378	1	0.0040793	0.017042	0.298541	468	4	-0.49928	0.88718	0.88769	0.999999	7239	0	-0.571789	0.00261992	0.0446046
V07093	Q03053.7.1	Picornaviridae	Enterovirus B	Coxsackievirus B5 (strain Peterborough / 1954/UK/85)	P2	0.00034734	0.0013335	0.032123	404	4	-2.9284	0.99959	0.99956	0.999999	9324	0	0.0040657	0.010993	0.290385	367	3	-2.8283	0.97875	0.9786	0.999999	8310	0	0.00018824	0.00074083	0.030258	227	4	-3.1	0.99981	0.99981	0.999999	8922	0	-4.30901	9.99953e-07	4.17757e-05
V03734	YP_009022057.1.1	Papillomaviridae	Human papillomavirus type 178	Human papillomavirus type 178	E6 protein [Human papillomavirus type 178].	0.00035186	0.0015681	0.037129	405	5	-0.9207	0.99965	0.99964	0.999999	9331	0	0.16968	0.32979	0.999999	2532	3	-0.34049	0.71603	0.72845	0.999999	5620	1	0.11783	0.25255	0.999999	2014	3	-0.42782	0.95897	0.95911	0.999999	8097	0	-0.82415	0.0190452	0.207214
V11485	P03383.0.1	Retroviridae	Primate T-lymphotropic virus 2	Human T-cell leukemia virus 2 (HTLV-2)	env	0.00035858	0.0015956	0.037689	406	5	-0.27699	0.99964	0.99963	0.999999	9329	0	0.93346	0.93369	0.999999	7720	0	-0.025311	0.7197	0.73115	0.999999	5647	1	0.2243	0.40922	0.999999	2990	2	-0.1235	0.83883	0.83903	0.999999	6766	0	-0.204924	0.0665115	0.448479
V00825	P09713.0.1	Herpesviridae	Human cytomegalovirus (HHV-5) (Human herpesvirus 5)	Human cytomegalovirus (strain AD169) (HHV-5) (Human herpesvirus 5)	US2	0.00037257	0.0016599	0.039041	407	5	-0.46697	0.99963	0.99962	0.999999	9328	0	0.96866	0.96869	0.999999	8189	0	0.1369	0.33245	0.472	0.999999	3458	2	0.90684	0.90729	0.999999	7469	0	0.0078541	0.40221	0.54605	0.999999	4128	1	-0.155488	0.0979627	0.546787
V11428	Q86609.0.1	Rhabdoviridae	Vesicular stomatitis New Jersey virus	Vesicular stomatitis New Jersey virus (strain Ogden subtype Concan) (VSNJV)	P	0.00037305	0.0016609	0.039041	408	4	-0.86241	0.99918	0.99917	0.999999	9288	0	0.15805	0.31234	0.999999	2411	3	-0.27075	0.72017	0.73151	0.999999	5650	1	8.8903e-06	4.4026e-05	0.00297	134	5	-1.2782	0.99999	1	0.999999	9001	0	-1.13303	2.21822e-05	0.000720471
V00280	P03276.0.1	Adenoviridae	Human mastadenovirus C	Human adenovirus C serotype 2 (HAdV-2) (Human adenovirus 2)	L2	0.00038283	0.0016996	0.039855	409	4	-0.45471	0.7299	0.74003	0.999999	6041	1	0.38678	0.54669	0.999999	4044	2	-0.025176	0.67115	0.69696	0.999999	5284	1	0.94054	0.9408	0.999999	7882	0	0.072361	0.45034	0.59426	0.999999	4437	2	-0.206586	0.090812	0.527655
V08810	YP_007905734.1.6	Flaviviridae	Rodent pegivirus	Rodent pegivirus	polyprotein [putative NS3 protein (partial); putative NS4A protein (full); putative NS4B protein (partial)]	0.00039128	0.0017353	0.040594	410	5	-0.24393	0.99961	0.9996	0.999999	9327	0	0.72779	0.77218	0.999999	6032	1	0.00086123	0.3107	0.44969	0.999999	3315	2	0.90078	0.90127	0.999999	7407	0	-0.068251	0.20026	0.34907	0.999999	2764	2	-0.150398	0.106442	0.574034
V00064	P36709.0.1	Adenoviridae	Human mastadenovirus A	Human adenovirus A serotype 12 (HAdV-12) (Human adenovirus 12)	Probable early E4 13 kDa protein	0.00039514	0.0017496	0.04083	411	4	-1.0121	0.88294	0.88331	0.999999	7479	0	0.13523	0.27763	0.999999	2192	2	0.075412	0.16025	0.29681	0.999999	2310	2	0.12442	0.26264	0.999999	2084	3	-0.26837	0.86899	0.86937	0.999999	7044	0	-0.579564	0.0810552	0.498218
V03946	Q98174.1	Poxviridae	Molluscum contagiosum virus	Molluscum contagiosum virus subtype 1 (MOCV) (MCVI)	MC003L	0.00039654	0.0017578	0.040922	412	5	-0.82437	0.9996	0.9996	0.999999	9326	0	0.13434	0.22665	0.963307	2181	1	0.11568	0.44608	0.46791	0.999999	4176	1	0.02793	0.069967	0.6562	935	3	-1.1723	0.97207	0.97195	0.999999	8289	0	-0.863493	0.0127464	0.155393
V03223	Q4JQT7.0.1	Herpesviridae	Human herpesvirus 3 (HHV-3) (Varicella-zoster virus)	Varicella-zoster virus (strain Oka vaccine) (HHV-3) (Human herpesvirus 3)	ORF38	0.00040347	0.0017833	0.041416	413	5	-0.72179	0.9996	0.99959	0.999999	9325	0	0.024677	0.0246	0.457988	793	1	-4.139	0.97532	0.9754	0.999999	8255	0	0.22441	0.22367	0.990853	2993	1	-1.0798	0.77559	0.77596	0.999999	6213	0	-3.0186	0.00112695	0.0220922
V00897	P16763.0.1	Herpesviridae	Human cytomegalovirus (HHV-5) (Human herpesvirus 5)	Human cytomegalovirus (strain AD169) (HHV-5) (Human herpesvirus 5)	UL27	0.00040853	0.0018006	0.041719	414	5	-0.50734	0.99953	0.99952	0.999999	9316	0	0.89139	0.89077	0.999999	7282	0	0.35532	0.15102	0.25388	0.999999	2248	2	0.0053819	0.022093	0.34874	515	4	-1.2342	0.9942	0.99418	0.999999	8692	0	-0.60723	0.0138874	0.163895
V03193	NP_040170.1.1	Herpesviridae	Human herpesvirus 3 (HHV-3) (Varicella-zoster virus)	Human herpesvirus 3	deoxyribonuclease [Human alphaherpesvirus 3].	0.00041357	0.0012284	0.029889	415	3	-0.94244	0.99959	0.99958	0.999999	9323	0	0.53606	0.56472	0.999999	5025	1	-0.21124	0.36028	0.40493	0.999999	3646	1	0.41599	0.49103	0.999999	4169	1	0.010851	0.40167	0.44467	0.999999	4124	1	-0.573445	0.0952685	0.539999
V04113	Q98323.1	Poxviridae	Molluscum contagiosum virus	Molluscum contagiosum virus subtype 1 (MOCV) (MCVI)	MC157R	0.00041597	0.0018363	0.042344	416	5	-0.56849	0.99958	0.99957	0.999999	9322	0	0.27718	0.41639	0.999999	3362	2	-0.15594	0.52732	0.56668	0.999999	4501	1	0.64139	0.73811	0.999999	5553	1	0.854	0.002318	0.0097613	0.284045	284	4	0.0123104	0.652165	1
V09789	YP_008719916.1.5	Bunyaviridae	Razdan virus	Razdan virus	RNA-dependent RNA polymerase [Razdan virus].	0.00043294	0.0019138	0.044027	417	5	-0.95693	0.99957	0.99956	0.999999	9320	0	0.29056	0.29001	0.999999	3455	1	-0.68954	0.70944	0.70944	0.999999	5572	0	NA	NA	NA	NA	NA	NA	NA	NA	NA	NA	NA	NA	NA	NA
V06898	Q81870.0.1	Hepeviridae	Orthohepevirus A	Hepatitis E virus genotype 1 (isolate Human/China/HeBei/1987) (HEV)	Protein ORF3	0.00046406	0.0018118	0.041879	418	4	-1.4222	0.99954	0.99952	0.999999	9319	0	0.7249	0.7252	0.999999	6014	0	0.44423	0.2751	0.27477	0.999999	3065	1	0.37882	0.39844	0.999999	3938	1	-0.21863	0.38287	0.3896	0.999999	4005	1	-0.565979	0.138151	0.643388
V01499	Q6UDI4.0.4	Herpesviridae	Psittacid herpesvirus 1	Psittacid herpesvirus 1 (isolate Amazon parrot/-/97-0001/1997) (PsHV-1) (Pacheco's disease virus)	Major capsid protein	0.00047196	0.0020617	0.047316	419	5	-0.39445	0.99953	0.99952	0.999999	9318	0	0.448	0.60018	0.999999	4454	1	0.017252	0.63592	0.67464	0.999999	5069	1	0.30917	0.48571	0.999999	3523	1	-0.03317	0.95095	0.95115	0.999999	7985	0	-0.200826	0.0935716	0.537259
V11178	Q8JTH2.0.1	Rhabdoviridae	Australian bat lyssavirus	Australian bat lyssavirus (isolate Human/AUS/1998) (ABLV)	P	0.00047355	0.0020709	0.047415	420	5	-0.15604	0.99953	0.99952	0.999999	9317	0	0.0038685	0.016145	0.367405	356	5	-0.27216	0.99613	0.99609	0.999999	8682	0	0.99872	0.99871	0.999999	8974	0	0.19589	0.0012816	0.0055185	0.221231	205	5	-0.134697	0.154448	0.676007
V00877	P16744.0.1	Herpesviridae	Human cytomegalovirus (HHV-5) (Human herpesvirus 5)	Human cytomegalovirus (strain AD169) (HHV-5) (Human herpesvirus 5)	UL8	0.00049291	0.002129	0.048517	421	5	-0.38293	0.99951	0.99949	0.999999	9315	0	0.11922	0.25296	0.975739	2059	2	-0.013944	0.35402	0.49397	0.999999	3598	1	0.53372	0.67707	0.999999	4939	1	0.17072	0.41568	0.55955	0.999999	4231	2	-0.121787	0.0419167	0.343609
V09039	YP_001936020.1.1	Arenaviridae	Flexal mammarenavirus (isolate Rat/Brazil/BeAn 293022/1975)	Flexal mammarenavirus (isolate Rat/Brazil/BeAn 293022/1975)	nucleocapsid protein [Flexal mammarenavirus].	0.00050925	0.0021958	0.049806	422	5	-0.2976	0.99949	0.99948	0.999999	9314	0	0.75693	0.78798	0.999999	6200	1	0.097542	0.8545	0.85479	0.999999	6852	0	0.044662	0.12672	0.805959	1196	3	-0.28588	0.83825	0.83846	0.999999	6755	0	-0.221782	0.0212239	0.222927
V00762	YP_004940330.1.1	Herpesviridae	Human cytomegalovirus (HHV-5) (Human herpesvirus 5)	Human cytomegalovirus	protein RL9A [Human betaherpesvirus 5].	0.00052277	0.0022473	0.050852	423	4	-0.55911	0.98029	0.98049	0.999999	8812	0	0.82535	0.83313	0.999999	6702	1	0.076567	0.091613	0.19733	0.959866	1691	2	0.23524	0.42463	0.999999	3083	3	-0.16553	0.5689	0.65342	0.999999	4999	1	-0.309343	0.208155	0.764992
V09211	YP_138544.1.1	Arenaviridae	Pichinde mammarenavirus	Pichinde mammarenavirus	N protein [Pichinde mammarenavirus].	0.00052458	0.0022524	0.050852	424	5	-0.31978	0.99948	0.99945	0.999999	9313	0	0.16856	0.32809	0.999999	2518	2	0.021795	0.28689	0.42523	0.999999	3159	2	0.24647	0.43448	0.999999	3155	2	0.02753	0.40363	0.54749	0.999999	4140	2	-0.134715	0.125746	0.620066
V03541	P26554.0.1	Papillomaviridae	Alphapapillomavirus 5	Human papillomavirus type 51	E6	0.00053006	0.002281	0.051258	425	5	-1.4935	0.99947	0.99945	0.999999	9312	0	0.059445	0.13864	0.838845	1352	3	-0.8778	0.6673	0.67185	0.999999	5258	1	0.01822	0.058341	0.610007	765	4	-0.83721	0.46652	0.60792	0.999999	4555	1	-1.57184	0.00152094	0.0284232
V07441	Q306W8.1.2	Togaviridae	Eastern equine encephalitis virus (EEEV)	Eastern equine encephalitis virus (strain PE-3.0815) (EEEV) (Eastern equine encephalomyelitis virus)	P123'	0.0005318	0.0022871	0.051277	426	5	-0.35645	0.99947	0.99945	0.999999	9311	0	0.54994	0.69132	0.999999	5130	1	-0.048633	0.48428	0.59431	0.999999	4316	1	0.080886	0.19421	0.943395	1620	3	-0.30596	0.23185	0.37955	0.999999	2974	2	-0.336954	0.0327543	0.290185
V02503	Q9WT54.0.1	Herpesviridae	Human herpesvirus 6B (Human B lymphotropic virus)	Human herpesvirus 6B (strain Z29) (HHV-6 variant B) (Human B lymphotropic virus)	U10	0.00053474	0.0020841	0.047606	427	4	-0.62881	0.99947	0.99946	0.999999	9310	0	0.0026587	0.0094383	0.262223	313	3	-1.2448	0.77645	0.77603	0.999999	6105	0	0.13873	0.27483	0.999999	2209	2	-0.39927	0.67141	0.68017	0.999999	5500	1	-1.14455	0.000793084	0.0162342
V02070	F5HEU7.0.2	Herpesviridae	Human herpesvirus 8 (HHV-8) (Kaposi's sarcoma-associated herpesvirus)	Human herpesvirus 8 type P (isolate GK18) (HHV-8) (Kaposi's sarcoma-associated herpesvirus)	ORF63	0.00054915	0.0023513	0.052596	428	5	-0.92245	0.99945	0.99943	0.999999	9309	0	NA	NA	NA	NA	NA	NA	NA	NA	NA	NA	NA	NA	NA	NA	NA	NA	NA	NA	NA	NA	NA	NA	NA	NA	NA
V10132	Q2PIM1.0.1	Orthomyxoviridae	Influenza A virus	Influenza A virus (strain A/Memphis/18/1978 H3N2)	M	0.00055307	0.0021596	0.049099	429	4	-2.0976	0.99907	0.99906	0.999999	9282	0	0.94972	0.95012	0.999999	7916	0	1.0578	0.050281	0.050526	0.628455	1227	1	NA	NA	NA	NA	NA	NA	NA	NA	NA	NA	NA	NA	NA	NA
V07719	P29991.13.2	Flaviviridae	Dengue virus	Dengue virus type 2 (strain 16681-PDK53) (DENV-2)	RNA-directed RNA polymerase NS5	0.00055514	0.0023809	0.053135	430	5	-0.14236	0.99944	0.99943	0.999999	9308	0	0.026329	0.079668	0.729479	826	3	-0.17838	0.84241	0.84255	0.999999	6736	0	0.99969	0.99967	0.999999	9037	0	0.19921	0.00031385	0.0014387	0.133087	95	5	-0.0769405	0.470668	0.955888
E00119	H7C7G3.1	NA	IEDB ORF	Burkholderia pseudomallei (strain K96243)	fliC BPSL3319	0.00055815	0.0023972	0.053377	431	5	-0.23473	0.99944	0.99942	0.999999	9307	0	0.99475	0.99474	0.999999	8662	0	0.28888	0.0040981	0.014963	0.368472	335	4	0.9959	0.99586	0.999999	8856	0	0.10124	0.023253	0.070671	0.682394	856	4	0.0808988	0.635354	1
V05550	Q919I6.1	Baculoviridae	Culex nigripalpus nucleopolyhedrovirus (isolate Florida/1997) (CuniNPV)	Culex nigripalpus nucleopolyhedrovirus (isolate Florida/1997) (CuniNPV)	CUN089	0.00056665	0.0024339	0.05407	432	5	-0.23738	0.99943	0.99942	0.999999	9306	0	0.96806	0.96809	0.999999	8180	0	0.12387	0.086382	0.18811	0.954281	1633	3	0.89746	0.89788	0.999999	7374	0	0.079518	0.38526	0.5291	0.999999	4025	2	-0.0171133	0.264965	0.834906
V10249	YP_145794.1.1	Orthomyxoviridae	Thogoto virus	Thogoto virus	PB1 protein [Thogoto virus].	0.00058324	0.0022708	0.051147	433	4	-1.202	0.99942	0.99941	0.999999	9305	0	0.52459	0.5238	0.999999	4937	0	-0.033644	0.47541	0.47489	0.999999	4276	0	0.011002	0.020796	0.336431	641	2	-2.7706	0.989	0.98912	0.999999	8564	0	-1.83334	0.00488014	0.0725932
V02758	A0A059WNZ5.1	Herpesviridae	Cercopithecine herpesvirus 1 (CeHV-1) (Simian herpes B virus)	Cercopithecine herpesvirus 1 (CeHV-1) (Simian herpes B virus)	UL41	0.00058366	0.0025155	0.055628	434	5	-0.53451	0.99942	0.9994	0.999999	9304	0	0.54073	0.68293	0.999999	5049	2	0.18872	0.091959	0.19792	0.960297	1695	3	3.4774e-10	5.4353e-07	7.3e-05	30	5	-1.9403	1	1	0.999999	9081	0	-1.01967	8.01442e-05	0.0021855
V00410	YP_001974431.1.1	Adenoviridae	Human mastadenovirus D	Human mastadenovirus D	hexon assembly protein 100K [Human mastadenovirus D].	0.00060363	0.0026114	0.057486	435	5	-0.78029	0.9994	0.99938	0.999999	9303	0	0.10813	0.1828	0.913995	1926	2	-1.2877	0.89187	0.89185	0.999999	7215	0	0.099072	0.098759	0.740329	1824	1	-2.0221	0.90093	0.90142	0.999999	7389	0	-1.95702	0.00399093	0.0623947
V07616	YP_009222007.1.1	Flaviviridae	Banzi virus	Banzi virus	polyprotein [capsid (full); Flavi_capsid (full); Flavi_propep (full); membrane (full); Flavi_M (full); envelope (partial)]	0.00060779	0.0026287	0.057737	436	4	-1.1955	0.99862	0.99863	0.999999	9249	0	0.15726	0.22589	0.962749	2407	1	-0.6736	0.35924	0.36545	0.999999	3632	1	0.084651	0.18647	0.930121	1676	3	-0.69086	0.95419	0.95427	0.999999	8031	0	-1.25198	0.0104637	0.13271
V02806	Q2QBC5.1	Herpesviridae	Cercopithecine herpesvirus 16 (CeHV-16) (Herpesvirus papio 2)	Cercopithecine herpesvirus 16 (CeHV-16) (Herpesvirus papio 2)	UL5O	0.00061627	0.0026685	0.058478	437	5	-0.82513	0.99938	0.99936	0.999999	9302	0	0.1451	0.29287	0.999999	2278	3	-0.36021	0.3224	0.46171	0.999999	3400	1	0.065247	0.16873	0.894287	1444	3	-0.40487	0.68552	0.71685	0.999999	5574	1	-0.77713	0.0132517	0.15872
V00398	AP_000160.1.1	Adenoviridae	Human mastadenovirus D	Human mastadenovirus D	E4 ORF3 [Human mastadenovirus D].	0.00061837	0.0012397	0.030087	438	2	-2.1345	0.99938	0.99937	0.999999	9301	0	0.089141	0.15303	0.861563	1687	2	-0.37982	0.91086	0.91077	0.999999	7420	0	0.010578	0.019995	0.326955	630	2	-1.3892	0.98942	0.98952	0.999999	8575	0	-1.86943	0.000425572	0.00983172
E00546	D8UY25.1	NA	IEDB ORF	Toxoplasma gondii	MIC8	0.00062812	0.0027175	0.059284	439	5	-0.32374	0.99937	0.99935	0.999999	9300	0	0.90409	0.90444	0.999999	7408	0	0.13389	0.10765	0.22541	0.997355	1857	3	0.49383	0.64205	0.999999	4669	2	-0.083154	0.69232	0.72104	0.999999	5631	1	-0.126238	0.242116	0.807478
V11654	P20880.0.1	Retroviridae	Human immunodeficiency virus 2	Human immunodeficiency virus type 2 subtype A (isolate ST) (HIV-2)	tat	0.00066872	0.0028664	0.062252	440	4	-1.2957	0.99723	0.99725	0.999999	9200	0	0.052404	0.1157	0.800068	1252	2	-1.4995	0.83479	0.83418	0.999999	6649	0	0.22924	0.3491	0.999999	3043	1	0.84022	0.057815	0.11255	0.77517	1401	2	-1.06332	0.112826	0.59232
V07147	Q9WN78.8.1	Picornaviridae	Enterovirus B	Echovirus 30 (strain Bastianni)	P2	0.00079771	0.0015487	0.03685	441	2	-2.6117	0.99846	0.99839	0.999999	9245	0	0.018424	0.034217	0.532889	678	2	-0.93552	0.98158	0.98171	0.999999	8358	0	0.0063754	0.012215	0.24668	538	2	-1.7508	0.99362	0.99369	0.999999	8675	0	-2.55844	4.929e-05	0.00143185
V00517	A0A142G3K4.2	Adenoviridae	Human mastadenovirus F	Human adenovirus F serotype 40 (HAdV-40) (Human adenovirus 40)	Hexon protein (CP-H) (Protein II)	0.00080064	0.0033467	0.071722	442	4	-0.65024	0.99929	0.99927	0.999999	9295	0	0.73697	0.77699	0.999999	6081	1	0.23182	0.014442	0.045723	0.614537	613	4	0.21554	0.3968	0.999999	2919	2	-0.033433	0.56859	0.65326	0.999999	4998	1	-0.214304	0.45796	0.952877
V02336	Q06095.0.1	Herpesviridae	Human herpesvirus 6A	Human herpesvirus 6A (strain Uganda-1102) (HHV-6 variant A) (Human B lymphotropic virus)	DUT U45	0.00080457	0.0030408	0.065892	443	3	-1.1458	0.98736	0.98729	0.999999	8960	0	0.012336	0.032371	0.521544	561	2	-0.65254	0.86507	0.86474	0.999999	6947	0	0.0011112	0.0041053	0.113306	329	3	-1.6467	0.9813	0.9814	0.999999	8433	0	-1.63727	2.9621e-05	0.000931157
V07326	Q82081.7.1	Picornaviridae	Rhinovirus B	Human rhinovirus 3 (HRV-3)	P2	0.00080941	0.0030561	0.066076	444	3	-1.9552	0.99259	0.99252	0.999999	9068	0	NA	NA	NA	NA	NA	NA	NA	NA	NA	NA	NA	NA	NA	NA	NA	NA	NA	NA	NA	NA	NA	NA	NA	NA	NA
V00030	Q64760.0.1	Adenoviridae	Fowl aviadenovirus A	Fowl adenovirus A serotype 1 (strain CELO / Phelps) (FAdV-1) (Avian adenovirus gal1 (strain Phelps))	Shutoff protein L4	0.00081051	0.0015681	0.037129	445	2	-4.7383	0.99919	0.99918	0.999999	9289	0	NA	NA	NA	NA	NA	NA	NA	NA	NA	NA	NA	0.030058	0.055003	0.595944	968	2	-2.6187	0.96994	0.97012	0.999999	8253	0	NA	NA	NA
V02730	A0A059WJ66.1	Herpesviridae	Cercopithecine herpesvirus 1 (CeHV-1) (Simian herpes B virus)	Cercopithecine herpesvirus 1 (CeHV-1) (Simian herpes B virus)	UL42	0.00082917	0.0034467	0.073539	446	4	-1.0334	0.99597	0.99595	0.999999	9156	0	0.01338	0.044523	0.597215	582	4	-0.60472	0.99469	0.99467	0.999999	8641	0	0.00042397	0.0019203	0.066	258	5	-0.79267	0.99958	0.99956	0.999999	8899	0	-1.18019	2.54436e-05	0.000817354
V02041	YP_001129391.1.1	Herpesviridae	Human herpesvirus 8 (HHV-8) (Kaposi's sarcoma-associated herpesvirus)	Human herpesvirus 8	ORF38 [Human gammaherpesvirus 8].	0.00085293	0.0035303	0.075159	447	4	-0.50666	0.8095	0.80978	0.999999	6718	0	0.18288	0.34917	0.999999	2646	3	-0.32643	0.60273	0.65511	0.999999	4895	1	0.9099	0.91044	0.999999	7503	0	0.30392	0.08035	0.17973	0.890618	1702	3	-0.289391	0.211283	0.767522
V05935	Q9ENL1.0.1	Reoviridae	Colorado tick fever virus (CTFV)	Colorado tick fever virus (strain USA/Florio N-7180) (CTFV)	Uncharacterized protein VP5	0.00090188	0.0033845	0.072371	448	4	-1.2766	0.9991	0.99908	0.999999	9283	0	NA	NA	NA	NA	NA	NA	NA	NA	NA	NA	NA	NA	NA	NA	NA	NA	NA	NA	NA	NA	NA	NA	NA	NA	NA
V00931	P16788.0.2	Herpesviridae	Human cytomegalovirus (HHV-5) (Human herpesvirus 5)	Human cytomegalovirus (strain AD169) (HHV-5) (Human herpesvirus 5)	UL97	0.00091417	0.0037373	0.078874	449	4	-0.44035	0.99308	0.99313	0.999999	9087	0	0.082834	0.19496	0.929028	1608	3	-0.72907	0.72567	0.73573	0.999999	5678	1	0.19244	0.36378	0.999999	2706	1	0.13675	0.34438	0.48874	0.999999	3762	2	-0.542799	0.0429234	0.348389
V01911	P30672.0.2	Herpesviridae	Murid herpesvirus 1 (MuHV-1) (Mouse cytomegalovirus)	Murid herpesvirus 1 (strain Smith) (MuHV-1) (Mouse cytomegalovirus)	Major DNA-binding protein	0.00091923	0.0037506	0.078982	450	4	-0.33144	0.9993	0.99928	0.999999	9296	0	0.99964	0.99963	0.999999	8861	0	0.36526	0.00036	0.0016502	0.122261	114	5	0.87987	0.8804	0.999999	7174	1	-0.097406	0.97254	0.97269	0.999999	8299	0	-0.0141561	0.878607	1
V03072	P22485.0.1	Herpesviridae	Human herpesvirus 2 (HHV-2) (Human herpes simplex virus 2)	Human herpesvirus 2 (strain HG52) (HHV-2) (Human herpes simplex virus 2)	gK UL53	0.0010623	0.0042167	0.088034	451	4	-0.39164	0.99584	0.99581	0.999999	9151	0	0.050077	0.13991	0.840995	1221	4	-0.76711	0.81645	0.81669	0.999999	6471	0	0.47332	0.62442	0.999999	4536	2	0.41743	0.010845	0.035789	0.536999	568	3	-0.415134	0.269354	0.839538
V00427	YP_001974462.1.1	Adenoviridae	Human mastadenovirus D	Human mastadenovirus D	membrane protein E3 RID-alpha [Human mastadenovirus D].	0.00107	0.0039872	0.083602	452	4	-0.23167	0.99893	0.99893	0.999999	9275	0	1	1	0.999999	8951	0	0.57388	3.4703e-09	5.5282e-07	0.000619	5	4	0.98945	0.9894	0.999999	8675	0	0.39039	3.1677e-05	0.00013317	0.036754	33	3	0.360267	0.000709228	0.015032
V05047	Q6TVJ9.1	Poxviridae	Orf virus (ORFV)	Orf virus (strain Goat/Texas/SA00/2000) (OV-SA00) (Orf virus-San Angelo 2000)	NF-kappa pathway inhibitor	0.0010728	0.0042483	0.088503	453	4	-0.77137	0.99837	0.99837	0.999999	9239	0	NA	NA	NA	NA	NA	NA	NA	NA	NA	NA	NA	NA	NA	NA	NA	NA	NA	NA	NA	NA	NA	NA	NA	NA	NA
V11813	Q8JMY5.0.1	Hepadnaviridae	Hepatitis B virus (HBV)	Hepatitis B virus genotype H (isolate United States/LAS2523/2002) (HBV-H)	Protein X	0.0011001	0.0011193	0.02744	454	1	-3.6481	0.9989	0.99894	0.999999	9272	0	0.00053281	0.0010498	0.055958	198	2	-2.8282	0.99947	0.9995	0.999999	8797	0	0.0005677	0.0011278	0.042447	276	2	-3.5472	0.99943	0.99943	0.999999	8883	0	-4.86232	1.13324e-07	5.57046e-06
V00923	P16785.0.3	Herpesviridae	Human cytomegalovirus (HHV-5) (Human herpesvirus 5)	Human cytomegalovirus (strain AD169) (HHV-5) (Human herpesvirus 5)	UL48	0.0011082	0.0043687	0.090816	455	4	-0.6188	0.99181	0.99191	0.999999	9053	0	0.69954	0.69982	0.999999	5870	0	0.054964	0.53301	0.53339	0.999999	4527	0	0.03968	0.09705	0.734271	1125	2	-1.7544	0.06363	0.12092	0.787221	1489	1	-1.05016	0.0235974	0.238741
V06051	Q3ZK63.0.1	Reoviridae	Rotavirus A	Rotavirus A (isolate Human/Belgium/B4106/2000 G3-P11[14]-I2-R2-C2-M3-A9-N2-T6-E5-H3) (RV-A) (Rotavirus A (isolate B4106))	Non-structural protein 3	0.0011265	0.0032458	0.069712	456	3	-1.0995	0.99887	0.9989	0.999999	9270	0	0.040887	0.09945	0.779444	1070	2	-1.4438	0.91827	0.91784	0.999999	7495	0	0.012197	0.032081	0.448837	666	2	-1.9441	0.66395	0.66401	0.999999	5447	0	-2.16316	0.000719894	0.0151955
V04711	YP_233010.1.1	Poxviridae	Vaccinia virus	Vaccinia virus	IMV membrane protein [Vaccinia virus].	0.001177	0.0045757	0.094714	457	4	-0.44248	0.99798	0.998	0.999999	9224	0	0.27668	0.45341	0.999999	3358	2	-0.0097724	0.82366	0.82391	0.999999	6530	0	0.96119	0.96125	0.999999	8175	0	0.22552	0.17861	0.32818	0.999999	2607	2	-0.124935	0.188354	0.73436
V01233	cmv.ORFL315C_(UL135).1	Herpesviridae	Human cytomegalovirus (HHV-5) (Human herpesvirus 5)	Human cytomegalovirus Merlin strain (VR-1590)	ORFL315C_(UL135)	0.0011893	0.0046226	0.095342	458	4	-1.6024	0.91549	0.91587	0.999999	7863	0	0.038382	0.094101	0.773315	1029	2	-1.0358	0.63875	0.63853	0.999999	5096	0	2.1712e-05	9.2944e-05	0.005392	157	4	-3.9161	0.99998	0.99998	0.999999	8979	0	-3.06535	9.85522e-06	0.000346982
V08646	YP_007905733.1.1	Flaviviridae	Rodent hepacivirus	Rodent hepacivirus	polyprotein [core protein C (full); envelope protein E1 (full); envelope protein E2 (partial)]	0.0012217	0.0045533	0.094451	459	4	-0.83577	0.99878	0.99878	0.999999	9264	0	0.018424	0.034217	0.532889	680	2	-2.7654	0.98158	0.98171	0.999999	8360	0	0.07367	0.073458	0.664404	1545	1	-3.6865	0.92633	0.92677	0.999999	7677	0	-3.49789	0.000685761	0.0146152
V11696	P27402.0.1	Retroviridae	African green monkey simian foamy virus	Simian foamy virus type 3 (strain LK3) (SFVagm) (SFV-3)	bel1 taf tas	0.0012577	0.0035997	0.076467	460	3	-3.5492	0.99874	0.99876	0.999999	9263	0	0.00045684	0.00091049	0.050643	184	2	-4.2479	0.99954	0.99956	0.999999	8806	0	0.0009815	0.0027617	0.085848	319	3	-3.9445	0.99704	0.99705	0.999999	8770	0	-5.738	7.27717e-07	3.13989e-05
V00183	AP_000267.1.1	Adenoviridae	Human mastadenovirus B	Simian adenovirus 21	pTP [Simian adenovirus 21].	0.001277	0.0024605	0.054535	461	2	-3.5431	0.99872	0.99869	0.999999	9260	0	0.081693	0.08151	0.738765	1594	1	-1.7847	0.91831	0.91898	0.999999	7496	0	0.10058	0.17124	0.897365	1840	1	-1.7315	0.36874	0.37701	0.999999	3914	1	-3.45955	0.00291025	0.0481099
V00260	P03238.0.1	Adenoviridae	Human mastadenovirus C	Human adenovirus C serotype 2 (HAdV-2) (Human adenovirus 2)	E4RF5_ADE02	0.0012809	0.0047802	0.098318	462	4	-0.89236	0.99872	0.99872	0.999999	9259	0	0.10772	0.19129	0.927966	1919	2	-0.45896	0.15642	0.25016	0.999999	2281	1	0.8923	0.89189	0.999999	7324	0	0.0844	0.434	0.46744	0.999999	4334	1	-0.647057	0.0508136	0.388308
V00802	P06726.0.1	Herpesviridae	Human cytomegalovirus (HHV-5) (Human herpesvirus 5)	Human cytomegalovirus (strain AD169) (HHV-5) (Human herpesvirus 5)	UL82	0.0012859	0.0048021	0.09856	463	3	-1.7748	0.97613	0.97628	0.999999	8745	0	0.099892	0.099623	0.779444	1814	1	-1.7161	0.90011	0.90066	0.999999	7302	0	0.54178	0.54283	0.999999	5005	1	-0.31975	0.74327	0.74342	0.999999	5971	0	-1.92586	0.0253291	0.250221
V05053	Q6TVK6.1	Poxviridae	Orf virus (ORFV)	Orf virus (strain Goat/Texas/SA00/2000) (OV-SA00) (Orf virus-San Angelo 2000)	Uncharacterized protein	0.0012967	0.0048511	0.099145	464	4	-1.304	0.9987	0.99871	0.999999	9258	0	NA	NA	NA	NA	NA	NA	NA	NA	NA	NA	NA	NA	NA	NA	NA	NA	NA	NA	NA	NA	NA	NA	NA	NA	NA
V02510	YP_073752.1.2	Herpesviridae	Human herpesvirus 7	Human herpesvirus 7	tegument protein pp150 [Human betaherpesvirus 7].	0.0012996	0.0036864	0.078138	465	3	-1.1523	0.9987	0.99872	0.999999	9257	0	NA	NA	NA	NA	NA	NA	NA	NA	NA	NA	NA	NA	NA	NA	NA	NA	NA	NA	NA	NA	NA	NA	NA	NA	NA
V00554	B5SNR7.1	Adenoviridae	Human mastadenovirus F	Human adenovirus F serotype 41 (HAdV-41) (Human adenovirus 41)	Preterminal protein (pTP) (Bellett protein) (Precursor terminal protein) [Cleaved into: Intermediate terminal protein (iTP); Terminal protein (TP)]	0.0013056	0.0037068	0.078399	466	3	-1.9348	0.99869	0.99871	0.999999	9255	0	0.38083	0.39813	0.999999	4012	1	-0.18536	0.68353	0.68404	0.999999	5386	0	0.2457	0.36962	0.999999	3151	2	-0.3545	0.69527	0.6954	0.999999	5648	0	-1.21211	0.0591338	0.422042
V01963	Q66628.0.2	Herpesviridae	Equid herpesvirus 2 (Equine herpesvirus 2)	Equine herpesvirus 2 (strain 86/87) (EHV-2)	Major capsid protein	0.0013206	0.0025431	0.056109	467	2	-3.4632	0.99868	0.99864	0.999999	9253	0	NA	NA	NA	NA	NA	NA	NA	NA	NA	NA	NA	NA	NA	NA	NA	NA	NA	NA	NA	NA	NA	NA	NA	NA	NA
V04800	P20504.0.3	Poxviridae	Vaccinia virus	Vaccinia virus (strain Copenhagen) (VACV)	RPO147 J6R	0.0013432	0.0051172	0.104147	468	4	-0.89528	0.49256	0.60214	0.999999	4750	1	0.19176	0.30106	0.999999	2722	1	-0.42572	0.048244	0.095263	0.759042	1197	1	0.35867	0.50226	0.999999	3820	2	-0.34786	0.45313	0.53556	0.999999	4457	1	-0.821348	0.0745003	0.476218
V02322	Q00701.0.2	Herpesviridae	Human herpesvirus 6A	Human herpesvirus 6A (strain Uganda-1102) (HHV-6 variant A) (Human B lymphotropic virus)	U11 P1LF1	0.001369	0.0050907	0.103825	469	3	-1.659	0.88806	0.88806	0.999999	7536	0	NA	NA	NA	NA	NA	NA	NA	NA	NA	NA	NA	0.87957	0.87994	0.999999	7169	0	0.87585	0.12043	0.11992	0.786894	2101	1	NA	NA	NA
V00514	A0A142G3K2.1	Adenoviridae	Human mastadenovirus F	Human adenovirus F serotype 40 (HAdV-40) (Human adenovirus 40)	Core-capsid bridging protein (Core protein V)	0.0014272	0.0027674	0.060238	470	2	-2.8736	0.99857	0.99854	0.999999	9247	0	7.6942e-05	0.00014318	0.010685	137	2	-3.4402	0.99992	0.99993	0.999999	8849	0	0.0012881	0.0025019	0.079955	342	2	-1.6594	0.99871	0.99868	0.999999	8830	0	-3.97044	1.05844e-07	5.26349e-06
V00537	A0A142G3M3.1	Adenoviridae	Human mastadenovirus F	Human adenovirus F serotype 40 (HAdV-40) (Human adenovirus 40)	ORF2	0.0015055	0.0056466	0.11444	471	4	-1.0695	0.99812	0.99815	0.999999	9229	0	0.94595	0.94619	0.999999	7870	0	-0.021981	0.75944	0.76284	0.999999	5976	1	0.00079281	0.0035226	0.101779	301	5	-2.1953	0.99621	0.99616	0.999999	8744	0	-1.50817	0.0025403	0.0435863
V06588	M1RUQ6.1	Coronaviridae	Middle East respiratory syndrome coronavirus	Human betacoronavirus 2c England-Qatar/2012	M1RUQ6_9BETC	0.0015492	0.0056782	0.114841	472	4	-0.63965	0.99845	0.99846	0.999999	9244	0	0.008641	0.016373	0.368374	478	2	-1.3508	0.99136	0.9913	0.999999	8544	0	0.35573	0.49923	0.999999	3793	1	0.30223	0.3153	0.44947	0.999999	3556	2	-0.896899	0.00876701	0.116969
E00323	P14947.1	NA	IEDB ORF	Lolium perenne (Perennial ryegrass)	NA	0.0015836	0.0058995	0.119069	473	4	-0.27904	0.99718	0.9972	0.999999	9195	0	0.77432	0.79836	0.999999	6318	1	0.057958	0.82094	0.82126	0.999999	6505	0	0.65445	0.74352	0.999999	5621	1	0.17909	0.13221	0.26762	0.999999	2213	3	-0.0286885	0.273143	0.844723
V02786	Q8JYV6.1	Herpesviridae	Cercopithecine herpesvirus 1 (CeHV-1) (Simian herpes B virus)	Cercopithecine herpesvirus 1 (CeHV-1) (Simian herpes B virus)	UL21	0.0016157	0.0031489	0.067932	474	2	-0.88279	0.99838	0.99831	0.999999	9240	0	0.097438	0.16631	0.882322	1786	1	-0.30951	0.46951	0.47006	0.999999	4260	1	0.46839	0.47526	0.999999	4510	1	-0.21372	0.72536	0.72516	0.999999	5857	0	-0.694715	0.0298231	0.275807
V05639	Q919R4.1	Baculoviridae	Culex nigripalpus nucleopolyhedrovirus (isolate Florida/1997) (CuniNPV)	Culex nigripalpus nucleopolyhedrovirus (isolate Florida/1997) (CuniNPV)	CUN001	0.0016293	0.0031795	0.06844	475	2	-3.0997	0.99837	0.9983	0.999999	9238	0	0.058057	0.1024	0.779444	1328	2	-1.5011	0.94194	0.94203	0.999999	7783	0	0.28719	0.28671	0.999999	3390	1	-0.75149	0.71281	0.71291	0.999999	5765	0	-2.65857	0.00847498	0.114412
V01461	Q6UDF2.0.4	Herpesviridae	Psittacid herpesvirus 1	Psittacid herpesvirus 1 (isolate Amazon parrot/-/97-0001/1997) (PsHV-1) (Pacheco's disease virus)	Major viral transcription factor ICP4 homolog	0.0016394	0.0060586	0.122027	476	4	-0.33098	0.93934	0.93942	0.999999	8182	0	0.0029447	0.012327	0.312091	326	5	-0.31775	0.99706	0.99702	0.999999	8705	0	0.023466	0.072419	0.664404	854	4	-0.26783	0.98237	0.98245	0.999999	8448	0	-0.449652	0.000334033	0.00788246
V10446	NP_071471.1.1	Paramyxoviridae	Newcastle disease virus	Newcastle disease virus B1	large polymerase protein [Newcastle disease virus B1].	0.0016593	0.0046257	0.095342	477	3	-1.1549	0.99834	0.99837	0.999999	9237	0	0.6376	0.63729	0.999999	5568	0	0.22326	0.3624	0.36216	0.999999	3656	0	0.95272	0.95289	0.999999	8058	0	0.67149	0.047279	0.084382	0.716715	1269	2	-0.158228	0.613941	1
V05185	Q9DGU2.1	Poxviridae	Tanapox virus	Yaba-like disease virus (YLDV)	151R 1L	0.001668	0.0061453	0.123261	478	4	-0.36718	0.99102	0.99115	0.999999	9032	0	0.1641	0.32143	0.999999	2469	2	0.11051	0.40048	0.54237	0.999999	3917	2	0.0058324	0.023425	0.363461	527	4	-0.28655	0.71641	0.73689	0.999999	5795	1	-0.249684	0.00951212	0.123855
V06801	YP_009238496.1.1	Caliciviridae	Norwalk virus	Norovirus GIV	VPg [Norovirus GIV].	0.0016998	0.0061963	0.124028	479	3	-1.5845	0.64022	0.64994	0.999999	5461	1	0.0020777	0.0041014	0.156956	290	2	-1.6664	0.99792	0.99795	0.999999	8730	0	0.15236	0.25118	0.999999	2331	2	-0.92047	0.47253	0.49617	0.999999	4584	1	-2.06998	0.000786852	0.0161819
V02555	P52341.0.1	Herpesviridae	Human herpesvirus 7	Human herpesvirus 7 (strain JI) (HHV-7) (Human T lymphotropic virus)	DUT U45	0.0017346	0.0048154	0.098623	480	3	-1.1561	0.99827	0.99829	0.999999	9232	0	NA	NA	NA	NA	NA	NA	NA	NA	NA	NA	NA	NA	NA	NA	NA	NA	NA	NA	NA	NA	NA	NA	NA	NA	NA
V06771	Q8JN60.7.1	Caliciviridae	Newbury-1 virus	Bovine enteric calicivirus NB (isolate Bovine/United States/Nebraska/1980) (BEC-NB)	Capsid protein	0.0017918	0.0065461	0.130181	481	4	-0.47711	0.97659	0.97681	0.999999	8751	0	0.3415	0.50802	0.999999	3769	2	0.00091674	0.71574	0.72823	0.999999	5618	1	7.7147e-05	0.00039732	0.018004	196	5	-0.80859	0.99899	0.99895	0.999999	8850	0	-0.591932	0.000753424	0.0156406
V07273	P32537.5.1	Picornaviridae	Enterovirus D	Human enterovirus 70 (strain J670/71) (EV 70)	Capsid protein VP3	0.0018203	0.0066471	0.131693	482	4	-0.44364	0.81558	0.81579	0.999999	6774	0	0.4221	0.56876	0.999999	4283	2	-0.30832	0.9128	0.91234	0.999999	7449	0	0.94156	0.9418	0.999999	7891	0	0.419	0.095705	0.20627	0.930494	1854	3	-0.197933	0.338922	0.898085
V03058	YP_009137206.1.1	Herpesviridae	Human herpesvirus 2 (HHV-2) (Human herpes simplex virus 2)	Human herpesvirus 2	envelope glycoprotein K [Human alphaherpesvirus 2].	0.001848	0.0067501	0.133462	483	4	-0.21843	0.78792	0.78881	0.999999	6519	1	0.98035	0.9805	0.999999	8368	0	0.1184	0.2192	0.35643	0.999999	2709	2	0.97817	0.97841	0.999999	8456	0	0.15607	0.039045	0.10516	0.762073	1137	3	0.0231009	0.623772	1
V05020	P68614.0.1	Poxviridae	Vaccinia virus	Vaccinia virus (strain Copenhagen) (VACV)	A32L	0.0018846	0.0068837	0.135551	484	4	-0.14085	0.99903	0.99901	0.999999	9280	0	0.004485	0.018611	0.393576	386	5	-0.11616	0.99551	0.99549	0.999999	8663	0	1	1	0.999999	9101	0	0.31292	2.2154e-09	5.4353e-07	0.000495	8	5	0.00674759	0.849535	1
V02279	P52340.0.4	Herpesviridae	Human herpesvirus 6A	Human herpesvirus 6A (strain Uganda-1102) (HHV-6 variant A) (Human B lymphotropic virus)	U31 HHRF1	0.0019404	0.0070693	0.138644	485	4	-0.3038	0.84463	0.84486	0.999999	7087	0	0.44862	0.60071	0.999999	4461	2	0.051115	0.66697	0.69426	0.999999	5255	1	0.87871	0.87926	0.999999	7155	1	0.17474	0.12671	0.25854	0.999326	2151	3	-0.0464787	0.297125	0.865131
V04954	P21077.0.1	Poxviridae	Vaccinia virus	Vaccinia virus (strain Copenhagen) (VACV)	B19R	0.001951	0.0070489	0.138524	486	4	-0.62813	0.99805	0.99806	0.999999	9227	0	0.77497	0.77455	0.999999	6324	0	0.61951	0.095558	0.16453	0.917423	1727	2	0.88637	0.88578	0.999999	7245	0	0.12366	0.3359	0.40034	0.999999	3712	1	0.0705547	0.478948	0.960892
V01302	cmv.ORFL88C.iORF1.1	Herpesviridae	Human cytomegalovirus (HHV-5) (Human herpesvirus 5)	Human cytomegalovirus Merlin strain (VR-1590)	ORFL88C.iORF1	0.0019796	0.0071968	0.14086	487	4	-0.52909	0.99579	0.99576	0.999999	9150	0	0.80879	0.8211	0.999999	6570	1	-0.085397	0.89411	0.89455	0.999999	7238	0	0.63614	0.73617	0.999999	5530	1	-0.044903	0.68381	0.71574	0.999999	5567	1	-0.326869	0.157673	0.682318
V06452	NP_073549.1.2	Coronaviridae	Human coronavirus 229E	Human coronavirus 229E	replicase polyprotein 1ab [p87 (partial)]	0.0020245	0.0073528	0.143624	488	4	-0.29568	0.99923	0.99922	0.999999	9291	0	0.14873	0.29828	0.999999	2320	2	-0.11328	0.71068	0.72449	0.999999	5578	1	0.97289	0.97303	0.999999	8379	0	0.039867	0.43117	0.5749	0.999999	4314	2	-0.188672	0.0865109	0.515186
V02620	P52516.0.1	Herpesviridae	Human herpesvirus 7	Human herpesvirus 7 (strain JI) (HHV-7) (Human T lymphotropic virus)	U54	0.0020537	0.0074324	0.144886	489	3	-1.3834	0.97771	0.97777	0.999999	8776	0	NA	NA	NA	NA	NA	NA	NA	NA	NA	NA	NA	NA	NA	NA	NA	NA	NA	NA	NA	NA	NA	NA	NA	NA	NA
V06234	P69481.0.1	Reoviridae	Rotavirus C	Rotavirus C (isolate RVC/Human/United Kingdom/Bristol/1989) (RV-C)	VP6_ROTHC	0.0020638	0.0074752	0.145429	490	4	-0.9396	0.99794	0.99794	0.999999	9223	0	0.94143	0.94178	0.999999	7812	0	1.1203	0.058568	0.058609	0.652794	1338	1	0.7121	0.71218	0.999999	5921	0	0.38784	0.2879	0.28746	0.999999	3363	1	0.29712	0.859678	1
E00677	K4DWX2.2	NA	IEDB ORF	Trypanosoma cruzi	TCSYLVIO_006358	0.00218	0.0078964	0.153317	491	4	-0.34615	0.99924	0.99922	0.999999	9292	0	0.034082	0.0999	0.779444	956	3	-0.39525	0.9205	0.92086	0.999999	7516	0	0.85922	0.86144	0.999999	6957	1	0.055724	0.65594	0.69925	0.999999	5409	1	-0.355571	0.032862	0.290185
V00127	AP_000604.1.1	Adenoviridae	Human mastadenovirus B	Human adenovirus B serotype 35	E4 ORF4 [Human adenovirus 35].	0.0021922	0.0079413	0.15388	492	4	-1.1348	0.83994	0.84017	0.999999	7029	0	0.556	0.69692	0.999999	5181	1	0.29326	0.076797	0.17094	0.927334	1532	3	0.089711	0.20842	0.972969	1719	1	-0.055405	0.33014	0.47484	0.999999	3679	2	-0.431486	0.189401	0.736031
V01189	cmv.ORFL278C_(UL148).1	Herpesviridae	Human cytomegalovirus (HHV-5) (Human herpesvirus 5)	Human cytomegalovirus Merlin strain (VR-1590)	ORFL278C_(UL148)	0.0022407	0.0081024	0.15669	493	3	-0.97978	0.75534	0.75558	0.999999	6259	0	0.045235	0.11101	0.795415	1143	2	-0.3796	0.74134	0.74127	0.999999	5821	0	0.079273	0.17671	0.908285	1599	3	-0.57466	0.90329	0.90332	0.999999	7411	0	-0.938736	0.00856569	0.115107
V07324	Q82081.5.1	Picornaviridae	Rhinovirus B	Human rhinovirus 3 (HRV-3)	Capsid protein VP3	0.0023169	0.0083299	0.160768	494	4	-1.0284	0.97516	0.97532	0.999999	8724	0	0.010735	0.020234	0.409014	529	2	-1.8037	0.98927	0.98926	0.999999	8502	0	0.093619	0.1739	0.904544	1777	2	-1.3567	0.63473	0.63486	0.999999	5305	1	-2.05926	0.00188829	0.034199
V11386	YP_009091830.1.1	Rhabdoviridae	Maraba virus	Maraba virus	L	0.0023663	0.0064625	0.128825	495	3	-1.1026	0.99763	0.99768	0.999999	9211	0	NA	NA	NA	NA	NA	NA	NA	NA	NA	NA	NA	NA	NA	NA	NA	NA	NA	NA	NA	NA	NA	NA	NA	NA	NA
V03908	P07605.0.1	Poxviridae	Rabbit fibroma virus	Rabbit fibroma virus (strain Kasza) (RFV) (Shope fibroma virus (strain Kasza))	TK s061R	0.0023993	0.0085961	0.165249	496	4	-0.47333	0.93956	0.93964	0.999999	8185	0	0.079155	0.18879	0.924836	1566	2	-0.069661	0.29171	0.43015	0.999999	3193	1	0.13516	0.27907	0.999999	2176	3	-0.42621	0.14846	0.29407	0.999999	2366	1	-0.458902	0.0262083	0.255183
V10245	Q6I7C3.0.2	Orthomyxoviridae	Influenza C virus	Influenza C virus (strain C/Ann Arbor/1/1950)	PB1	0.002448	0.0087603	0.167741	497	4	-0.61476	0.68068	0.70498	0.999999	5712	1	0.29331	0.29272	0.999999	3472	1	-0.63904	0.70669	0.7067	0.999999	5553	0	0.15031	0.2869	0.999999	2319	2	-0.59313	0.78209	0.78253	0.999999	6275	0	-0.903114	0.0443034	0.355477
V02772	A0A059WP22.1	Herpesviridae	Cercopithecine herpesvirus 1 (CeHV-1) (Simian herpes B virus)	Cercopithecine herpesvirus 1 (CeHV-1) (Simian herpes B virus)	US7	0.0024778	0.0088724	0.169554	498	4	-0.26818	0.99861	0.99862	0.999999	9248	0	0.78154	0.80293	0.999999	6369	1	0.20223	0.0076164	0.025802	0.469623	453	4	2.5542e-06	1.7937e-05	0.001396	112	5	-0.62697	0.99991	0.99992	0.999999	8940	0	-0.302174	0.00851318	0.114576
V09736	YP_009141016.1.1	Bunyaviridae	Bhanja virus	Bhanja virus	nonstructural protein [Bhanja virus].	0.0024867	0.0067847	0.133875	499	3	-4.271	0.99738	0.99741	0.999999	9208	0	9.7029e-05	0.00030239	0.020671	143	3	-3.8923	0.9999	0.99989	0.999999	8842	0	0.00044893	0.001742	0.060559	261	4	-3.1642	0.99955	0.99952	0.999999	8898	0	-5.56396	3.54544e-07	1.61694e-05
V09969	YP_003815431.1.5	Filoviridae	Tai Forest ebolavirus	Tai Forest ebolavirus	RNA-dependent RNA polymerase [Tai Forest ebolavirus].	0.0024929	0.0089173	0.170077	500	4	-0.32951	0.31154	0.45168	0.999999	3670	1	0.12502	0.26186	0.98777	2116	2	-0.12093	0.83017	0.83049	0.999999	6600	0	0.9882	0.98822	0.999999	8647	0	0.14079	0.025331	0.07637	0.702985	897	4	-0.165011	0.362649	0.912911
V01322	cmv.ORFS328C.1	Herpesviridae	Human cytomegalovirus (HHV-5) (Human herpesvirus 5)	Human cytomegalovirus Merlin strain (VR-1590)	ORFS328C	0.0025414	0.0090652	0.172221	501	4	-0.25325	0.99864	0.99866	0.999999	9251	0	0.82672	0.8341	0.999999	6711	1	-0.094739	0.75146	0.75612	0.999999	5905	1	0.92738	0.92782	0.999999	7718	0	0.22848	0.048031	0.12184	0.7876	1277	3	-0.0747931	0.489472	0.966571
V06492	YP_003766.2.2	Coronaviridae	Human coronavirus NL63	Human coronavirus NL63	replicase polyprotein 1ab [alphaCoV_Nsp2_HCoV-229E-like (partial); CoV_NSP2_C (partial)]	0.0025705	0.0091549	0.173586	502	4	-0.51979	0.054791	0.13166	0.778959	1527	1	0.28944	0.46406	0.999999	3446	2	-0.17877	0.75395	0.75821	0.999999	5922	1	0.21334	0.39376	0.999999	2902	3	-0.29444	0.69562	0.72317	0.999999	5649	1	-0.481481	0.116453	0.599409
V09511	YP_009227121.1.3	Bunyaviridae	Tofla virus	Tofla virus	glycoprotein precursor [Tofla virus].	0.0026343	0.0093467	0.176876	503	4	-0.20661	0.65957	0.69152	0.999999	5572	1	0.58082	0.70799	0.999999	5309	1	-0.02263	0.92225	0.9226	0.999999	7539	0	0.7301	0.77803	0.999999	6024	1	0.054786	0.48663	0.61634	0.999999	4636	1	-0.0901281	0.174562	0.712659
V02083	F5HGJ3.0.1	Herpesviridae	Human herpesvirus 8 (HHV-8) (Kaposi's sarcoma-associated herpesvirus)	Human herpesvirus 8 type P (isolate GK18) (HHV-8) (Kaposi's sarcoma-associated herpesvirus)	ORF16	0.0026475	0.0026787	0.05857	504	1	-3.0329	0.99735	0.9974	0.999999	9206	0	0.077564	0.077414	0.721376	1548	1	-0.49937	0.92244	0.923	0.999999	7542	0	0.0091883	0.0090612	0.202279	598	1	-1.0774	0.99081	0.99088	0.999999	8601	0	-2.24009	0.000148547	0.00378988
V05472	Q6TUX4.1	Poxviridae	Yaba monkey tumor virus (YMTV)	Yaba monkey tumor virus (strain VR587) (YMTV)	Protein OPG070	0.0027918	0.0098933	0.185773	505	3	-0.98387	0.05733	0.13623	0.791905	1555	1	0.77424	0.77678	0.999999	6317	1	-0.16392	0.77841	0.77797	0.999999	6122	0	0.18421	0.35183	0.999999	2634	2	-0.25697	0.49833	0.6213	0.999999	4704	1	-0.686941	0.11757	0.601195
V04732	YP_233040.1.1	Poxviridae	Vaccinia virus	Vaccinia virus	hypothetical protein VACWR158 [Vaccinia virus].	0.0028224	0.0099933	0.187287	506	4	-0.65787	0.99185	0.99194	0.999999	9055	0	0.22304	0.40741	0.999999	3012	2	-0.4572	0.40733	0.54964	0.999999	3964	1	0.17598	0.33988	0.999999	2566	3	-0.47491	0.904	0.9044	0.999999	7423	0	-0.77637	0.0860139	0.51433
V06879	YP_009001465.1.3	Hepeviridae	Avian hepatitis E virus	Avian hepatitis E virus	non-structural polyprotein [DUF3729 (partial); Macro_X_Nsp3-like (full); Viral_helicase1 (full)]	0.0028739	0.010175	0.189956	507	4	-0.26254	0.9793	0.97954	0.999999	8793	0	0.81687	0.82679	0.999999	6639	1	0.16211	0.10125	0.21414	0.987397	1783	3	0.85551	0.8584	0.999999	6932	1	0.081068	0.791	0.79369	0.999999	6348	1	-0.0086971	0.377769	0.91992
V10392	YP_009094224.1.1	Paramyxoviridae	Avian paramyxovirus 8	Avian paramyxovirus 8	hemagglutinin-neuraminidase [Avian paramyxovirus 8].	0.0029703	0.010492	0.195127	508	4	-0.21846	0.84053	0.84072	0.999999	7038	0	0.92759	0.92794	0.999999	7651	0	-0.010137	0.30661	0.4454	0.999999	3287	1	0.20653	0.38396	0.999999	2819	3	-0.1464	0.77578	0.78074	0.999999	6217	1	-0.178015	0.132825	0.632309
E00434	A0A0F3QGL6.1	NA	IEDB ORF	Rickettsia bellii str. RML Mogi	groL groEL RBEMOGI_0328	0.0030271	0.010682	0.197897	509	4	-0.30289	0.99399	0.994	0.999999	9114	0	0.94993	0.9501	0.999999	7919	0	-0.079764	0.29742	0.43589	0.999999	3230	1	0.36402	0.53107	0.999999	3856	1	0.38618	0.016527	0.051914	0.616314	709	3	-0.0220048	0.696785	1
V10054	YP_006575868.1.1	Orthomyxoviridae	Influenza A virus	Influenza A virus (A/New York/392/2004(H3N2))	PA-X protein [Influenza A virus (A/New York/392/2004(H3N2))].	0.0031042	0.010893	0.201424	510	4	-1.6137	0.99698	0.99699	0.999999	9191	0	0.096829	0.17667	0.900435	1775	1	-0.31271	0.52787	0.53453	0.999999	4505	1	0.02793	0.069967	0.6562	934	3	-1.7834	0.97207	0.97195	0.999999	8290	0	-1.74973	0.00667711	0.0951002
V08838	YP_006860588.1.9	Flaviviridae	Aydin virus	Pestivirus strain Aydin/04-TR	polyprotein [no annotated peptides]	0.0032025	0.011204	0.205999	511	4	-0.71034	0.98538	0.98547	0.999999	8922	0	0.42825	0.58278	0.999999	4327	1	-0.079252	0.86058	0.86078	0.999999	6904	0	0.85992	0.86205	0.999999	6963	1	-0.098592	0.091297	0.19871	0.9231	1808	1	-0.437024	0.1874	0.734268
V03150	P89469.0.1	Herpesviridae	Human herpesvirus 2 (HHV-2) (Human herpes simplex virus 2)	Human herpesvirus 2 (strain HG52) (HHV-2) (Human herpes simplex virus 2)	DUT UL50	0.0033742	0.0065573	0.130181	512	2	-2.9019	0.99663	0.99661	0.999999	9180	0	NA	NA	NA	NA	NA	NA	NA	NA	NA	NA	NA	NA	NA	NA	NA	NA	NA	NA	NA	NA	NA	NA	NA	NA	NA
V03354	Q196X1.0.1	Iridoviridae	Invertebrate iridescent virus 3 (IIV-3) (Mosquito iridescent virus)	Invertebrate iridescent virus 3 (IIV-3) (Mosquito iridescent virus)	Uncharacterized protein 089L	0.0034287	0.011901	0.217999	513	4	-0.28985	0.96521	0.96523	0.999999	8557	0	0.99594	0.99591	0.999999	8699	0	0.22659	0.036379	0.095792	0.759594	1042	3	0.79612	0.81549	0.999999	6467	1	0.21715	0.061548	0.14632	0.846322	1451	3	0.0717673	0.954905	1
V00662	P0C9S6.0.1	Asfarviridae	African swine fever virus (ASFV)	African swine fever virus (isolate Warthog/Namibia/Wart80/1980) (ASFV)	Protein MGF 505-1R	0.0034802	0.012081	0.220567	514	4	-0.51704	0.9867	0.98675	0.999999	8949	0	0.17012	0.33042	0.999999	2535	3	-0.34654	0.27078	0.40882	0.999999	3039	2	0.51399	0.65961	0.999999	4801	2	-0.25951	0.50249	0.62301	0.999999	4723	1	-0.553323	0.119952	0.606094
V05890	YP_068409.1.2	Parvoviridae	Adeno-associated dependoparvovirus B	Adeno-associated virus - 5	capsid protein [Adeno-associated virus - 5].	0.0034822	0.012087	0.220567	515	4	-0.27849	0.99683	0.99679	0.999999	9186	0	1.046e-07	2.7641e-06	0.00045	50	5	-0.76919	1	1	0.999999	8910	0	0.012332	0.042049	0.527528	668	4	-0.25125	0.98768	0.98772	0.999999	8544	0	-0.654735	8.55983e-07	3.60496e-05
V11561	P04608.0.1	Retroviridae	Human immunodeficiency virus 1	Human immunodeficiency virus type 1 group M subtype B (isolate HXB2) (HIV-1)	tat	0.0035421	0.012323	0.223716	516	4	-0.61808	0.99786	0.99788	0.999999	9220	0	0.2205	0.40386	0.999999	2992	3	-0.41453	0.97907	0.97927	0.999999	8315	0	0.13488	0.27862	0.999999	2171	3	-0.49948	0.49912	0.6216	0.999999	4710	1	-0.744958	0.0756284	0.479943
V00136	AP_000539.1.1	Adenoviridae	Human mastadenovirus B	Human adenovirus B serotype 7	pol [Human adenovirus 7].	0.0035655	0.012401	0.22461	517	4	-0.6336	0.68053	0.70489	0.999999	5711	1	0.04291	0.10638	0.785591	1108	2	-0.59316	0.76988	0.76942	0.999999	6047	0	0.40718	0.56756	0.999999	4105	1	0.61862	0.043555	0.11365	0.777603	1212	3	-0.354479	0.187446	0.734268
V05641	Q50LE4.0.1	Picobirnaviridae	Human picobirnavirus	Human picobirnavirus (strain Human/Thailand/Hy005102/-) (PBV)	RDRP_HPBVH	0.0035692	0.009671	0.18195	518	2	-3.3191	0.76178	0.76157	0.999999	6303	0	NA	NA	NA	NA	NA	NA	NA	NA	NA	NA	NA	NA	NA	NA	NA	NA	NA	NA	NA	NA	NA	NA	NA	NA	NA
V07554	YP_004617077.1.1	Togaviridae	Rubella virus (RUBV)	Rubella virus	protease p150 [Rubella virus].	0.0035792	0.012452	0.225114	519	4	-0.24569	0.99261	0.99266	0.999999	9071	0	0.95827	0.95832	0.999999	8026	0	0.15942	0.10673	0.22382	0.996113	1844	3	0.014501	0.047969	0.559131	708	3	-0.31527	0.9168	0.91731	0.999999	7559	0	-0.176348	0.0691049	0.457683
V06370	Q9YWQ2.0.1	Reoviridae	Banna virus	Banna virus (strain Indonesia/JKT-6423/1980) (BAV)	Structural protein VP10	0.0035851	0.012481	0.225211	520	4	-0.28878	0.94297	0.94309	0.999999	8233	0	0.12118	0.256	0.977819	2083	3	-0.19699	0.33162	0.47112	0.999999	3453	2	0.1775	0.34201	0.999999	2582	2	-0.11388	0.87608	0.87653	0.999999	7116	0	-0.297179	0.0563951	0.412627
V06861	Q672I1.5.1	Caliciviridae	Sapporo virus	Sapporo virus (isolate GI/Human/Germany/pJG-Sap01) (Hu/Dresden/pJG-Sap01/DE)	Viral genome-linked protein	0.0036426	0.012638	0.227622	521	3	-0.14881	0.8871	0.88744	0.999999	7528	0	0.99441	0.99444	0.999999	8650	0	0.10091	0.0167	0.052209	0.631797	666	4	0.042374	0.12111	0.794091	1162	4	-0.072377	0.82101	0.8213	0.999999	6593	1	-0.0522836	0.303335	0.871056
V01443	cmv.rORF55.1	Herpesviridae	Human cytomegalovirus (HHV-5) (Human herpesvirus 5)	Human cytomegalovirus Merlin strain (VR-1590)	rORF55	0.0036582	0.012696	0.228245	522	4	-0.43575	0.71874	0.73171	0.999999	5958	1	0.44623	0.5986	0.999999	4442	1	0.1613	0.78718	0.78794	0.999999	6227	1	0.82953	0.83817	0.999999	6718	1	0.53603	0.00036109	0.0016496	0.137933	103	4	0.105501	0.684831	1
V00373	YP_003038629.1.1	Adenoviridae	Human mastadenovirus D	Human adenovirus 54	14.1 kDa protein [Human adenovirus 54].	0.0036922	0.01282	0.230056	523	4	-0.52296	0.99495	0.99495	0.999999	9133	0	0.14518	0.293	0.999999	2280	3	-0.34118	0.74819	0.75345	0.999999	5878	1	0.76636	0.79735	0.999999	6253	1	-0.018681	0.17133	0.32135	0.999999	2557	2	-0.447347	0.108962	0.580043
V08327	YP_009325330.1.1	Flaviviridae	Bat hepacivirus	Bat hepacivirus	polyprotein [core protein C (full); envelope protein E1 (full); envelope protein E2 (partial)]	0.0037114	0.012883	0.230467	524	3	-1.3915	0.98067	0.98085	0.999999	8817	0	0.29173	0.43163	0.999999	3459	2	-0.20793	0.83341	0.83294	0.999999	6636	0	0.30197	0.42645	0.999999	3473	1	0.19107	0.70629	0.70642	0.999999	5727	0	-0.714684	0.165514	0.693902
V09440	Q6TQR6.0.4	Bunyaviridae	Crimean-Congo hemorrhagic fever virus	Crimean-Congo hemorrhagic fever virus (strain Nigeria/IbAr10200/1970) (CCHFV)	L	0.0037385	0.012967	0.231408	525	4	-0.22177	0.99293	0.99297	0.999999	9081	0	NA	NA	NA	NA	NA	NA	NA	NA	NA	NA	NA	NA	NA	NA	NA	NA	NA	NA	NA	NA	NA	NA	NA	NA	NA
V02608	P52462.0.2	Herpesviridae	Human herpesvirus 7	Human herpesvirus 7 (strain JI) (HHV-7) (Human T lymphotropic virus)	TRM3 U66/U60	0.0038037	0.013196	0.233766	526	4	-0.76131	0.99893	0.99891	0.999999	9274	0	0.94215	0.94226	0.999999	7821	0	0.90078	0.057852	0.10207	0.775792	1328	2	0.45616	0.46441	0.999999	4440	1	-0.28652	0.60109	0.60135	0.999999	5174	0	-0.0275435	0.548257	0.987372
V02327	Q01349.0.1	Herpesviridae	Human herpesvirus 6A	Human herpesvirus 6A (strain Uganda-1102) (HHV-6 variant A) (Human B lymphotropic virus)	U1 SHL1	0.0039197	0.013599	0.239591	527	4	-0.55885	0.94061	0.94075	0.999999	8205	0	0.042528	0.12126	0.809981	1100	3	-0.36196	0.93081	0.93109	0.999999	7641	0	0.00095011	0.0042042	0.114991	315	5	-0.73641	0.99905	0.99902	0.999999	8856	0	-0.792229	0.000517809	0.0115679
V02090	F5HIN0.0.1	Herpesviridae	Human herpesvirus 8 (HHV-8) (Kaposi's sarcoma-associated herpesvirus)	Human herpesvirus 8 type P (isolate GK18) (HHV-8) (Kaposi's sarcoma-associated herpesvirus)	ORF56	0.0039365	0.013645	0.23996	528	4	-0.29404	0.93985	0.93997	0.999999	8192	0	NA	NA	NA	NA	NA	NA	NA	NA	NA	NA	NA	NA	NA	NA	NA	NA	NA	NA	NA	NA	NA	NA	NA	NA	NA
V01697	O36371.0.1	Herpesviridae	Alcelaphine herpesvirus 1 (wildebeest herpesvirus)	Alcelaphine herpesvirus 1 (strain C500) (AlHV-1) (Malignant catarrhal fever virus)	Thymidine kinase	0.0039428	0.013669	0.23996	529	4	-0.74017	0.89081	0.89118	0.999999	7561	0	0.11021	0.23877	0.965592	1950	2	-0.19619	0.39851	0.54032	0.999999	3903	2	0.7959	0.79764	0.999999	6464	1	0.089463	0.33068	0.46713	0.999999	3683	2	-0.430711	0.101743	0.557969
V01994	Q66657.0.1	Herpesviridae	Equid herpesvirus 2 (Equine herpesvirus 2)	Equine herpesvirus 2 (strain 86/87) (EHV-2)	Tegument protein UL51 homolog	0.003963	0.01304	0.232274	530	3	-1.6188	0.54706	0.58153	0.999999	5002	1	NA	NA	NA	NA	NA	NA	NA	NA	NA	NA	NA	0.012537	0.023733	0.367001	673	2	-2.7387	0.98746	0.98765	0.999999	8536	0	NA	NA	NA
V00196	AP_000279.1.1	Adenoviridae	Human mastadenovirus B	Simian adenovirus 21	33K [Simian adenovirus 21].	0.0039773	0.0039485	0.082969	531	1	-4.5212	0.99602	0.99612	0.999999	9161	0	0.0045994	0.0045005	0.166537	390	1	-1.9079	0.9954	0.99551	0.999999	8658	0	0.0036014	0.0035705	0.101779	448	1	-1.9479	0.9964	0.99647	0.999999	8751	0	-4.10426	4.32892e-06	0.000161454
V01919	Q06A28.0.2	Herpesviridae	Murid herpesvirus 1 (MuHV-1) (Mouse cytomegalovirus)	Murid herpesvirus 1 (strain Smith) (MuHV-1) (Mouse cytomegalovirus)	Ribonucleoside-diphosphate reductase large subunit-like protein	0.0040812	0.014141	0.246467	532	4	-0.34128	0.99927	0.99925	0.999999	9294	0	0.10916	0.23711	0.965592	1938	3	-0.20912	0.90284	0.90319	0.999999	7331	0	0.9358	0.93602	0.999999	7825	0	0.048824	0.83046	0.83076	0.999999	6677	0	-0.257915	0.0930543	0.535053
V03426	Q197D8.0.1	Iridoviridae	Invertebrate iridescent virus 3 (IIV-3) (Mosquito iridescent virus)	Invertebrate iridescent virus 3 (IIV-3) (Mosquito iridescent virus)	Transmembrane protein 022L	0.004092	0.014174	0.246593	533	4	-0.66636	0.99355	0.99357	0.999999	9100	0	0.20796	0.32197	0.999999	2873	2	-0.46611	0.69524	0.69533	0.999999	5477	0	0.16282	0.32059	0.999999	2434	2	-0.11095	0.32561	0.47053	0.999999	3641	2	-0.624966	0.0715883	0.467102
V02155	P13199.0.1	Herpesviridae	Saimiriine herpesvirus 2 (SaHV-2) (Herpesvirus saimiri)	Saimiriine herpesvirus 2 (strain 11) (SaHV-2) (Herpesvirus saimiri)	mRNA export factor ICP27 homolog	0.0041223	0.0040923	0.08562	534	1	-3.3893	0.99588	0.99597	0.999999	9152	0	0.052673	0.052824	0.631886	1259	1	-0.72782	0.94733	0.94762	0.999999	7852	0	0.0065317	0.0064621	0.158643	541	1	-2.1768	0.99347	0.99354	0.999999	8668	0	-3.02146	9.77461e-05	0.00260716
V09361	P19475.0.1	Bunyaviridae	Puumala virus	Puumala virus (strain Bank vole/Russia/CG1820/1984)	N	0.0041857	0.014486	0.251572	535	4	-0.2923	0.99771	0.99771	0.999999	9216	0	0.042145	0.1203	0.809774	1094	3	-0.22821	0.95848	0.95851	0.999999	8004	0	0.00086055	0.0037987	0.106132	308	5	-0.36248	0.99914	0.99912	0.999999	8863	0	-0.424908	0.000502197	0.0113052
V09312	YP_006590093.1.6	Arenaviridae	Alethinophid 3 reptarenavirus	CAS virus	L protein [CAS virus].	0.0042966	0.014847	0.2568	536	4	-0.38002	0.97412	0.97417	0.999999	8710	0	0.046734	0.13166	0.82951	1163	4	-0.61055	0.9078	0.90819	0.999999	7383	0	0.15051	0.30223	0.999999	2320	1	-0.11995	0.66197	0.70283	0.999999	5437	1	-0.563409	0.0277982	0.263663
V01637	P03226.0.4	Herpesviridae	Epstein-Barr virus (HHV-4) (Human herpesvirus 4)	Epstein-Barr virus (strain B95-8) (HHV-4) (Human herpesvirus 4)	MCP BcLF1	0.0042994	0.013832	0.24195	537	3	-0.86113	0.91899	0.91913	0.999999	7909	0	0.21088	0.2101	0.947691	2907	1	-1.0568	0.78912	0.78961	0.999999	6246	0	NA	NA	NA	NA	NA	NA	NA	NA	NA	NA	NA	NA	NA	NA
V05015	P68601.0.1	Poxviridae	Vaccinia virus	Vaccinia virus (strain Copenhagen) (VACV)	F6L	0.0043011	0.014866	0.2568	538	4	-0.54855	0.97777	0.97801	0.999999	8778	0	0.90605	0.90642	0.999999	7426	0	0.13489	0.74604	0.75172	0.999999	5858	1	0.90366	0.90405	0.999999	7439	0	0.028067	0.29011	0.4357	0.999999	3376	1	-0.188043	0.245442	0.811295
V04129	A0A0K2YS54.1	Poxviridae	Cowpox virus (CPV)	Cowpox virus (CPV)	CPXV014	0.0043572	0.015057	0.259172	539	3	-1.2314	0.99245	0.99251	0.999999	9064	0	0.10302	0.22014	0.954416	1841	1	-0.031057	0.86963	0.86893	0.999999	6993	0	0.42206	0.58014	0.999999	4214	2	-0.29966	0.53728	0.63859	0.999999	4863	1	-0.75816	0.0895856	0.52429
E00181	B4GS96.1	NA	IEDB ORF	Drosophila persimilis (Fruit fly)	Dper\GL26700 Dper_GL26700 GL26700	0.0043616	0.0084594	0.162944	540	2	-2.2735	0.99564	0.99561	0.999999	9148	0	0.12179	0.12127	0.809981	2089	1	-1.5564	0.87821	0.87857	0.999999	7081	0	0.02198	0.040694	0.52056	840	2	-1.9263	0.97802	0.97814	0.999999	8382	0	-2.79612	0.00221447	0.039241
V10115	YP_308850.1.1	Orthomyxoviridae	Influenza A virus	Influenza A virus (strain A/Korea/426/1968 H2N2)	hemagglutinin [Influenza A virus (A/Korea/426/1968(H2N2))].	0.00438	0.015127	0.259923	541	4	-0.47248	0.098897	0.21053	0.930281	2025	1	0.60778	0.6069	0.999999	5424	0	0.12458	0.39222	0.39197	0.999999	3860	0	0.07367	0.073458	0.664404	1532	1	-3.6865	0.92633	0.92677	0.999999	7675	0	-1.79197	0.0535915	0.399094
V02390	P52530.0.1	Herpesviridae	Human herpesvirus 6B (Human B lymphotropic virus)	Human herpesvirus 6B (strain Z29) (HHV-6 variant B) (Human B lymphotropic virus)	U79 CB7R	0.004421	0.015258	0.261703	542	4	-0.65518	0.94374	0.94386	0.999999	8245	0	NA	NA	NA	NA	NA	NA	NA	NA	NA	NA	NA	0.0060366	0.016193	0.29051	531	3	-2.3921	0.99396	0.99392	0.999999	8686	0	NA	NA	NA
V07520	P27285.4.1	Togaviridae	Sindbis virus (SINV)	Sindbis virus subtype Ockelbo (strain Edsbyn 82-5) (OCKV) (Ockelbo virus)	6K protein	0.0045516	0.01566	0.26671	543	3	-0.66915	0.99269	0.99274	0.999999	9072	0	0.95564	0.9558	0.999999	7994	0	0.03931	0.15194	0.28845	0.999999	2251	1	0.14955	0.3008	0.999999	2307	1	0.24879	0.22837	0.37623	0.999999	2955	2	-0.201011	0.460019	0.952877
V02692	A0A059WDE1.1	Herpesviridae	Cercopithecine herpesvirus 1 (CeHV-1) (Simian herpes B virus)	Cercopithecine herpesvirus 1 (CeHV-1) (Simian herpes B virus)	US4	0.0045949	0.015804	0.267387	544	4	-0.26908	0.0062103	0.021572	0.335321	589	1	0.43766	0.59106	0.999999	4379	1	-0.050458	0.953	0.95312	0.999999	7934	0	0.089711	0.20842	0.972969	1718	2	-0.17391	0.88228	0.88279	0.999999	7186	0	-0.23649	0.0873255	0.516558
V05622	Q919P8.1	Baculoviridae	Culex nigripalpus nucleopolyhedrovirus (isolate Florida/1997) (CuniNPV)	Culex nigripalpus nucleopolyhedrovirus (isolate Florida/1997) (CuniNPV)	CUN021	0.0046054	0.014594	0.252997	545	3	-0.22631	0.9819	0.98206	0.999999	8848	0	1	1	0.999999	8950	0	0.59862	2.3018e-08	5.5282e-07	0.000619	6	4	0.99723	0.99718	0.999999	8905	0	0.37035	0.00053694	0.002104	0.145177	128	4	0.367158	0.00134572	0.0256387
V06764	Q8JN60.0.1	Caliciviridae	Newbury-1 virus	Bovine enteric calicivirus NB (isolate Bovine/United States/Nebraska/1980) (BEC-NB)	Genome polyprotein [Genome polyprotein (partial); Protein p34 (full); NTPase (partial)]	0.0046896	0.01609	0.271186	546	4	-0.57401	0.54253	0.62605	0.999999	4981	1	0.23762	0.42103	0.999999	3109	1	0.41825	0.025114	0.07404	0.693846	860	3	0.32922	0.50234	0.999999	3630	2	-0.32797	0.94412	0.9444	0.999999	7891	0	-0.207848	0.687881	1
V06309	Q45UF7.0.2	Reoviridae	Rotavirus H	Rotavirus X (strain RVX/Human/China/NADRV-J19/1997/GXP[X]) (RV ADRV-N) (Rotavirus (isolate novel adult diarrhea rotavirus-J19))	Protein VP4	0.0047519	0.016283	0.273037	547	4	-0.56116	0.086033	0.18812	0.893931	1897	1	0.0034603	0.006662	0.210525	343	2	-3.0052	0.99654	0.99661	0.999999	8690	0	0.50057	0.50409	0.999999	4714	1	-0.21133	0.53447	0.53474	0.999999	4852	0	-1.95783	0.00774565	0.106195
V06213	YP_008126844.1.1	Reoviridae	Rotavirus B	Rotavirus B (isolate RVB/Human/China/ADRV/1982)	outer capsid protein [Human rotavirus B].	0.0047556	0.0163	0.273037	548	3	-0.76798	0.90712	0.90747	0.999999	7761	0	0.95989	0.96007	0.999999	8054	0	0.64389	0.040107	0.072329	0.686131	1099	2	0.0052933	0.018383	0.312582	512	4	-1.2575	0.98888	0.98882	0.999999	8561	0	-0.594181	0.110191	0.583926
V04386	Q0NQ50.1	Poxviridae	Cowpox virus (CPV)	Cowpox virus (CPV)	CPXV032 CPXV_GER91_3_030	0.0047615	0.016312	0.273037	549	4	-0.2995	0.99911	0.99908	0.999999	9285	0	0.19028	0.35996	0.999999	2711	3	-0.24948	0.78627	0.78706	0.999999	6218	1	0.013559	0.045375	0.551765	691	3	-0.51928	0.93875	0.93892	0.999999	7830	0	-0.50877	0.0156407	0.179491
V03677	YP_004646333.1.2	Papillomaviridae	Betapapillomavirus 6	Macaca fascicularis papillomavirus 2	E1 [Macaca fascicularis papillomavirus 2].	0.0047697	0.015014	0.258894	550	3	-1.0249	0.93871	0.93884	0.999999	8168	0	0.092144	0.20001	0.930414	1718	3	-0.65742	0.96796	0.96821	0.999999	8137	0	0.018975	0.057632	0.606839	779	3	-1.0396	0.66451	0.6746	0.999999	5449	1	-1.31257	0.00809968	0.110191
V02036	YP_001129360.1.1	Herpesviridae	Human herpesvirus 8 (HHV-8) (Kaposi's sarcoma-associated herpesvirus)	Human herpesvirus 8	K3 [Human gammaherpesvirus 8].	0.0047827	0.012891	0.230467	551	3	-1.571	0.99522	0.99519	0.999999	9140	0	0.44933	0.50616	0.999999	4464	1	-0.16514	0.4988	0.51016	0.999999	4371	1	0.087343	0.19151	0.939306	1702	3	-0.63179	0.87452	0.87466	0.999999	7098	0	-1.14342	0.073319	0.474805
V04851	P20562.0.1	Poxviridae	Vaccinia virus	Vaccinia virus (strain Copenhagen) (VACV)	F ORF D	0.0048536	0.016608	0.277032	552	3	-0.87823	0.86893	0.86938	0.999999	7336	0	0.50716	0.65262	0.999999	4830	2	-0.15854	0.27947	0.41757	0.999999	3104	1	0.9718	0.97196	0.999999	8364	0	0.094134	0.11303	0.23584	0.972482	2034	1	-0.477138	0.415703	0.937008
V04924	P21040.0.1	Poxviridae	Vaccinia virus	Vaccinia virus (strain Copenhagen) (VACV)	C6L	0.0048734	0.01667	0.277593	553	4	-0.48857	0.91792	0.91827	0.999999	7895	0	0.051864	0.1433	0.847031	1246	3	-0.62308	0.93477	0.93495	0.999999	7696	0	0.0048032	0.019848	0.325725	500	5	-0.8613	0.9952	0.99518	0.999999	8711	0	-0.950319	0.00243453	0.0421263
V07485	NP_041255.1.3	Togaviridae	O'nyong-nyong virus	O'nyong-nyong virus	hypothetical protein [O'nyong-nyong virus].	0.0049237	0.016833	0.279813	554	4	-0.86155	0.95781	0.95776	0.999999	8439	0	0.094731	0.20489	0.94142	1752	3	-0.56797	0.98427	0.98441	0.999999	8407	0	0.26403	0.44868	0.999999	3269	2	-0.23468	0.22306	0.37096	0.999999	2917	2	-0.829906	0.0756183	0.479943
V07495	P13886.5.2	Togaviridae	O'nyong-nyong virus	O'nyong-nyong virus (strain Gulu) (ONNV)	RNA-directed RNA polymerase nsP4	0.0051436	0.017542	0.290618	555	4	-0.7349	0.27911	0.4185	0.999999	3444	1	0.22218	0.33992	0.999999	3002	1	-0.18423	0.90326	0.90282	0.999999	7334	0	0.984	0.98395	0.999999	8569	0	0.45669	0.016003	0.041586	0.559479	695	3	-0.260034	0.649352	1
V06825	Q04544.4.1	Caliciviridae	Norwalk virus	Southampton virus (strain GI/Human/United Kingdom/Southampton/1991) (SHV) (Hu/NV/SHV/1991/UK)	Viral genome-linked protein	0.0051482	0.015972	0.26966	556	3	-0.9968	0.99659	0.99655	0.999999	9178	0	0.9224	0.92205	0.999999	7598	0	0.1153	0.48884	0.50187	0.999999	4335	1	0.048611	0.11253	0.772549	1254	2	-1.4826	0.55753	0.56443	0.999999	4946	1	-1.08576	0.0525121	0.394715
V09347	YP_138528.1.1	Bunyaviridae	Hantavirus Z10	Hantavirus Z10	nucleocapsid protein [Hantavirus Z10].	0.0052051	0.017745	0.293479	557	4	-0.31137	0.99674	0.9967	0.999999	9185	0	0.091175	0.2084	0.947341	1701	1	-0.12033	0.96436	0.96436	0.999999	8085	0	0.024289	0.074653	0.671144	873	4	-0.37048	0.96701	0.96709	0.999999	8203	0	-0.38091	0.0118918	0.146599
V10390	YP_009094222.1.1	Paramyxoviridae	Avian paramyxovirus 8	Avian paramyxovirus 8	matrix protein [Avian paramyxovirus 8].	0.0052345	0.0051958	0.105524	558	1	-3.3162	0.99477	0.99487	0.999999	9132	0	0.010808	0.010675	0.283677	532	1	-1.171	0.98919	0.98929	0.999999	8498	0	0.031235	0.031269	0.443918	994	1	-0.79585	0.96877	0.96895	0.999999	8228	0	-2.61101	0.000102891	0.00272784
V06103	Q82051.0.1	Reoviridae	Rotavirus A	Rotavirus A (strain Human/Indonesia/69M/1980 G8-P4[10]-I2-R2-C2-M2-A2-N2-T2-E2-H2) (RV-A)	Non-structural protein 3	0.0052827	0.018025	0.296585	559	4	-0.29811	0.99158	0.9917	0.999999	9046	0	0.974	0.97404	0.999999	8267	0	0.23942	0.063309	0.14648	0.883544	1394	3	0.67997	0.75443	0.999999	5754	1	-0.05163	0.96058	0.96065	0.999999	8119	0	-0.0439373	0.546399	0.986521
V09894	YP_004928143.1.7	Filoviridae	Lloviu cuevavirus	Lloviu cuevavirus	RNA-dependent RNA polymerase [Lloviu cuevavirus].	0.0052971	0.018065	0.296737	560	3	-1.2068	0.21065	0.34987	0.999999	2956	2	0.055856	0.1317	0.82951	1306	2	-0.71972	0.7327	0.73264	0.999999	5733	0	0.54959	0.55035	0.999999	5071	1	0.10893	0.26017	0.28447	0.999999	3163	1	-0.92965	0.126848	0.622359
V04332	G0XW55.1	Poxviridae	Cowpox virus (CPV)	Cowpox virus (CPV)	CPXV205 CPXV_GER1998_2_193	0.0053585	0.018258	0.297802	561	4	-0.57049	0.974	0.97404	0.999999	8705	0	0.28236	0.45809	0.999999	3390	2	-0.12384	0.87206	0.87246	0.999999	7013	0	0.064262	0.16707	0.892451	1432	3	-0.52586	0.73801	0.75195	0.999999	5940	1	-0.579515	0.0678968	0.451722
V05419	Q6TUT1.1	Poxviridae	Yaba monkey tumor virus (YMTV)	Yaba monkey tumor virus (strain VR587) (YMTV)	DNA-directed RNA polymerase 18 kDa subunit (EC 2.7.7.6)	0.0054245	0.018451	0.30004	562	4	-0.42906	0.82719	0.82752	0.999999	6890	0	0.53205	0.67503	0.999999	4994	2	-0.16976	0.64951	0.68295	0.999999	5164	1	0.33535	0.50739	0.999999	3675	2	-0.14807	0.64889	0.6952	0.999999	5379	1	-0.367324	0.228265	0.782771
V00743	P0CAH6.0.1	Asfarviridae	African swine fever virus (ASFV)	African swine fever virus (isolate Warthog/Namibia/Wart80/1980) (ASFV)	Uncharacterized protein M448R	0.0055151	0.018767	0.304671	563	4	-0.38194	0.99932	0.99929	0.999999	9297	0	0.094206	0.21321	0.949729	1748	3	-0.49085	0.30968	0.44856	0.999999	3311	1	0.96806	0.96814	0.999999	8310	0	0.73193	0.0041543	0.015667	0.358483	373	4	-0.125927	0.676607	1
V09291	YP_009019197.1.5	Arenaviridae	Alethinophid 2 reptarenavirus	ROUT virus	L polymerase [ROUT virus].	0.0055393	0.018849	0.305484	564	4	-0.84782	0.60473	0.65893	0.999999	5272	1	0.57497	0.70579	0.999999	5281	1	0.60076	0.039542	0.10195	0.77568	1088	3	0.20887	0.38729	0.999999	2857	2	-0.36931	0.73857	0.75234	0.999999	5944	1	-0.265271	0.527637	0.980836
V09000	YP_001649216.1.1	Arenaviridae	Amapari mammarenavirus (isolate Mouse/Brazil/BeAn 70563/1965)	Amapari mammarenavirus (isolate Mouse/Brazil/BeAn 70563/1965)	L protein [Amapar mammarenavirus].	0.0055771	0.018958	0.306741	565	4	-0.33399	0.99912	0.99909	0.999999	9286	0	0.66132	0.74037	0.999999	5676	1	0.28789	0.02778	0.079138	0.707176	910	3	0.090215	0.2092	0.97463	1740	2	0.029657	0.86921	0.86957	0.999999	7046	0	-0.000306019	0.701081	1
V08963	YP_006858709.1.1	Arenaviridae	Lunk virus NKS-1	Lunk virus NKS-1	L protein [Lunk virus NKS-1].	0.0056205	0.0191	0.30852	566	4	-0.39845	0.99833	0.99835	0.999999	9234	0	0.44722	0.58202	0.999999	4450	1	0.23367	0.070485	0.15601	0.902054	1471	2	0.66696	0.70211	0.999999	5687	1	0.050353	0.0096597	0.030898	0.507064	535	1	-0.05174	0.641665	1
V02818	Q2QBD9.1	Herpesviridae	Cercopithecine herpesvirus 16 (CeHV-16) (Herpesvirus papio 2)	Cercopithecine herpesvirus 16 (CeHV-16) (Herpesvirus papio 2)	UL37	0.0056669	0.019241	0.310223	567	4	-0.27515	0.9956	0.99559	0.999999	9147	0	0.86736	0.8682	0.999999	7046	1	0.011708	0.28753	0.42587	0.999999	3161	2	0.9651	0.9652	0.999999	8250	0	-1.2454e-05	0.40456	0.54842	0.999999	4152	1	-0.130073	0.277025	0.848401
V10040	P0C6L7.0.1	Kolmioviridae	Hepatitis delta virus (HDV)	Hepatitis delta virus genotype I (isolate Japanese M-1) (HDV)	Large delta antigen	0.0057076	0.015312	0.262001	568	3	-0.9356	0.99429	0.99426	0.999999	9121	0	0.3727	0.45956	0.999999	3953	1	-0.26562	0.17064	0.26961	0.999999	2387	1	0.2253	0.34416	0.999999	3007	2	-0.65895	0.61744	0.61831	0.999999	5232	1	-0.893799	0.123949	0.613954
V11737	P17395.0.1	Hepadnaviridae	Hepatitis B virus (HBV)	Hepatitis B virus genotype B/C subtype adw (isolate Okinawa/pODW282/1998) (HBV-B)	Protein P	0.0057151	0.015329	0.262001	569	2	-2.0784	0.9601	0.96011	0.999999	8475	0	0.051021	0.051207	0.619675	1237	1	-1.5909	0.94898	0.94936	0.999999	7876	0	0.67845	0.6787	0.999999	5746	0	0.12211	0.48524	0.48548	0.999999	4630	1	-1.81547	0.030016	0.276361
V00940	P16797.0.1	Herpesviridae	Human cytomegalovirus (HHV-5) (Human herpesvirus 5)	Human cytomegalovirus (strain AD169) (HHV-5) (Human herpesvirus 5)	UL91	0.005719	0.019436	0.312398	570	4	-0.29476	0.90918	0.90951	0.999999	7784	0	0.38155	0.54209	0.999999	4016	1	0.37823	0.049352	0.12057	0.831512	1215	3	0.8528	0.85606	0.999999	6913	1	0.20115	0.14838	0.29394	0.999999	2365	3	0.142361	0.839189	1
E00336	P42384.1	NA	IEDB ORF	Mycobacterium paratuberculosis (strain ATCC BAA-968 / K-10)	groL2 groEL2 hsp65 mopA MAP_3936	0.0057656	0.019597	0.314467	571	3	-0.67129	0.98713	0.98717	0.999999	8953	0	0.42702	0.5817	0.999999	4320	1	0.30094	0.0097162	0.032115	0.520787	502	3	0.16762	0.32773	0.999999	2474	1	0.098631	0.15638	0.30679	0.999999	2459	1	-0.13006	0.865484	1
V09601	Q8JPR2.0.7	Bunyaviridae	California encephalitis virus	Bunyavirus La Crosse (isolate Human/United States/L78/1978)	L	0.0058573	0.015711	0.26711	572	3	-2.5496	0.99361	0.99358	0.999999	9104	0	NA	NA	NA	NA	NA	NA	NA	NA	NA	NA	NA	NA	NA	NA	NA	NA	NA	NA	NA	NA	NA	NA	NA	NA	NA
V05779	YP_009058903.1.1	Anelloviridae	Seal anellovirus 2	Seal anellovirus 2	ORF1 [Seal anellovirus 2].	0.0059595	0.020156	0.322369	573	4	-0.25189	0.99598	0.99597	0.999999	9157	0	0.80943	0.82153	0.999999	6579	1	0.21064	0.041167	0.10507	0.786029	1116	3	0.093228	0.21392	0.978213	1769	3	-0.16539	0.96144	0.96151	0.999999	8129	0	-0.0863546	0.35855	0.911799
V00793	B9EKY5.1	Herpesviridae	Human cytomegalovirus (HHV-5) (Human herpesvirus 5)	Human cytomegalovirus (strain AD169) (HHV-5) (Human herpesvirus 5)	US28 HHV5gp145	0.0059834	0.020242	0.323018	574	3	-0.46726	0.97031	0.97038	0.999999	8648	0	0.29112	0.431	0.999999	3457	2	-0.32963	0.67787	0.68104	0.999999	5333	1	0.06165	0.16273	0.880081	1417	3	-0.71001	0.95346	0.95358	0.999999	8019	0	-0.718175	0.0641796	0.438935
V09234	NP_694848.1.2	Arenaviridae	Tacaribe virus	Tacaribe virus	L protein [Tacaribe mammarenavirus].	0.0059907	0.020263	0.323018	575	4	-0.1931	0.98577	0.98584	0.999999	8930	0	0.83517	0.84055	0.999999	6785	1	0.29559	0.0035488	0.013166	0.352796	307	4	0.92181	0.9223	0.999999	7662	0	-0.012582	0.68228	0.71482	0.999999	5558	1	0.0549214	0.920469	1
V09946	Q5XX01.0.5	Filoviridae	Sudan ebolavirus	Sudan ebolavirus (strain Uganda-00) (SEBOV) (Sudan Ebola virus)	L	0.0060104	0.011542	0.211823	576	2	-2.4715	0.99399	0.99403	0.999999	9115	0	NA	NA	NA	NA	NA	NA	NA	NA	NA	NA	NA	NA	NA	NA	NA	NA	NA	NA	NA	NA	NA	NA	NA	NA	NA
V09098	YP_002929491.1.1	Arenaviridae	Lujo mammarenavirus	Lujo mammarenavirus	nucleocapsid protein [Lujo mammarenavirus].	0.0060136	0.020327	0.323495	577	4	-0.27774	0.9989	0.99888	0.999999	9271	0	0.97074	0.97082	0.999999	8215	0	0.013204	0.29807	0.43652	0.999999	3236	1	0.034546	0.10139	0.744472	1045	4	-0.20027	0.93942	0.93959	0.999999	7841	0	-0.218773	0.0680078	0.452119
V06999	Q66478.10.1	Picornaviridae	Enterovirus A	Human enterovirus 71 (strain BrCr) (Ev 71)	Protein 2C	0.0060768	0.016276	0.273037	578	2	-2.513	0.14951	0.2405	0.963407	2551	1	0.66102	0.66141	0.999999	5674	0	0.011625	0.5203	0.52047	0.999999	4462	0	0.18833	0.25195	0.999999	2666	1	-0.56062	0.11167	0.16831	0.871898	2021	1	-1.4852	0.105231	0.568737
V10114	YP_006495803.1.1	Orthomyxoviridae	Influenza A virus	Influenza A virus (strain A/Korea/426/1968 H2N2)	PA-X protein [Influenza A virus (A/Korea/426/1968(H2N2))].	0.0060967	0.020563	0.326725	579	3	-0.80223	0.84469	0.84492	0.999999	7089	0	3.9454e-07	7.1866e-06	0.00099	59	5	-2.0355	0.99999	1	0.999999	8882	0	4.9178e-07	7.0659e-06	0.000657	93	5	-1.8849	1	1	0.999999	9033	0	-2.30232	5.99997e-10	4.25901e-08
V11113	O42062.0.1	Pneumoviridae	Human respiratory syncytial virus	Human respiratory syncytial virus B (strain B1)	Phosphoprotein	0.0061017	0.018283	0.297802	580	3	-1.0781	0.57072	0.59795	0.999999	5116	1	NA	NA	NA	NA	NA	NA	NA	NA	NA	NA	NA	0.07367	0.073458	0.664404	1543	1	-3.6865	0.92633	0.92677	0.999999	7678	0	NA	NA	NA
V07381	A0A023T7J3.8	Picornaviridae	Rosavirus A	Rosavirus A2 (isolate Human/Gambia/GA7403/2008) (RoV-A2)	Genome polyprotein [Rosavirus_RdRp (full)]	0.006175	0.02081	0.329567	581	4	-0.31824	0.9952	0.9952	0.999999	9137	0	0.29677	0.29627	0.999999	3489	1	-0.50458	0.70323	0.70321	0.999999	5535	0	0.91355	0.9141	0.999999	7542	0	0.81077	0.086446	0.08615	0.718802	1764	1	-0.0669073	0.48567	0.96491
V00312	AP_000227.1.1	Adenoviridae	Human mastadenovirus C	Human adenovirus C serotype 5	E4 ORF6/7 [Human adenovirus 5].	0.0061775	0.0061228	0.123065	582	1	-1.526	0.99382	0.99394	0.999999	9110	0	0.36731	0.36704	0.999999	3915	0	-0.10779	0.63269	0.63231	0.999999	5048	0	0.30968	0.30934	0.999999	3526	1	-0.13507	0.69032	0.69023	0.999999	5620	0	-0.872063	0.0536388	0.399094
V06702	P0C6V7.7.1	Coronaviridae	Equine torovirus	Berne virus (BEV)	Non-structural protein 7	0.0062276	0.020958	0.331216	583	4	-0.37478	0.82993	0.83029	0.999999	6917	0	0.6812	0.74925	0.999999	5778	1	0.066416	0.20844	0.3455	0.999999	2636	2	0.54776	0.68967	0.999999	5049	2	-0.21035	0.48566	0.61592	0.999999	4632	1	-0.243167	0.344639	0.903583
V00668	P0C9U5.0.1	Asfarviridae	African swine fever virus (ASFV)	African swine fever virus (isolate Warthog/Namibia/Wart80/1980) (ASFV)	Protein MGF 505-7R	0.0062952	0.021154	0.333379	584	4	-0.36679	0.99874	0.99874	0.999999	9262	0	6.3056e-05	0.00031898	0.021477	128	4	-2.1879	0.93977	0.93994	0.999999	7749	0	0.012422	0.041194	0.524153	670	3	-1.2573	0.96475	0.96491	0.999999	8174	0	-1.89073	3.37201e-05	0.00101658
V10092	Q9Q0U8.0.1	Orthomyxoviridae	Influenza A virus	Influenza A virus (strain A/Goose/Guangdong/1/1996 H5N1 genotype Gs/Gd)	NP	0.0063467	0.0063166	0.126177	585	1	-2.7204	0.99365	0.99375	0.999999	9106	0	0.020576	0.02057	0.413939	717	1	-0.82548	0.97942	0.97952	0.999999	8321	0	0.0084762	0.0083546	0.193132	586	1	-1.5685	0.99152	0.99159	0.999999	8616	0	-2.47386	6.32031e-05	0.00179456
V08545	YP_001469634.1.1	Flaviviridae	Hepatitis C virus	Hepatitis C virus genotype 6	polyprotein [core protein (full); E1 protein (full); E2 protein (partial)]	0.0063992	0.021491	0.337603	586	4	-0.34347	0.99895	0.99893	0.999999	9276	0	0.9391	0.9392	0.999999	7782	0	0.15767	0.36612	0.5064	0.999999	3689	2	0.14279	0.29072	0.999999	2246	3	-0.2885	0.86136	0.86162	0.999999	6976	0	-0.2139	0.137075	0.642455
V10362	NP_150057.1.1	Paramyxoviridae	Avian paramyxovirus 6	Avian paramyxovirus 6	nucleocapsid protein [Avian paramyxovirus 6].	0.0064652	0.021688	0.340122	587	4	-0.27098	0.9899	0.98997	0.999999	9011	0	0.98722	0.98725	0.999999	8488	0	0.11353	0.34408	0.48383	0.999999	3538	2	0.0013716	0.0059337	0.149872	347	5	-0.44904	0.99718	0.99716	0.999999	8773	0	-0.272025	0.0094445	0.123156
V08988	YP_001649212.1.1	Arenaviridae	Allpahuayo mammarenavirus (isolate Rat/Peru/CLHP-2472/1997)	Allpahuayo mammarenavirus (isolate Rat/Peru/CLHP-2472/1997)	L protein [Allpahuayo mammarenavirus].	0.0064772	0.021724	0.340122	588	4	-0.41511	0.66946	0.69775	0.999999	5634	1	0.55395	0.57789	0.999999	5168	1	0.50389	0.081767	0.14445	0.881872	1590	2	0.093008	0.21357	0.978213	1767	1	0.77736	0.0078488	0.026897	0.467119	498	4	0.402921	0.575596	0.997849
V02625	P52520.0.1	Herpesviridae	Human herpesvirus 7	Human herpesvirus 7 (strain JI) (HHV-7) (Human T lymphotropic virus)	U3	0.0064987	0.021786	0.340122	589	3	-0.58945	0.99786	0.99788	0.999999	9221	0	0.049432	0.13829	0.837962	1213	4	-0.91891	0.18123	0.31785	0.999999	2455	1	0.49586	0.64382	0.999999	4680	2	0.51287	0.01239	0.040162	0.552953	607	3	-0.551205	0.433216	0.946362
V06931	P03306.5.1	Picornaviridae	Foot-and-mouth disease virus	Foot-and-mouth disease virus (strain A10-61) (Aphthovirus A) (FMDV)	Protein VP3	0.0065044	0.021806	0.340122	590	4	-0.37006	0.30569	0.44551	0.999999	3639	1	0.15016	0.30049	0.999999	2334	2	-0.17087	0.90295	0.90328	0.999999	7332	0	0.45613	0.6093	0.999999	4438	1	-0.34756	0.95163	0.95185	0.999999	7994	0	-0.426564	0.142396	0.651439
V10189	P10920.0.1	Orthomyxoviridae	Influenza A virus	Influenza A virus (strain A/Singapore/1/1957 H2N2)	M	0.0065104	0.021827	0.340122	591	4	-0.94781	0.96124	0.96116	0.999999	8491	0	0.14657	0.2951	0.999999	2292	3	-0.5333	0.32801	0.46747	0.999999	3437	1	0.48528	0.63466	0.999999	4616	2	-0.3757	0.92437	0.92482	0.999999	7646	0	-0.916429	0.140031	0.648031
V02487	Q9QJ53.0.1	Herpesviridae	Human herpesvirus 6B (Human B lymphotropic virus)	Human herpesvirus 6B (strain Z29) (HHV-6 variant B) (Human B lymphotropic virus)	U6	0.0065589	0.021974	0.341315	592	4	-0.2661	0.62064	0.66794	0.999999	5352	1	0.27337	0.4506	0.999999	3339	1	0.24758	0.021814	0.066528	0.676352	792	3	0.9859	0.98595	0.999999	8595	0	0.21202	0.13208	0.2674	0.999999	2210	3	0.0923519	0.950158	1
V02924	P03170.0.1	Herpesviridae	Human herpesvirus 1 (HHV-1) (Human herpes simplex virus 1)	Human herpesvirus 1 (strain 17) (HHV-1) (Human herpes simplex virus 1)	US12	0.0066261	0.022175	0.343763	593	4	-0.26022	0.99901	0.99899	0.999999	9278	0	0.94009	0.94028	0.999999	7795	0	0.1191	0.13009	0.26353	0.999999	2086	2	0.52276	0.66727	0.999999	4850	2	-0.043422	0.23987	0.38717	0.999999	3023	1	-0.0850933	0.426181	0.941846
V09336	NP_941978.1.1	Bunyaviridae	Hantaan virus	Hantaan virus	hypothetical protein HTNVsMgp1 [Hantaan hantavirus].	0.0067538	0.022546	0.348529	594	3	-1.1356	0.99673	0.9967	0.999999	9184	0	0.012964	0.042773	0.582601	577	2	-1.2593	0.96552	0.96578	0.999999	8104	0	0.29133	0.32862	0.999999	3414	1	-0.75835	0.71332	0.71329	0.999999	5770	0	-1.56132	0.0161389	0.18377
V09988	P18272.0.2	Filoviridae	Zaire ebolavirus	Zaire ebolavirus (strain Mayinga-76) (ZEBOV) (Zaire Ebola virus)	NP	0.0068619	0.022886	0.353217	595	4	-0.2315	0.52918	0.61944	0.999999	4923	1	0.65416	0.68943	0.999999	5649	1	-0.27255	0.40394	0.49236	0.999999	3940	1	0.91336	0.91395	0.999999	7537	0	0.69748	0.0019851	0.008421	0.264476	266	3	0.0486655	0.82066	1
V07298	P12916.6.1	Picornaviridae	Rhinovirus A	Human rhinovirus 1B (HRV-1B)	Capsid protein VP1	0.0068714	0.013088	0.232275	596	2	-2.4605	0.99313	0.99318	0.999999	9090	0	0.72521	0.72536	0.999999	6017	0	-0.10822	0.75011	0.75035	0.999999	5890	0	0.0075275	0.01428	0.273244	561	2	-2.3872	0.99247	0.99255	0.999999	8640	0	-2.32703	0.0108373	0.136271
E00194	Q2GGE3.2	NA	IEDB ORF	Ehrlichia chaffeensis (strain ATCC CRL-10679 / Arkansas)	ECH_0684	0.0069028	0.023	0.354416	597	4	-0.45617	0.99737	0.99737	0.999999	9207	0	0.0051549	0.020852	0.416803	403	4	-1.3243	0.092295	0.1985	0.960827	1698	1	0.27595	0.45847	0.999999	3325	2	-0.15442	0.85136	0.8515	0.999999	6878	0	-0.99319	0.0169402	0.190674
V00017	Q64750.0.1	Adenoviridae	Fowl aviadenovirus A	Fowl adenovirus A serotype 1 (strain CELO / Phelps) (FAdV-1) (Avian adenovirus gal1 (strain Phelps))	ORF4	0.0069922	0.01329	0.235	598	2	-2.0544	0.99301	0.99304	0.999999	9084	0	0.10099	0.10067	0.779444	1822	1	-1.3195	0.89901	0.89955	0.999999	7292	0	0.94291	0.94305	0.999999	7911	0	0.55681	0.05709	0.10094	0.754845	1393	2	-1.4688	0.200112	0.754769
V07301	P07210.12.1	Picornaviridae	Rhinovirus A	Human rhinovirus A serotype 89 (strain 41467-Gallo) (HRV-89)	Protein 3AB	0.0070047	0.023346	0.357599	599	3	-0.59531	0.74116	0.74878	0.999999	6141	1	0.86651	0.86742	0.999999	7036	1	-0.036603	0.14994	0.28637	0.999999	2239	1	0.97094	0.97107	0.999999	8355	0	0.092528	0.084683	0.18732	0.906056	1748	1	-0.27336	0.524896	0.978653
V09986	Q77DJ6.0.1	Filoviridae	Zaire ebolavirus	Zaire ebolavirus (strain Kikwit-95) (ZEBOV) (Zaire Ebola virus)	VP40	0.0070652	0.013423	0.236931	600	2	-1.2493	0.99293	0.99298	0.999999	9082	0	0.037249	0.091603	0.767864	1008	1	0.22194	0.096509	0.16586	0.919133	1740	1	0.73879	0.73899	0.999999	6087	0	0.37691	0.26121	0.26083	0.999604	3175	1	-0.335423	0.728034	1
V01218	cmv.ORFL300C_(UL141).1	Herpesviridae	Human cytomegalovirus (HHV-5) (Human herpesvirus 5)	Human cytomegalovirus Merlin strain (VR-1590)	ORFL300C_(UL141)	0.0070781	0.020715	0.328601	601	3	-0.19018	0.95918	0.95937	0.999999	8463	0	2.8568e-05	0.00011333	0.008825	115	4	-0.42332	0.99992	0.99993	0.999999	8850	0	0.99101	0.99097	0.999999	8705	0	0.24428	0.0076526	0.026121	0.462011	491	3	-0.210107	0.0288542	0.271207
V10806	NP_067153.2.1	Paramyxoviridae	Human parainfluenza virus 3	Human parainfluenza virus 3	large protein [Human parainfluenza virus 3].	0.0071004	0.023681	0.362041	602	4	-0.52521	0.97826	0.97852	0.999999	8782	0	0.3409	0.50757	0.999999	3767	2	-0.068864	0.72782	0.73738	0.999999	5696	1	0.14789	0.29832	0.999999	2296	2	-0.2697	0.97511	0.9753	0.999999	8337	0	-0.415233	0.146928	0.658816
V05093	Q6TVP0.1	Poxviridae	Orf virus (ORFV)	Orf virus (strain Goat/Texas/SA00/2000) (OV-SA00) (Orf virus-San Angelo 2000)	ORF080 virion core protein	0.0072824	0.02425	0.370158	603	4	-0.36915	0.99826	0.99827	0.999999	9231	0	NA	NA	NA	NA	NA	NA	NA	NA	NA	NA	NA	NA	NA	NA	NA	NA	NA	NA	NA	NA	NA	NA	NA	NA	NA
V09836	YP_089671.1.1	Bunyaviridae	Sandfly fever Naples virus	Sandfly fever Naples virus	Glycoproteins G1 and G2 precursor [Sandfly fever Naples virus].	0.0072984	0.021231	0.334058	604	3	-1.0972	0.46918	0.53235	0.999999	4649	1	0.16286	0.16241	0.87655	2456	1	-1.2237	0.83714	0.83747	0.999999	6674	0	0.61459	0.61387	0.999999	5425	0	0.18618	0.38541	0.38528	0.999999	4026	0	-1.10747	0.116066	0.598864
V05229	Q9DHK0.1	Poxviridae	Tanapox virus	Yaba-like disease virus (YLDV)	113R	0.0073941	0.014036	0.245076	605	2	-1.9948	0.99261	0.99265	0.999999	9070	0	0.73387	0.73403	0.999999	6060	0	0.85213	0.0097163	0.018311	0.401803	503	1	0.41898	0.41884	0.999999	4194	0	-0.23801	0.58102	0.58028	0.999999	5060	0	-0.64267	0.857416	1
V01484	Q6UDH3.0.3	Herpesviridae	Psittacid herpesvirus 1	Psittacid herpesvirus 1 (isolate Amazon parrot/-/97-0001/1997) (PsHV-1) (Pacheco's disease virus)	Replication origin-binding protein	0.0074215	0.024742	0.377069	606	4	-0.44265	0.93387	0.93408	0.999999	8116	0	0.082568	0.19456	0.929028	1606	3	-0.77162	0.98834	0.98839	0.999999	8485	0	0.0038861	0.016262	0.29099	464	4	-1.089	0.98489	0.98491	0.999999	8492	0	-1.10631	0.004161	0.0644258
V11231	YP_009325518.1.7	Rhabdoviridae	Gannoruwa bat lyssavirus	Gannoruwa bat lyssavirus	L	0.0074592	0.024844	0.37803	607	3	-0.64316	0.7026	0.72008	0.999999	5834	1	0.02687	0.081058	0.73693	836	4	-0.39574	0.99223	0.9923	0.999999	8562	0	0.87675	0.87745	0.999999	7129	1	0.11732	0.41672	0.56063	0.999999	4237	2	-0.475774	0.052348	0.394155
V10957	P30929.0.4	Paramyxoviridae	Mumps virus	Mumps virus (strain Miyahara vaccine) (MuV)	L	0.0075348	0.025063	0.380175	608	3	-0.96196	0.41398	0.55668	0.999999	4374	1	0.11974	0.20741	0.945202	2069	2	-0.77965	0.78528	0.78479	0.999999	6201	0	0.06485	0.1349	0.831298	1439	2	-1.4925	0.13607	0.22302	0.953844	2255	1	-1.54543	0.0251638	0.249991
V01774	Q77ZF7.0.2	Herpesviridae	Alcelaphine herpesvirus 1 (wildebeest herpesvirus)	Alcelaphine herpesvirus 1 (strain C500) (AlHV-1) (Malignant catarrhal fever virus)	Probable tegument protein antigen 3	0.0075583	0.02514	0.38074	609	4	-0.44534	0.73437	0.74343	0.999999	6081	1	0.013177	0.034491	0.535002	578	3	-0.8573	0.98682	0.98671	0.999999	8451	0	0.019226	0.060994	0.625036	784	4	-0.94793	0.98977	0.98985	0.999999	8581	0	-1.09075	0.00211917	0.0377591
V11423	P16379.0.3	Rhabdoviridae	Vesicular stomatitis New Jersey virus	Vesicular stomatitis New Jersey virus (strain Ogden subtype Concan) (VSNJV)	L	0.0075892	0.025246	0.381751	610	3	-0.83484	0.95647	0.95642	0.999999	8424	0	NA	NA	NA	NA	NA	NA	NA	NA	NA	NA	NA	NA	NA	NA	NA	NA	NA	NA	NA	NA	NA	NA	NA	NA	NA
V05399	Q6TUR4.1	Poxviridae	Yaba monkey tumor virus (YMTV)	Yaba monkey tumor virus (strain VR587) (YMTV)	105L	0.0076327	0.025381	0.382431	611	4	-0.42719	0.99712	0.99714	0.999999	9194	0	0.34432	0.51042	0.999999	3785	2	-0.1898	0.74632	0.75197	0.999999	5860	1	0.83481	0.84205	0.999999	6765	1	0.11442	0.17069	0.32071	0.999999	2551	2	-0.261361	0.39036	0.923641
V03455	P36757.0.1	Papillomaviridae	Alphapapillomavirus 1	Human papillomavirus type 32	L2	0.0076383	0.025397	0.382431	612	3	-0.35591	0.8907	0.89107	0.999999	7559	0	0.096767	0.21727	0.953793	1772	1	0.1505	0.48979	0.59688	0.999999	4343	1	0.11162	0.24293	0.999999	1946	3	-0.29389	0.88367	0.88417	0.999999	7208	0	-0.22622	0.126004	0.620991
V00999	P17149.0.2	Herpesviridae	Human cytomegalovirus (HHV-5) (Human herpesvirus 5)	Human cytomegalovirus (strain AD169) (HHV-5) (Human herpesvirus 5)	UL70	0.0076438	0.025409	0.382431	613	4	-0.58431	0.95011	0.95016	0.999999	8320	0	0.019079	0.06022	0.656756	688	4	-0.88972	0.96485	0.96488	0.999999	8093	0	0.32741	0.47002	0.999999	3615	2	0.047988	0.0025719	0.0091993	0.273911	303	2	-0.738012	0.507295	0.972419
V07115	O91734.7.1	Picornaviridae	Enterovirus B	Echovirus 1 (strain Human/Egypt/Farouk/1951) (E-1)	P2	0.0076766	0.022202	0.343763	614	3	-0.76846	0.89393	0.89386	0.999999	7593	0	0.0017269	0.0061755	0.200369	268	4	-2.188	0.99627	0.99634	0.999999	8687	0	0.0051965	0.018069	0.310508	509	3	-1.8968	0.73503	0.73624	0.999999	5920	1	-2.37136	0.000136244	0.00350649
V01177	cmv.ORFL269C.1	Herpesviridae	Human cytomegalovirus (HHV-5) (Human herpesvirus 5)	Human cytomegalovirus Merlin strain (VR-1590)	ORFL269C	0.0076769	0.025506	0.383296	615	4	-0.52444	0.9775	0.97773	0.999999	8772	0	0.30246	0.47498	0.999999	3523	2	0.01243	0.25082	0.38847	0.999999	2913	2	0.16228	0.31983	0.999999	2428	1	-0.064306	0.70212	0.72744	0.999999	5695	1	-0.281456	0.217441	0.769707
V09793	YP_008719917.1.2	Bunyaviridae	Razdan virus	Razdan virus	envelope glycoprotein precursor [Razdan virus].	0.0078486	0.026031	0.389269	616	4	-0.28228	0.99256	0.99261	0.999999	9067	0	0.046185	0.13033	0.827754	1154	2	-0.1649	0.79144	0.79194	0.999999	6267	1	0.17649	0.34058	0.999999	2572	3	-0.23592	0.34458	0.48893	0.999999	3765	1	-0.33077	0.0446202	0.356969
V05001	P68461.0.1	Poxviridae	Vaccinia virus	Vaccinia virus (strain Copenhagen) (VACV)	G4L	0.007859	0.026064	0.389269	617	4	-0.5736	0.011971	0.038842	0.443235	788	1	0.92167	0.92225	0.999999	7590	0	0.9667	0.078333	0.078207	0.705857	1549	1	0.17566	0.31304	0.999999	2561	2	0.037152	0.11741	0.22091	0.953754	2070	2	0.242783	0.88784	1
V02774	A0A059WP30.1	Herpesviridae	Cercopithecine herpesvirus 1 (CeHV-1) (Simian herpes B virus)	Cercopithecine herpesvirus 1 (CeHV-1) (Simian herpes B virus)	UL45	0.0080266	0.026565	0.396154	618	4	-0.44595	0.96888	0.96893	0.999999	8621	0	0.55991	0.5822	0.999999	5213	1	-0.25615	0.63505	0.63492	0.999999	5066	0	0.7736	0.8015	0.999999	6315	1	0.18128	0.4781	0.61272	0.999999	4604	1	-0.276237	0.264201	0.834906
V09689	YP_006590085.1.2	Bunyaviridae	Simbu virus	Simbu virus	M polyprotein [Bunya_G2 (partial); bunya_NSm (full); Bunya_G1 (partial)]	0.0080499	0.02664	0.396259	619	3	-0.72949	0.40844	0.55101	0.999999	4333	1	0.78825	0.7891	0.999999	6416	1	-0.15554	0.67746	0.68067	0.999999	5331	1	0.85869	0.8589	0.999999	6952	0	-0.056356	0.79259	0.79293	0.999999	6358	0	-0.468186	0.264502	0.834906
V07721	P29991.2.1	Flaviviridae	Dengue virus	Dengue virus type 2 (strain 16681-PDK53) (DENV-2)	prM	0.0080547	0.026654	0.396259	620	4	-0.39531	0.70598	0.72249	0.999999	5857	1	0.023152	0.071263	0.700231	766	4	-0.65838	0.30224	0.44081	0.999999	3262	1	0.086206	0.20282	0.958201	1690	2	0.31568	0.12297	0.25235	0.993614	2119	3	-0.404355	0.114754	0.597674
V01982	Q66645.0.1	Herpesviridae	Equid herpesvirus 2 (Equine herpesvirus 2)	Equine herpesvirus 2 (strain 86/87) (EHV-2)	Cytoplasmic envelopment protein 1	0.0081007	0.026807	0.396726	621	4	-0.58505	0.98879	0.98883	0.999999	8986	0	0.55991	0.5822	0.999999	5214	1	0.39417	0.14963	0.24079	0.999999	2237	2	0.078543	0.17536	0.907584	1589	3	-0.66214	0.68343	0.68999	0.999999	5563	1	-0.373222	0.212502	0.767522
V00221	AP_000528.1.1	Adenoviridae	Human mastadenovirus C	Human adenovirus C serotype 1	E4 ORF6/7 [Human adenovirus 1].	0.0081074	0.023251	0.357289	622	2	-0.73281	0.80922	0.80948	0.999999	6714	0	0.23668	0.37359	0.999999	3104	1	-0.13263	0.014896	0.041403	0.588624	626	1	0.019445	0.058602	0.611395	789	3	-0.63705	0.83433	0.83464	0.999999	6719	0	-0.713511	0.0250912	0.249551
V11672	Q76632.0.1	Retroviridae	Human immunodeficiency virus 2	Human immunodeficiency virus type 2 subtype B (isolate UC1) (HIV-2)	tat	0.0081147	0.02326	0.357289	623	3	-1.1873	0.90892	0.90914	0.999999	7780	0	0.30284	0.30239	0.999999	3527	1	-0.56578	0.69716	0.69715	0.999999	5489	0	0.094078	0.16093	0.874649	1787	1	-0.64478	0.013157	0.024887	0.452432	632	1	-1.17069	0.0433784	0.350612
V02840	Q2QBE7.3	Herpesviridae	Cercopithecine herpesvirus 16 (CeHV-16) (Herpesvirus papio 2)	Cercopithecine herpesvirus 16 (CeHV-16) (Herpesvirus papio 2)	UL29	0.0083332	0.027503	0.404538	624	4	-0.17723	0.99934	0.99932	0.999999	9299	0	0.031873	0.094101	0.773315	909	3	-0.31396	0.98857	0.98861	0.999999	8487	0	0.84019	0.84604	0.999999	6804	1	0.19963	0.05434	0.1334	0.81406	1363	3	-0.165614	0.220027	0.773126
V05844	YP_009259550.1.1	Genomoviridae	Gemycircularvirus HV-GcV1	Gemycircularvirus HV-GcV1	replication initiation associated protein 2 [Gemycircularvirus HV-GcV1].	0.0083694	0.027622	0.405678	625	4	-0.14473	0.84908	0.84927	0.999999	7136	0	0.78579	0.80572	0.999999	6397	1	0.0060428	0.20017	0.33718	0.999999	2581	2	0.92464	0.92507	0.999999	7683	0	0.032105	0.42815	0.57185	0.999999	4303	1	-0.0543359	0.387496	0.92332
V00466	Q6QPE5.1	Adenoviridae	Human mastadenovirus E	Simian adenovirus 23	Penton protein (CP-P) (Penton base protein) (Protein III)	0.008413	0.027773	0.407279	626	4	-0.25648	0.88113	0.8815	0.999999	7457	0	0.93591	0.93607	0.999999	7748	0	0.13186	0.41661	0.55937	0.999999	4038	2	0.1112	0.24229	0.999999	1943	3	-0.22943	0.95667	0.95684	0.999999	8066	0	-0.158434	0.131318	0.632309
V05834	Q9YUD3.0.1	Circoviridae	Beak and feather disease virus (BFDV)	Beak and feather disease virus (BFDV)	Rep ORF1	0.0085816	0.028308	0.413881	627	4	-0.52814	0.99854	0.99855	0.999999	9246	0	0.98158	0.98147	0.999999	8396	0	0.82035	0.014605	0.038052	0.562554	619	3	0.028706	0.086224	0.707039	946	4	-0.67453	0.98241	0.98249	0.999999	8449	0	-0.125458	0.387461	0.92332
V07084	P08292.9.1	Picornaviridae	Enterovirus B	Coxsackievirus B4 (strain JVB / Benschoten / New York/51)	Protein 2B	0.0086222	0.028447	0.415283	628	4	-0.43119	0.98395	0.98402	0.999999	8887	0	0.95506	0.9552	0.999999	7986	0	0.2957	0.01658	0.051866	0.63096	662	3	0.89035	0.89089	0.999999	7296	0	0.15988	0.11909	0.24593	0.98457	2092	3	0.0130452	0.812766	1
E00027	P67876.1	NA	IEDB ORF	Aspergillus restrictus	ret	0.0087162	0.0086358	0.165685	629	1	-2.5494	0.99128	0.99135	0.999999	9038	0	0.0057386	0.0056669	0.191948	415	1	-2.085	0.99426	0.99437	0.999999	8623	0	0.007189	0.0070882	0.169893	554	1	-1.6526	0.99281	0.99287	0.999999	8650	0	-3.09131	2.1122e-05	0.000696313
V00184	AP_000269.1.1	Adenoviridae	Human mastadenovirus B	Simian adenovirus 21	pIIIa [Simian adenovirus 21].	0.0087528	0.016567	0.276827	630	2	-2.1309	0.99125	0.99125	0.999999	9037	0	NA	NA	NA	NA	NA	NA	NA	NA	NA	NA	NA	NA	NA	NA	NA	NA	NA	NA	NA	NA	NA	NA	NA	NA	NA
V07883	YP_009328360.1.11	Flaviviridae	Kokobera virus	New Mapoon virus	polyprotein [RNA-dependent RNA polymerase NS5 (partial)]	0.0088692	0.029205	0.425067	631	4	-0.27038	0.94893	0.94899	0.999999	8312	0	0.19651	0.36906	0.999999	2760	3	-0.13513	0.56785	0.63594	0.999999	4718	1	0.73459	0.78025	0.999999	6054	1	0.23073	0.070534	0.16249	0.869249	1573	3	-0.103613	0.473091	0.957054
V11115	NP_044589.1.1	Pneumoviridae	Human respiratory syncytial virus	Respiratory syncytial virus	non-structural protein 1 (1C) [Respiratory syncytial virus].	0.0088995	0.029284	0.425587	632	4	-0.2751	0.69125	0.71204	0.999999	5771	1	0.89784	0.89827	0.999999	7344	0	0.25698	0.23139	0.36894	0.999999	2792	2	0.18372	0.35107	0.999999	2630	3	-0.30291	0.061878	0.14694	0.846322	1457	2	-0.133952	0.262887	0.834875
V00397	AP_000159.1.1	Adenoviridae	Human mastadenovirus D	Human mastadenovirus D	E4 ORF4 [Human mastadenovirus D].	0.0090098	0.029631	0.429341	633	4	-0.59204	0.9861	0.98618	0.999999	8938	0	0.25306	0.43351	0.999999	3208	2	-0.12861	0.32656	0.46603	0.999999	3427	1	0.14821	0.2988	0.999999	2300	3	-0.32814	0.43399	0.57769	0.999999	4333	1	-0.505616	0.136105	0.63927
V09984	Q6V1Q9.0.1	Filoviridae	Zaire ebolavirus	Zaire ebolavirus (strain Kikwit-95) (ZEBOV) (Zaire Ebola virus)	VP35	0.0090213	0.029678	0.42938	634	4	-0.20442	0.95409	0.95409	0.999999	8386	0	0.94453	0.94476	0.999999	7853	0	0.068255	0.16661	0.30329	0.999999	2349	2	0.99932	0.99929	0.999999	9008	0	0.24849	0.00068179	0.0030248	0.172748	144	5	0.0442679	0.427449	0.942485
V05043	Q6TVJ5.1	Poxviridae	Orf virus (ORFV)	Orf virus (strain Goat/Texas/SA00/2000) (OV-SA00) (Orf virus-San Angelo 2000)	Apoptosis inhibitor	0.0090305	0.0089367	0.170113	635	1	-2.531	0.99097	0.99103	0.999999	9030	0	0.0071911	0.0070844	0.215053	444	1	-1.7624	0.99281	0.99286	0.999999	8577	0	0.010996	0.010852	0.229853	640	1	-1.4053	0.989	0.98914	0.999999	8566	0	-2.80292	3.97677e-05	0.00118255
V02689	A0A059WDC9.3	Herpesviridae	Cercopithecine herpesvirus 1 (CeHV-1) (Simian herpes B virus)	Cercopithecine herpesvirus 1 (CeHV-1) (Simian herpes B virus)	UL52	0.0091058	0.029912	0.431009	636	4	-0.35069	0.99933	0.9993	0.999999	9298	0	0.26506	0.26462	0.9919	3281	1	-0.41481	0.73494	0.73507	0.999999	5757	0	0.70691	0.7069	0.999999	5893	0	0.49533	0.031651	0.057777	0.635547	1012	1	-0.174515	0.588307	1
V00603	P0C985.0.1	Asfarviridae	African swine fever virus (ASFV)	African swine fever virus (isolate Warthog/Namibia/Wart80/1980) (ASFV)	Repair DNA polymerase X	0.0091135	0.029924	0.431009	637	4	-0.48472	0.084006	0.1845	0.886685	1877	1	0.81533	0.82568	0.999999	6627	1	-0.02893	0.66774	0.6948	0.999999	5262	1	0.30855	0.48523	0.999999	3515	2	-0.29707	0.88034	0.8808	0.999999	7163	0	-0.386152	0.267904	0.836796
V08835	YP_006860588.1.6	Flaviviridae	Aydin virus	Pestivirus strain Aydin/04-TR	polyprotein [Peptidase_C74 (partial); Peptidase_S31 (full); DEXHc_viral_Ns3 (full); P-loop containing Nucleoside Triphosphate Hydrolases (partial)]	0.0091289	0.029971	0.431045	638	4	-0.27316	0.99805	0.99807	0.999999	9226	0	0.95981	0.95985	0.999999	8051	0	0.19455	0.1078	0.22566	0.997355	1859	3	0.70651	0.76651	0.999999	5889	1	0.13926	0.36522	0.50918	0.999999	3886	2	0.0288054	0.514883	0.976995
V09458	Q66431.0.3	Bunyaviridae	Dugbe virus	Dugbe virus (isolate ArD44313) (DUGV)	L	0.0092157	0.017447	0.289524	639	2	-1.5525	0.99078	0.9908	0.999999	9026	0	NA	NA	NA	NA	NA	NA	NA	NA	NA	NA	NA	NA	NA	NA	NA	NA	NA	NA	NA	NA	NA	NA	NA	NA	NA
V01365	cmv.ORFS375W.1	Herpesviridae	Human cytomegalovirus (HHV-5) (Human herpesvirus 5)	Human cytomegalovirus Merlin strain (VR-1590)	ORFS375W	0.0093484	0.030696	0.438228	640	3	-0.43343	0.90462	0.90491	0.999999	7733	0	0.15019	0.30054	0.999999	2335	1	0.078829	0.33769	0.47742	0.999999	3494	1	0.99986	0.99986	0.999999	9058	0	0.52266	0.00013659	0.00063865	0.083098	68	5	0.0572126	0.416601	0.937475
V07082	P08292.7.1	Picornaviridae	Enterovirus B	Coxsackievirus B4 (strain JVB / Benschoten / New York/51)	P2	0.0093531	0.024917	0.378554	641	2	-1.2374	0.63354	0.63363	0.999999	5420	0	0.00088996	0.0017364	0.083311	222	2	-4.3875	0.99911	0.99916	0.999999	8776	0	0.011983	0.022705	0.354712	657	2	-2.5182	0.98802	0.98818	0.999999	8549	0	-4.03871	7.0417e-05	0.00196142
V11161	Q9QSP0.0.4	Rhabdoviridae	Australian bat lyssavirus	Australian bat lyssavirus (isolate Bat/AUS/1996) (ABLV)	L	0.009367	0.030752	0.438384	642	3	-0.29215	0.94754	0.94757	0.999999	8292	0	0.98084	0.98098	0.999999	8376	0	0.26021	0.0026577	0.010276	0.314753	271	4	0.95865	0.9588	0.999999	8140	0	0.1597	0.015644	0.049327	0.603927	684	4	0.0630762	0.22586	0.780622
V07914	P29837.0.1	Flaviviridae	Langat virus	Langat virus (strain TP21)	Genome polyprotein [Genome polyprotein (partial); Capsid protein C (full); Protein prM (full); Peptide pr (full); Small envelope protein M (full); Envelope protein E (partial)]	0.0093883	0.017778	0.293519	643	2	-1.7601	0.99061	0.99062	0.999999	9020	0	NA	NA	NA	NA	NA	NA	NA	NA	NA	NA	NA	NA	NA	NA	NA	NA	NA	NA	NA	NA	NA	NA	NA	NA	NA
V06186	B3SRV6.0.1	Reoviridae	Rotavirus A	Rotavirus A (strain Human/United States/P/1974 G3-P1A[8]-I1-R1-C1-M1-A1-N1-T1-E1-H1) (RV-A)	Non-structural glycoprotein 4	0.0094019	0.030863	0.438681	644	4	-0.16784	0.99913	0.99911	0.999999	9287	0	0.27204	0.44949	0.999999	3325	2	0.059627	0.81566	0.8159	0.999999	6463	0	0.60127	0.72287	0.999999	5369	1	0.078988	0.80494	0.8062	0.999999	6465	1	-0.0168345	0.280748	0.849483
V02646	Q69501.1	Herpesviridae	Human herpesvirus 7	Human herpesvirus 7 (strain JI) (HHV-7) (Human T lymphotropic virus)	U19	0.009473	0.03107	0.439692	645	3	-0.66262	0.54517	0.62743	0.999999	4997	1	0.22102	0.33841	0.999999	2995	1	-0.18632	0.3717	0.41291	0.999999	3732	1	0.1218	0.25868	0.999999	2058	3	-0.85407	0.37175	0.51571	0.999999	3930	2	-0.802695	0.090768	0.527655
V07448	Q9JGK8.1.1	Togaviridae	Getah virus (GETV)	Sagiyama virus (SAGV)	p62	0.0095207	0.031224	0.441062	646	4	-0.40383	0.91968	0.92001	0.999999	7918	0	0.96171	0.96206	0.999999	8082	0	1.1897	0.038291	0.038389	0.563569	1069	1	0.50668	0.50589	0.999999	4749	0	-0.044418	0.49332	0.49257	0.999999	4672	0	0.408675	0.956992	1
V11229	YP_009325518.1.5	Rhabdoviridae	Gannoruwa bat lyssavirus	Gannoruwa bat lyssavirus	L	0.0095326	0.031258	0.441062	647	4	-0.26554	0.9987	0.99871	0.999999	9256	0	0.0025232	0.010606	0.282664	312	5	-0.28109	0.99748	0.99746	0.999999	8715	0	0.98868	0.98871	0.999999	8660	0	0.13301	0.15652	0.30701	0.999999	2460	3	-0.221331	0.0344705	0.299811
V01173	cmv.ORFL265C_(UL122).2	Herpesviridae	Human cytomegalovirus (HHV-5) (Human herpesvirus 5)	Human cytomegalovirus Merlin strain (VR-1590)	ORFL265C_(UL122)	0.0095526	0.026808	0.396726	648	3	-0.61658	0.95642	0.95655	0.999999	8422	0	0.24364	0.28961	0.999999	3153	1	-0.81604	0.86066	0.86068	0.999999	6907	0	0.12234	0.25406	0.999999	2062	2	-0.35989	0.72792	0.72947	0.999999	5873	1	-0.894743	0.0692983	0.458275
E00589	K4DM44.2	NA	IEDB ORF	Trypanosoma cruzi	TCSYLVIO_009920	0.0095565	0.031345	0.441657	649	4	-0.17363	0.97462	0.97476	0.999999	8717	0	0.96763	0.96765	0.999999	8172	0	0.20543	0.070197	0.15907	0.909024	1469	3	0.98255	0.98262	0.999999	8537	0	0.15733	0.10225	0.21738	0.948302	1915	3	0.0917955	0.962229	1
V00146	AP_000545.1.1	Adenoviridae	Human mastadenovirus B	Human adenovirus B serotype 7	V [Human adenovirus 7].	0.0095866	0.0095048	0.179518	650	1	-3.0932	0.99041	0.99051	0.999999	9019	0	0.01357	0.013441	0.327526	584	1	-1.3163	0.98643	0.98649	0.999999	8448	0	0.34972	0.34974	0.999999	3768	1	-0.20006	0.65028	0.65008	0.999999	5382	0	-2.31488	0.00430691	0.065815
V01793	Q77MR9.0.1	Herpesviridae	Gallid herpesvirus 2	Gallid herpesvirus 2 (strain Chicken/Md5/ATCC VR-987) (GaHV-2) (Marek's disease herpesvirus type 1)	DNA polymerase processivity factor	0.0096335	0.018241	0.297802	651	2	-0.51855	0.99037	0.99037	0.999999	9017	0	0.97156	0.97167	0.999999	8231	0	0.53998	0.02844	0.051963	0.63096	916	2	0.14031	0.21786	0.983476	2223	1	-0.41834	0.53475	0.53503	0.999999	4854	0	-0.155912	0.472319	0.956675
V00231	Q71BW6.1	Adenoviridae	Human mastadenovirus C	Human adenovirus C serotype 1 (strain Adenoid 71) (HAdV-1) (Human adenovirus 1)	E2a_1	0.0096393	0.027028	0.398771	652	3	-0.55412	0.66353	0.66914	0.999999	5598	1	0.31247	0.45362	0.999999	3589	1	-0.02411	0.89019	0.88958	0.999999	7200	0	0.88725	0.88668	0.999999	7255	0	0.69167	0.029279	0.07024	0.682394	977	2	0.0175365	0.742567	1
V10200	Q6XTK0.0.1	Orthomyxoviridae	Influenza A virus	Influenza A virus (strain A/Singapore/1/1957 H2N2)	NS1	0.0096591	0.0095802	0.180592	653	1	-1.7973	0.99034	0.99044	0.999999	9016	0	0.003802	0.0037376	0.1468	351	1	-1.5553	0.9962	0.99628	0.999999	8684	0	0.013652	0.013496	0.261544	693	1	-0.94681	0.98635	0.98642	0.999999	8518	0	-2.1283	2.99794e-05	0.000939069
V03678	YP_004646335.1.1	Papillomaviridae	Betapapillomavirus 6	Macaca fascicularis papillomavirus 2	E4 [Macaca fascicularis papillomavirus 2].	0.0097543	0.025962	0.389269	654	2	-2.0057	0.16729	0.26498	0.987107	2668	1	0.12327	0.12281	0.813821	2100	1	-1.6058	0.87673	0.87718	0.999999	7064	0	0.33754	0.33755	0.999999	3690	1	-0.53394	0.66246	0.66222	0.999999	5439	0	-2.0763	0.0418943	0.343609
V02047	F5H9W4.0.1	Herpesviridae	Human herpesvirus 8 (HHV-8) (Kaposi's sarcoma-associated herpesvirus)	Human herpesvirus 8 type P (isolate GK18) (HHV-8) (Kaposi's sarcoma-associated herpesvirus)	TRM2 ORF67A	0.0097736	0.03199	0.44776	655	4	-0.4355	0.9332	0.93342	0.999999	8109	0	0.77729	0.80024	0.999999	6338	1	0.53464	0.019586	0.060355	0.65652	749	3	0.33786	0.50951	0.999999	3694	2	-0.20468	0.71907	0.73865	0.999999	5817	1	-0.0234963	0.862255	1
V04365	Q0NPY7.1	Poxviridae	Cowpox virus (CPV)	Cowpox virus (CPV)	CPXV099 CPXV_GER91_3_093 CPXV_NOR1994_MAN_093	0.0097861	0.026031	0.389269	656	2	-1.9636	0.13069	0.21434	0.937017	2382	1	NA	NA	NA	NA	NA	NA	NA	NA	NA	NA	NA	0.50668	0.50589	0.999999	4750	0	-0.044418	0.49332	0.49257	0.999999	4671	0	NA	NA	NA
V04042	Q98257.3	Poxviridae	Molluscum contagiosum virus	Molluscum contagiosum virus subtype 1 (MOCV) (MCVI)	MC090R	0.0097939	0.032055	0.44776	657	4	-0.17248	0.99882	0.99881	0.999999	9267	0	NA	NA	NA	NA	NA	NA	NA	NA	NA	NA	NA	NA	NA	NA	NA	NA	NA	NA	NA	NA	NA	NA	NA	NA	NA
V05127	Q6TVR6.1	Poxviridae	Orf virus (ORFV)	Orf virus (strain Goat/Texas/SA00/2000) (OV-SA00) (Orf virus-San Angelo 2000)	DNA-directed RNA polymerase subunit (EC 2.7.7.6)	0.0099449	0.032482	0.451765	658	4	-0.088694	0.99734	0.99735	0.999999	9205	0	0.98849	0.98854	0.999999	8517	0	0.051899	0.093091	0.19989	0.963237	1703	3	0.99998	0.99998	0.999999	9084	0	0.11708	2.379e-05	0.00011142	0.033828	29	5	0.035055	0.120666	0.607547
V05965	NP_620284.1.2	Reoviridae	Eyach virus	Eyach virus	VP5 [Eyach virus].	0.010034	0.032754	0.45425	659	3	-0.62337	0.93931	0.9394	0.999999	8181	0	0.48377	0.48311	0.999999	4678	0	-0.11182	0.51623	0.51543	0.999999	4447	0	0.5696	0.56885	0.999999	5228	0	0.072414	0.4304	0.43009	0.999999	4310	0	-0.335832	0.324083	0.888439
V06295	YP_008136241.1.2	Reoviridae	Rotavirus G	Rotavirus G chicken/03V0567/DEU/2003	VP3 [Rotavirus G chicken/03V0567/DEU/2003].	0.010052	0.03281	0.454379	660	4	-0.57835	0.99867	0.99868	0.999999	9252	0	NA	NA	NA	NA	NA	NA	NA	NA	NA	NA	NA	0.31775	0.31745	0.999999	3571	1	-0.64901	0.68225	0.68206	0.999999	5557	0	NA	NA	NA
V05402	Q6TUR7.1	Poxviridae	Yaba monkey tumor virus (YMTV)	Yaba monkey tumor virus (strain VR587) (YMTV)	102R	0.01008	0.028095	0.411384	661	3	-0.94105	0.93129	0.9315	0.999999	8080	0	NA	NA	NA	NA	NA	NA	NA	NA	NA	NA	NA	NA	NA	NA	NA	NA	NA	NA	NA	NA	NA	NA	NA	NA	NA
V00103	AP_000582.1.1	Adenoviridae	Human mastadenovirus B	Human adenovirus B serotype 35	V [Human adenovirus 35].	0.010118	0.010043	0.187861	662	1	-2.9912	0.98988	0.98995	0.999999	9009	0	0.13766	0.13721	0.837962	2211	1	-0.58977	0.86234	0.86268	0.999999	6922	0	0.18431	0.1838	0.927443	2635	1	-0.52677	0.81569	0.81587	0.999999	6554	0	-2.02464	0.0126534	0.154474
V07622	YP_009222007.1.5	Flaviviridae	Banzi virus	Banzi virus	polyprotein [NS2a (partial); Flavi_NS2A (partial); NS2b (full); Flavi_NS2B (full); NS3 (partial); Peptidase_S7 (full); Flavi_DEAD (partial)]	0.01016	0.033104	0.45669	663	4	-0.27781	0.99471	0.99471	0.999999	9130	0	0.92752	0.92787	0.999999	7650	0	-0.11526	0.58683	0.64623	0.999999	4807	1	0.95808	0.95819	0.999999	8133	0	0.19511	0.090704	0.19772	0.923038	1800	3	-0.112489	0.568697	0.993704
V10970	Q88434.0.3	Paramyxoviridae	Parainfluenza virus 5	Parainfluenza virus 5 (strain W3) (PIV5) (Simian virus 5)	L	0.010164	0.033118	0.45669	664	4	-0.55188	0.98089	0.98107	0.999999	8822	0	0.044469	0.079649	0.729479	1129	2	-1.8468	0.95553	0.95568	0.999999	7969	0	0.52572	0.52756	0.999999	4880	1	-0.49912	0.83848	0.83844	0.999999	6761	0	-1.46831	0.0610581	0.426907
V02326	Q01348.0.1	Herpesviridae	Human herpesvirus 6A	Human herpesvirus 6A (strain Uganda-1102) (HHV-6 variant A) (Human B lymphotropic virus)	U10 P1RF0 SFR1	0.010366	0.033727	0.461806	665	4	-0.22333	0.99924	0.99923	0.999999	9293	0	0.97992	0.98009	0.999999	8355	0	0.12647	0.10582	0.22224	0.995565	1834	3	0.0033742	0.014105	0.271034	440	5	-0.17376	0.99663	0.99657	0.999999	8758	0	-0.120344	0.0599442	0.423731
V01696	O36370.0.1	Herpesviridae	Alcelaphine herpesvirus 1 (wildebeest herpesvirus)	Alcelaphine herpesvirus 1 (strain C500) (AlHV-1) (Malignant catarrhal fever virus)	Protein UL24 homolog	0.010425	0.033927	0.462948	666	4	-0.52822	0.99869	0.9987	0.999999	9254	0	0.97468	0.9748	0.999999	8276	0	0.45637	0.038203	0.099343	0.767617	1065	3	0.64229	0.73849	0.999999	5562	1	-0.16774	0.46465	0.60712	0.999999	4545	1	-0.0944686	0.754922	1
V11629	P18095.0.1	Retroviridae	Human immunodeficiency virus 2	Human immunodeficiency virus type 2 subtype A (isolate BEN) (HIV-2)	gag	0.010433	0.033953	0.462948	667	4	-0.20556	0.99886	0.99884	0.999999	9269	0	0.87769	0.87813	0.999999	7148	1	-0.091977	0.74547	0.75129	0.999999	5854	1	0.67743	0.75336	0.999999	5740	1	-0.047021	0.42278	0.56658	0.999999	4270	1	-0.171069	0.29187	0.863446
V10167	P03496.0.1	Orthomyxoviridae	Influenza A virus	Influenza A virus (strain A/Puerto Rico/8/1934 H1N1)	NS1	0.010481	0.010402	0.193829	668	1	-5.4623	0.98952	0.98961	0.999999	8998	0	0.0050266	0.0049527	0.175998	399	1	-5.1622	0.99497	0.99508	0.999999	8650	0	0.12443	0.12397	0.800208	2086	1	-0.74852	0.87557	0.87601	0.999999	7110	0	-5.7604	0.000481825	0.0109305
V03961	Q98188.2	Poxviridae	Molluscum contagiosum virus	Molluscum contagiosum virus subtype 1 (MOCV) (MCVI)	MC019L	0.010497	0.034149	0.464424	669	4	-0.27037	0.88499	0.88536	0.999999	7506	0	0.76764	0.79438	0.999999	6269	1	-0.092339	0.42449	0.56748	0.999999	4099	2	0.40746	0.56781	0.999999	4108	2	-0.13922	0.17151	0.3215	0.999999	2558	2	-0.243964	0.292556	0.863446
V03462	P27225.0.1	Papillomaviridae	Alphapapillomavirus 1	Human papillomavirus type 42	E4	0.010561	0.034348	0.466364	670	4	-0.45035	0.9213	0.92165	0.999999	7936	0	0.36299	0.36271	0.999999	3890	0	-0.37676	0.63701	0.63664	0.999999	5082	0	0.74678	0.75735	0.999999	6132	1	0.17754	0.73304	0.73428	0.999999	5901	1	-0.34375	0.209916	0.766177
E00683	K4DXH7.1	NA	IEDB ORF	Trypanosoma cruzi	TCSYLVIO_006330	0.010613	0.034497	0.46708	671	4	-0.46459	0.99775	0.99774	0.999999	9217	0	0.37639	0.5376	0.999999	3985	1	0.13648	0.3962	0.53784	0.999999	3889	2	0.19794	0.37165	0.999999	2747	3	-0.13762	0.88631	0.88682	0.999999	7230	0	-0.218608	0.215359	0.768509
V10369	NP_150063.1.1	Paramyxoviridae	Avian paramyxovirus 6	Avian paramyxovirus 6	large polymerase protein [Avian paramyxovirus 6].	0.010626	0.020065	0.321431	672	2	-1.3439	0.98937	0.98939	0.999999	8995	0	NA	NA	NA	NA	NA	NA	NA	NA	NA	NA	NA	0.2253	0.34416	0.999999	3003	2	-0.48101	0.49586	0.51417	0.999999	4688	1	NA	NA	NA
V07088	Q03053.15.1	Picornaviridae	Enterovirus B	Coxsackievirus B5 (strain Peterborough / 1954/UK/85)	Protein 3CD	0.010626	0.010553	0.19589	673	1	-3.1106	0.98937	0.98948	0.999999	8994	0	0.0083018	0.0081779	0.236234	469	1	-2.0564	0.9917	0.99176	0.999999	8551	0	0.016911	0.016839	0.297808	744	1	-1.714	0.98309	0.98325	0.999999	8457	0	-3.38115	8.01996e-05	0.0021855
V05363	Q6TUN6.1	Poxviridae	Yaba monkey tumor virus (YMTV)	Yaba monkey tumor virus (strain VR587) (YMTV)	137R	0.010643	0.034597	0.46778	674	4	-0.31351	0.98801	0.98803	0.999999	8973	0	0.081172	0.19221	0.928476	1584	3	-0.35744	0.10017	0.21224	0.982735	1775	2	0.73152	0.77873	0.999999	6035	1	-0.085401	0.41181	0.55575	0.999999	4201	1	-0.381605	0.12083	0.607547
V04184	A0A0K2YT65.4	Poxviridae	Cowpox virus (CPV)	Cowpox virus (CPV)	CPXV109	0.01073	0.029625	0.429341	675	3	-0.63586	0.95808	0.95823	0.999999	8447	0	0.43131	0.57507	0.999999	4345	1	0.54136	0.023522	0.060801	0.658368	835	3	0.99596	0.9959	0.999999	8859	0	0.98474	0.0039697	0.014008	0.343906	365	4	0.404739	0.283188	0.853423
V01949	Q66616.0.1	Herpesviridae	Equid herpesvirus 2 (Equine herpesvirus 2)	Equine herpesvirus 2 (strain 86/87) (EHV-2)	Uncharacterized gene 10 protein	0.010757	0.034947	0.470682	676	3	-0.42033	0.9984	0.99841	0.999999	9241	0	0.89704	0.89745	0.999999	7341	0	0.13801	0.12315	0.25184	0.999999	2020	3	0.96598	0.96611	0.999999	8269	0	0.093235	0.58527	0.66149	0.999999	5084	1	-0.0941988	0.508982	0.974321
V09131	NP_899213.1.1	Arenaviridae	Machupo virus	Machupo virus	nucleocapsid protein [Machupo mammarenavirus].	0.010812	0.035139	0.47189	677	4	-0.18434	0.96421	0.96418	0.999999	8537	0	0.91133	0.91182	0.999999	7487	0	0.10686	0.10004	0.21205	0.982377	1774	1	0.32793	0.50126	0.999999	3620	2	0.12823	0.15002	0.29659	0.999999	2389	3	0.0216255	0.78321	1
V02628	P52522.0.2	Herpesviridae	Human herpesvirus 7	Human herpesvirus 7 (strain JI) (HHV-7) (Human T lymphotropic virus)	U5	0.010831	0.035184	0.47189	678	3	-0.83813	0.21538	0.35456	0.999999	2989	1	NA	NA	NA	NA	NA	NA	NA	NA	NA	NA	NA	0.56403	0.56341	0.999999	5181	0	0.076482	0.43597	0.4356	0.999999	4345	0	NA	NA	NA
V09641	YP_006590073.1.2	Bunyaviridae	Sathuperi virus	Sathuperi virus	RNA-dependent RNA polymerase [Sathuperi virus].	0.010834	0.035192	0.47189	679	4	-0.22265	0.99901	0.99899	0.999999	9279	0	0.98626	0.9863	0.999999	8472	0	0.17353	0.2736	0.41169	0.999999	3055	2	0.64124	0.73807	0.999999	5551	1	0.2912	0.033912	0.095557	0.74042	1053	3	0.109643	0.872057	1
V01852	Q9E6N3.0.8	Herpesviridae	Gallid herpesvirus 2	Gallid herpesvirus 2 (strain Chicken/Md5/ATCC VR-987) (GaHV-2) (Marek's disease herpesvirus type 1)	Large tegument protein deneddylase	0.010851	0.03525	0.472004	680	4	-0.50902	0.98563	0.98572	0.999999	8928	0	0.4793	0.62782	0.999999	4647	2	0.026474	0.07784	0.17277	0.932014	1547	1	0.59752	0.72151	0.999999	5355	1	-0.052667	0.35766	0.5017	0.999999	3837	2	-0.261278	0.617326	1
V11701	P14350.1.1	Retroviridae	Simian foamy virus	Human spumaretrovirus (SFVcpz(hu)) (Human foamy virus)	pol	0.010904	0.035409	0.47283	681	4	-0.34666	0.9769	0.97713	0.999999	8758	0	0.37429	0.53582	0.999999	3964	1	-0.00059667	0.26949	0.40747	0.999999	3025	2	0.0078901	0.029444	0.429077	566	4	-0.64009	0.29799	0.44332	0.999999	3433	1	-0.453915	0.0328676	0.290185
V04494	Q8V4W4.1	Poxviridae	Monkeypox virus	Monkeypox virus Zaire-96-I-16	A12R	0.011	0.035709	0.474225	682	4	-0.56962	0.22765	0.36698	0.999999	3086	1	0.14914	0.24613	0.966676	2326	2	-0.54915	0.76107	0.7606	0.999999	5987	0	0.017898	0.055345	0.597256	761	3	-1.4324	0.86356	0.86361	0.999999	6995	0	-1.20297	0.0183608	0.20122
V02293	P52378.0.2	Herpesviridae	Human herpesvirus 6A	Human herpesvirus 6A (strain Uganda-1102) (HHV-6 variant A) (Human B lymphotropic virus)	U73 19R HDRF0	0.011001	0.030286	0.434291	683	3	-0.62349	0.99721	0.99719	0.999999	9197	0	0.90999	0.90945	0.999999	7469	0	0.061507	0.74344	0.74341	0.999999	5834	0	0.092874	0.20161	0.955705	1762	3	-0.76049	0.96911	0.96921	0.999999	8235	0	-0.611236	0.117335	0.601195
V07246	P23069.7.1	Picornaviridae	Enterovirus C	Poliovirus type 2 (strain W-2)	P2	0.011037	0.01093	0.201719	684	1	-2.6406	0.98896	0.98909	0.999999	8989	0	0.061986	0.061967	0.665649	1380	1	-0.92171	0.93801	0.93828	0.999999	7729	0	0.025374	0.02537	0.385932	893	1	-1.1579	0.97463	0.97471	0.999999	8330	0	-2.3043	0.000837988	0.0169174
E00162	P43212.1	NA	IEDB ORF	Cryptomeria japonica (Japanese cedar) (Cupressus japonica)	NA	0.011045	0.035844	0.474727	685	4	-0.27635	0.99765	0.99766	0.999999	9214	0	0.12546	0.20326	0.937478	2118	1	-0.61147	0.14129	0.18309	0.947175	2180	1	0.93259	0.93288	0.999999	7787	0	0.38049	0.067406	0.11789	0.786788	1536	2	-0.292131	0.403957	0.928362
V05663	NP_817120.1.1	Anelloviridae	Torque teno virus 1	Torque teno virus 1	VP3 [Torque teno virus 1].	0.011182	0.011066	0.203853	686	1	-2.7546	0.98882	0.98896	0.999999	8987	0	0.01471	0.014572	0.346128	607	1	-1.8768	0.98529	0.98541	0.999999	8429	0	0.024169	0.024116	0.371028	871	1	-1.4864	0.97583	0.97593	0.999999	8351	0	-3.00977	0.000198442	0.00487901
V08665	YP_009305197.1.6	Flaviviridae	Anopheles flavivirus Liberia/2013	Anopheles flavivirus variant 1	polyprotein [NS2B (partial); NS3 (partial)]	0.011223	0.036365	0.478367	687	4	-0.19029	0.86297	0.86333	0.999999	7276	0	0.99945	0.99942	0.999999	8848	0	0.27679	0.00055017	0.0024153	0.14614	132	5	0.11192	0.2434	0.999999	1952	3	-0.20533	0.97571	0.97589	0.999999	8348	0	-0.0385137	0.849716	1
V04381	Q0NQ42.1	Poxviridae	Cowpox virus (CPV)	Cowpox virus (CPV)	CPXV040 CPXV_GER1998_2_038 CPXV_GER91_3_038	0.011388	0.03009	0.432121	688	2	-1.8512	0.83938	0.83901	0.999999	7023	0	0.27114	0.27069	0.99496	3317	1	-0.7897	0.72886	0.72902	0.999999	5705	0	0.19506	0.19456	0.944083	2727	1	-1.1932	0.80494	0.80526	0.999999	6464	0	-1.85925	0.0529977	0.397009
V05179	Q6TVW2.1	Poxviridae	Orf virus (ORFV)	Orf virus (strain Goat/Texas/SA00/2000) (OV-SA00) (Orf virus-San Angelo 2000)	ORF008 ankyrin repeat protein	0.011532	0.037113	0.484264	689	3	-0.82881	0.99357	0.99359	0.999999	9101	0	NA	NA	NA	NA	NA	NA	NA	NA	NA	NA	NA	NA	NA	NA	NA	NA	NA	NA	NA	NA	NA	NA	NA	NA	NA
V07666	NP_733808.1.1	Flaviviridae	Dengue virus	Dengue virus 1	nonstructural protein 2A [Dengue virus 1].	0.011573	0.021869	0.340228	690	2	-0.89586	0.98843	0.98845	0.999999	8981	0	0.35516	0.37695	0.999999	3840	1	-0.41503	0.60927	0.60955	0.999999	4947	0	0.94163	0.94185	0.999999	7894	0	0.60601	0.058367	0.10308	0.758979	1408	2	-0.39584	0.538293	0.986357
V03656	P36813.0.1	Papillomaviridae	Betapapillomavirus 3	Human papillomavirus type 49	E6	0.011639	0.037342	0.485951	691	3	-0.50299	0.98793	0.98797	0.999999	8972	0	0.38758	0.54742	0.999999	4048	1	0.056104	0.79135	0.79187	0.999999	6266	1	0.92643	0.9269	0.999999	7706	0	0.20249	0.13683	0.27519	0.999999	2262	3	-0.130257	0.493798	0.96788
V04314	G0XUQ6.1	Poxviridae	Cowpox virus (CPV)	Cowpox virus (CPV)	CPXV131 CPXV_GER1980_EP4_123 CPXV_GER1998_2_123	0.011681	0.030805	0.438496	692	2	-1.7327	0.67783	0.67813	0.999999	5692	0	0.032741	0.059486	0.65442	922	2	-1.3542	0.96726	0.96741	0.999999	8130	0	0.22055	0.2756	0.999999	2958	1	-0.74466	0.48524	0.48548	0.999999	4631	1	-1.90108	0.0201604	0.215878
E00476	Q2G282.1	NA	IEDB ORF	Staphylococcus aureus (strain NCTC 8325)	perR SAOUHSC_01997	0.011739	0.037546	0.487644	693	3	-0.71755	0.95333	0.95329	0.999999	8378	0	0.01138	0.039052	0.567328	542	3	-1.6384	0.042032	0.10672	0.793044	1125	2	0.0074764	0.025561	0.388012	559	4	-1.3162	0.99252	0.99244	0.999999	8642	0	-1.80021	0.0015197	0.0284232
V05201	Q9DHH7.1	Poxviridae	Tanapox virus	Yaba-like disease virus (YLDV)	136R	0.011767	0.031012	0.43951	694	3	-1.112	0.98823	0.98819	0.999999	8979	0	0.99979	0.99981	0.999999	8879	0	2.774	0.0002136	0.00022721	0.033911	91	1	0.0016015	0.0058109	0.147425	360	4	-2.2563	0.9984	0.99839	0.999999	8817	0	-0.0796901	0.610082	1
V08477	Q9QAX1.8.1	Flaviviridae	Hepatitis C virus	Hepatitis C virus genotype 2k (isolate VAT96) (HCV)	Non-structural protein 4B	0.011895	0.032406	0.451362	695	3	-0.56166	0.65911	0.6654	0.999999	5567	1	0.98696	0.98709	0.999999	8482	0	1.0385	0.0013626	0.0049151	0.215808	200	3	0.41696	0.56311	0.999999	4179	2	-0.21444	0.64436	0.65885	0.999999	5363	1	0.175791	0.671228	1
V02635	P60505.0.1	Herpesviridae	Human herpesvirus 7	Human herpesvirus 7 (strain JI) (HHV-7) (Human T lymphotropic virus)	U21	0.011904	0.037882	0.490998	696	3	-0.74988	0.65133	0.68629	0.999999	5522	1	0.55287	0.55209	0.999999	5156	0	0.017328	0.44713	0.44674	0.999999	4180	0	0.024548	0.062027	0.625036	874	3	-0.85407	0.97545	0.97532	0.999999	8347	0	-0.73837	0.0663711	0.448349
V03842	P08346.0.1	Papillomaviridae	Bovine papillomavirus type 3	Bovine papillomavirus type 4	E3	0.011979	0.032582	0.452506	697	3	-1.5094	0.9912	0.99116	0.999999	9034	0	0.097762	0.16679	0.88263	1790	1	-0.58546	0.086338	0.1403	0.873831	1632	1	0.31855	0.31828	0.999999	3574	1	-0.52207	0.68145	0.68123	0.999999	5551	0	-1.28653	0.0579902	0.418385
V04059	Q98271.1	Poxviridae	Molluscum contagiosum virus	Molluscum contagiosum virus subtype 1 (MOCV) (MCVI)	MC104L	0.012083	0.03178	0.446483	698	2	-1.8093	0.98506	0.98506	0.999999	8913	0	NA	NA	NA	NA	NA	NA	NA	NA	NA	NA	NA	NA	NA	NA	NA	NA	NA	NA	NA	NA	NA	NA	NA	NA	NA
V04056	Q98268.1	Poxviridae	Molluscum contagiosum virus	Molluscum contagiosum virus subtype 1 (MOCV) (MCVI)	MC101L	0.012217	0.038535	0.496146	699	3	-0.77256	0.25066	0.39003	0.999999	3242	2	0.23737	0.3743	0.999999	3108	1	0.15738	0.28688	0.41605	0.999999	3158	1	0.85654	0.85922	0.999999	6936	1	0.69244	0.0024411	0.010156	0.289527	294	4	0.00554165	0.658894	1
V10220	Q82506.0.1	Orthomyxoviridae	Influenza A virus	Influenza A virus (strain A/Wilson-Smith/1933 H1N1) (Influenza A virus (strain A/WS/1933 H1N1))	NS	0.012222	0.012115	0.220655	700	1	-4.7374	0.98778	0.98787	0.999999	8967	0	0.0042292	0.004181	0.159192	376	1	-3.6428	0.99577	0.99588	0.999999	8672	0	0.020882	0.020846	0.336642	819	1	-1.553	0.97912	0.97923	0.999999	8397	0	-4.95348	6.35075e-05	0.00179741
V06651	Q7TLC7.0.1	Coronaviridae	Severe acute respiratory syndrome-related coronavirus	Human SARS coronavirus (SARS-CoV) (Severe acute respiratory syndrome coronavirus)	Uncharacterized protein 14	0.01229	0.03868	0.497364	701	3	-0.53858	0.56985	0.64015	0.999999	5112	1	0.94362	0.94385	0.999999	7842	0	0.072348	0.15641	0.2928	0.999999	2279	2	0.87492	0.8757	0.999999	7104	1	0.38712	0.01369	0.043786	0.56925	642	3	-0.0579794	0.778423	1
V07135	Q66575.7.1	Picornaviridae	Enterovirus B	Echovirus 12 (strain Travis)	P2	0.012415	0.012329	0.223716	702	1	-3.6063	0.98758	0.98766	0.999999	8962	0	0.0044001	0.0043203	0.161875	384	1	-3.8036	0.9956	0.9957	0.999999	8665	0	0.0096264	0.0095167	0.209875	610	1	-2.6273	0.99037	0.99045	0.999999	8596	0	-4.95148	3.0856e-05	0.000949631
V02223	Q01041.0.1	Herpesviridae	Saimiriine herpesvirus 2 (SaHV-2) (Herpesvirus saimiri)	Saimiriine herpesvirus 2 (strain 11) (SaHV-2) (Herpesvirus saimiri)	Nuclear egress protein 1	0.012639	0.034157	0.464424	703	3	-0.88709	0.54717	0.58159	0.999999	5003	1	0.054752	0.054827	0.631886	1286	1	-3.4797	0.94525	0.94554	0.999999	7817	0	NA	NA	NA	NA	NA	NA	NA	NA	NA	NA	NA	NA	NA	NA
V03826	P27551.0.2	Papillomaviridae	Nupapillomavirus 1	Human papillomavirus type 41	E1	0.012949	0.040056	0.51234	704	3	-1.0408	0.40481	0.54725	0.999999	4304	2	0.42503	0.42477	0.999999	4303	0	-0.24501	0.57497	0.57409	0.999999	4752	0	0.9984	0.99847	0.999999	8953	0	2.0013	0.0016021	0.0015822	0.136162	237	1	0.236747	0.559205	0.991853
V07161	Q66474.15.1	Picornaviridae	Enterovirus B	Echovirus 6 (strain Charles)	Protein 3CD	0.013165	0.01308	0.232275	705	1	-3.3394	0.98684	0.98688	0.999999	8950	0	0.069732	0.069621	0.697915	1467	1	-1.1948	0.93027	0.93057	0.999999	7630	0	0.021567	0.021548	0.343272	833	1	-1.7511	0.97843	0.97855	0.999999	8388	0	-3.05583	0.000948203	0.0189254
V01759	O36414.0.8	Herpesviridae	Alcelaphine herpesvirus 1 (wildebeest herpesvirus)	Alcelaphine herpesvirus 1 (strain C500) (AlHV-1) (Malignant catarrhal fever virus)	Large tegument protein deneddylase	0.01334	0.040905	0.520451	706	3	-0.26681	0.98938	0.98947	0.999999	8996	0	0.53222	0.67518	0.999999	4997	2	-0.057981	0.56489	0.63434	0.999999	4703	1	0.75965	0.79349	0.999999	6215	1	0.21625	0.080148	0.17936	0.890062	1700	3	-0.0674851	0.634891	1
V03266	Q4JQW9.0.3	Herpesviridae	Human herpesvirus 3 (HHV-3) (Varicella-zoster virus)	Varicella-zoster virus (strain Oka vaccine) (HHV-3) (Human herpesvirus 3)	ORF6	0.013456	0.041152	0.522222	707	3	-0.89669	0.73045	0.74048	0.999999	6050	1	0.37411	0.37378	0.999999	3961	0	-0.39634	0.62589	0.62532	0.999999	5021	0	0.82101	0.82118	0.999999	6648	0	0.72561	0.17899	0.17861	0.887494	2611	1	-0.333702	0.510922	0.975406
V05222	Q9DHJ6.1	Poxviridae	Tanapox virus	Yaba-like disease virus (YLDV)	117L	0.013506	0.036193	0.476745	708	2	-1.2826	0.73024	0.73068	0.999999	6046	1	0.92167	0.92225	0.999999	7589	0	0.9667	0.078333	0.078207	0.705857	1550	1	0.0003279	0.0012757	0.04685	249	4	-2.5438	0.9979	0.99787	0.999999	8797	0	-1.24513	0.0498741	0.384743
E00662	K4DVC6.1	NA	IEDB ORF	Trypanosoma cruzi	TCSYLVIO_006664	0.013573	0.041379	0.523057	709	3	-0.94678	0.68917	0.71064	0.999999	5755	1	0.49332	0.60279	0.999999	4742	1	-0.19751	0.0021058	0.0075233	0.260121	251	1	0.31485	0.45703	0.999999	3559	2	-0.27285	0.010964	0.033909	0.527628	572	1	-0.693306	0.28735	0.858648
V09135	NP_899215.1.3	Arenaviridae	Machupo virus	Machupo virus	L protein [Machupo mammarenavirus].	0.013707	0.041655	0.525866	710	3	-0.22298	0.99394	0.99395	0.999999	9112	0	0.96029	0.96033	0.999999	8056	0	0.12118	0.095666	0.20442	0.97235	1728	3	0.91746	0.91796	0.999999	7593	0	0.042204	0.14001	0.28043	0.999999	2296	2	-0.0278387	0.851479	1
V09987	P18272.0.1	Filoviridae	Zaire ebolavirus	Zaire ebolavirus (strain Mayinga-76) (ZEBOV) (Zaire Ebola virus)	NP	0.013866	0.034676	0.468204	711	2	-1.4121	0.31675	0.37731	0.999999	3704	1	0.0029978	0.005856	0.19418	329	2	-2.6656	0.997	0.99708	0.999999	8704	0	0.019253	0.019238	0.31975	786	1	-5.2303	0.98075	0.98083	0.999999	8420	0	-4.41058	0.00021659	0.00529563
V00432	YP_001974468.1.2	Adenoviridae	Human mastadenovirus D	Human mastadenovirus D	terminal protein precursor pTP [Human mastadenovirus D].	0.01389	0.013797	0.241779	712	1	-2.8581	0.98611	0.98618	0.999999	8939	0	0.0092131	0.0090933	0.255269	490	1	-1.7456	0.99079	0.99083	0.999999	8532	0	0.020444	0.020455	0.332682	809	1	-1.5211	0.97956	0.97965	0.999999	8401	0	-3.00703	0.000135714	0.0035031
V05652	YP_009126947.1.2	Anelloviridae	Simian torque teno virus 32	Simian torque teno virus 32	ORF1 [Simian torque teno virus 32].	0.013893	0.037078	0.484264	713	3	-1.1389	0.71734	0.71777	0.999999	5947	1	NA	NA	NA	NA	NA	NA	NA	NA	NA	NA	NA	NA	NA	NA	NA	NA	NA	NA	NA	NA	NA	NA	NA	NA	NA
V01085	cmv.ORFL174C_(UL72).1	Herpesviridae	Human cytomegalovirus (HHV-5) (Human herpesvirus 5)	Human cytomegalovirus Merlin strain (VR-1590)	ORFL174C_(UL72)	0.01396	0.037253	0.485434	714	2	-0.72719	0.010572	0.031873	0.407534	741	2	0.81938	0.81919	0.999999	6663	0	0.068115	0.65263	0.65301	0.999999	5180	0	0.074482	0.14796	0.848092	1554	2	-0.93868	0.94268	0.9424	0.999999	7875	0	-0.737585	0.102435	0.560022
V08632	YP_009325400.1.1	Flaviviridae	Norway rat hepacivirus 1	Norway rat hepacivirus 1	nonstructural protein NS5A [Norway rat hepacivirus 1].	0.014089	0.037573	0.487644	715	3	-0.54222	0.70251	0.70374	0.999999	5833	1	NA	NA	NA	NA	NA	NA	NA	NA	NA	NA	NA	NA	NA	NA	NA	NA	NA	NA	NA	NA	NA	NA	NA	NA	NA
V06235	Q82041.0.1	Reoviridae	Rotavirus C	Rotavirus C (isolate RVC/Human/United Kingdom/Bristol/1989) (RV-C)	Protein VP3	0.0142	0.042745	0.537029	716	3	-0.79031	0.41224	0.55492	0.999999	4358	1	0.48625	0.63403	0.999999	4687	1	0.19299	0.36988	0.51027	0.999999	3720	2	0.007422	0.01981	0.325687	558	3	-2.5159	0.99258	0.99254	0.999999	8644	0	-1.39762	0.0291933	0.272803
V07219	P03301.15.1	Picornaviridae	Enterovirus C	Poliovirus type 1 (strain Sabin)	Protein 3CD	0.014238	0.026791	0.396726	717	1	-0.71724	0.55471	0.55495	0.999999	5035	0	0.57155	0.57188	0.999999	5264	0	0.30884	0.17949	0.21321	0.985166	2444	1	0.031813	0.058048	0.608729	998	1	-0.31871	0.57861	0.57872	0.999999	5044	0	-0.332468	0.118182	0.601643
V08411	Q913D4.10.2	Flaviviridae	Hepatitis C virus	Hepatitis C virus genotype 1c (isolate India) (HCV)	RNA-directed RNA polymerase	0.014254	0.035319	0.472281	718	2	-0.75412	0.96458	0.96449	0.999999	8545	0	0.015011	0.028141	0.487638	617	2	-1.3996	0.98499	0.98513	0.999999	8423	0	0.4466	0.45604	0.999999	4375	1	0.00081611	0.069225	0.12087	0.787221	1560	1	-1.11211	0.141581	0.650738
V11621	Q79666.6.1	Retroviridae	Human immunodeficiency virus 1	Human immunodeficiency virus type 1 group O (isolate MVP5180) (HIV-1)	gag-pol	0.014313	0.042966	0.538211	719	3	-0.38716	0.41826	0.56116	0.999999	4404	2	0.61032	0.71922	0.999999	5435	1	0.014725	0.65191	0.6845	0.999999	5175	1	0.54008	0.6828	0.999999	4997	2	0.020213	0.044445	0.11528	0.782957	1224	1	-0.175037	0.764739	1
V10980	YP_138508.1.1	Paramyxoviridae	Simian virus 41	Simian virus 41	fusion protein [Simian virus 41].	0.014631	0.043639	0.544154	720	3	-0.29591	0.98109	0.98127	0.999999	8827	0	0.94296	0.94317	0.999999	7831	0	0.087446	0.78027	0.78146	0.999999	6140	1	0.61607	0.72839	0.999999	5431	1	0.0084592	0.19176	0.34087	0.999999	2704	2	-0.0966289	0.452974	0.952877
V00242	Q71BX8.1	Adenoviridae	Human mastadenovirus C	Human adenovirus C serotype 1 (strain Adenoid 71) (HAdV-1) (Human adenovirus 1)	L1	0.014828	0.044089	0.547334	721	3	-0.70574	0.99697	0.99697	0.999999	9190	0	0.17381	0.3358	0.999999	2570	3	-0.37656	0.66036	0.69002	0.999999	5219	1	0.23322	0.42184	0.999999	3067	3	-0.31531	0.1014	0.21596	0.946577	1905	1	-0.687195	0.179256	0.72178
V02493	Q9QJ57.0.1	Herpesviridae	Human herpesvirus 6B (Human B lymphotropic virus)	Human herpesvirus 6B (strain Z29) (HHV-6 variant B) (Human B lymphotropic virus)	U2	0.015006	0.036479	0.479207	722	2	-0.7924	0.95154	0.95153	0.999999	8338	0	0.096829	0.17667	0.900435	1777	1	0.089985	0.57135	0.57318	0.999999	4731	1	0.8206	0.82005	0.999999	6640	0	0.29387	0.19545	0.30331	0.999999	2736	2	-0.215428	0.460537	0.952877
V02560	P52346.0.1	Herpesviridae	Human herpesvirus 7	Human herpesvirus 7 (strain JI) (HHV-7) (Human T lymphotropic virus)	U70	0.015146	0.04003	0.51234	723	3	-1.1039	0.6151	0.63034	0.999999	5328	1	NA	NA	NA	NA	NA	NA	NA	NA	NA	NA	NA	0.86014	0.86039	0.999999	6966	0	0.76893	0.13986	0.13952	0.829496	2294	1	NA	NA	NA
V04442	Q8V4Q7.3	Poxviridae	Monkeypox virus	Monkeypox virus Zaire-96-I-16	B21R protein	0.015203	0.044928	0.554966	724	3	-0.37767	0.59807	0.65522	0.999999	5243	1	0.27493	0.27458	0.999555	3346	1	-0.62924	0.72507	0.72537	0.999999	5674	0	0.00046603	0.0018225	0.063114	264	3	-3.527	0.35099	0.48294	0.999999	3799	1	-2.07281	0.00266733	0.0453198
V04205	A0A0K2YUC9.2	Poxviridae	Cowpox virus (CPV)	Cowpox virus (CPV)	CPXV011	0.015372	0.040547	0.517252	725	3	-0.73268	0.80475	0.80502	0.999999	6665	0	0.20327	0.33838	0.999999	2836	2	-0.13274	0.15773	0.26181	0.999999	2293	2	0.10281	0.21971	0.984182	1864	2	-0.75162	0.91443	0.91451	0.999999	7541	0	-0.763969	0.0902279	0.525951
V11477	P03346.1.1	Retroviridae	Primate T-lymphotropic virus 2	Human T-cell leukemia virus 2 (HTLV-2)	gag	0.015418	0.040648	0.517859	726	2	-1.0993	0.97885	0.97894	0.999999	8786	0	0.5907	0.591	0.999999	5354	0	0.11744	0.25756	0.2773	0.999999	2957	1	0.86986	0.8695	0.999999	7053	0	0.076482	0.55577	0.56291	0.999999	4939	1	-0.448655	0.505858	0.972419
V06505	YP_003767.1.2	Coronaviridae	Human coronavirus NL63	Human coronavirus NL63	Spike protein [Human coronavirus NL63].	0.015448	0.04546	0.559343	727	3	-0.25477	0.72581	0.73692	0.999999	6006	1	0.97909	0.9793	0.999999	8338	0	0.29031	0.13318	0.2687	0.999999	2116	3	0.60121	0.72285	0.999999	5367	1	0.050952	0.7591	0.76749	0.999999	6108	1	0.0495801	0.535279	0.985779
V02451	Q9QJ28.0.1	Herpesviridae	Human herpesvirus 6B (Human B lymphotropic virus)	Human herpesvirus 6B (strain Z29) (HHV-6 variant B) (Human B lymphotropic virus)	U55	0.01555	0.045676	0.561292	728	3	-0.65161	0.96404	0.964	0.999999	8534	0	0.53126	0.67429	0.999999	4987	2	-0.020759	0.21764	0.35485	0.999999	2701	1	0.0011485	0.005001	0.130889	332	5	-1.1233	0.99885	0.99881	0.999999	8840	0	-0.828407	0.0138218	0.163741
V10085	Q9Q0L6.0.1	Orthomyxoviridae	Influenza A virus	Influenza A virus (strain A/Goose/Guangdong/1/1996 H5N1 genotype Gs/Gd)	NS1	0.015583	0.015521	0.264812	729	1	-1.2981	0.98442	0.98456	0.999999	8899	0	0.15864	0.15824	0.873072	2419	1	-0.37168	0.84136	0.8417	0.999999	6722	0	0.10748	0.10707	0.758701	1905	1	-0.4119	0.89252	0.89299	0.999999	7302	0	-1.02049	0.0110651	0.138148
V06274	YP_008145318.1.2	Reoviridae	Rotavirus F	Rotavirus F chicken/03V0568/DEU/2003	VP3 [Rotavirus F chicken/03V0568/DEU/2003].	0.015614	0.041104	0.522222	730	3	-0.60228	0.96449	0.9647	0.999999	8541	0	0.78238	0.78384	0.999999	6376	1	0.11775	0.22343	0.34047	0.999999	2742	1	0.23395	0.37362	0.999999	3072	2	-0.066925	0.35245	0.48361	0.999999	3804	1	-0.265541	0.341037	0.900093
V09320	NP_604473.1.4	Bunyaviridae	Andes virus	Andes virus	RNA polymerase [Andes hantavirus].	0.015772	0.046132	0.565463	731	3	-0.2743	0.94701	0.94704	0.999999	8284	0	0.97327	0.97333	0.999999	8254	0	0.17874	0.095177	0.20355	0.972096	1722	3	0.75749	0.79226	0.999999	6199	1	0.29407	0.0025782	0.010572	0.293573	305	4	0.0880816	0.402232	0.926554
V00400	YP_001974423.1.1	Adenoviridae	Human mastadenovirus D	Human mastadenovirus D	control protein E1B 19K [Human mastadenovirus D].	0.0158	0.015739	0.267128	732	1	-1.1978	0.9842	0.98433	0.999999	8893	0	0.037977	0.038109	0.558265	1024	1	-0.5252	0.96202	0.96236	0.999999	8061	0	0.0038478	0.0037901	0.106132	459	1	-1.452	0.99615	0.99625	0.999999	8742	0	-1.51002	0.00014055	0.00360678
V03288	Q77NN7.0.1	Herpesviridae	Human herpesvirus 3 (HHV-3) (Varicella-zoster virus)	Varicella-zoster virus (strain Oka vaccine) (HHV-3) (Human herpesvirus 3)	ORF63; ORF70	0.015873	0.01581	0.267387	733	1	-1.4012	0.98413	0.98427	0.999999	8889	0	0.75147	0.7517	0.999999	6167	0	0.19539	0.24853	0.24791	0.999999	2896	1	0.11928	0.1188	0.786362	2033	1	-0.46447	0.88072	0.88106	0.999999	7171	0	-0.795263	0.12615	0.62136
V06711	A0A0K0KAR3.1	Coronaviridae	Human torovirus (HuTV)	Human torovirus (HuTV)	sialate O-acetylesterase	0.015901	0.046396	0.567268	734	3	-0.89486	0.19149	0.3307	0.999999	2834	1	0.73456	0.74489	0.999999	6065	1	-0.15767	0.69533	0.69677	0.999999	5479	1	0.77973	0.80517	0.999999	6367	1	0.3888	0.0054295	0.019563	0.399041	421	3	-0.355123	0.825441	1
V01488	Q6UDH7.0.1	Herpesviridae	Psittacid herpesvirus 1	Psittacid herpesvirus 1 (isolate Amazon parrot/-/97-0001/1997) (PsHV-1) (Pacheco's disease virus)	Serine/threonine-protein kinase UL13	0.015918	0.029875	0.431009	735	2	-1.3729	0.96277	0.96291	0.999999	8512	0	0.010311	0.019387	0.40099	516	1	-0.5884	0.60835	0.60863	0.999999	4938	0	0.62465	0.62485	0.999999	5479	0	0.13941	0.4912	0.49147	0.999999	4662	1	-0.929132	0.0233455	0.23683
V04932	P21050.0.1	Poxviridae	Vaccinia virus	Vaccinia virus (strain Copenhagen) (VACV)	E10R	0.015996	0.046611	0.568467	736	3	-0.36479	0.89136	0.89169	0.999999	7566	0	0.95607	0.95618	0.999999	8003	0	0.056493	0.3119	0.45095	0.999999	3327	1	0.79194	0.81275	0.999999	6444	1	-0.12272	0.595	0.66641	0.999999	5140	1	-0.204862	0.369186	0.914858
V04398	Q6WZ14.1	Poxviridae	Cowpox virus (CPV)	Cowpox virus (CPV)	vCCI	0.016065	0.046751	0.569456	737	3	-0.64246	0.86307	0.86343	0.999999	7277	0	0.26341	0.26294	0.988492	3267	1	-0.78216	0.73659	0.73672	0.999999	5770	0	0.13774	0.23232	0.999999	2200	1	-0.022198	0.1438	0.23362	0.969709	2325	1	-0.740926	0.0789641	0.488052
V02118	Q2HR92.0.2	Herpesviridae	Human herpesvirus 8 (HHV-8) (Kaposi's sarcoma-associated herpesvirus)	Human herpesvirus 8 type P (isolate GK18) (HHV-8) (Kaposi's sarcoma-associated herpesvirus)	ORF40	0.016198	0.038452	0.49574	738	2	-1.5478	0.86109	0.86075	0.999999	7256	0	NA	NA	NA	NA	NA	NA	NA	NA	NA	NA	NA	NA	NA	NA	NA	NA	NA	NA	NA	NA	NA	NA	NA	NA	NA
V07289	P23008.8.1	Picornaviridae	Rhinovirus A	Human rhinovirus 1A (HRV-1A)	Protease 2A	0.016269	0.030468	0.435622	739	2	-1.3563	0.98373	0.98372	0.999999	8881	0	0.77107	0.77146	0.999999	6291	0	0.49243	0.22893	0.22819	0.999999	2780	1	0.6639	0.6637	0.999999	5667	0	0.21461	0.3361	0.33601	0.999999	3714	0	-0.317066	0.683662	1
V10931	YP_001249278.1.6	Paramyxoviridae	Mapuera virus	Mapuera virus	RNA polymerase [Mapuera virus].	0.01638	0.047447	0.57446	740	3	-0.39632	0.23324	0.37269	0.999999	3119	2	0.42537	0.42508	0.999999	4309	0	-0.22768	0.57463	0.57376	0.999999	4748	0	0.17103	0.17061	0.897365	2513	1	-0.9682	0.82897	0.82921	0.999999	6665	0	-0.742938	0.104629	0.567443
V03621	A0A161DAZ4.1	Papillomaviridae	Human papillomavirus type 54	Human papillomavirus type 54	E2	0.016459	0.047639	0.57446	741	3	-0.55747	0.9836	0.98369	0.999999	8880	0	0.87347	0.874	0.999999	7103	1	-0.22967	0.85867	0.85891	0.999999	6885	0	0.03068	0.091433	0.717796	978	4	-0.45946	0.57297	0.65537	0.999999	5013	1	-0.599703	0.0832468	0.504337
V11400	NP_041716.1.4	Rhabdoviridae	Vesicular stomatitis Indiana virus	Vesicular stomatitis Indiana virus	L	0.016543	0.043254	0.540419	742	3	-0.36885	0.94646	0.94657	0.999999	8275	0	0.027363	0.074444	0.713946	840	3	-0.64906	0.74713	0.74703	0.999999	5870	0	0.0042159	0.014835	0.279739	472	3	-0.67409	0.51379	0.57056	0.999999	4767	1	-0.822294	0.00208073	0.0371492
V02868	Q2QBG5.2	Herpesviridae	Cercopithecine herpesvirus 16 (CeHV-16) (Herpesvirus papio 2)	Cercopithecine herpesvirus 16 (CeHV-16) (Herpesvirus papio 2)	UL12	0.016714	0.043665	0.544154	743	3	-1.1922	0.87995	0.87994	0.999999	7445	0	0.65107	0.6514	0.999999	5630	0	0.26461	0.25776	0.27746	0.999999	2960	1	0.60638	0.62057	0.999999	5389	1	0.13103	0.22453	0.33123	0.999999	2930	1	-0.392919	0.693452	1
V05815	P0C674.0.1	Anelloviridae	Torque teno virus	Torque teno virus (isolate Human/Japan/TRM1/1999) (TTV) (Torque teno virus genotype 1a)	ORF2/3	0.01683	0.043914	0.546566	744	3	-0.7604	0.98985	0.9898	0.999999	9007	0	0.52486	0.52635	0.999999	4940	1	-0.19431	0.59709	0.59732	0.999999	4866	0	0.011992	0.031597	0.446182	659	2	-2.6528	0.41153	0.45168	0.999999	4196	1	-1.64762	0.0395773	0.329886
V07678	NP_739588.2.1	Flaviviridae	Dengue virus	Dengue virus 2	Nonstructural protein NS4A [Dengue virus 2].	0.016858	0.048494	0.581925	745	3	-0.41429	0.99248	0.99254	0.999999	9065	0	0.82996	0.83654	0.999999	6733	1	0.13757	0.11064	0.23056	0.999999	1883	2	0.4546	0.60798	0.999999	4421	2	0.016428	0.52208	0.63161	0.999999	4797	1	-0.125271	0.594254	1
V07867	YP_001040007.1.1	Flaviviridae	Kokobera virus	Kokobera virus	flavivirus polyprotein [anchored capsid protein anchC (full); core protein C (full); membrane glycoprotein precursor prM (full); protein pr (full); membrane glycoprotein M (full); envelope protein E (partial)]	0.016878	0.04404	0.547334	746	3	-0.69203	0.92209	0.92226	0.999999	7949	0	0.18217	0.24388	0.966676	2641	1	-0.63373	0.49277	0.49302	0.999999	4356	0	0.23874	0.36098	0.999999	3110	2	-0.64901	0.9217	0.92138	0.999999	7624	0	-0.963186	0.111657	0.5878
E00535	Q8I052.1	NA	IEDB ORF	Taenia solium (Pork tapeworm)	Ts8B2 b1v2	0.017236	0.049327	0.588288	747	3	-0.46026	0.15294	0.29217	0.999999	2581	1	0.27486	0.45189	0.999999	3345	2	-0.22768	0.014457	0.045761	0.614537	614	2	0.014747	0.048699	0.559493	713	3	-1.0172	0.15279	0.30107	0.999999	2418	2	-0.796183	0.0476748	0.374339
V01004	P19893.0.2	Herpesviridae	Human cytomegalovirus (HHV-5) (Human herpesvirus 5)	Human cytomegalovirus (strain AD169) (HHV-5) (Human herpesvirus 5)	UL122	0.017258	0.044932	0.554966	748	2	-0.64828	0.93543	0.93567	0.999999	8133	0	0.28971	0.41276	0.999999	3448	1	0.22897	0.35993	0.40469	0.999999	3643	1	0.035807	0.10456	0.753725	1067	4	-0.68175	0.97526	0.97545	0.999999	8340	0	-0.500402	0.117553	0.601195
V11335	YP_009094183.1.2	Rhabdoviridae	Shimoni bat virus	Shimoni bat virus	L	0.017301	0.045038	0.555569	749	2	-1.1281	0.96929	0.96946	0.999999	8627	0	0.058824	0.058846	0.651379	1342	1	-2.3097	0.94118	0.94151	0.999999	7771	0	0.0036934	0.013081	0.255673	452	4	-1.1642	0.99631	0.99624	0.999999	8748	0	-2.29103	0.00154656	0.0287797
V09278	YP_006590089.1.4	Arenaviridae	Alethinophid 1 reptarenavirus	Golden Gate virus	L protein [Golden Gate virus].	0.017455	0.04981	0.592597	750	3	-0.35216	0.40262	0.54493	0.999999	4285	1	0.033571	0.098587	0.779444	944	3	-0.46148	0.90319	0.90352	0.999999	7333	0	0.48917	0.63811	0.999999	4644	2	-0.047293	0.73233	0.74796	0.999999	5894	1	-0.438895	0.0900188	0.525861
V04126	A0A0K2YS21.1	Poxviridae	Cowpox virus (CPV)	Cowpox virus (CPV)	gCPXV0017	0.017601	0.050115	0.594041	751	3	-0.4058	0.94232	0.94244	0.999999	8226	0	0.36348	0.52663	0.999999	3893	2	-0.23904	0.4831	0.59374	0.999999	4313	1	0.33653	0.50839	0.999999	3684	1	0.18475	0.50935	0.62607	0.999999	4752	1	-0.245792	0.342614	0.901061
V04055	Q98267.0.2	Poxviridae	Molluscum contagiosum virus	Molluscum contagiosum virus subtype 1 (MOCV) (MCVI)	NPH1 MC100L	0.017761	0.046118	0.565463	752	3	-0.28848	0.90328	0.90337	0.999999	7713	0	0.94555	0.94553	0.999999	7864	0	0.10849	0.19646	0.30832	0.999999	2563	2	0.95204	0.95211	0.999999	8042	0	0.31768	0.064292	0.14605	0.846179	1498	3	0.0543645	0.940366	1
V08482	Q81258.10.1	Flaviviridae	Hepatitis C virus	Hepatitis C virus genotype 3a (isolate NZL1) (HCV)	RNA-directed RNA polymerase	0.01785	0.050648	0.597434	753	3	-0.30784	0.99254	0.99258	0.999999	9066	0	0.21994	0.40308	0.999999	2986	3	-0.15496	0.97904	0.97925	0.999999	8313	0	0.27571	0.45827	0.999999	3324	2	0.024781	0.41195	0.55586	0.999999	4203	2	-0.223347	0.276719	0.848401
V04324	G0XVQ4.1	Poxviridae	Cowpox virus (CPV)	Cowpox virus (CPV)	CPXV044 CPXV_GER1998_2_042	0.017853	0.046341	0.567268	754	3	-0.79454	0.96639	0.96655	0.999999	8573	0	0.36252	0.5063	0.999999	3888	1	0.062723	0.55983	0.58828	0.999999	4674	1	0.66778	0.70258	0.999999	5690	1	0.096454	0.26607	0.3928	0.999999	3209	2	-0.317838	0.415811	0.937011
V07224	P03301.7.1	Picornaviridae	Enterovirus C	Poliovirus type 1 (strain Sabin)	P2	0.01788	0.01786	0.294365	755	1	-3.3269	0.98212	0.98229	0.999999	8853	0	0.012745	0.012615	0.315546	570	1	-2.2843	0.98726	0.98732	0.999999	8462	0	0.014583	0.014425	0.274226	710	1	-2.5758	0.98542	0.98553	0.999999	8500	0	-3.98819	0.000165658	0.00415418
V01434	cmv.rORF36.1	Herpesviridae	Human cytomegalovirus (HHV-5) (Human herpesvirus 5)	Human cytomegalovirus Merlin strain (VR-1590)	rORF36	0.017932	0.046517	0.568037	756	3	-0.88437	0.94453	0.94467	0.999999	8257	0	0.35516	0.37695	0.999999	3841	1	-0.60224	0.80739	0.80732	0.999999	6402	0	0.20104	0.33949	0.999999	2773	2	-0.54606	0.87181	0.87193	0.999999	7073	0	-0.996456	0.164632	0.693677
V08001	P05769.12.1	Flaviviridae	Murray Valley encephalitis virus	Murray valley encephalitis virus (strain MVE-1-51) (MVEV)	RNA-directed RNA polymerase NS5	0.01797	0.04122	0.522406	757	2	-0.74207	0.89215	0.89179	0.999999	7571	0	0.9319	0.9316	0.999999	7701	0	0.41222	0.060457	0.11342	0.81378	1354	2	0.58755	0.60591	0.999999	5311	1	-0.26226	0.65175	0.65167	0.999999	5388	0	-0.26531	0.760416	1
V02531	YP_073800.1.2	Herpesviridae	Human herpesvirus 7	Human herpesvirus 7	protein UL87 [Human betaherpesvirus 7].	0.018101	0.051214	0.602646	758	3	-0.34753	0.98175	0.98188	0.999999	8844	0	0.17195	0.2756	0.999597	2555	2	-0.71344	0.8362	0.83561	0.999999	6667	0	0.5105	0.61789	0.999999	4772	1	0.33263	0.21343	0.33234	0.999999	2870	2	-0.402304	0.299854	0.865667
V10194	P26072.0.1	Orthomyxoviridae	Influenza A virus	Influenza A virus (strain A/Singapore/1/1957 H2N2)	NP	0.018194	0.01817	0.297802	759	1	-2.2927	0.98181	0.98197	0.999999	8846	0	0.16011	0.15972	0.873954	2433	1	-0.55678	0.83989	0.84026	0.999999	6705	0	0.020389	0.020404	0.332445	806	1	-2.0425	0.97961	0.97971	0.999999	8403	0	-2.32897	0.00303447	0.0493704
V11765	Q9YZR6.0.1	Hepadnaviridae	Hepatitis B virus (HBV)	Hepatitis B virus genotype C subtype ar (isolate Japan/S-207/1988) (HBV-C)	Protein X	0.018242	0.01821	0.297802	760	1	-2.0411	0.98176	0.98192	0.999999	8845	0	0.017458	0.017407	0.381092	665	1	-1.5296	0.98254	0.98267	0.999999	8377	0	0.010147	0.010044	0.219377	623	1	-2.0631	0.98985	0.98991	0.999999	8585	0	-2.72714	0.00016416	0.00412838
V04414	Q8QN08.1	Poxviridae	Cowpox virus (CPV)	Cowpox virus (CPV)	CPXV057 CDS CPXV057 CPXV_FRA2001_NANCY_054 CPXV_GER1998_2_054 CPXV_GER91_3_054	0.018372	0.047506	0.57446	761	3	-0.44991	0.7974	0.7976	0.999999	6606	0	0.60998	0.66283	0.999999	5432	1	0.24828	0.063153	0.14364	0.880298	1390	3	0.83027	0.8306	0.999999	6725	0	0.59003	0.0018382	0.0066175	0.236362	256	3	0.168203	0.279797	0.848401
V00671	P0C9V5.0.1	Asfarviridae	African swine fever virus (ASFV)	African swine fever virus (isolate Warthog/Namibia/Wart80/1980) (ASFV)	Protein MGF 505-11L	0.018443	0.047682	0.57446	762	3	-1.2786	0.70693	0.70788	0.999999	5862	1	NA	NA	NA	NA	NA	NA	NA	NA	NA	NA	NA	NA	NA	NA	NA	NA	NA	NA	NA	NA	NA	NA	NA	NA	NA
V02076	F5HFA1.0.1	Herpesviridae	Human herpesvirus 8 (HHV-8) (Kaposi's sarcoma-associated herpesvirus)	Human herpesvirus 8 type P (isolate GK18) (HHV-8) (Kaposi's sarcoma-associated herpesvirus)	ORF46	0.018515	0.052049	0.611734	763	3	-0.40377	0.94861	0.9487	0.999999	8305	0	0.44007	0.59316	0.999999	4403	2	0.37973	0.049471	0.1208	0.831512	1218	2	0.32324	0.49738	0.999999	3593	2	-0.34426	0.082766	0.18401	0.897588	1730	2	-0.151064	0.790173	1
V02733	A0A059WJ86.1	Herpesviridae	Cercopithecine herpesvirus 1 (CeHV-1) (Simian herpes B virus)	Cercopithecine herpesvirus 1 (CeHV-1) (Simian herpes B virus)	US3	0.019234	0.019269	0.310223	764	1	-2.0914	0.98077	0.98088	0.999999	8818	0	0.0056247	0.0055619	0.18938	413	1	-2.1348	0.99438	0.9945	0.999999	8630	0	0.015487	0.015385	0.282694	723	1	-1.5049	0.98451	0.98465	0.999999	8482	0	-2.82575	9.32744e-05	0.00250305
V02599	P52438.0.2	Herpesviridae	Human herpesvirus 7	Human herpesvirus 7 (strain JI) (HHV-7) (Human T lymphotropic virus)	U30	0.019391	0.036052	0.476061	765	2	-1.0646	0.98061	0.98065	0.999999	8815	0	NA	NA	NA	NA	NA	NA	NA	NA	NA	NA	NA	NA	NA	NA	NA	NA	NA	NA	NA	NA	NA	NA	NA	NA	NA
V09965	YP_003815431.1.1	Filoviridae	Tai Forest ebolavirus	Tai Forest ebolavirus	RNA-dependent RNA polymerase [Tai Forest ebolavirus].	0.019468	0.050073	0.594041	766	3	-0.90034	0.71622	0.71665	0.999999	5938	1	0.14441	0.14412	0.847937	2269	1	-1.1165	0.85559	0.85596	0.999999	6858	0	0.094078	0.16093	0.874649	1788	1	-1.4957	0.044865	0.080401	0.708276	1232	1	-1.6942	0.0328152	0.290185
V09838	YP_089671.1.3	Bunyaviridae	Sandfly fever Naples virus	Sandfly fever Naples virus	Glycoproteins G1 and G2 precursor [Sandfly fever Naples virus].	0.019581	0.050362	0.596029	767	3	-0.48836	0.87286	0.87292	0.999999	7376	0	0.48727	0.59995	0.999999	4696	1	-0.12386	0.064399	0.14621	0.883544	1411	1	0.91788	0.91798	0.999999	7601	0	0.12084	0.30304	0.43536	0.999999	3455	2	-0.254005	0.393285	0.92462
V00391	AP_000153.1.1	Adenoviridae	Human mastadenovirus D	Human mastadenovirus D	E3 CR1-gamma1 [Human mastadenovirus D].	0.019626	0.050454	0.596029	768	3	-0.58777	0.02106	0.055692	0.511849	1039	1	0.35915	0.38015	0.999999	3869	1	-0.24821	0.39367	0.39711	0.999999	3870	1	0.48909	0.53667	0.999999	4642	1	-0.37631	0.75699	0.75664	0.999999	6093	0	-0.587872	0.261324	0.833398
V04626	YP_232900.1.1	Poxviridae	Vaccinia virus	Vaccinia virus	hypothetical protein VACWR018 [Vaccinia virus].	0.019643	0.054442	0.63239	769	3	-0.43022	0.97093	0.971	0.999999	8656	0	0.77029	0.79594	0.999999	6285	1	-0.20799	0.019847	0.061075	0.660538	753	1	0.17473	0.33804	0.999999	2554	3	-0.34845	0.98671	0.98675	0.999999	8524	0	-0.476347	0.24327	0.808092
V03205	NP_040190.1.1	Herpesviridae	Human herpesvirus 3 (HHV-3) (Varicella-zoster virus)	Human herpesvirus 3	envelope glycoprotein E [Human alphaherpesvirus 3].	0.019653	0.054458	0.63239	770	3	-0.33105	0.99636	0.99633	0.999999	9173	0	0.99057	0.99069	0.999999	8566	0	0.14099	0.24765	0.38532	0.999999	2889	1	0.19412	0.36614	0.999999	2721	3	-0.16502	0.98504	0.98507	0.999999	8497	0	-0.162168	0.339714	0.899027
V05460	Q6TUW4.2	Poxviridae	Yaba monkey tumor virus (YMTV)	Yaba monkey tumor virus (strain VR587) (YMTV)	RNA helicase NPH-II (EC 3.6.4.13) (Nucleoside triphosphatase II) (Nucleoside triphosphate phosphohydrolase II)	0.019732	0.054636	0.633705	771	3	-0.92969	0.095778	0.20511	0.920996	1991	1	NA	NA	NA	NA	NA	NA	NA	NA	NA	NA	NA	NA	NA	NA	NA	NA	NA	NA	NA	NA	NA	NA	NA	NA	NA
V05823	YP_003587832.1.1	Anelloviridae	Torque teno canis virus	Torque teno canis virus	hypothetical protein TTcaV_gp1 [Torque teno canis virus].	0.01975	0.036704	0.481516	772	2	-1.9497	0.98025	0.98029	0.999999	8810	0	NA	NA	NA	NA	NA	NA	NA	NA	NA	NA	NA	0.20129	0.20075	0.954475	2778	1	-1.0669	0.79871	0.79908	0.999999	6409	0	NA	NA	NA
E00411	Q31BS5.1	NA	IEDB ORF	Prochlorococcus marinus (strain MIT 9312)	glgA PMT9312_0609	0.01984	0.054875	0.635227	773	3	-0.30834	0.95809	0.95802	0.999999	8448	0	0.79643	0.81278	0.999999	6479	1	0.22477	0.066118	0.15162	0.894667	1425	3	0.98184	0.98193	0.999999	8522	0	0.18775	0.038345	0.1038	0.760503	1126	3	0.0487006	0.690193	1
V00460	Q6QPE0.1	Adenoviridae	Human mastadenovirus E	Simian adenovirus 23	Hexon protein (CP-H) (Protein II)	0.01989	0.054981	0.63529	774	3	-0.39283	0.98357	0.98367	0.999999	8879	0	0.98343	0.98349	0.999999	8423	0	0.11028	0.060914	0.14198	0.87866	1358	2	0.01304	0.043978	0.541283	684	4	-0.39113	0.68271	0.71504	0.999999	5559	1	-0.308571	0.197285	0.749785
V05878	NP_043940.1.1	Parvoviridae	Adeno-associated dependoparvovirus A	Adeno-associated virus - 3	nonstructural protein [Adeno-associated virus - 3].	0.019913	0.036984	0.483888	775	2	-0.85003	0.98009	0.98011	0.999999	8807	0	0.15954	0.22752	0.963767	2427	1	-0.16654	0.32515	0.33509	0.999999	3419	1	0.049944	0.088916	0.710988	1267	2	-1.177	0.88939	0.88949	0.999999	7258	0	-1.02729	0.0250341	0.249265
V03052	YP_009137197.1.1	Herpesviridae	Human herpesvirus 2 (HHV-2) (Human herpes simplex virus 2)	Human herpesvirus 2	membrane protein UL45 [Human alphaherpesvirus 2].	0.019929	0.05508	0.63529	776	3	-0.75024	0.83255	0.83291	0.999999	6954	0	0.39084	0.39058	0.999999	4080	0	-0.36459	0.60916	0.60833	0.999999	4944	0	0.086367	0.1639	0.882297	1692	1	-0.44004	0.74805	0.74772	0.999999	6012	0	-0.757849	0.0994217	0.551424
V05117	Q6TVR0.1	Poxviridae	Orf virus (ORFV)	Orf virus (strain Goat/Texas/SA00/2000) (OV-SA00) (Orf virus-San Angelo 2000)	RNA polymerase-associated transcription-specificity factor RAP94 (Protein H4) (RPO-associated protein of 94 kDa)	0.019969	0.055134	0.63529	777	3	-0.46555	0.51363	0.61186	0.999999	4848	1	NA	NA	NA	NA	NA	NA	NA	NA	NA	NA	NA	NA	NA	NA	NA	NA	NA	NA	NA	NA	NA	NA	NA	NA	NA
V08681	YP_009056847.1.1	Flaviviridae	Ilomantsi virus	Ilomantsi virus	polyprotein [anchored capsid protein C (full); capsid protein C (full); membrane glycoprotein precursor prM (full); protein pr (full); membrane glycoprotein M (full); envelope protein E (partial)]	0.020358	0.055946	0.641595	778	3	-0.35154	0.99604	0.99602	0.999999	9163	0	0.97234	0.97244	0.999999	8244	0	0.30192	0.13355	0.26934	0.999999	2126	2	0.0032942	0.01377	0.265722	438	5	-0.52041	0.99671	0.99664	0.999999	8761	0	-0.243875	0.0664715	0.448479
V02911	YP_009137116.1.1	Herpesviridae	Human herpesvirus 1 (HHV-1) (Human herpes simplex virus 1)	Human herpesvirus 1	tegument host shutoff protein [Human alphaherpesvirus 1].	0.020373	0.052146	0.612131	779	3	-1.2092	0.82957	0.82982	0.999999	6913	0	0.010485	0.019719	0.403679	521	2	-1.598	0.98951	0.98952	0.999999	8509	0	6.1791e-09	5.4353e-07	7.3e-05	51	5	-3.8655	1	1	0.999999	9062	0	-3.14522	7.74694e-07	3.29413e-05
V10583	YP_009094111.1.1	Paramyxoviridae	Tailam virus	Tailam virus	phosphoprotein [Tailam virus].	0.020374	0.055978	0.641595	780	3	-0.23874	0.99456	0.99458	0.999999	9126	0	0.91781	0.91823	0.999999	7546	0	0.57603	0.003571	0.013237	0.352796	310	3	0.82658	0.83602	0.999999	6696	1	0.1225	0.27049	0.41671	0.999999	3241	2	0.239904	0.627677	1
V00809	P08546.0.4	Herpesviridae	Human cytomegalovirus (HHV-5) (Human herpesvirus 5)	Human cytomegalovirus (strain AD169) (HHV-5) (Human herpesvirus 5)	UL54 HFLF2	0.020518	0.038071	0.492617	781	2	-1.1989	0.97948	0.9795	0.999999	8797	0	NA	NA	NA	NA	NA	NA	NA	NA	NA	NA	NA	NA	NA	NA	NA	NA	NA	NA	NA	NA	NA	NA	NA	NA	NA
V09029	YP_001649218.1.2	Arenaviridae	Cupixi mammarenavirus (isolate Rat/Brasil/BeAn 119303/1970)	Cupixi mammarenavirus (isolate Rat/Brasil/BeAn 119303/1970)	L protein [Cupixi mammarenavirus].	0.020539	0.038108	0.492617	782	2	-0.89875	0.97946	0.97948	0.999999	8795	0	0.58685	0.58596	0.999999	5333	0	0.10569	0.41315	0.41288	0.999999	4004	0	0.63045	0.63982	0.999999	5502	1	-0.33928	0.78062	0.78023	0.999999	6258	0	-0.538681	0.369939	0.915694
V02132	Q2HRD0.0.1	Herpesviridae	Human herpesvirus 8 (HHV-8) (Kaposi's sarcoma-associated herpesvirus)	Human herpesvirus 8 type P (isolate GK18) (HHV-8) (Kaposi's sarcoma-associated herpesvirus)	ORF9	0.020589	0.056392	0.644059	783	3	-0.34831	0.96486	0.96487	0.999999	8553	0	NA	NA	NA	NA	NA	NA	NA	NA	NA	NA	NA	NA	NA	NA	NA	NA	NA	NA	NA	NA	NA	NA	NA	NA	NA
V07418	YP_006491244.1.1	Togaviridae	Chikungunya virus (CHIKV)	Chikungunya virus	transframe fusion protein [Chikungunya virus].	0.020701	0.0566	0.644918	784	3	-0.80757	0.26012	0.39955	0.999999	3308	1	0.14099	0.27274	0.996492	2245	2	-0.37815	0.31148	0.44329	0.999999	3323	1	0.70424	0.72667	0.999999	5874	1	-0.056918	0.66327	0.6736	0.999999	5444	1	-0.624645	0.206394	0.763
V08535	O91936.0.1	Flaviviridae	Hepatitis C virus	Hepatitis C virus genotype 5a (isolate SA13) (HCV)	Core protein p21	0.020843	0.056911	0.647702	785	3	-0.80305	0.18915	0.32833	0.999999	2816	2	0.086165	0.085861	0.754705	1649	1	-1.4358	0.91384	0.91444	0.999999	7459	0	0.069439	0.069319	0.652907	1487	1	-2.5859	0.93056	0.93083	0.999999	7729	0	-2.29483	0.0105585	0.133338
V05647	YP_009126952.1.1	Anelloviridae	Simian torque teno virus 30	Simian torque teno virus 30	ORF3 [Simian torque teno virus 30].	0.020889	0.053337	0.622352	786	2	-0.72073	0.69797	0.69956	0.999999	5810	1	0.52009	0.51924	0.999999	4903	0	-0.037311	0.47991	0.47929	0.999999	4299	0	0.059544	0.10501	0.754711	1391	2	-2.2233	0.94046	0.94065	0.999999	7853	0	-1.35589	0.0978904	0.546787
V03046	YP_009137179.1.3	Herpesviridae	Human herpesvirus 2 (HHV-2) (Human herpes simplex virus 2)	Human herpesvirus 2	envelope glycoprotein B [Human alphaherpesvirus 2].	0.020949	0.053479	0.62251	787	3	-0.74409	0.99594	0.99593	0.999999	9155	0	0.97229	0.97256	0.999999	8243	0	0.28428	0.69045	0.69229	0.999999	5444	1	0.41479	0.49029	0.999999	4159	1	-0.060022	0.86014	0.85975	0.999999	6967	0	-0.244788	0.344785	0.903583
V00501	Q8UY93.1	Adenoviridae	Human mastadenovirus E	Simian adenovirus 25	Early E1A protein	0.020974	0.020982	0.331216	788	1	-3.0859	0.97903	0.97917	0.999999	8790	0	0.066015	0.066015	0.682637	1429	1	-1.0356	0.93398	0.93429	0.999999	7685	0	0.0055458	0.0054674	0.141068	522	1	-1.7327	0.99445	0.99456	0.999999	8696	0	-2.83813	0.000442978	0.0101539
V00597	P0C967.0.1	Asfarviridae	African swine fever virus (ASFV)	African swine fever virus (isolate Warthog/Namibia/Wart80/1980) (ASFV)	Probable methyltransferase EP424R	0.021078	0.057411	0.65071	789	3	-0.65261	0.20436	0.34364	0.999999	2919	1	0.54166	0.68374	0.999999	5054	2	-0.16442	0.95457	0.95475	0.999999	7951	0	0.7655	0.79688	0.999999	6248	1	0.37289	0.0162	0.050962	0.611266	698	4	-0.245736	0.972959	1
V09097	YP_001936026.1.7	Arenaviridae	Latino mammarenavirus (isolate Rat/Bolivia/MARU 1924/1965)	Latino mammarenavirus (isolate Rat/Bolivia/MARU 1924/1965)	L protein [Latino mammarenavirus].	0.021129	0.05753	0.650932	790	3	-0.52448	0.86629	0.86678	0.999999	7311	0	NA	NA	NA	NA	NA	NA	NA	NA	NA	NA	NA	0.88954	0.88996	0.999999	7285	0	0.7205	0.11046	0.11008	0.767584	2011	1	NA	NA	NA
V02609	P52464.0.1	Herpesviridae	Human herpesvirus 7	Human herpesvirus 7 (strain JI) (HHV-7) (Human T lymphotropic virus)	U36	0.021233	0.057745	0.652607	791	3	-0.70087	0.93884	0.93891	0.999999	8171	0	NA	NA	NA	NA	NA	NA	NA	NA	NA	NA	NA	NA	NA	NA	NA	NA	NA	NA	NA	NA	NA	NA	NA	NA	NA
V04441	Q8V4Q7.2	Poxviridae	Monkeypox virus	Monkeypox virus Zaire-96-I-16	B21R protein	0.021542	0.058392	0.655926	792	3	-0.71519	0.8076	0.80798	0.999999	6694	1	NA	NA	NA	NA	NA	NA	NA	NA	NA	NA	NA	NA	NA	NA	NA	NA	NA	NA	NA	NA	NA	NA	NA	NA	NA
E00213	P08622.1	NA	IEDB ORF	Escherichia coli (strain K12)	dnaJ groP b0015 JW0014	0.021625	0.058563	0.655926	793	3	-0.29035	0.85009	0.85027	0.999999	7144	0	0.30826	0.47996	0.999999	3571	2	-0.033542	0.87193	0.87233	0.999999	7012	0	0.89467	0.89511	0.999999	7350	0	0.096677	0.10764	0.22673	0.95931	1968	2	-0.118905	0.616457	1
V10527	YP_009094096.1.5	Paramyxoviridae	Mojiang virus	Mojiang virus	polymerase [Mojiang virus].	0.021635	0.058579	0.655926	794	3	-0.43259	0.60937	0.66156	0.999999	5297	1	0.72119	0.72136	0.999999	5990	0	0.25653	0.27881	0.27838	0.999999	3099	0	0.26358	0.30738	0.999999	3265	1	-0.63672	0.38839	0.39464	0.999999	4052	1	-0.359209	0.392059	0.92462
V04111	Q98321.1	Poxviridae	Molluscum contagiosum virus	Molluscum contagiosum virus subtype 1 (MOCV) (MCVI)	MC155R H-H1.1	0.021698	0.058711	0.655978	795	3	-0.34672	0.99811	0.99813	0.999999	9228	0	0.024442	0.074709	0.713997	791	4	-0.66066	0.98524	0.98528	0.999999	8427	0	0.4612	0.61378	0.999999	4466	2	-0.078148	0.45732	0.60133	0.999999	4498	2	-0.554967	0.0825193	0.502306
V07677	NP_739587.2.2	Flaviviridae	Dengue virus	Dengue virus 2	Nonstructural protein NS3 [Dengue virus 2].	0.021747	0.05534	0.636543	796	3	-0.73536	0.99599	0.99598	0.999999	9158	0	0.091974	0.091728	0.767864	1712	1	-1.9248	0.90803	0.90855	0.999999	7384	0	0.84146	0.84171	0.999999	6816	0	0.77221	0.15854	0.15815	0.861508	2470	1	-1.04038	0.266833	0.836337
V04031	Q98248.1	Poxviridae	Molluscum contagiosum virus	Molluscum contagiosum virus subtype 1 (MOCV) (MCVI)	MC081R	0.021917	0.059186	0.659678	797	3	-0.42011	0.9881	0.98812	0.999999	8977	0	0.11948	0.25335	0.975739	2064	3	-0.46351	0.4902	0.59709	0.999999	4345	1	5.6485e-05	0.00028427	0.013995	182	5	-1.3515	0.99583	0.99579	0.999999	8732	0	-1.04808	0.00105801	0.0210432
V04794	P20502.0.1	Poxviridae	Vaccinia virus	Vaccinia virus (strain Copenhagen) (VACV)	NPH2 I8R	0.02192	0.04054	0.517252	798	2	-1.0725	0.97808	0.97814	0.999999	8781	0	0.083859	0.1443	0.847937	1618	1	-1.4279	0.83221	0.832	0.999999	6623	0	0.07367	0.073458	0.664404	1539	1	-3.6865	0.92633	0.92677	0.999999	7682	0	-2.90886	0.0139987	0.164413
V04550	Q8V516.1	Poxviridae	Monkeypox virus	Monkeypox virus Zaire-96-I-16	I3L	0.02208	0.056132	0.641844	799	3	-0.28458	0.98966	0.98962	0.999999	9001	0	0.99862	0.99868	0.999999	8800	0	0.56473	0.0013844	0.004987	0.216788	203	4	0.96129	0.96146	0.999999	8178	0	0.27344	0.060074	0.13775	0.825459	1434	3	0.277723	0.229993	0.785213
V02190	Q01007.0.2	Herpesviridae	Saimiriine herpesvirus 2 (SaHV-2) (Herpesvirus saimiri)	Saimiriine herpesvirus 2 (strain 11) (SaHV-2) (Herpesvirus saimiri)	Gene 24 protein	0.022138	0.059645	0.66327	800	3	-0.47987	0.9349	0.93504	0.999999	8129	0	0.17519	0.33786	0.999999	2580	2	-0.053258	0.30835	0.44723	0.999999	3303	2	0.95477	0.95495	0.999999	8087	0	0.16933	0.078057	0.17566	0.885095	1679	2	-0.191162	0.546657	0.986521
V08700	YP_009268596.1.1	Flaviviridae	Lammi virus	Lammi virus	NS5	0.022255	0.059888	0.664447	801	3	-0.3031	0.99663	0.9966	0.999999	9179	0	0.99896	0.99891	0.999999	8820	0	0.40069	0.0010441	0.0046033	0.210911	177	5	0.20048	0.37533	0.999999	2766	3	-0.20463	0.3437	0.48805	0.999999	3756	1	-0.0286429	0.673077	1
E00254	P43839.1	NA	IEDB ORF	Haemophilus influenzae (strain ATCC 51907 / DSM 11121 / KW20 / Rd)	ompP2 HI_0139	0.02226	0.056527	0.64485	802	3	-0.38486	0.98374	0.98381	0.999999	8882	0	0.71847	0.73293	0.999999	5975	1	0.4203	0.027062	0.068478	0.677857	897	3	0.73157	0.74597	0.999999	6037	1	0.10827	0.2602	0.38599	0.999999	3164	1	0.0790484	0.911554	1
V11644	P20874.0.1	Retroviridae	Human immunodeficiency virus 2	Human immunodeficiency virus type 2 subtype A (isolate ST) (HIV-2)	gag	0.022467	0.060348	0.667499	803	3	-0.25213	0.98456	0.98465	0.999999	8902	0	0.17845	0.34261	0.999999	2611	2	-0.0168	0.11835	0.24377	0.999999	1964	1	0.76691	0.79766	0.999999	6258	1	-0.03141	0.79913	0.80094	0.999999	6413	1	-0.147557	0.258478	0.82943
V10372	NP_150063.1.4	Paramyxoviridae	Avian paramyxovirus 6	Avian paramyxovirus 6	large polymerase protein [Avian paramyxovirus 6].	0.022478	0.060369	0.667499	804	3	-0.27775	0.99639	0.99636	0.999999	9174	0	0.28401	0.45953	0.999999	3401	2	-0.14607	0.95112	0.95126	0.999999	7898	0	0.98909	0.98915	0.999999	8669	0	0.2457	0.014098	0.044989	0.577123	653	3	-0.106445	0.980556	1
E00043	Q8MUF6.1	NA	IEDB ORF	Blomia tropicalis (Mite)	NA	0.022531	0.060485	0.668024	805	3	-0.31679	0.72061	0.73307	0.999999	5972	1	0.3884	0.54811	0.999999	4057	2	0.070232	0.3759	0.51653	0.999999	3751	1	0.50582	0.65253	0.999999	4742	2	0.00014564	0.80381	0.80523	0.999999	6451	1	-0.11972	0.370624	0.916357
V01155	cmv.ORFL245C.1	Herpesviridae	Human cytomegalovirus (HHV-5) (Human herpesvirus 5)	Human cytomegalovirus Merlin strain (VR-1590)	ORFL245C	0.022683	0.057443	0.65071	806	2	-0.54071	0.54802	0.58219	0.999999	5004	1	0.92948	0.92914	0.999999	7673	0	1.0662	0.0064783	0.017292	0.400441	425	2	0.81127	0.81081	0.999999	6576	0	0.13682	0.52169	0.53463	0.999999	4795	1	0.355511	0.756713	1
V05124	Q6TVR4.3	Poxviridae	Orf virus (ORFV)	Orf virus (strain Goat/Texas/SA00/2000) (OV-SA00) (Orf virus-San Angelo 2000)	DNA-directed RNA polymerase 147 kDa polypeptide (EC 2.7.7.6)	0.022748	0.060911	0.668998	807	2	-0.26992	0.98321	0.98332	0.999999	8873	0	NA	NA	NA	NA	NA	NA	NA	NA	NA	NA	NA	NA	NA	NA	NA	NA	NA	NA	NA	NA	NA	NA	NA	NA	NA
E00150	B1INP5.2	NA	IEDB ORF	Clostridium botulinum (strain Okra / Type B1)	botB CLD_A0068	0.02282	0.061055	0.668998	808	3	-0.69755	0.90067	0.90102	0.999999	7678	0	0.21425	0.3948	0.999999	2937	3	-0.43835	0.60123	0.65425	0.999999	4889	1	0.012031	0.041231	0.524153	660	4	-2.0042	0.73749	0.75159	0.999999	5936	1	-1.45967	0.0404389	0.335364
V03218	Q4JQT4.1	Herpesviridae	Human herpesvirus 3 (HHV-3) (Varicella-zoster virus)	Varicella-zoster virus (strain Oka vaccine) (HHV-3) (Human herpesvirus 3)	ORF41	0.022831	0.06108	0.668998	809	3	-0.30063	0.99612	0.9961	0.999999	9168	0	0.84382	0.84739	0.999999	6854	1	0.016709	0.42524	0.56788	0.999999	4102	1	0.20448	0.38108	0.999999	2800	3	-0.39977	0.98038	0.98056	0.999999	8413	0	-0.31613	0.285889	0.85715
V01655	P0CK58.0.1	Herpesviridae	Epstein-Barr virus (HHV-4) (Human herpesvirus 4)	Epstein-Barr virus (strain B95-8) (HHV-4) (Human herpesvirus 4)	BALF1	0.022852	0.061125	0.668998	810	3	-0.37878	0.95697	0.95696	0.999999	8429	0	0.34458	0.51062	0.999999	3787	2	0.13995	0.096051	0.20509	0.97235	1732	2	0.24415	0.43259	0.999999	3143	2	0.010897	0.58112	0.6595	0.999999	5062	1	-0.108867	0.676866	1
V01766	O36420.0.1	Herpesviridae	Alcelaphine herpesvirus 1 (wildebeest herpesvirus)	Alcelaphine herpesvirus 1 (strain C500) (AlHV-1) (Malignant catarrhal fever virus)	Nuclear egress protein 1	0.022896	0.057919	0.653057	811	3	-0.66069	0.94323	0.9434	0.999999	8238	0	0.065167	0.16572	0.881791	1409	3	-0.82296	0.3472	0.48709	0.999999	3557	2	0.81394	0.82712	0.999999	6591	1	-0.069267	0.6431	0.69182	0.999999	5353	1	-0.79223	0.141939	0.650958
V06273	YP_008145318.1.1	Reoviridae	Rotavirus F	Rotavirus F chicken/03V0568/DEU/2003	VP3 [Rotavirus F chicken/03V0568/DEU/2003].	0.022926	0.04238	0.53362	812	2	-0.91638	0.97707	0.9772	0.999999	8761	0	NA	NA	NA	NA	NA	NA	NA	NA	NA	NA	NA	NA	NA	NA	NA	NA	NA	NA	NA	NA	NA	NA	NA	NA	NA
V11546	P69697.0.1	Retroviridae	Human immunodeficiency virus 1	Human immunodeficiency virus type 1 group M subtype B (isolate BH10) (HIV-1)	tat	0.023213	0.04287	0.537704	813	2	-1.8705	0.97679	0.97693	0.999999	8756	0	0.16408	0.16366	0.878142	2468	1	-1.0089	0.83592	0.83629	0.999999	6660	0	0.5701	0.57033	0.999999	5232	1	0.012251	0.53853	0.5388	0.999999	4867	0	-1.45359	0.119329	0.603639
V01624	P03213.0.2	Herpesviridae	Epstein-Barr virus (HHV-4) (Human herpesvirus 4)	Epstein-Barr virus (strain B95-8) (HHV-4) (Human herpesvirus 4)	BBRF1	0.023316	0.043053	0.538602	814	2	-0.98227	0.97668	0.97683	0.999999	8753	0	0.07317	0.12704	0.820509	1505	1	-1.9759	0.78497	0.78498	0.999999	6195	0	0.26874	0.31135	0.999999	3297	1	-0.0044356	0.25266	0.27853	0.999999	3108	1	-1.53171	0.0531811	0.397733
V04812	P20515.0.1	Poxviridae	Vaccinia virus	Vaccinia virus (strain Copenhagen) (VACV)	A ORF F	0.023329	0.062112	0.678274	815	3	-0.67531	0.92585	0.92616	0.999999	7987	0	0.51616	0.66061	0.999999	4875	2	0.11765	0.10044	0.21275	0.983564	1778	1	0.30268	0.48031	0.999999	3480	2	-0.23928	0.59166	0.66474	0.999999	5125	1	-0.377674	0.64842	1
V05041	Q6TVJ3.1	Poxviridae	Orf virus (ORFV)	Orf virus (strain Goat/Texas/SA00/2000) (OV-SA00) (Orf virus-San Angelo 2000)	Viral interleukin-10 homolog	0.023333	0.049774	0.592597	816	2	-1.3398	0.98165	0.98156	0.999999	8839	0	0.46618	0.46576	0.999999	4570	0	-0.15936	0.53382	0.53287	0.999999	4536	0	0.0081357	0.015471	0.282694	573	2	-3.5761	0.99186	0.99194	0.999999	8629	0	-2.32276	0.0246813	0.24687
V01547	Q6UDL4.0.1	Herpesviridae	Psittacid herpesvirus 1	Psittacid herpesvirus 1 (isolate Amazon parrot/-/97-0001/1997) (PsHV-1) (Pacheco's disease virus)	Uncharacterized protein ORFB	0.023344	0.023354	0.357599	817	1	-2.7506	0.97666	0.97678	0.999999	8752	0	0.32358	0.32339	0.999999	3646	1	-0.41386	0.67642	0.67618	0.999999	5319	0	0.65576	0.65556	0.999999	5630	0	0.19417	0.34424	0.34439	0.999999	3760	0	-1.49506	0.237347	0.796842
V09062	YP_516233.1.2	Arenaviridae	Ippy mammarenavirus (isolate Rat/Central African Republic/Dak An B 188 d/1970)	Ippy mammarenavirus (isolate Rat/Central African Republic/Dak An B 188 d/1970)	L protein [Ippy mammarenavirus].	0.023417	0.049919	0.593157	818	2	-1.2827	0.89942	0.8989	0.999999	7661	0	0.03728	0.037429	0.5522	1010	1	-3.7997	0.96272	0.96302	0.999999	8069	0	NA	NA	NA	NA	NA	NA	NA	NA	NA	NA	NA	NA	NA	NA
V10101	O56263.0.1	Orthomyxoviridae	Influenza A virus	Influenza A virus (strain A/Hong Kong/156/1997 H5N1 genotype Gs/Gd)	NEP	0.023738	0.059861	0.664447	819	2	-0.22023	0.9932	0.99311	0.999999	9091	0	0.99982	0.99983	0.999999	8889	0	0.36558	0.00017534	0.0006573	0.074508	79	4	0.99892	0.9989	0.999999	8981	0	0.42701	0.00034674	0.0013452	0.12763	101	4	0.272071	0.00716157	0.100057
V10172	P0C793.0.1	Orthomyxoviridae	Influenza A virus	Influenza A virus (strain A/Seal/Massachusetts/1/1980 H7N7)	PB1	0.023778	0.063064	0.686012	820	3	-0.56491	0.45369	0.58472	0.999999	4590	1	0.2237	0.40832	0.999999	3019	2	0.037032	0.77613	0.77753	0.999999	6103	1	0.34889	0.49214	0.999999	3764	2	-0.30523	0.88211	0.88217	0.999999	7185	0	-0.394624	0.371075	0.916515
E00691	K4E058.1	NA	IEDB ORF	Trypanosoma cruzi	TCSYLVIO_005160	0.023791	0.050467	0.596029	821	2	-0.58749	0.96426	0.96415	0.999999	8538	0	0.79645	0.79592	0.999999	6480	0	-0.076073	0.18231	0.28554	0.999999	2467	1	0.30809	0.42968	0.999999	3512	1	0.019077	0.030535	0.072134	0.685799	998	1	-0.322683	0.91711	1
V02814	Q2QBD7.1	Herpesviridae	Cercopithecine herpesvirus 16 (CeHV-16) (Herpesvirus papio 2)	Cercopithecine herpesvirus 16 (CeHV-16) (Herpesvirus papio 2)	UL39	0.0238	0.063104	0.686012	822	3	-0.27693	0.69697	0.71607	0.999999	5805	1	0.96288	0.96292	0.999999	8103	0	0.20812	0.095436	0.20401	0.972096	1725	3	0.20412	0.3806	0.999999	2795	3	-0.22043	0.8918	0.89227	0.999999	7293	0	-0.124328	0.561463	0.992859
V00007	P20748.0.1	Adenoviridae	Fowl aviadenovirus A	Fowl adenovirus A serotype 1 (strain CELO / Phelps) (FAdV-1) (Avian adenovirus gal1 (strain Phelps))	ORF11	0.024077	0.063703	0.689852	823	3	-0.66261	0.74846	0.75453	0.999999	6200	1	0.73478	0.77587	0.999999	6068	1	-0.085397	0.64627	0.68087	0.999999	5146	1	0.14958	0.30085	0.999999	2309	3	-0.4262	0.92548	0.92588	0.999999	7662	0	-0.560935	0.237415	0.796842
V05247	Q9DHL6.1	Poxviridae	Tanapox virus	Yaba-like disease virus (YLDV)	97L	0.024091	0.060633	0.668508	824	3	-0.77738	0.83016	0.8304	0.999999	6922	0	0.0014516	0.006254	0.202184	254	5	-0.95125	0.99855	0.99853	0.999999	8751	0	0.016203	0.052699	0.591115	731	4	-1.6438	0.93177	0.93214	0.999999	7750	0	-1.61129	0.00107026	0.0210747
V00969	P16825.0.1	Herpesviridae	Human cytomegalovirus (HHV-5) (Human herpesvirus 5)	Human cytomegalovirus (strain AD169) (HHV-5) (Human herpesvirus 5)	UL81	0.024106	0.060667	0.668508	825	2	-0.79981	0.62116	0.63509	0.999999	5356	1	0.096924	0.16546	0.88092	1778	1	-0.23172	0.011841	0.022391	0.432034	553	1	0.003699	0.015488	0.282694	453	5	-0.93526	0.9963	0.99625	0.999999	8747	0	-0.930364	0.00690626	0.0974182
V09063	YP_516233.1.3	Arenaviridae	Ippy mammarenavirus (isolate Rat/Central African Republic/Dak An B 188 d/1970)	Ippy mammarenavirus (isolate Rat/Central African Republic/Dak An B 188 d/1970)	L protein [Ippy mammarenavirus].	0.024132	0.063812	0.689855	826	3	-0.65762	0.82411	0.82438	0.999999	6855	0	0.024119	0.073832	0.711694	784	4	-0.65638	0.9913	0.99141	0.999999	8540	0	0.26683	0.45092	0.999999	3285	2	-0.34541	0.66549	0.70493	0.999999	5460	1	-0.824381	0.073981	0.475391
V00536	A0A142G3M2.1	Adenoviridae	Human mastadenovirus F	Human adenovirus F serotype 40 (HAdV-40) (Human adenovirus 40)	A0A142G3M2_ADE40	0.024299	0.061089	0.668998	827	3	-0.16835	0.91733	0.91758	0.999999	7886	0	0.99194	0.99195	0.999999	8601	0	0.4292	0.00059908	0.0022505	0.140573	140	3	0.012415	0.041173	0.524153	669	4	-0.20917	0.98758	0.98751	0.999999	8541	0	0.0511379	0.79849	1
V03728	Q80924.1	Papillomaviridae	Gammapapillomavirus 2	Human papillomavirus type 48	E4	0.024331	0.04493	0.554966	828	2	-1.7562	0.97567	0.97581	0.999999	8737	0	NA	NA	NA	NA	NA	NA	NA	NA	NA	NA	NA	0.090198	0.089938	0.710988	1733	1	-3.4657	0.9098	0.91028	0.999999	7493	0	NA	NA	NA
V05440	Q6TUU6.1	Poxviridae	Yaba monkey tumor virus (YMTV)	Yaba monkey tumor virus (strain VR587) (YMTV)	DNA-directed RNA polymerase subunit (EC 2.7.7.6)	0.024377	0.06437	0.693986	829	3	-0.48519	0.18986	0.32905	0.999999	2820	2	0.54424	0.68609	0.999999	5079	1	-0.068723	0.75897	0.7624	0.999999	5968	1	0.95403	0.9542	0.999999	8079	0	0.087065	0.80282	0.80431	0.999999	6443	1	-0.238198	0.380461	0.91992
V00932	P16789.0.1	Herpesviridae	Human cytomegalovirus (HHV-5) (Human herpesvirus 5)	Human cytomegalovirus (strain AD169) (HHV-5) (Human herpesvirus 5)	UL98	0.024433	0.06448	0.693986	830	3	-0.40699	0.9269	0.92723	0.999999	8006	0	0.75572	0.76138	0.999999	6192	1	0.19268	5.6958e-05	0.00022057	0.033911	58	1	0.18164	0.28881	0.999999	2613	2	-0.22136	0.88089	0.88038	0.999999	7173	0	-0.197294	0.406055	0.93027
V05596	Q919M4.1	Baculoviridae	Culex nigripalpus nucleopolyhedrovirus (isolate Florida/1997) (CuniNPV)	Culex nigripalpus nucleopolyhedrovirus (isolate Florida/1997) (CuniNPV)	CUN051	0.024826	0.065302	0.701278	831	2	0.37228	0.087263	0.19033	0.896941	1910	3	0.15543	0.25414	0.975739	2388	1	-0.086939	0.78556	0.78506	0.999999	6204	0	0.95891	0.95905	0.999999	8144	0	0.53774	0.022783	0.060203	0.644872	846	3	0.375298	0.307306	0.877107
V06531	P0C6X6.3.1	Coronaviridae	Betacoronavirus 1	Human coronavirus OC43 (HCoV-OC43)	Non-structural protein 4	0.025041	0.052421	0.614621	832	2	-1.3348	0.13438	0.21947	0.942756	2427	1	NA	NA	NA	NA	NA	NA	NA	NA	NA	NA	NA	NA	NA	NA	NA	NA	NA	NA	NA	NA	NA	NA	NA	NA	NA
E00288	F0K2P6.2	NA	IEDB ORF	Lactobacillus delbrueckii subsp. bulgaricus (strain 2038)	LBU_1026	0.025088	0.065851	0.703281	833	3	-0.3555	0.99873	0.99873	0.999999	9261	0	0.48333	0.63136	0.999999	4674	2	-0.16296	0.96039	0.96042	0.999999	8042	0	0.56946	0.70914	0.999999	5227	1	-0.084136	0.33579	0.48046	0.999999	3711	2	-0.299147	0.38413	0.922619
V02716	A0A059WI97.1	Herpesviridae	Cercopithecine herpesvirus 1 (CeHV-1) (Simian herpes B virus)	Cercopithecine herpesvirus 1 (CeHV-1) (Simian herpes B virus)	US9	0.025248	0.06616	0.705805	834	3	-0.57404	0.87871	0.87907	0.999999	7431	0	0.95236	0.9525	0.999999	7957	0	0.48794	0.14906	0.25155	0.999999	2229	2	0.1908	0.36142	0.999999	2692	3	-0.44985	0.24052	0.38778	0.999999	3026	2	-0.224748	0.492031	0.966679
V02631	P52524.0.1	Herpesviridae	Human herpesvirus 7	Human herpesvirus 7 (strain JI) (HHV-7) (Human T lymphotropic virus)	U10	0.025443	0.066523	0.708122	835	3	-0.74647	0.8768	0.87725	0.999999	7406	0	NA	NA	NA	NA	NA	NA	NA	NA	NA	NA	NA	NA	NA	NA	NA	NA	NA	NA	NA	NA	NA	NA	NA	NA	NA
E00172	P49276.1	NA	IEDB ORF	Dermatophagoides farinae (American house dust mite)	DERF6	0.025798	0.064447	0.693986	836	3	-0.3446	0.99186	0.9918	0.999999	9056	0	0.99211	0.99211	0.999999	8604	0	0.4497	0.023075	0.059781	0.65652	828	3	0.2046	0.34316	0.999999	2802	2	-0.33463	0.62737	0.64613	0.999999	5276	1	-0.0805747	0.832773	1
V11780	P0C573.0.1	Hepadnaviridae	Hepatitis B virus (HBV)	Hepatitis B virus genotype D subtype ayw (isolate France/Tiollais/1979) (HBV-D)	External core antigen	0.025816	0.064478	0.693986	837	3	-1.0609	0.99005	0.99002	0.999999	9014	0	0.39084	0.39058	0.999999	4079	0	-0.36459	0.60916	0.60833	0.999999	4943	0	0.7234	0.72349	0.999999	5989	1	-0.25697	0.59887	0.60088	0.999999	5162	1	-0.831047	0.299762	0.865667
V03045	YP_009137179.1.2	Herpesviridae	Human herpesvirus 2 (HHV-2) (Human herpes simplex virus 2)	Human herpesvirus 2	envelope glycoprotein B [Human alphaherpesvirus 2].	0.025879	0.047694	0.57446	838	2	-0.44358	0.97412	0.97428	0.999999	8711	0	0.43982	0.44884	0.999999	4400	1	-0.057492	0.40898	0.41143	0.999999	3975	1	0.79357	0.79359	0.999999	6452	0	0.032217	0.68394	0.68418	0.999999	5569	0	-0.235821	0.299711	0.865667
V00431	YP_001974468.1.1	Adenoviridae	Human mastadenovirus D	Human mastadenovirus D	terminal protein precursor pTP [Human mastadenovirus D].	0.025933	0.047781	0.574791	839	2	-1.4235	0.97407	0.97424	0.999999	8707	0	0.32915	0.35594	0.999999	3683	1	-0.7361	0.84653	0.84644	0.999999	6770	0	0.29953	0.29912	0.999999	3457	1	-0.6727	0.70047	0.7005	0.999999	5684	0	-1.38989	0.138936	0.64568
V09842	YP_004382742.1.4	Bunyaviridae	Sandfly fever sicilian virus	Sandfly fever Turkey virus	polyprotein [Phlebovirus_G2 (partial); Phlebo_G2_C (full)]	0.026195	0.068041	0.721113	840	3	-0.26726	0.9758	0.97597	0.999999	8742	0	0.85588	0.85578	0.999999	6948	0	0.42807	0.20656	0.23517	0.999999	2623	1	0.20276	0.34127	0.999999	2791	1	0.53195	0.036609	0.089768	0.728402	1095	3	0.328003	0.740531	1
V08024	AMD16557.1.7.1	Flaviviridae	Zika virus	Zika virus isolate Brazil-ZKV2015	Flavivirus non-structural protein NS2A; pfam01005	0.026242	0.068134	0.721309	841	3	-0.6348	0.073591	0.16594	0.850355	1770	1	0.82491	0.82455	0.999999	6697	0	-0.15849	0.039113	0.094488	0.75616	1084	1	0.1888	0.3267	0.999999	2671	2	-0.096632	0.40657	0.5109	0.999999	4170	1	-0.440596	0.262965	0.834875
V07344	Q5Y944.5.1	Picornaviridae	Hepatovirus A	Human hepatitis A virus genotype IIA (isolate CF-53) (HHAV) (Human hepatitis A virus (isolate Human/France/CF-53/1979))	Protein VP1-2A	0.02634	0.065701	0.702801	842	3	-0.43735	0.9881	0.98803	0.999999	8976	0	0.99048	0.99053	0.999999	8562	0	0.75539	0.0018783	0.0066797	0.243158	236	3	0.8851	0.8851	0.999999	7230	0	-0.036903	0.71144	0.71429	0.999999	5754	1	0.166053	0.577254	0.998069
V02662	Q69514.3	Herpesviridae	Human herpesvirus 7	Human herpesvirus 7 (strain JI) (HHV-7) (Human T lymphotropic virus)	U89	0.026359	0.065734	0.702801	843	3	-0.39315	0.9523	0.95251	0.999999	8352	0	0.30231	0.44277	0.999999	3521	2	-0.16062	0.042536	0.10173	0.775298	1133	1	0.12419	0.25726	0.999999	2081	3	-0.43371	0.89341	0.89337	0.999999	7313	0	-0.470531	0.183428	0.727922
V02295	P52382.0.1	Herpesviridae	Human herpesvirus 6A	Human herpesvirus 6A (strain Uganda-1102) (HHV-6 variant A) (Human B lymphotropic virus)	U51 XKRF1	0.026544	0.048819	0.584519	844	2	-0.49043	0.97346	0.97362	0.999999	8697	0	0.87048	0.87045	0.999999	7071	0	0.20907	0.54592	0.54628	0.999999	4599	0	0.9352	0.93546	0.999999	7814	0	0.81256	0.032082	0.058507	0.638952	1022	2	0.225452	0.959027	1
V07958	NP_740262.1.1	Flaviviridae	Modoc virus	Modoc virus	non-structural protein 2A [Modoc virus].	0.026552	0.04883	0.584519	845	2	-0.83122	0.97345	0.97361	0.999999	8696	0	0.13995	0.1396	0.840995	2239	1	-1.3034	0.86005	0.8604	0.999999	6898	0	0.24927	0.24872	0.999999	3178	1	-0.73786	0.75073	0.75093	0.999999	6029	0	-1.42486	0.0485212	0.37795
V06035	Q9WAB2.0.3	Reoviridae	Mammalian orthoreovirus	Reovirus type 1 (strain Lang) (T1L) (Mammalian orthoreovirus 1)	Inner capsid protein lambda-1	0.026665	0.069007	0.72467	846	3	-0.28727	0.92118	0.92148	0.999999	7935	0	0.56774	0.7031	0.999999	5249	1	0.029427	0.57375	0.6391	0.999999	4742	1	0.96742	0.96753	0.999999	8293	0	0.29862	0.0075677	0.026091	0.462011	487	4	0.00481985	0.791273	1
V04206	A0A0K2YUD3.1	Poxviridae	Cowpox virus (CPV)	Cowpox virus (CPV)	vCD30	0.026689	0.069059	0.72467	847	3	-0.43141	0.65824	0.69065	0.999999	5561	1	0.72521	0.72536	0.999999	6018	0	0.42501	0.079902	0.13532	0.863733	1569	1	0.14997	0.30143	0.999999	2313	3	-0.47491	0.12355	0.25334	0.993835	2126	2	-0.198388	0.602713	1
V00844	P13202.0.1	Herpesviridae	Human cytomegalovirus (HHV-5) (Human herpesvirus 5)	Human cytomegalovirus (strain AD169) (HHV-5) (Human herpesvirus 5)	UL123	0.026715	0.069123	0.72467	848	3	-0.63735	0.50749	0.60904	0.999999	4822	1	0.45227	0.45187	0.999999	4491	0	-0.18865	0.54773	0.54696	0.999999	4605	0	NA	NA	NA	NA	NA	NA	NA	NA	NA	NA	NA	NA	NA	NA
V10181	Q2VC92.0.1	Orthomyxoviridae	Influenza A virus	Influenza A virus (strain A/Seal/Massachusetts/1/1980 H7N7)	PB1	0.026753	0.055166	0.63529	849	2	-0.98541	0.54701	0.55226	0.999999	5001	1	NA	NA	NA	NA	NA	NA	NA	NA	NA	NA	NA	0.87113	0.87147	0.999999	7064	0	0.87837	0.12887	0.12846	0.803554	2173	1	NA	NA	NA
V00893	P16760.0.1	Herpesviridae	Human cytomegalovirus (HHV-5) (Human herpesvirus 5)	Human cytomegalovirus (strain AD169) (HHV-5) (Human herpesvirus 5)	UL24	0.026805	0.069323	0.724824	850	3	-0.36512	0.9765	0.97672	0.999999	8750	0	0.29871	0.47183	0.999999	3504	2	0.15408	0.21507	0.35221	0.999999	2690	2	0.81056	0.82479	0.999999	6568	1	0.93974	0.0001193	0.00057669	0.08207	63	4	0.314485	0.214777	0.768509
V03883	YP_003708383.1.1	Polyomaviridae	Simian virus 40 (SV40)	Simian virus 40	Small T antigen [Macaca mulatta polyomavirus 1].	0.026902	0.06953	0.725801	851	3	-0.56363	0.14671	0.28602	0.999999	2529	2	0.080839	0.19162	0.928476	1580	1	0.25821	0.32599	0.46543	0.999999	3421	1	0.93341	0.93372	0.999999	7792	0	0.61105	0.049403	0.12434	0.796054	1291	3	0.126393	0.890262	1
V11727	Q91C36.0.1	Hepadnaviridae	Hepatitis B virus (HBV)	Hepatitis B virus genotype A1 subtype adw2 (isolate South Africa/84/2001) (HBV-A)	Protein P	0.026946	0.027017	0.398771	852	1	-4.5589	0.97305	0.97321	0.999999	8689	0	0.038958	0.070355	0.698069	1044	2	-1.2818	0.96104	0.96117	0.999999	8050	0	0.70225	0.70214	0.999999	5862	0	0.092113	0.54004	0.54029	0.999999	4875	0	-2.89377	0.0496663	0.38415
V01571	YP_401715.2.2	Herpesviridae	Epstein-Barr virus (HHV-4) (Human herpesvirus 4)	Epstein-Barr virus (strain GD1)	BALF3 protein, partial [Human gammaherpesvirus 4].	0.027021	0.069775	0.726859	853	3	-0.29871	0.67863	0.70366	0.999999	5697	1	0.13099	0.2223	0.957217	2156	2	-0.60353	0.044519	0.089688	0.743211	1158	1	0.13036	0.21081	0.976027	2138	1	-1.7586	0.5229	0.5232	0.999999	4800	0	-1.24121	0.07869	0.487828
E00101	P02769.2	NA	IEDB ORF	Bos taurus (Bovine)	ALB	0.027092	0.069931	0.726859	854	3	-0.70558	0.54195	0.62575	0.999999	4978	1	0.12231	0.21089	0.949383	2095	2	-0.62159	0.94253	0.94224	0.999999	7789	0	0.85803	0.85826	0.999999	6945	0	0.35106	0.064126	0.14575	0.845876	1494	2	-0.522986	0.479478	0.960892
V09313	NP_604471.1.1	Bunyaviridae	Andes virus	Andes virus	nucleocapsid protein [Andes hantavirus].	0.027188	0.027261	0.401591	855	1	-0.91189	0.97281	0.97294	0.999999	8687	0	0.038661	0.038777	0.564638	1036	1	-0.66069	0.96134	0.96168	0.999999	8053	0	0.19761	0.19711	0.94988	2743	1	-0.3154	0.80239	0.80276	0.999999	6442	0	-0.939349	0.0087671	0.116969
V05477	Q6TUX9.2	Poxviridae	Yaba monkey tumor virus (YMTV)	Yaba monkey tumor virus (strain VR587) (YMTV)	33L	0.027223	0.067672	0.717984	856	3	-0.25967	0.92356	0.92379	0.999999	7970	0	0.86262	0.86211	0.999999	7005	0	0.26471	0.061266	0.13988	0.873831	1362	2	0.97193	0.97203	0.999999	8368	0	0.41831	0.0069828	0.023905	0.443482	471	3	0.195446	0.365756	0.913347
V01625	P03214.0.1	Herpesviridae	Epstein-Barr virus (HHV-4) (Human herpesvirus 4)	Epstein-Barr virus (strain B95-8) (HHV-4) (Human herpesvirus 4)	HELI BBLF4	0.027331	0.070412	0.730299	857	3	-0.21874	0.8458	0.84597	0.999999	7105	0	0.9904	0.9905	0.999999	8556	0	0.18401	0.015424	0.048514	0.623897	637	4	0.95788	0.958	0.999999	8132	0	0.17147	0.017042	0.053394	0.616543	725	4	0.0643753	0.29883	0.865661
V04294	A0A0K2YY77.1	Poxviridae	Cowpox virus (CPV)	Cowpox virus (CPV)	CPXV172	0.027656	0.071073	0.736366	858	3	-0.79425	0.93554	0.93566	0.999999	8134	0	0.87841	0.87878	0.999999	7156	0	0.75238	0.12159	0.12106	0.831983	2003	1	0.1294	0.26507	0.999999	2126	2	-0.48212	0.27402	0.40201	0.999999	3260	2	-0.208372	0.592935	1
V03939	Q9Q944.0.1	Poxviridae	Rabbit fibroma virus	Rabbit fibroma virus (strain Kasza) (RFV) (Shope fibroma virus (strain Kasza))	PAPL s027L	0.027689	0.068738	0.723475	859	2	-0.9482	0.60489	0.62254	0.999999	5273	1	0.082046	0.18157	0.910916	1599	2	-0.31882	0.95559	0.9558	0.999999	7971	0	0.0024469	0.010344	0.224316	403	4	-1.3238	0.99105	0.99116	0.999999	8604	0	-1.22098	0.00656125	0.0939059
V02832	Q2QBE2.1	Herpesviridae	Cercopithecine herpesvirus 16 (CeHV-16) (Herpesvirus papio 2)	Cercopithecine herpesvirus 16 (CeHV-16) (Herpesvirus papio 2)	UL34	0.027709	0.068785	0.723475	860	3	-0.29822	0.98427	0.98435	0.999999	8895	0	0.99903	0.99906	0.999999	8826	0	0.29815	0.00096925	0.0035098	0.18168	171	4	0.065314	0.15035	0.851101	1445	3	-0.2362	0.97059	0.9707	0.999999	8265	0	-0.0942773	0.919027	1
V08496	Q81487.7.1	Flaviviridae	Hepatitis C virus	Hepatitis C virus genotype 3b (isolate Tr-Kj) (HCV)	Non-structural protein 4A	0.027827	0.05114	0.602512	861	2	-0.65405	0.97217	0.97231	0.999999	8673	0	0.20099	0.25772	0.981349	2809	1	0.015754	0.037212	0.067287	0.676412	1058	1	0.28941	0.32718	0.999999	3404	1	-0.12508	0.14579	0.19413	0.918734	2342	1	-0.37065	0.735418	1
V00539	Q76UW5.1	Adenoviridae	Human mastadenovirus F	Human adenovirus F serotype 40 (HAdV-40) (Human adenovirus 40)	Pre-hexon-linking protein IIIa (Capsid vertex-specific component IIIa) (CVSC) (Protein IIIa) (pIIIa) [Cleaved into: Hexon-linking protein IIIa]	0.027837	0.071485	0.738089	862	3	-0.35724	0.85613	0.85647	0.999999	7198	0	0.70427	0.76026	0.999999	5896	1	-0.025213	0.12714	0.25859	0.999999	2058	2	0.84986	0.85361	0.999999	6884	1	-0.041365	0.75608	0.76518	0.999999	6087	1	-0.208433	0.397712	0.926245
V08802	YP_007905734.1.1	Flaviviridae	Rodent pegivirus	Rodent pegivirus	polyprotein [putative signal peptide (full); putative Y protein (full); putative E1 protein (full); putative E2 protein (partial)]	0.027873	0.071555	0.738089	863	3	-0.2547	0.9928	0.99285	0.999999	9074	0	0.95858	0.95863	0.999999	8035	0	0.29611	0.027249	0.078104	0.705857	902	3	0.27859	0.46055	0.999999	3347	2	-0.035806	0.85977	0.85999	0.999999	6963	0	0.0144632	0.933092	1
V02725	A0A059WJ55.2	Herpesviridae	Cercopithecine herpesvirus 1 (CeHV-1) (Simian herpes B virus)	Cercopithecine herpesvirus 1 (CeHV-1) (Simian herpes B virus)	UL32	0.027915	0.056994	0.647895	864	2	-1.2429	0.37674	0.4186	0.999999	4098	1	0.42803	0.42777	0.999999	4326	0	-0.16637	0.57197	0.5711	0.999999	4735	0	0.017709	0.045751	0.553859	756	3	-1.2593	0.98229	0.98222	0.999999	8446	0	-1.258	0.0463802	0.366791
V02617	P52474.0.1	Herpesviridae	Human herpesvirus 7	Human herpesvirus 7 (strain JI) (HHV-7) (Human T lymphotropic virus)	U44	0.027958	0.069361	0.724824	865	2	-1.0258	0.98787	0.9878	0.999999	8970	0	NA	NA	NA	NA	NA	NA	NA	NA	NA	NA	NA	NA	NA	NA	NA	NA	NA	NA	NA	NA	NA	NA	NA	NA	NA
V00528	A0A142G3L4.1	Adenoviridae	Human mastadenovirus F	Human adenovirus F serotype 40 (HAdV-40) (Human adenovirus 40)	RID-alpha	0.02797	0.071743	0.738089	866	3	-0.24442	0.93198	0.93223	0.999999	8094	0	0.78444	0.8048	0.999999	6386	1	-0.10887	0.72799	0.73753	0.999999	5697	1	0.34761	0.51752	0.999999	3755	2	0.011573	0.47553	0.61166	0.999999	4592	1	-0.173423	0.398321	0.926245
V04025	Q98245.1	Poxviridae	Molluscum contagiosum virus	Molluscum contagiosum virus subtype 1 (MOCV) (MCVI)	MC078L	0.028068	0.071945	0.738089	867	3	-0.47886	0.87873	0.8791	0.999999	7432	0	0.96722	0.96724	0.999999	8167	0	0.29527	0.1091	0.22785	0.999999	1868	3	0.9864	0.98643	0.999999	8610	0	0.32445	0.050897	0.12718	0.799387	1314	3	0.0617007	0.806475	1
V09340	P23456.0.1	Bunyaviridae	Hantaan virus	Hantaan virus (strain 76-118) (Korean hemorrhagic fever virus)	L	0.028069	0.071948	0.738089	868	2	-0.52924	0.41725	0.56013	0.999999	4392	2	NA	NA	NA	NA	NA	NA	NA	NA	NA	NA	NA	NA	NA	NA	NA	NA	NA	NA	NA	NA	NA	NA	NA	NA	NA
V05634	Q919R0.1	Baculoviridae	Culex nigripalpus nucleopolyhedrovirus (isolate Florida/1997) (CuniNPV)	Culex nigripalpus nucleopolyhedrovirus (isolate Florida/1997) (CuniNPV)	CUN005	0.028111	0.05733	0.65071	869	2	-1.0897	0.95987	0.95987	0.999999	8472	0	0.13799	0.21219	0.949729	2214	1	-1.1814	0.83465	0.83451	0.999999	6646	0	0.9676	0.96783	0.999999	8297	0	1.308	0.032399	0.032482	0.520857	1034	1	-0.587296	0.7592	1
V08492	Q81487.4.1	Flaviviridae	Hepatitis C virus	Hepatitis C virus genotype 3b (isolate Tr-Kj) (HCV)	p7	0.028162	0.069867	0.726859	870	3	-0.19794	0.99697	0.99696	0.999999	9189	0	1	1	0.999999	8948	0	0.46699	6.7276e-08	5.5282e-07	0.000619	8	4	0.99999	0.99999	0.999999	9090	0	0.32643	1.2257e-05	5.4897e-05	0.020792	24	4	0.292355	2.74988e-05	0.000872241
V06288	YP_008136235.1.1	Reoviridae	Rotavirus G	Rotavirus G chicken/03V0567/DEU/2003	NSP1-2 [Rotavirus G chicken/03V0567/DEU/2003].	0.02839	0.070357	0.730299	871	3	-0.36768	0.7403	0.74083	0.999999	6135	0	0.81904	0.81863	0.999999	6661	0	-0.064368	0.54509	0.57829	0.999999	4598	1	0.011655	0.038795	0.501906	651	4	-0.40017	0.98834	0.98829	0.999999	8555	0	-0.392321	0.0615603	0.42733
V06021	P0CK32.0.4	Reoviridae	Mammalian orthoreovirus	Reovirus type 1 (strain Lang) (T1L) (Mammalian orthoreovirus 1)	RNA-directed RNA polymerase lambda-3	0.02841	0.072654	0.743226	872	3	-0.39592	0.75937	0.7635	0.999999	6286	1	0.42997	0.58431	0.999999	4337	2	-0.14427	0.13356	0.26937	0.999999	2127	1	0.95747	0.95763	0.999999	8122	0	0.18916	0.06201	0.14718	0.846322	1461	3	-0.188915	0.813909	1
V01308	cmv.ORFL92C_(UL32).2	Herpesviridae	Human cytomegalovirus (HHV-5) (Human herpesvirus 5)	Human cytomegalovirus Merlin strain (VR-1590)	ORFL92C_(UL32)	0.028439	0.057898	0.653057	873	2	-0.49099	0.89561	0.89511	0.999999	7613	0	0.035331	0.087339	0.759343	976	2	-0.50299	0.87434	0.87394	0.999999	7035	0	0.037199	0.091534	0.717796	1087	2	-0.48341	0.72505	0.7251	0.999999	5854	0	-0.721657	0.0138822	0.163895
V05480	Q6TUY2.1	Poxviridae	Yaba monkey tumor virus (YMTV)	Yaba monkey tumor virus (strain VR587) (YMTV)	Protein OPG061	0.028494	0.028542	0.416042	874	1	-4.3322	0.97151	0.97165	0.999999	8668	0	NA	NA	NA	NA	NA	NA	NA	NA	NA	NA	NA	NA	NA	NA	NA	NA	NA	NA	NA	NA	NA	NA	NA	NA	NA
V03627	P06932.0.1	Papillomaviridae	Betapapillomavirus 1	Human papillomavirus type 5	E7	0.028496	0.072826	0.744205	875	3	-0.35006	0.7439	0.75091	0.999999	6161	1	0.32625	0.49524	0.999999	3663	2	-0.019369	0.42204	0.56497	0.999999	4080	2	0.93632	0.93651	0.999999	7830	0	0.28211	0.022989	0.069934	0.682394	850	3	-0.0593112	0.995721	1
V05453	Q6TUV9.1	Poxviridae	Yaba monkey tumor virus (YMTV)	Yaba monkey tumor virus (strain VR587) (YMTV)	54R	0.028738	0.052769	0.617207	876	2	-1.3485	0.97126	0.97135	0.999999	8663	0	NA	NA	NA	NA	NA	NA	NA	NA	NA	NA	NA	NA	NA	NA	NA	NA	NA	NA	NA	NA	NA	NA	NA	NA	NA
V00031	Q64760.0.2	Adenoviridae	Fowl aviadenovirus A	Fowl adenovirus A serotype 1 (strain CELO / Phelps) (FAdV-1) (Avian adenovirus gal1 (strain Phelps))	Shutoff protein L5	0.028767	0.073409	0.748591	877	3	-0.23987	0.92281	0.92313	0.999999	7961	0	1.0887e-05	5.5835e-05	0.005099	96	5	-0.37149	0.99999	1	0.999999	8877	0	0.14604	0.29559	0.999999	2276	3	-0.14157	0.78002	0.7843	0.999999	6255	1	-0.377299	0.00072885	0.0153357
V05274	Q9DHN8.1	Poxviridae	Tanapox virus	Yaba-like disease virus (YLDV)	75L	0.028782	0.05846	0.655926	878	2	-1.2492	0.98377	0.98372	0.999999	8883	0	0.654	0.65801	0.999999	5645	1	-0.46644	0.63505	0.63492	0.999999	5067	0	NA	NA	NA	NA	NA	NA	NA	NA	NA	NA	NA	NA	NA	NA
V05074	Q6TVM4.1	Poxviridae	Orf virus (ORFV)	Orf virus (strain Goat/Texas/SA00/2000) (OV-SA00) (Orf virus-San Angelo 2000)	Zn-finger protein	0.028895	0.073685	0.75061	879	2	-0.055563	0.58394	0.64762	0.999999	5184	1	0.16176	0.29462	0.999999	2446	2	-0.54377	0.74094	0.74092	0.999999	5816	0	0.011091	0.037109	0.488418	644	4	-2.0135	0.98891	0.98884	0.999999	8562	0	-1.20153	0.0293338	0.273144
V03309	Q9J3N7.0.2	Herpesviridae	Human herpesvirus 3 (HHV-3) (Varicella-zoster virus)	Varicella-zoster virus (strain Oka vaccine) (HHV-3) (Human herpesvirus 3)	ORF51	0.028908	0.071571	0.738089	880	3	-0.59104	0.93855	0.9387	0.999999	8167	0	NA	NA	NA	NA	NA	NA	NA	NA	NA	NA	NA	NA	NA	NA	NA	NA	NA	NA	NA	NA	NA	NA	NA	NA	NA
V09490	YP_009246463.1.1	Bunyaviridae	Thiafora virus	Erve virus	RNA-dependent RNA polymerase [Erve virus].	0.028965	0.073836	0.75136	881	2	-0.054214	0.86309	0.86346	0.999999	7278	0	0.00013981	0.00065951	0.03835	151	4	-1.1606	0.99507	0.99504	0.999999	8654	0	2.9309e-05	0.00013969	0.007397	167	5	-1.4205	0.99997	0.99998	0.999999	8970	0	-1.26538	1.68326e-06	6.64399e-05
V09271	YP_009116793.1.5	Arenaviridae	Gairo virus	Gairo virus	RNA-directed RNA polymerase L	0.029026	0.053259	0.622184	882	2	-0.98501	0.97097	0.97107	0.999999	8657	0	0.97988	0.97995	0.999999	8353	0	1.3408	0.020121	0.020147	0.412995	762	1	0.073793	0.12833	0.810011	1548	2	-0.77741	0.92621	0.92641	0.999999	7669	0	-0.12219	0.687107	1
V03312	Q196T6.0.1	Iridoviridae	Invertebrate iridescent virus 3 (IIV-3) (Mosquito iridescent virus)	Invertebrate iridescent virus 3 (IIV-3) (Mosquito iridescent virus)	Uncharacterized protein 124R	0.02914	0.072075	0.738089	883	3	-0.53034	0.99686	0.99685	0.999999	9188	0	0.9516	0.9518	0.999999	7945	0	0.46485	0.048395	0.086147	0.729222	1200	2	0.93237	0.93264	0.999999	7784	0	0.63921	0.067634	0.11824	0.786788	1540	2	0.264396	0.529829	0.981594
V06794	YP_009237935.1.1	Caliciviridae	Norwalk virus	Norovirus GIII	VPg [Norovirus GIII].	0.029238	0.074435	0.755563	884	3	-0.47268	0.91119	0.91155	0.999999	7809	0	0.68191	0.74953	0.999999	5781	1	0.0021756	0.49335	0.59851	0.999999	4358	1	0.17115	0.33288	0.999999	2514	2	-0.31708	0.011744	0.038366	0.546663	590	2	-0.372579	0.278886	0.848401
V11678	Q76634.0.1	Retroviridae	Human immunodeficiency virus 2	Human immunodeficiency virus type 2 subtype B (isolate UC1) (HIV-2)	gag-pol	0.029263	0.074482	0.755563	885	3	-0.35312	0.58979	0.65075	0.999999	5209	1	0.38965	0.54912	0.999999	4068	2	-0.0046941	0.46626	0.58599	0.999999	4249	1	1.5e-06	1.2501e-05	0.001035	109	5	-1.2122	1	1	0.999999	9021	0	-0.711274	0.00108833	0.0213828
V09893	YP_004928143.1.6	Filoviridae	Lloviu cuevavirus	Lloviu cuevavirus	RNA-dependent RNA polymerase [Lloviu cuevavirus].	0.029545	0.075069	0.759924	886	2	-0.085208	0.74174	0.74924	0.999999	6145	1	0.27334	0.41228	0.999999	3338	2	-0.47454	0.92427	0.92401	0.999999	7564	0	0.4766	0.52855	0.999999	4556	1	-0.36931	0.90635	0.90589	0.999999	7446	0	-0.45544	0.337649	0.897338
V06070	P30031.0.1	Reoviridae	Rotavirus A	Rotavirus A (isolate Human/United Kingdom/A64/1987 G10-P11[14]-I2-R2-C2-M1-A3-N2-T6-E2-H3) (RV-A)	Non-structural glycoprotein 4	0.029778	0.075517	0.762083	887	3	-0.66929	0.99195	0.99206	0.999999	9057	0	0.5923	0.60694	0.999999	5364	1	-0.45069	0.68665	0.6867	0.999999	5411	0	0.2701	0.39999	0.999999	3305	2	-0.50153	0.80001	0.79944	0.999999	6421	0	-0.790313	0.329414	0.894355
V02107	Q2HR73.0.1	Herpesviridae	Human herpesvirus 8 (HHV-8) (Kaposi's sarcoma-associated herpesvirus)	Human herpesvirus 8 type P (isolate GK18) (HHV-8) (Kaposi's sarcoma-associated herpesvirus)	vIRF-4	0.030018	0.076029	0.765511	888	3	-0.55709	0.5357	0.62271	0.999999	4949	1	NA	NA	NA	NA	NA	NA	NA	NA	NA	NA	NA	NA	NA	NA	NA	NA	NA	NA	NA	NA	NA	NA	NA	NA	NA
V08994	YP_001649212.1.7	Arenaviridae	Allpahuayo mammarenavirus (isolate Rat/Peru/CLHP-2472/1997)	Allpahuayo mammarenavirus (isolate Rat/Peru/CLHP-2472/1997)	L protein [Allpahuayo mammarenavirus].	0.03004	0.07401	0.752346	889	3	-0.54047	0.54882	0.5827	0.999999	5007	1	0.77395	0.77357	0.999999	6312	0	-0.064965	0.5584	0.56133	0.999999	4664	1	0.20855	0.32318	0.999999	2853	2	-0.61394	0.79489	0.79441	0.999999	6379	0	-0.572358	0.2713	0.842915
V07483	NP_041255.1.1	Togaviridae	O'nyong-nyong virus	O'nyong-nyong virus	hypothetical protein [O'nyong-nyong virus].	0.030157	0.076313	0.766922	890	3	-0.27013	0.98432	0.98444	0.999999	8897	0	0.73107	0.77393	0.999999	6045	1	0.15655	0.20142	0.33835	0.999999	2590	2	0.017784	0.057135	0.603336	759	4	-0.30519	0.96172	0.96177	0.999999	8134	0	-0.185526	0.13443	0.634112
V07600	YP_001040004.1.5	Flaviviridae	Aroa virus	Aroa virus	polyprotein [nonstructural protein NS1 (partial); nonstructural protein NS2A (full); nonstructural protein NS2B (full); nonstructural protein NS3 (partial)]	0.03031	0.076626	0.768784	891	3	-0.21951	0.99348	0.99351	0.999999	9096	0	0.99506	0.99502	0.999999	8669	0	0.26563	0.020529	0.062968	0.66564	770	4	0.88803	0.88856	0.999999	7265	0	0.055294	0.31451	0.45966	0.999999	3549	2	0.0559208	0.906481	1
V01850	Q9E6N3.0.6	Herpesviridae	Gallid herpesvirus 2	Gallid herpesvirus 2 (strain Chicken/Md5/ATCC VR-987) (GaHV-2) (Marek's disease herpesvirus type 1)	Large tegument protein deneddylase	0.030323	0.076657	0.768784	892	3	-0.44402	0.65159	0.68646	0.999999	5524	1	0.0084192	0.030454	0.50518	472	4	-0.56993	0.99431	0.99431	0.999999	8626	0	0.65284	0.74286	0.999999	5615	1	-0.0084553	0.33083	0.47552	0.999999	3684	2	-0.524542	0.0565905	0.413369
V06278	YP_008145321.1.1	Reoviridae	Rotavirus F	Rotavirus F chicken/03V0568/DEU/2003	NSP3 [Rotavirus F chicken/03V0568/DEU/2003].	0.030331	0.03035	0.43457	893	1	-2.2062	0.96967	0.96986	0.999999	8634	0	0.20028	0.19969	0.930414	2803	1	-0.86448	0.79972	0.80015	0.999999	6338	0	0.023826	0.023783	0.367151	864	1	-3.8873	0.97617	0.97625	0.999999	8357	0	-3.26119	0.00666103	0.095025
V03475	P04019.0.1	Papillomaviridae	Alphapapillomavirus 10	Human papillomavirus type 11	E6	0.030442	0.074905	0.759054	894	2	-0.57591	0.70134	0.70266	0.999999	5824	1	0.037268	0.067397	0.688136	1009	1	-1.0186	0.44362	0.44463	0.999999	4169	1	0.98565	0.98559	0.999999	8590	0	0.61728	0.014354	0.03746	0.546115	661	3	-0.551151	0.504981	0.971999
V01851	Q9E6N3.0.7	Herpesviridae	Gallid herpesvirus 2	Gallid herpesvirus 2 (strain Chicken/Md5/ATCC VR-987) (GaHV-2) (Marek's disease herpesvirus type 1)	Large tegument protein deneddylase	0.030666	0.0754	0.761691	895	2	-0.72246	0.38911	0.48707	0.999999	4193	1	0.072067	0.071906	0.700231	1485	1	-2.1301	0.92793	0.92832	0.999999	7608	0	0.13036	0.21081	0.976027	2139	1	-1.767	0.60459	0.60486	0.999999	5186	0	-2.26084	0.0325663	0.289837
V10751	YP_009176992.1.1	Paramyxoviridae	Teviot virus	Teviot virus	RNA polymerase [Teviot virus].	0.030697	0.056109	0.641844	896	2	-1.2385	0.9693	0.96945	0.999999	8628	0	NA	NA	NA	NA	NA	NA	NA	NA	NA	NA	NA	0.99426	0.99431	0.999999	8799	0	1.1719	0.0057404	0.011082	0.3013	433	2	NA	NA	NA
V01455	cmv.rORF95.1	Herpesviridae	Human cytomegalovirus (HHV-5) (Human herpesvirus 5)	Human cytomegalovirus Merlin strain (VR-1590)	rORF95	0.030769	0.077598	0.777417	897	2	-0.31317	0.96849	0.96855	0.999999	8615	0	0.020151	0.037162	0.5522	714	2	-2.4231	0.97985	0.97991	0.999999	8330	0	0.0025461	0.0069056	0.167277	407	3	-2.8043	0.99745	0.99747	0.999999	8783	0	-2.66978	0.00106594	0.0210432
V02427	Q9QJ12.0.2	Herpesviridae	Human herpesvirus 6B (Human B lymphotropic virus)	Human herpesvirus 6B (strain Z29) (HHV-6 variant B) (Human B lymphotropic virus)	U95	0.030816	0.077697	0.77761	898	2	-0.013983	0.43687	0.57747	0.999999	4527	1	0.42142	0.43274	0.999999	4279	1	-0.20369	0.43941	0.44059	0.999999	4155	1	0.087837	0.15105	0.852364	1705	1	-1.7201	0.27938	0.30043	0.999999	3292	1	-0.872131	0.130062	0.629638
V03909	P08441.0.1	Poxviridae	Rabbit fibroma virus	Rabbit fibroma virus (strain Kasza) (RFV) (Shope fibroma virus (strain Kasza))	s010L	0.030866	0.075885	0.764993	899	3	-0.17539	0.22693	0.34541	0.999999	3079	1	0.99999	1	0.999999	8925	0	0.44334	1.0389e-05	3.7039e-05	0.009755	34	4	0.59652	0.66101	0.999999	5350	1	0.35363	0.00077677	0.0029563	0.172601	157	3	0.303014	0.00229141	0.0402775
V03819	YP_008433330.1.1	Papillomaviridae	Human papillomavirus type 179	Human papillomavirus type 179	L2 protein [Human papillomavirus type 179].	0.030892	0.061795	0.67557	900	2	-1.1339	0.84635	0.84591	0.999999	7115	0	0.046948	0.047087	0.60866	1167	1	-2.4694	0.95305	0.95336	0.999999	7937	0	7.2042e-05	0.00029079	0.014239	189	4	-3.5797	0.99993	0.99993	0.999999	8946	0	-3.44218	0.000122271	0.00318412
V01065	cmv.ORFL159W.1	Herpesviridae	Human cytomegalovirus (HHV-5) (Human herpesvirus 5)	Human cytomegalovirus Merlin strain (VR-1590)	ORFL159W	0.0309	0.077881	0.778645	901	3	-0.32812	0.90745	0.90779	0.999999	7765	0	0.83192	0.83808	0.999999	6747	1	-0.065758	0.80477	0.80518	0.999999	6376	0	0.15345	0.30663	0.999999	2340	1	0.15521	0.112	0.23407	0.970043	2025	2	-0.128838	0.688671	1
V01864	Q9E6P0.0.2	Herpesviridae	Gallid herpesvirus 2	Gallid herpesvirus 2 (strain Chicken/Md5/ATCC VR-987) (GaHV-2) (Marek's disease herpesvirus type 1)	Major DNA-binding protein	0.030924	0.030962	0.439443	902	1	-4.0119	0.96908	0.96928	0.999999	8624	0	0.088358	0.087985	0.759834	1677	1	-1.8844	0.91164	0.91218	0.999999	7436	0	0.20704	0.2064	0.969096	2825	1	-1.1723	0.79296	0.79333	0.999999	6362	0	-3.49803	0.0197025	0.212787
V09173	YP_009141006.1.1	Arenaviridae	Okahandja virus	Okahandja virus	nucleocapsid protein [Okahandja mammarenavirus].	0.031078	0.078281	0.781044	903	3	-0.41678	0.95265	0.95262	0.999999	8363	0	0.27756	0.45412	0.999999	3367	2	0.04685	0.25758	0.39535	0.999999	2959	2	0.59636	0.72111	0.999999	5349	1	-0.098585	0.53728	0.63859	0.999999	4864	1	-0.225068	0.50623	0.972419
V00493	Q8UY83.1	Adenoviridae	Human mastadenovirus E	Simian adenovirus 25	Penton protein (CP-P) (Penton base protein) (Protein III)	0.031221	0.078573	0.783149	904	2	-0.15479	0.97716	0.97739	0.999999	8763	0	0.57342	0.70516	0.999999	5272	1	-0.078756	0.82128	0.82159	0.999999	6512	0	0.053537	0.14841	0.848536	1323	4	-0.28461	0.99097	0.99109	0.999999	8602	0	-0.243598	0.15586	0.678476
V01431	cmv.rORF31.1	Herpesviridae	Human cytomegalovirus (HHV-5) (Human herpesvirus 5)	Human cytomegalovirus Merlin strain (VR-1590)	rORF31	0.031431	0.078978	0.785886	905	3	-0.53059	0.99439	0.99441	0.999999	9123	0	0.86692	0.86777	0.999999	7045	1	0.34508	0.016658	0.052096	0.631285	665	4	0.90503	0.90544	0.999999	7456	0	0.17604	0.13873	0.27831	0.999999	2281	2	-0.00298347	0.643856	1
V06255	YP_003896050.1.1	Reoviridae	Rotavirus D	Rotavirus D chicken/05V0049/DEU/2005	NSP1 [Rotavirus D chicken/05V0049/DEU/2005].	0.031492	0.031555	0.443959	906	1	-3.9443	0.96851	0.96872	0.999999	8617	0	NA	NA	NA	NA	NA	NA	NA	NA	NA	NA	NA	NA	NA	NA	NA	NA	NA	NA	NA	NA	NA	NA	NA	NA	NA
V01876	Q9E6P8.0.2	Herpesviridae	Gallid herpesvirus 2	Gallid herpesvirus 2 (strain Chicken/Md5/ATCC VR-987) (GaHV-2) (Marek's disease herpesvirus type 1)	Major capsid protein	0.031561	0.079249	0.785964	907	3	-0.41585	0.69139	0.71214	0.999999	5772	1	0.46016	0.61088	0.999999	4531	1	0.22949	0.39113	0.53253	0.999999	3846	2	0.84686	0.8512	0.999999	6861	1	0.075466	0.036227	0.099813	0.753257	1083	2	-0.0515019	0.941308	1
V04803	P20508.0.1	Poxviridae	Vaccinia virus	Vaccinia virus (strain Copenhagen) (VACV)	D8L	0.031746	0.031829	0.446525	908	1	-3.9193	0.96825	0.9685	0.999999	8612	0	0.81026	0.80973	0.999999	6586	0	0.031675	0.39332	0.42857	0.999999	3867	1	8.6885e-07	9.2401e-06	0.000802	101	5	-5.0431	1	1	0.999999	9028	0	-4.14538	0.000583204	0.0128014
V08776	YP_009227300.1.1	Flaviviridae	Human pegivirus 2	Human pegivirus 2	putative NS3 peptide [Human pegivirus 2].	0.031833	0.077966	0.7787	909	2	-0.82291	0.13793	0.23959	0.963116	2463	1	NA	NA	NA	NA	NA	NA	NA	NA	NA	NA	NA	0.035704	0.064926	0.636536	1061	2	-2.0805	0.9643	0.96441	0.999999	8169	0	NA	NA	NA
V08434	Q99IB8.10.1	Flaviviridae	Hepatitis C virus	Hepatitis C virus genotype 2a (isolate JFH-1) (HCV)	RNA-directed RNA polymerase	0.031951	0.03204	0.44776	910	1	-2.4087	0.96805	0.9683	0.999999	8607	0	0.93141	0.93168	0.999999	7696	0	1.036	0.068593	0.068508	0.677857	1453	1	0.083132	0.082914	0.693346	1658	1	-2.1914	0.91687	0.91751	0.999999	7560	0	-1.61094	0.312221	0.879267
V03377	Q196Y9.0.1	Iridoviridae	Invertebrate iridescent virus 3 (IIV-3) (Mosquito iridescent virus)	Invertebrate iridescent virus 3 (IIV-3) (Mosquito iridescent virus)	Uncharacterized protein 071L	0.03206	0.080248	0.791712	911	3	-0.43098	0.83454	0.83481	0.999999	6976	0	0.097227	0.21802	0.953864	1781	2	-0.33694	0.56912	0.63662	0.999999	4726	1	0.87127	0.87221	0.999999	7066	1	0.063582	0.13282	0.26862	0.999999	2218	2	-0.363327	0.366137	0.913347
E00575	K4DIH7.1	NA	IEDB ORF	Trypanosoma cruzi	TCSYLVIO_011075	0.032105	0.063741	0.689852	912	2	-0.38642	0.96801	0.9679	0.999999	8605	0	0.49626	0.53719	0.999999	4757	1	-0.074096	0.02226	0.05582	0.643545	803	1	0.0017731	0.0048771	0.128756	370	3	-0.64506	0.99823	0.99824	0.999999	8809	0	-0.514604	0.0176892	0.196338
V03743	YP_009158855.1.1	Papillomaviridae	Human papillomavirus type 201	Human papillomavirus type 201	E2 [Human papillomavirus type 201].	0.03212	0.03222	0.449407	913	1	-3.4347	0.96788	0.96815	0.999999	8603	0	0.25909	0.43861	0.999999	3240	1	0.52595	0.0046194	0.016609	0.391415	350	3	0.95052	0.9507	0.999999	8020	0	0.24841	0.19247	0.34158	0.999999	2711	2	-1.31367	0.691007	1
V00722	P0CAA6.0.1	Asfarviridae	African swine fever virus (ASFV)	African swine fever virus (isolate Warthog/Namibia/Wart80/1980) (ASFV)	Uncharacterized protein H233R	0.03218	0.058719	0.655978	914	2	-1.1324	0.96782	0.96799	0.999999	8600	0	0.34736	0.37064	0.999999	3801	1	-0.62099	0.86196	0.86202	0.999999	6918	0	0.77713	0.77703	0.999999	6344	0	0.1226	0.60109	0.60135	0.999999	5175	0	-0.834653	0.273724	0.845169
V07383	C5MSH2.2	Picornaviridae	Salivirus A	Salivirus A (isolate Human/Nigeria/NG-J1/2007) (SV-A)	Genome polyprotein [Mature chain (partial); Mature chain (partial); rhv_like (full); Mature chain (full); rhv_like (full); Mature chain (partial); Region of interest in the sequence (full); Compositionally biased region (full); rhv_like (partial)]	0.032218	0.08058	0.792576	915	3	-0.65456	0.94252	0.94264	0.999999	8227	0	NA	NA	NA	NA	NA	NA	NA	NA	NA	NA	NA	NA	NA	NA	NA	NA	NA	NA	NA	NA	NA	NA	NA	NA	NA
V05538	Q919H8.1	Baculoviridae	Culex nigripalpus nucleopolyhedrovirus (isolate Florida/1997) (CuniNPV)	Culex nigripalpus nucleopolyhedrovirus (isolate Florida/1997) (CuniNPV)	CUN099	0.032311	0.080778	0.792824	916	3	-0.58109	0.87424	0.87471	0.999999	7388	0	0.77497	0.77455	0.999999	6326	0	-0.033644	0.85435	0.85384	0.999999	6848	0	0.30589	0.4477	0.999999	3497	1	0.66786	0.030732	0.077439	0.705693	1000	3	-0.0113406	0.989565	1
V08865	NP_044731.1.1	Flaviviridae	Bovine viral diarrhea virus 2	Bovine viral diarrhea virus 2	genome polyprotein [Peptidase_C53 (full); Capsid_pestivir (full); RNase_T2 (full)]	0.032337	0.080835	0.792824	917	3	-0.31047	0.36251	0.50335	0.999999	4008	2	0.089494	0.20571	0.943233	1690	3	-0.70328	0.26211	0.39997	0.999999	2981	1	0.53762	0.68054	0.999999	4974	2	-0.24891	0.68641	0.71738	0.999999	5581	1	-0.634737	0.199765	0.754647
V03296	Q8AZM1.0.4	Herpesviridae	Human herpesvirus 3 (HHV-3) (Varicella-zoster virus)	Varicella-zoster virus (strain Oka vaccine) (HHV-3) (Human herpesvirus 3)	ORF62; ORF71	0.03235	0.08086	0.792824	918	3	-0.3201	0.79655	0.79707	0.999999	6598	1	0.041842	0.10081	0.779444	1085	2	-1.6058	0.78304	0.78261	0.999999	6168	0	0.12306	0.2606	0.999999	2069	3	-0.5025	0.20364	0.35227	0.999999	2796	2	-1.22777	0.0554278	0.408264
V01859	Q9E6N9.0.1	Herpesviridae	Gallid herpesvirus 2	Gallid herpesvirus 2 (strain Chicken/Md5/ATCC VR-987) (GaHV-2) (Marek's disease herpesvirus type 1)	DNA polymerase catalytic subunit	0.032467	0.079348	0.785964	919	3	-0.67146	0.9926	0.99255	0.999999	9069	0	NA	NA	NA	NA	NA	NA	NA	NA	NA	NA	NA	0.20513	0.31882	0.999999	2808	1	-0.0245	0.12953	0.21406	0.945958	2180	1	NA	NA	NA
V11074	Q6WB93.0.1	Pneumoviridae	Human metapneumovirus	Human metapneumovirus (strain CAN97-83) (HMPV)	L	0.032709	0.081609	0.797583	920	3	-0.64338	0.41908	0.56196	0.999999	4417	1	NA	NA	NA	NA	NA	NA	NA	NA	NA	NA	NA	NA	NA	NA	NA	NA	NA	NA	NA	NA	NA	NA	NA	NA	NA
V02119	Q2HR95.0.1	Herpesviridae	Human herpesvirus 8 (HHV-8) (Kaposi's sarcoma-associated herpesvirus)	Human herpesvirus 8 type P (isolate GK18) (HHV-8) (Kaposi's sarcoma-associated herpesvirus)	ORF37	0.032711	0.079883	0.788911	921	2	-0.6055	0.24667	0.36853	0.999999	3216	1	0.99996	0.99995	0.999999	8908	0	3.3218	4.2719e-05	4.9201e-05	0.011908	53	1	0.046516	0.046655	0.557056	1228	1	-0.59974	0.95348	0.95375	0.999999	8021	0	1.19004	0.639847	1
V02987	P10215.0.1	Herpesviridae	Human herpesvirus 1 (HHV-1) (Human herpes simplex virus 1)	Human herpesvirus 1 (strain 17) (HHV-1) (Human herpes simplex virus 1)	NEC1 UL31	0.032717	0.081617	0.797583	922	2	-0.19384	0.40366	0.54606	0.999999	4295	1	0.029518	0.088075	0.759834	876	4	-0.53468	0.97818	0.9784	0.999999	8299	0	0.98928	0.98937	0.999999	8671	0	0.14615	0.0004424	0.0019812	0.145177	113	2	-0.313945	0.938261	1
V07624	YP_009222007.1.7	Flaviviridae	Banzi virus	Banzi virus	polyprotein [NS3 (partial); Flavi_DEAD (partial); P-loop containing Nucleoside Triphosphate Hydrolases (full); NS4a (full); 2K (full); NS4b (partial); Flavi_NS4B (partial)]	0.032815	0.08183	0.797721	923	3	-0.13932	0.99591	0.99589	0.999999	9153	0	0.024346	0.074464	0.713946	786	4	-0.14484	0.98784	0.98789	0.999999	8473	0	0.99213	0.9922	0.999999	8745	0	0.24474	0.0083101	0.028244	0.47993	510	4	-0.0376701	0.591733	1
V08826	YP_006860588.1.1	Flaviviridae	Aydin virus	Pestivirus strain Aydin/04-TR	polyprotein [Peptidase_C53 (full); Capsid_pestivir (full)]	0.032846	0.032953	0.455706	924	1	-3.4899	0.96715	0.96742	0.999999	8587	0	0.72238	0.72263	0.999999	5995	0	0.42963	0.27762	0.27726	0.999999	3090	0	0.6483	0.64811	0.999999	5596	0	0.25983	0.3517	0.35168	0.999999	3803	0	-1.38683	0.616568	1
V09433	Q6TQR6.0.1	Bunyaviridae	Crimean-Congo hemorrhagic fever virus	Crimean-Congo hemorrhagic fever virus (strain Nigeria/IbAr10200/1970) (CCHFV)	L	0.032948	0.060143	0.666514	925	2	-0.86243	0.96705	0.9672	0.999999	8586	0	NA	NA	NA	NA	NA	NA	NA	NA	NA	NA	NA	NA	NA	NA	NA	NA	NA	NA	NA	NA	NA	NA	NA	NA	NA
V06754	P27410.0.1	Caliciviridae	Rabbit hemorrhagic disease virus (RHDV)	Rabbit hemorrhagic disease virus (strain Rabbit/Germany/FRG/1989) (Ra/LV/RHDV/GH/1989/GE) (RHDV-FRG)	Genome polyprotein [Genome polyprotein (partial); NS1 (full); NS2 (full); NTPase (partial)]	0.032981	0.080468	0.792576	926	3	-0.84538	0.96332	0.96351	0.999999	8523	0	0.04278	0.10212	0.779444	1106	2	-1.4344	0.89537	0.89486	0.999999	7250	0	0.93698	0.93716	0.999999	7843	0	0.024867	0.89212	0.89257	0.999999	7298	0	-1.16509	0.122979	0.611868
V02799	Q2QBB7.4	Herpesviridae	Cercopithecine herpesvirus 16 (CeHV-16) (Herpesvirus papio 2)	Cercopithecine herpesvirus 16 (CeHV-16) (Herpesvirus papio 2)	RS1	0.033	0.065219	0.701156	927	2	-1.1031	0.85759	0.85715	0.999999	7216	0	0.0021895	0.0059224	0.194266	295	3	-1.6058	0.99781	0.99782	0.999999	8729	0	0.084465	0.1456	0.846882	1674	2	-0.55434	0.91554	0.91571	0.999999	7547	0	-1.63833	0.00332906	0.053277
V07190	P22055.10.1	Picornaviridae	Enterovirus C	Coxsackievirus A21 (strain Coe)	Protein 2C	0.033017	0.082245	0.79923	928	3	-0.64235	0.95796	0.9579	0.999999	8444	0	0.16589	0.32415	0.999999	2487	2	-0.36335	0.01437	0.045525	0.614227	611	2	0.42097	0.57922	0.999999	4208	2	0.55445	0.037366	0.10197	0.755718	1114	3	-0.265727	0.739538	1
V10427	YP_009094073.1.7	Paramyxoviridae	Avian paramyxovirus 23	Avian paramyxovirus penguin/Falkland Islands/324/2007	polymerase [Avian paramyxovirus penguin/Falkland Islands/324/2007].	0.033257	0.033361	0.459385	929	1	-3.7742	0.96674	0.96705	0.999999	8581	0	NA	NA	NA	NA	NA	NA	NA	NA	NA	NA	NA	NA	NA	NA	NA	NA	NA	NA	NA	NA	NA	NA	NA	NA	NA
V06510	YP_003770.1.1	Coronaviridae	Human coronavirus NL63	Human coronavirus NL63	Membrane protein [Human coronavirus NL63].	0.03345	0.03354	0.461202	930	1	-3.2444	0.96655	0.96686	0.999999	8578	0	NA	NA	NA	NA	NA	NA	NA	NA	NA	NA	NA	NA	NA	NA	NA	NA	NA	NA	NA	NA	NA	NA	NA	NA	NA
E00671	K4DW98.1	NA	IEDB ORF	Trypanosoma cruzi	TCSYLVIO_006755	0.033499	0.033598	0.461348	931	1	-0.65694	0.9665	0.96682	0.999999	8577	0	0.25041	0.24978	0.969548	3194	1	-0.25355	0.74959	0.74984	0.999999	5887	0	0.70933	0.70936	0.999999	5902	0	0.14093	0.29067	0.29013	0.999999	3379	1	-0.397116	0.259616	0.830659
V05045	Q6TVJ7.1	Poxviridae	Orf virus (ORFV)	Orf virus (strain Goat/Texas/SA00/2000) (OV-SA00) (Orf virus-San Angelo 2000)	ORF123 ankyrin repeat protein	0.033547	0.033646	0.461354	932	1	-3.7429	0.96645	0.96678	0.999999	8574	0	NA	NA	NA	NA	NA	NA	NA	NA	NA	NA	NA	NA	NA	NA	NA	NA	NA	NA	NA	NA	NA	NA	NA	NA	NA
V02332	Q04630.0.1	Herpesviridae	Human herpesvirus 6A	Human herpesvirus 6A (strain Uganda-1102) (HHV-6 variant A) (Human B lymphotropic virus)	gM 18L U72	0.033813	0.033905	0.462948	933	1	-3.2223	0.96619	0.96651	0.999999	8571	0	NA	NA	NA	NA	NA	NA	NA	NA	NA	NA	NA	NA	NA	NA	NA	NA	NA	NA	NA	NA	NA	NA	NA	NA	NA
E00475	Q2G1X0.1	NA	IEDB ORF	Staphylococcus aureus (strain NCTC 8325)	hly hla SAOUHSC_01121	0.033948	0.082665	0.801708	934	3	-0.24739	0.92943	0.92962	0.999999	8049	0	0.9179	0.91747	0.999999	7548	0	0.11929	0.19014	0.30068	0.999999	2518	2	0.39539	0.5405	0.999999	4030	2	-0.11734	0.84786	0.84825	0.999999	6846	0	-0.111198	0.617524	1
V08146	YP_950478.1.9	Flaviviridae	Sepik virus	Sepik virus	polyprotein [Flavi_NS4B (partial); capping_2-OMTase_Flaviviridae (full); Flavivirus_RdRp (partial)]	0.034058	0.084367	0.81496	935	3	-0.20685	0.87951	0.8799	0.999999	7441	0	0.14653	0.29504	0.999999	2290	3	-0.1921	0.87304	0.87349	0.999999	7021	0	0.96951	0.96961	0.999999	8330	0	0.35475	0.0045671	0.016959	0.373093	392	4	-0.0476092	0.905308	1
V09631	NP_982304.1.1	Bunyaviridae	Oropouche virus	Oropouche virus	RNA polymerase [Oropouche virus].	0.034207	0.067188	0.714417	936	2	-1.1363	0.10655	0.18042	0.879081	2117	1	NA	NA	NA	NA	NA	NA	NA	NA	NA	NA	NA	NA	NA	NA	NA	NA	NA	NA	NA	NA	NA	NA	NA	NA	NA
V06928	P03306.14.1	Picornaviridae	Foot-and-mouth disease virus	Foot-and-mouth disease virus (strain A10-61) (Aphthovirus A) (FMDV)	Picornain 3C	0.034321	0.034408	0.466529	937	1	-3.67	0.96568	0.96597	0.999999	8564	0	NA	NA	NA	NA	NA	NA	NA	NA	NA	NA	NA	NA	NA	NA	NA	NA	NA	NA	NA	NA	NA	NA	NA	NA	NA
V04469	Q8V4T2.1	Poxviridae	Monkeypox virus	Monkeypox virus Zaire-96-I-16	A47R protein	0.034332	0.084923	0.818546	938	3	-0.56843	0.99203	0.99213	0.999999	9060	0	0.60065	0.65756	0.999999	5392	1	0.14214	0.4938	0.54506	0.999999	4361	1	0.84772	0.85186	0.999999	6870	1	0.19048	0.45537	0.59932	0.999999	4480	1	-0.122521	0.428053	0.942485
V05146	Q6TVT4.2	Poxviridae	Orf virus (ORFV)	Orf virus (strain Goat/Texas/SA00/2000) (OV-SA00) (Orf virus-San Angelo 2000)	RNA helicase NPH-II (EC 3.6.4.13) (Nucleoside triphosphatase II) (Nucleoside triphosphate phosphohydrolase II)	0.03434	0.062577	0.682584	939	2	-1.2098	0.96566	0.96574	0.999999	8563	0	NA	NA	NA	NA	NA	NA	NA	NA	NA	NA	NA	NA	NA	NA	NA	NA	NA	NA	NA	NA	NA	NA	NA	NA	NA
V01320	cmv.ORFS326C.1	Herpesviridae	Human cytomegalovirus (HHV-5) (Human herpesvirus 5)	Human cytomegalovirus Merlin strain (VR-1590)	ORFS326C	0.034364	0.08354	0.808579	940	3	-0.82892	0.98159	0.98173	0.999999	8837	0	0.026813	0.026871	0.479903	830	1	-4.0614	0.97319	0.97328	0.999999	8223	0	0.0054273	0.010476	0.224899	516	2	-3.3299	0.99457	0.99459	0.999999	8698	0	-4.02177	0.00117713	0.0228502
V06692	P0C6V7.10.1	Coronaviridae	Equine torovirus	Berne virus (BEV)	Helicase	0.034373	0.084991	0.818546	941	3	-0.28202	0.99892	0.9989	0.999999	9273	0	0.30368	0.47598	0.999999	3534	2	0.09049	0.73899	0.74611	0.999999	5794	1	0.0087821	0.032045	0.448837	591	3	-0.89358	0.9533	0.95344	0.999999	8017	0	-0.485464	0.062706	0.432553
V09491	YP_009246463.1.10	Bunyaviridae	Thiafora virus	Erve virus	RNA-dependent RNA polymerase [Erve virus].	0.034442	0.085149	0.819081	942	3	-0.30325	0.86024	0.86055	0.999999	7246	0	0.67747	0.74757	0.999999	5754	1	0.22996	0.018024	0.056084	0.644715	704	2	0.20921	0.3878	0.999999	2860	2	-0.33685	0.10804	0.22738	0.95931	1975	1	-0.177108	0.968784	1
V06635	P0C6X7.2.6	Coronaviridae	Severe acute respiratory syndrome-related coronavirus	Human SARS coronavirus (SARS-CoV) (Severe acute respiratory syndrome coronavirus)	Papain-like proteinase	0.034594	0.08545	0.819197	943	3	-0.38257	0.96717	0.96718	0.999999	8588	0	0.96166	0.96199	0.999999	8079	0	0.59722	0.029347	0.073429	0.69144	933	3	0.29652	0.43807	0.999999	3439	2	-0.32912	0.61748	0.63886	0.999999	5233	1	-0.0190534	0.965709	1
V04130	A0A0K2YS58.1	Poxviridae	Cowpox virus (CPV)	Cowpox virus (CPV)	CPXV019	0.034607	0.085481	0.819197	944	3	-0.50042	0.19861	0.33792	0.999999	2882	1	0.79978	0.79975	0.999999	6506	1	0.069376	0.24474	0.36595	0.999999	2873	1	0.068393	0.13979	0.840659	1472	2	-1.5775	0.30665	0.38141	0.999999	3481	1	-0.906006	0.223631	0.777717
V10639	YP_009091988.1.4	Paramyxoviridae	Feline morbillivirus	Feline morbillivirus	RNA polymerase [Feline morbillivirus].	0.034756	0.084336	0.81496	945	2	-0.49113	0.029598	0.07445	0.592424	1193	1	0.61222	0.6641	0.999999	5446	1	0.0092076	0.13783	0.23793	0.999999	2158	1	0.050015	0.12094	0.794091	1271	3	-0.80154	0.85105	0.8515	0.999999	6874	0	-0.591391	0.289714	0.861536
V09699	YP_004414703.1.4	Bunyaviridae	Aguacate virus	Aguacate virus	polymerase [Aguacate virus].	0.034801	0.085885	0.820637	946	3	-0.23132	0.92067	0.92097	0.999999	7927	0	0.16089	0.31666	0.999999	2438	3	-0.23742	0.89881	0.89923	0.999999	7288	0	0.99928	0.99926	0.999999	9005	0	0.26614	0.00071867	0.0031954	0.17589	148	5	-0.122687	0.610018	1
V05308	Q9DHS0.1	Poxviridae	Tanapox virus	Yaba-like disease virus (YLDV)	42L	0.034828	0.034957	0.470682	947	1	-3.6203	0.96517	0.9655	0.999999	8556	0	NA	NA	NA	NA	NA	NA	NA	NA	NA	NA	NA	NA	NA	NA	NA	NA	NA	NA	NA	NA	NA	NA	NA	NA	NA
V01216	cmv.ORFL29C.1	Herpesviridae	Human cytomegalovirus (HHV-5) (Human herpesvirus 5)	Human cytomegalovirus Merlin strain (VR-1590)	ORFL29C	0.034884	0.086056	0.821466	948	3	-0.23368	0.93129	0.93158	0.999999	8078	0	0.97056	0.97064	0.999999	8213	0	0.26409	0.017159	0.053554	0.632131	682	4	0.35775	0.52579	0.999999	3810	1	0.060795	0.33181	0.4765	0.999999	3687	2	0.0505139	0.860303	1
V10264	YP_009094151.1.2	Paramyxoviridae	Atlantic salmon paramyxovirus	Atlantic salmon paramyxovirus	hemagglutinin-neuraminidase protein [Atlantic salmon paramyxovirus].	0.034914	0.084641	0.816797	949	3	-0.37454	0.99602	0.99601	0.999999	9160	0	0.80742	0.80705	0.999999	6563	1	0.33625	0.076965	0.16399	0.916089	1536	2	0.94955	0.94952	0.999999	8005	0	0.35495	0.042814	0.10266	0.757687	1200	3	0.148432	0.615373	1
V04191	A0A0K2YTE9.1	Poxviridae	Cowpox virus (CPV)	Cowpox virus (CPV)	CPXV170	0.035193	0.086635	0.824803	950	3	-0.42626	0.22794	0.36729	0.999999	3088	1	0.49034	0.60139	0.999999	4720	1	0.22385	0.065309	0.14798	0.885246	1417	2	0.057549	0.12495	0.800396	1367	2	-1.0858	0.090653	0.1594	0.865181	1798	1	-0.571136	0.396937	0.925567
V11483	P03363.5.2	Retroviridae	Primate T-lymphotropic virus 2	Human T-cell leukemia virus 2 (HTLV-2)	gag-pro-pol	0.035251	0.085391	0.819197	951	3	-0.41632	0.7255	0.72584	0.999999	6002	1	0.56956	0.64031	0.999999	5257	1	-0.049608	0.25324	0.37613	0.999999	2929	1	0.12685	0.2618	0.999999	2108	3	-0.3183	0.98347	0.98355	0.999999	8466	0	-0.372551	0.246443	0.812432
V11127	NP_044598.1.6	Pneumoviridae	Human respiratory syncytial virus	Respiratory syncytial virus	Polymerase (L) [Respiratory syncytial virus].	0.035259	0.086745	0.824803	952	3	-0.52658	0.99401	0.99402	0.999999	9116	0	0.041901	0.075274	0.717448	1088	1	-1.1328	0.1449	0.18587	0.952973	2207	1	0.011091	0.037109	0.488418	645	4	-1.0077	0.98891	0.98884	0.999999	8563	0	-1.30278	0.008132	0.11046
V05415	Q6TUS7.1	Poxviridae	Yaba monkey tumor virus (YMTV)	Yaba monkey tumor virus (strain VR587) (YMTV)	Viral late gene transcription factor 2 (Trans-activator protein A1)	0.035356	0.08694	0.825368	953	3	-0.32466	0.9879	0.98794	0.999999	8971	0	0.22342	0.40792	0.999999	3016	3	-0.21546	0.7119	0.72538	0.999999	5589	1	0.82794	0.837	0.999999	6703	1	0.29395	0.064195	0.15112	0.850106	1497	3	-0.145062	0.745975	1
V04269	A0A0K2YXR1.2	Poxviridae	Cowpox virus (CPV)	Cowpox virus (CPV)	CPXV027	0.035384	0.03555	0.474061	954	1	-3.5642	0.96462	0.96494	0.999999	8546	0	NA	NA	NA	NA	NA	NA	NA	NA	NA	NA	NA	NA	NA	NA	NA	NA	NA	NA	NA	NA	NA	NA	NA	NA	NA
V01987	Q66648.0.1	Herpesviridae	Equid herpesvirus 2 (Equine herpesvirus 2)	Equine herpesvirus 2 (strain 86/87) (EHV-2)	Uncharacterized gene 45 protein	0.035457	0.035624	0.474061	955	1	-3.5564	0.96454	0.96487	0.999999	8543	0	0.025232	0.046239	0.60835	805	2	-1.5497	0.97477	0.97486	0.999999	8242	0	0.096919	0.16545	0.886949	1809	2	-2.2222	0.90308	0.90309	0.999999	7407	0	-3.55819	0.0100469	0.128723
V00928	P16786.0.1	Herpesviridae	Human cytomegalovirus (HHV-5) (Human herpesvirus 5)	Human cytomegalovirus (strain AD169) (HHV-5) (Human herpesvirus 5)	UL49	0.035468	0.087166	0.825622	956	3	-0.3657	0.99155	0.99167	0.999999	9045	0	0.73815	0.73788	0.999999	6090	0	-0.3186	0.19458	0.29711	0.999999	2553	1	0.27619	0.41706	0.999999	3328	2	-0.60738	0.011833	0.035876	0.536999	593	1	-0.616855	0.365365	0.913347
V08886	NP_075354.1.5	Flaviviridae	Classical swine fever virus	Classical swine fever virus	polyprotein [NTPase/RNA helicase (NS3) (partial); NTPase/RNA helicase (partial)]	0.03547	0.087172	0.825622	957	2	-0.20334	0.87989	0.88027	0.999999	7444	0	0.013394	0.044569	0.597215	583	4	-0.88327	0.98997	0.99006	0.999999	8518	0	0.89178	0.89226	0.999999	7315	0	0.35114	0.011789	0.038473	0.546663	592	3	-0.412427	0.456525	0.952877
V02562	P52347.0.2	Herpesviridae	Human herpesvirus 7	Human herpesvirus 7 (strain JI) (HHV-7) (Human T lymphotropic virus)	MCP U57	0.035493	0.035647	0.474061	958	1	-3.5534	0.96451	0.96483	0.999999	8542	0	NA	NA	NA	NA	NA	NA	NA	NA	NA	NA	NA	NA	NA	NA	NA	NA	NA	NA	NA	NA	NA	NA	NA	NA	NA
V08752	YP_009026410.1.9	Flaviviridae	Nhumirim virus	Nhumirim virus	polyprotein [capping_2-OMTase_Flaviviridae (full)]	0.035552	0.087351	0.826516	959	3	-0.18744	0.9929	0.99295	0.999999	9078	0	0.88837	0.88885	0.999999	7244	0	-0.051158	0.69937	0.71628	0.999999	5503	1	0.75921	0.79325	0.999999	6211	1	0.017624	0.34174	0.48612	0.999999	3748	1	-0.112068	0.445155	0.94993
V04718	YP_233020.1.1	Poxviridae	Vaccinia virus	Vaccinia virus	DNA helicase [Vaccinia virus].	0.035699	0.035833	0.474727	960	1	-3.0307	0.9643	0.96463	0.999999	8540	0	NA	NA	NA	NA	NA	NA	NA	NA	NA	NA	NA	NA	NA	NA	NA	NA	NA	NA	NA	NA	NA	NA	NA	NA	NA
V11309	Q0GBY0.0.2	Rhabdoviridae	Rabies virus	Rabies virus (strain China/MRV) (RABV)	L	0.035706	0.087637	0.827116	961	3	-0.68756	0.20923	0.34846	0.999999	2949	2	0.69769	0.71809	0.999999	5864	1	0.36039	0.25063	0.373	0.999999	2911	2	0.061662	0.14345	0.843473	1418	3	-0.80302	0.74025	0.7412	0.999999	5954	1	-0.503874	0.226124	0.780622
V01968	Q66631.0.1	Herpesviridae	Equid herpesvirus 2 (Equine herpesvirus 2)	Equine herpesvirus 2 (strain 86/87) (EHV-2)	Uncharacterized gene 28 protein	0.035787	0.08658	0.824803	962	3	-0.20543	0.98024	0.98041	0.999999	8809	0	0.92293	0.92264	0.999999	7604	0	0.074044	0.29038	0.42033	0.999999	3184	2	0.46738	0.59824	0.999999	4506	1	0.11179	0.26635	0.39309	0.999999	3212	2	-0.0133875	0.607445	1
V04048	Q98262.0.1	Poxviridae	Molluscum contagiosum virus	Molluscum contagiosum virus subtype 1 (MOCV) (MCVI)	VETFS MC095R	0.035819	0.087838	0.827116	963	3	-0.40368	0.9403	0.94044	0.999999	8198	0	0.37728	0.3952	0.999999	3993	1	-0.23435	0.28207	0.29785	0.999999	3124	1	0.023687	0.060016	0.621169	861	3	-1.1233	0.97631	0.97622	0.999999	8360	0	-0.818421	0.0668223	0.448984
V09437	Q6TQR6.0.13	Bunyaviridae	Crimean-Congo hemorrhagic fever virus	Crimean-Congo hemorrhagic fever virus (strain Nigeria/IbAr10200/1970) (CCHFV)	L	0.035824	0.087844	0.827116	964	2	-0.44824	0.63651	0.67734	0.999999	5443	1	NA	NA	NA	NA	NA	NA	NA	NA	NA	NA	NA	NA	NA	NA	NA	NA	NA	NA	NA	NA	NA	NA	NA	NA	NA
V03456	P36791.0.1	Papillomaviridae	Alphapapillomavirus 1	Human papillomavirus type 32	E2	0.035832	0.035947	0.475443	965	1	-3.5169	0.96417	0.9645	0.999999	8535	0	NA	NA	NA	NA	NA	NA	NA	NA	NA	NA	NA	NA	NA	NA	NA	NA	NA	NA	NA	NA	NA	NA	NA	NA	NA
V02235	Q01053.0.1	Herpesviridae	Saimiriine herpesvirus 2 (SaHV-2) (Herpesvirus saimiri)	Saimiriine herpesvirus 2 (strain 11) (SaHV-2) (Herpesvirus saimiri)	Gene 58 protein	0.035903	0.088011	0.827116	966	3	-0.21438	0.37829	0.51957	0.999999	4106	1	0.31008	0.48149	0.999999	3579	2	0.020201	0.022711	0.069061	0.677857	814	2	0.13926	0.2854	0.999999	2213	3	-0.3245	0.1846	0.33394	0.999999	2651	2	-0.238423	0.800737	1
V05115	Q6TVQ8.1	Poxviridae	Orf virus (ORFV)	Orf virus (strain Goat/Texas/SA00/2000) (OV-SA00) (Orf virus-San Angelo 2000)	DNA topoisomerase (EC 5.6.2.1)	0.035929	0.069879	0.726859	967	2	-0.83365	0.70367	0.70392	0.999999	5840	0	NA	NA	NA	NA	NA	NA	NA	NA	NA	NA	NA	NA	NA	NA	NA	NA	NA	NA	NA	NA	NA	NA	NA	NA	NA
V06125	B1NKT7.0.3	Reoviridae	Rotavirus A	Rotavirus A (strain Human/United Kingdom/ST3/1975 G4-P2A[6]-I1-R1-C1-M1-A1-N1-T1-E1-H1) (RV-A) (Rotavirus A (strain St. Thomas 3))	RNA-directed RNA polymerase	0.035965	0.036092	0.476061	968	1	-3.4976	0.96404	0.96437	0.999999	8533	0	NA	NA	NA	NA	NA	NA	NA	NA	NA	NA	NA	NA	NA	NA	NA	NA	NA	NA	NA	NA	NA	NA	NA	NA	NA
V10169	P06821.0.1	Orthomyxoviridae	Influenza A virus	Influenza A virus (strain A/Puerto Rico/8/1934 H1N1)	M	0.036016	0.088234	0.827804	969	3	-0.31554	0.85624	0.85657	0.999999	7201	0	0.13191	0.27249	0.996492	2164	1	-0.014505	0.84684	0.84697	0.999999	6779	0	0.92605	0.92646	0.999999	7703	0	0.25511	0.0054344	0.019584	0.399041	422	4	-0.0515417	0.951473	1
V09431	NP_950235.1.5	Bunyaviridae	Crimean-Congo hemorrhagic fever virus	Crimean-Congo hemorrhagic fever virus	glycoprotein precursor [Crimean-Congo hemorrhagic fever nairovirus].	0.036027	0.088255	0.827804	970	2	-0.32787	0.26514	0.40452	0.999999	3347	1	0.44898	0.60104	0.999999	4463	1	0.35332	0.10167	0.21483	0.988093	1790	3	0.00028277	0.0013137	0.047671	244	5	-1.2141	0.99964	0.99964	0.999999	8904	0	-0.510562	0.0392855	0.327764
E00675	K4DWL3.1	NA	IEDB ORF	Trypanosoma cruzi	TCSYLVIO_006314	0.036273	0.087609	0.827116	971	3	-0.33377	0.83629	0.83651	0.999999	7000	0	0.37423	0.51836	0.999999	3963	2	-0.26078	0.51178	0.55658	0.999999	4425	1	0.38568	0.53036	0.999999	3972	1	-0.041563	0.1081	0.21003	0.937709	1978	1	-0.321287	0.43382	0.946383
V05125	Q6TVR4.4	Poxviridae	Orf virus (ORFV)	Orf virus (strain Goat/Texas/SA00/2000) (OV-SA00) (Orf virus-San Angelo 2000)	DNA-directed RNA polymerase 147 kDa polypeptide (EC 2.7.7.6)	0.036317	0.087717	0.827116	972	3	-0.50263	0.96739	0.96755	0.999999	8594	0	NA	NA	NA	NA	NA	NA	NA	NA	NA	NA	NA	NA	NA	NA	NA	NA	NA	NA	NA	NA	NA	NA	NA	NA	NA
E00021	Q45W87.1	NA	IEDB ORF	Arachis hypogaea (Peanut)	NA	0.036516	0.066278	0.706291	973	2	-0.58394	0.96348	0.96358	0.999999	8527	0	0.30248	0.3349	0.999999	3524	1	0.21749	0.09351	0.14596	0.883544	1708	1	0.6973	0.69725	0.999999	5841	0	0.045889	0.45454	0.45608	0.999999	4471	1	-0.154102	0.844437	1
V08375	P26664.10.1	Flaviviridae	Hepatitis C virus	Hepatitis C virus genotype 1a (isolate 1) (HCV)	RNA-directed RNA polymerase	0.036639	0.089527	0.83495	974	3	-0.50302	0.58436	0.64785	0.999999	5185	1	NA	NA	NA	NA	NA	NA	NA	NA	NA	NA	NA	NA	NA	NA	NA	NA	NA	NA	NA	NA	NA	NA	NA	NA	NA
V04167	A0A0K2YSV9.1	Poxviridae	Cowpox virus (CPV)	Cowpox virus (CPV)	CPXV016	0.036738	0.036847	0.482737	975	1	-2.9758	0.96326	0.96358	0.999999	8519	0	NA	NA	NA	NA	NA	NA	NA	NA	NA	NA	NA	NA	NA	NA	NA	NA	NA	NA	NA	NA	NA	NA	NA	NA	NA
V07839	YP_009001771.1.10	Flaviviridae	Kama virus	Kama virus	polyprotein [capping_2-OMTase_Flaviviridae (partial); Flavivirus_RdRp (partial)]	0.036854	0.08996	0.836008	976	3	-0.26673	0.13156	0.26609	0.989354	2391	1	0.11482	0.24603	0.966676	2021	3	-0.30416	0.79461	0.79506	0.999999	6288	1	0.7361	0.78097	0.999999	6070	1	0.33153	0.02763	0.082496	0.712304	941	3	-0.146661	0.711941	1
V03473	P04016.0.1	Papillomaviridae	Alphapapillomavirus 10	Human papillomavirus type 11	E4	0.03694	0.09015	0.836686	977	3	-0.45319	0.82275	0.82295	0.999999	6845	0	0.93329	0.93352	0.999999	7717	0	0.45538	0.020113	0.061802	0.662803	761	3	0.47005	0.62151	0.999999	4519	2	-0.12426	0.41805	0.56194	0.999999	4246	2	-0.0386861	0.908078	1
V04044	Q98259.1	Poxviridae	Molluscum contagiosum virus	Molluscum contagiosum virus subtype 1 (MOCV) (MCVI)	MC092R	0.037097	0.089402	0.83495	978	2	-0.76753	0.15382	0.25847	0.979392	2587	1	0.14196	0.14165	0.842567	2251	1	-1.2517	0.85804	0.85842	0.999999	6881	0	0.011301	0.029843	0.433019	648	3	-1.1565	0.9887	0.98867	0.999999	8558	0	-1.55042	0.0130322	0.157352
V01752	O36414.0.1	Herpesviridae	Alcelaphine herpesvirus 1 (wildebeest herpesvirus)	Alcelaphine herpesvirus 1 (strain C500) (AlHV-1) (Malignant catarrhal fever virus)	Large tegument protein deneddylase	0.037175	0.067444	0.716354	979	2	-0.43022	0.96283	0.96296	0.999999	8513	0	0.37728	0.3952	0.999999	3994	1	-0.19535	0.33041	0.33984	0.999999	3446	1	0.0014139	0.0027497	0.085769	348	2	-3.6862	0.99859	0.99855	0.999999	8826	0	-1.93985	0.00880571	0.117258
V02178	Q00999.0.4	Herpesviridae	Saimiriine herpesvirus 2 (SaHV-2) (Herpesvirus saimiri)	Saimiriine herpesvirus 2 (strain 11) (SaHV-2) (Herpesvirus saimiri)	Major capsid protein	0.037239	0.089697	0.835476	980	2	-0.65817	0.78406	0.78435	0.999999	6479	0	NA	NA	NA	NA	NA	NA	NA	NA	NA	NA	NA	NA	NA	NA	NA	NA	NA	NA	NA	NA	NA	NA	NA	NA	NA
V05228	Q9DHJ9.1	Poxviridae	Tanapox virus	Yaba-like disease virus (YLDV)	114R	0.037268	0.089761	0.835476	981	3	-0.76715	0.78184	0.78212	0.999999	6461	0	0.38032	0.52478	0.999999	4011	2	0.017705	0.1438	0.24513	0.999999	2197	2	0.17775	0.31519	0.999999	2586	2	-0.76273	0.93315	0.93335	0.999999	7767	0	-0.70649	0.512828	0.975406
V05459	Q6TUW4.1	Poxviridae	Yaba monkey tumor virus (YMTV)	Yaba monkey tumor virus (strain VR587) (YMTV)	RNA helicase NPH-II (EC 3.6.4.13) (Nucleoside triphosphatase II) (Nucleoside triphosphate phosphohydrolase II)	0.037369	0.089991	0.836008	982	3	-0.68439	0.5861	0.60888	0.999999	5196	1	0.87413	0.87457	0.999999	7108	0	0.76632	0.12587	0.12543	0.845134	2044	1	0.0021015	0.0089069	0.200032	389	4	-3.8779	0.99125	0.99137	0.999999	8610	0	-1.64235	0.139092	0.645724
V00051	P04498.0.1	Adenoviridae	Human mastadenovirus A	Human adenovirus A serotype 12 (HAdV-12) (Human adenovirus 12)	DBP	0.03753	0.091394	0.844792	983	3	-0.32467	0.97536	0.97553	0.999999	8727	0	0.0030263	0.012699	0.316763	331	5	-0.71707	0.99697	0.99693	0.999999	8701	0	0.23993	0.42928	0.999999	3119	1	-0.29016	0.8906	0.89113	0.999999	7269	0	-0.66722	0.0305724	0.280311
E00207	P32022.4	NA	IEDB ORF	Entamoeba histolytica	NA	0.037811	0.068469	0.723284	984	2	-0.81151	0.96219	0.96231	0.999999	8505	0	0.0083252	0.030144	0.502673	470	4	-1.2614	0.98981	0.98989	0.999999	8514	0	0.097082	0.22002	0.984261	1810	3	-0.62994	0.15363	0.30236	0.999999	2431	1	-1.34539	0.0168882	0.190333
V06398	YP_460027.1.3	Reoviridae	Liao ning virus	Liao ning virus	VP2 [Liao ning virus].	0.037925	0.091174	0.843769	985	3	-0.58675	0.17084	0.27859	0.997811	2691	1	0.48887	0.49257	0.999999	4703	1	-0.24807	0.66254	0.66292	0.999999	5233	0	0.52542	0.62501	0.999999	4876	1	0.57958	0.0042782	0.015012	0.352748	380	2	-0.166254	0.636902	1
V06548	P0C6U3.2.2	Coronaviridae	Human coronavirus HKU1 (HCoV-HKU1)	Human coronavirus HKU1 (isolate N1) (HCoV-HKU1)	Non-structural protein 2	0.037952	0.068705	0.723475	986	2	-1.1095	0.96205	0.96216	0.999999	8501	0	0.30527	0.30487	0.999999	3543	1	-0.49235	0.69473	0.69469	0.999999	5473	0	NA	NA	NA	NA	NA	NA	NA	NA	NA	NA	NA	NA	NA	NA
V00605	P0C988.0.2	Asfarviridae	African swine fever virus (ASFV)	African swine fever virus (isolate Warthog/Namibia/Wart80/1980) (ASFV)	Probable DNA-directed RNA polymerase subunit 1 homolog	0.037995	0.092334	0.84965	987	3	-0.16833	0.99665	0.99663	0.999999	9181	0	0.52695	0.67039	0.999999	4954	2	-0.11805	0.74551	0.75133	0.999999	5855	1	0.84539	0.85003	0.999999	6846	1	0.27971	0.0016251	0.0069393	0.242157	240	4	-0.022486	0.512699	0.975406
V02287	P52354.0.1	Herpesviridae	Human herpesvirus 6A	Human herpesvirus 6A (strain Uganda-1102) (HHV-6 variant A) (Human B lymphotropic virus)	U42	0.038092	0.038204	0.4932	988	1	-0.66144	0.96191	0.96228	0.999999	8497	0	0.17815	0.17773	0.902779	2607	1	-0.31093	0.82185	0.82213	0.999999	6520	0	0.028633	0.028646	0.419155	945	1	-0.72187	0.97137	0.97147	0.999999	8278	0	-0.80968	0.00795189	0.108684
V04249	A0A0K2YW03.2	Poxviridae	Cowpox virus (CPV)	Cowpox virus (CPV)	CPXV135	0.038302	0.091928	0.846878	989	3	-0.53081	0.70724	0.70816	0.999999	5864	1	0.99668	0.9967	0.999999	8718	0	1.7653	3.073e-05	8.237e-05	0.016764	50	3	0.44856	0.59021	0.999999	4381	1	0.13604	0.10013	0.20057	0.924874	1887	2	0.729223	0.0583911	0.420244
V09579	NP_047211.1.5	Bunyaviridae	Bunyamwera virus	Bunyamwera virus	hypothetical protein BUNVsLgp1 [Bunyamwera virus].	0.038316	0.092987	0.853276	990	3	-0.47542	0.99183	0.99193	0.999999	9054	0	0.43932	0.5925	0.999999	4396	1	-0.14086	0.31085	0.44984	0.999999	3317	1	0.033024	0.097489	0.735038	1020	3	-0.83105	0.9745	0.97462	0.999999	8325	0	-0.675852	0.130576	0.630805
V05066	Q6TVL9.1	Poxviridae	Orf virus (ORFV)	Orf virus (strain Goat/Texas/SA00/2000) (OV-SA00) (Orf virus-San Angelo 2000)	DNA-directed RNA polymerase (EC 2.7.7.6)	0.03833	0.093024	0.853276	991	3	-0.40307	0.97841	0.97866	0.999999	8783	0	NA	NA	NA	NA	NA	NA	NA	NA	NA	NA	NA	NA	NA	NA	NA	NA	NA	NA	NA	NA	NA	NA	NA	NA	NA
V07562	Q6X2U3.2.1	Togaviridae	Rubella virus (RUBV)	Rubella virus (strain BRD1) (RUBV)	E1 envelope glycoprotein	0.03836	0.09308	0.853276	992	3	-0.23812	0.40045	0.54267	0.999999	4269	1	0.87314	0.87367	0.999999	7098	1	0.073771	0.4177	0.56052	0.999999	4050	1	0.56855	0.70834	0.999999	5214	1	0.072024	0.17529	0.32506	0.999999	2590	2	-0.0472349	0.616098	1
V00719	P0CA96.0.1	Asfarviridae	African swine fever virus (ASFV)	African swine fever virus (isolate Warthog/Namibia/Wart80/1980) (ASFV)	Cysteine-rich protein E199L	0.038771	0.093944	0.858762	993	3	-0.47957	0.95603	0.95601	0.999999	8416	0	0.83912	0.83859	0.999999	6813	0	-0.075903	0.30013	0.3638	0.999999	3250	1	0.23152	0.37105	0.999999	3058	1	0.25868	0.068342	0.1541	0.852282	1548	2	-0.163615	0.863468	1
V09460	Q66431.0.5	Bunyaviridae	Dugbe virus	Dugbe virus (isolate ArD44313) (DUGV)	L	0.038794	0.038898	0.499496	994	1	-2.9533	0.96121	0.96161	0.999999	8490	0	NA	NA	NA	NA	NA	NA	NA	NA	NA	NA	NA	NA	NA	NA	NA	NA	NA	NA	NA	NA	NA	NA	NA	NA	NA
V01769	O36422.0.2	Herpesviridae	Alcelaphine herpesvirus 1 (wildebeest herpesvirus)	Alcelaphine herpesvirus 1 (strain C500) (AlHV-1) (Malignant catarrhal fever virus)	Probable membrane antigen 75	0.038889	0.094213	0.859604	995	3	-0.18651	0.98255	0.98268	0.999999	8859	0	0.035118	0.10259	0.779444	974	4	-0.22	0.99417	0.99415	0.999999	8617	0	0.99133	0.99144	0.999999	8716	0	0.39345	0.0012181	0.0052609	0.215882	201	4	-0.0352233	0.98895	1
V04992	P68439.0.2	Poxviridae	Vaccinia virus	Vaccinia virus (strain Copenhagen) (VACV)	RAP94 H4L	0.038936	0.093266	0.85418	996	3	-0.2497	0.98895	0.98888	0.999999	8988	0	0.9998	0.9998	0.999999	8883	0	0.69474	0.00020151	0.00075239	0.077444	86	4	0.94788	0.94786	0.999999	7975	0	0.32142	0.068547	0.1545	0.853355	1552	3	0.384779	0.0975001	0.545926
V00730	P0CAC4.0.1	Asfarviridae	African swine fever virus (ASFV)	African swine fever virus (isolate Warthog/Namibia/Wart80/1980) (ASFV)	Uncharacterized protein B263R	0.03905	0.09454	0.861781	997	2	0.21296	0.08175	0.18058	0.879081	1855	2	0.53606	0.56472	0.999999	5024	1	0.28949	0.096509	0.16586	0.919133	1739	1	0.0028789	0.012122	0.246453	420	3	-1.7664	0.76868	0.77499	0.999999	6176	1	-0.519727	0.831101	1
V10604	NP_047204.1.1	Paramyxoviridae	Canine distemper virus	Canine distemper virus	matrix protein M [Canine distemper virus].	0.039132	0.039234	0.503152	998	1	-2.9481	0.96087	0.96125	0.999999	8484	0	NA	NA	NA	NA	NA	NA	NA	NA	NA	NA	NA	NA	NA	NA	NA	NA	NA	NA	NA	NA	NA	NA	NA	NA	NA
V09656	YP_006590076.1.4	Bunyaviridae	Shamonda virus	Shamonda virus	RNA-dependent RNA polymerase [Shamonda virus].	0.039215	0.094889	0.864149	999	3	-0.22445	0.90827	0.9086	0.999999	7774	0	0.54295	0.68493	0.999999	5065	1	-0.075214	0.44712	0.57737	0.999999	4178	1	0.51071	0.65681	0.999999	4776	2	0.054411	0.28988	0.43549	0.999999	3372	2	-0.126894	0.507156	0.972419
V04553	Q8V520.1	Poxviridae	Monkeypox virus	Monkeypox virus Zaire-96-I-16	Homolog of vaccinia virus CDS O1L; putative	0.039261	0.094045	0.858876	1000	3	-0.28371	0.96752	0.96767	0.999999	8597	0	0.6281	0.67349	0.999999	5517	1	0.2449	0.048249	0.11342	0.81378	1198	2	0.28122	0.42221	0.999999	3353	2	-0.33857	0.50412	0.56465	0.999999	4733	1	-0.160301	0.860696	1
V05118	Q6TVR0.2	Poxviridae	Orf virus (ORFV)	Orf virus (strain Goat/Texas/SA00/2000) (OV-SA00) (Orf virus-San Angelo 2000)	RNA polymerase-associated transcription-specificity factor RAP94 (Protein H4) (RPO-associated protein of 94 kDa)	0.039473	0.075301	0.761484	1001	2	-0.72589	0.9312	0.93096	0.999999	8076	0	NA	NA	NA	NA	NA	NA	NA	NA	NA	NA	NA	NA	NA	NA	NA	NA	NA	NA	NA	NA	NA	NA	NA	NA	NA
V10863	YP_009094463.1.1	Paramyxoviridae	Achimota virus 2	Achimota virus 2	matrix protein [Achimota virus 2].	0.039676	0.095792	0.871552	1002	3	-0.19143	0.99148	0.9916	0.999999	9044	0	0.80369	0.81767	0.999999	6533	1	0.045952	0.2898	0.42821	0.999999	3176	2	0.91697	0.91747	0.999999	7584	0	0.010387	0.31457	0.45972	0.999999	3550	2	-0.0659535	0.554446	0.989424
V01908	P29832.0.1	Herpesviridae	Murid herpesvirus 1 (MuHV-1) (Mouse cytomegalovirus)	Murid herpesvirus 1 (strain Smith) (MuHV-1) (Mouse cytomegalovirus)	Immediate-early protein 3	0.039734	0.071748	0.738089	1003	2	-0.6824	0.96027	0.96035	0.999999	8477	0	0.11703	0.19645	0.930414	2040	1	-1.0781	0.6895	0.68986	0.999999	5435	0	0.15446	0.15408	0.863804	2348	1	-1.3923	0.84554	0.8458	0.999999	6833	0	-1.52046	0.0540737	0.40199
V05318	Q9DHS7.1	Poxviridae	Tanapox virus	Yaba-like disease virus (YLDV)	35L	0.039781	0.095998	0.872608	1004	3	-0.59917	0.32591	0.4663	0.999999	3753	2	0.2153	0.33114	0.999999	2948	2	-0.59719	0.021334	0.054447	0.637643	787	1	0.10866	0.23022	0.999999	1918	3	-0.6031	0.73418	0.73542	0.999999	5912	1	-0.877687	0.152261	0.67051
V06500	YP_003766.2.6	Coronaviridae	Human coronavirus NL63	Human coronavirus NL63	replicase polyprotein 1ab [alphaCoV_PLPro (full); TM_Y_alphaCoV_Nsp3_C (partial); TM1 (full)]	0.039886	0.096188	0.873524	1005	3	-0.4421	0.79914	0.79958	0.999999	6615	1	0.10312	0.18519	0.918952	1846	2	-0.70395	0.63021	0.63005	0.999999	5037	0	0.55015	0.69173	0.999999	5076	2	-0.21279	0.58388	0.66083	0.999999	5074	1	-0.684362	0.204159	0.760798
V07887	YP_009328360.1.5	Flaviviridae	Kokobera virus	New Mapoon virus	polyprotein [nonstructural protein NS2A (partial); nonstructural protein NS2B (full); nonstructural protein NS3 (partial)]	0.039976	0.096378	0.873963	1006	3	-0.30655	0.9976	0.99762	0.999999	9210	0	0.84471	0.84807	0.999999	6859	1	-0.11589	0.83068	0.83101	0.999999	6604	0	0.96682	0.96688	0.999999	8281	0	0.13459	0.35344	0.49759	0.999999	3809	2	-0.153711	0.454163	0.952877
V06007	YP_003896062.1.1	Reoviridae	Great Island virus	Great Island virus	VP4 [Great Island virus].	0.040107	0.096664	0.873963	1007	2	0.0008982	0.9273	0.92762	0.999999	8013	0	0.94761	0.94777	0.999999	7889	0	0.020286	0.14792	0.28435	0.999999	2222	2	0.24814	0.43585	0.999999	3172	1	0.022931	0.43803	0.58181	0.999999	4355	2	0.021257	0.742102	1
V09112	YP_004933733.1.3	Arenaviridae	Luna mammarenavirus	Luna mammarenavirus	L gene product [Luna mammarenavirus].	0.040126	0.096697	0.873963	1008	3	-0.36381	0.81754	0.81779	0.999999	6797	0	0.11357	0.23896	0.965592	2000	3	-0.63082	0.90038	0.89978	0.999999	7305	0	0.14333	0.29147	0.999999	2250	1	-0.097309	0.35679	0.50085	0.999999	3831	1	-0.556113	0.139504	0.646269
V03964	Q98193.1	Poxviridae	Molluscum contagiosum virus	Molluscum contagiosum virus subtype 1 (MOCV) (MCVI)	MC025L	0.040134	0.096714	0.873963	1009	2	-0.17734	0.70274	0.72018	0.999999	5835	1	0.753	0.78576	0.999999	6177	1	-0.12384	0.89341	0.89385	0.999999	7230	0	0.97956	0.97976	0.999999	8482	0	0.24329	0.059794	0.14309	0.841099	1427	2	-0.0460469	0.892548	1
V11720	H6V7J0.1	Retroviridae	Simian foamy virus type 1 (SFVmac) (SFV-1)	Simian foamy virus type 1 (SFVmac) (SFV-1)	bel	0.040306	0.097046	0.874767	1010	3	-0.35602	0.64767	0.68398	0.999999	5507	1	0.19552	0.36761	0.999999	2749	3	-0.34857	0.044635	0.11172	0.808134	1161	2	0.87137	0.8723	0.999999	7068	1	0.13416	0.19207	0.3412	0.999999	2709	2	-0.301261	0.478488	0.960665
V06899	Q9YLQ9.0.1	Hepeviridae	Orthohepevirus A	Hepatitis E virus genotype 3 (isolate Human/United States/US2) (HEV-3)	Capsid protein	0.040548	0.097539	0.876994	1011	3	-0.23705	0.98735	0.98737	0.999999	8959	0	0.67594	0.74686	0.999999	5744	1	-0.046111	0.19429	0.33118	0.999999	2550	2	0.74398	0.78503	0.999999	6115	1	0.046698	0.62095	0.67982	0.999999	5245	1	-0.121163	0.454415	0.952877
V03203	NP_040182.1.1	Herpesviridae	Human herpesvirus 3 (HHV-3) (Varicella-zoster virus)	Human herpesvirus 3	envelope glycoprotein L [Human alphaherpesvirus 3].	0.040563	0.097564	0.876994	1012	3	-0.27999	0.89218	0.89253	0.999999	7572	0	0.12451	0.26107	0.986621	2111	2	-0.12155	0.79734	0.79774	0.999999	6316	1	0.53802	0.68088	0.999999	4977	2	-0.17908	0.87723	0.87771	0.999999	7126	0	-0.281709	0.263771	0.834901
V06242	Q91E96.0.2	Reoviridae	Rotavirus C	Rotavirus C (isolate RVC/Human/United Kingdom/Bristol/1989) (RV-C)	Inner capsid protein VP3	0.040624	0.097686	0.877273	1013	3	-0.5284	0.1067	0.22415	0.947069	2122	2	NA	NA	NA	NA	NA	NA	NA	NA	NA	NA	NA	0.14783	0.14748	0.846925	2292	1	-1.6763	0.85217	0.85241	0.999999	6887	0	NA	NA	NA
V03569	P06791.0.1	Papillomaviridae	Alphapapillomavirus 7	Human papillomavirus type 18	E4	0.040722	0.09659	0.873963	1014	2	-0.28399	0.819	0.8193	0.999999	6813	0	0.99281	0.99287	0.999999	8620	0	0.39682	0.023502	0.060758	0.658368	834	2	0.99175	0.9917	0.999999	8732	0	0.3769	0.01919	0.052307	0.616314	770	3	0.234922	0.280275	0.848635
V01146	cmv.ORFL233C.1	Herpesviridae	Human cytomegalovirus (HHV-5) (Human herpesvirus 5)	Human cytomegalovirus Merlin strain (VR-1590)	ORFL233C	0.04073	0.09789	0.878292	1015	3	-0.30098	0.86864	0.8691	0.999999	7334	0	0.99446	0.99448	0.999999	8653	0	0.18623	0.32698	0.46644	0.999999	3430	1	0.23641	0.4262	0.999999	3091	3	-0.32717	0.93852	0.93868	0.999999	7824	0	-0.194812	0.420419	0.940215
V05140	Q6TVT0.1	Poxviridae	Orf virus (ORFV)	Orf virus (strain Goat/Texas/SA00/2000) (OV-SA00) (Orf virus-San Angelo 2000)	Glutaredoxin-2	0.040973	0.098355	0.88101	1016	3	-0.39553	0.78634	0.78727	0.999999	6504	1	0.7489	0.7834	0.999999	6158	1	-0.11727	0.73419	0.74233	0.999999	5747	1	0.40657	0.56705	0.999999	4097	2	0.045853	0.0041695	0.015704	0.358483	374	2	-0.237587	0.619167	1
V01809	Q9DGT6.0.3	Herpesviridae	Gallid herpesvirus 2	Gallid herpesvirus 2 (strain Chicken/Md5/ATCC VR-987) (GaHV-2) (Marek's disease herpesvirus type 1)	Major viral transcription factor ICP4 homolog	0.041202	0.098841	0.883087	1017	3	-0.23678	0.96311	0.96308	0.999999	8518	0	0.00076643	0.0034203	0.136735	215	4	-0.3637	0.99313	0.99316	0.999999	8588	0	0.98185	0.98194	0.999999	8523	0	0.13316	0.041497	0.10977	0.767584	1178	3	-0.250645	0.110413	0.58405
V02671	Q69522.1	Herpesviridae	Human herpesvirus 7	Human herpesvirus 7 (strain JI) (HHV-7) (Human T lymphotropic virus)	U100	0.041217	0.098879	0.883087	1018	3	-0.46434	0.81717	0.81741	0.999999	6789	0	0.49205	0.63914	0.999999	4734	2	-0.17327	0.9582	0.95824	0.999999	7998	0	0.48931	0.63821	0.999999	4647	1	0.077964	0.078029	0.17563	0.885095	1678	2	-0.287087	0.837235	1
V09432	P89522.0.1	Bunyaviridae	Crimean-Congo hemorrhagic fever virus	Crimean-Congo hemorrhagic fever virus (strain Nigeria/IbAr10200/1970) (CCHFV)	N	0.041295	0.097379	0.876949	1019	2	-0.61417	0.0068008	0.022931	0.341161	612	1	NA	NA	NA	NA	NA	NA	NA	NA	NA	NA	NA	NA	NA	NA	NA	NA	NA	NA	NA	NA	NA	NA	NA	NA	NA
V07263	P03302.15.1	Picornaviridae	Enterovirus C	Poliovirus type 3 (strains P3/Leon/37 and P3/Leon 12A[1]B)	Protein 3CD	0.041308	0.041371	0.523057	1020	1	-1.7846	0.95869	0.95908	0.999999	8453	0	0.019409	0.019406	0.40099	697	1	-2.22	0.98059	0.98066	0.999999	8347	0	0.47865	0.47808	0.999999	4574	0	-0.086992	0.52135	0.52054	0.999999	4793	0	-2.09427	0.0259912	0.253911
V07983	YP_009259290.1.1	Flaviviridae	Mosquito cell fusing agent	Mosquito cell fusing agent	capsid [Cell fusing agent virus].	0.041385	0.099216	0.883913	1021	3	-0.32529	0.9261	0.92642	0.999999	7991	0	0.99761	0.9976	0.999999	8752	0	0.46258	0.0025987	0.010088	0.311065	268	4	0.27455	0.4573	0.999999	3321	2	-0.021674	0.28027	0.42608	0.999999	3297	1	0.0736358	0.591396	1
V02900	YP_009137100.1.1	Herpesviridae	Human herpesvirus 1 (HHV-1) (Human herpes simplex virus 1)	Human herpesvirus 1	capsid maturation protease [Human alphaherpesvirus 1].	0.041462	0.099395	0.883913	1022	3	-0.23723	0.94432	0.94442	0.999999	8254	0	0.9897	0.9898	0.999999	8540	0	0.11801	0.11922	0.24526	0.999999	1975	2	0.67554	0.75252	0.999999	5728	1	0.068497	0.062447	0.14797	0.846322	1467	2	-0.0249877	0.795166	1
V02315	P52508.0.1	Herpesviridae	Human herpesvirus 6A	Human herpesvirus 6A (strain Uganda-1102) (HHV-6 variant A) (Human B lymphotropic virus)	gL EDLF3 U82	0.041646	0.099755	0.885519	1023	3	-0.7547	0.9878	0.98785	0.999999	8968	0	0.37507	0.37476	0.999999	3973	0	-0.41897	0.62493	0.6243	0.999999	5013	0	0.090198	0.089938	0.710988	1732	1	-3.4657	0.9098	0.91028	0.999999	7487	0	-2.12148	0.0892535	0.52374
V07964	NP_740267.1.1	Flaviviridae	Modoc virus	Modoc virus	non-structural protein 5 [Modoc virus].	0.041799	0.10005	0.886792	1024	3	-0.17458	0.98617	0.98625	0.999999	8940	0	0.83581	0.84104	0.999999	6790	1	-0.082576	0.96687	0.96689	0.999999	8125	0	0.44528	0.60005	0.999999	4366	2	-0.094055	0.62584	0.68242	0.999999	5271	1	-0.171481	0.459458	0.952877
V10512	O89344.0.7	Paramyxoviridae	Hendra virus	Hendra virus (isolate Horse/Autralia/Hendra/1994)	L	0.041923	0.10029	0.886792	1025	3	-0.356	0.95939	0.95936	0.999999	8467	0	NA	NA	NA	NA	NA	NA	NA	NA	NA	NA	NA	NA	NA	NA	NA	NA	NA	NA	NA	NA	NA	NA	NA	NA	NA
V05077	Q6TVM7.1	Poxviridae	Orf virus (ORFV)	Orf virus (strain Goat/Texas/SA00/2000) (OV-SA00) (Orf virus-San Angelo 2000)	ORF093 predicted myristylated protein	0.041931	0.1003	0.886792	1026	3	-0.29156	0.99462	0.99463	0.999999	9128	0	NA	NA	NA	NA	NA	NA	NA	NA	NA	NA	NA	NA	NA	NA	NA	NA	NA	NA	NA	NA	NA	NA	NA	NA	NA
V09798	YP_003848705.1.1	Bunyaviridae	Rift valley fever virus (RVFV)	Rift valley fever virus	glycoprotein [Rift Valley fever virus].	0.041961	0.042027	0.52987	1027	1	-2.7218	0.95804	0.95841	0.999999	8446	0	NA	NA	NA	NA	NA	NA	NA	NA	NA	NA	NA	NA	NA	NA	NA	NA	NA	NA	NA	NA	NA	NA	NA	NA	NA
V11413	Q8B0H1.0.1	Rhabdoviridae	Vesicular stomatitis Indiana virus	Vesicular stomatitis Indiana virus (strain 94GUB Central America) (VSIV)	G	0.042	0.10043	0.887166	1028	3	-0.36401	0.83008	0.83042	0.999999	6920	0	0.4502	0.60208	0.999999	4477	2	0.22976	0.12796	0.25992	0.999999	2061	3	0.15716	0.31212	0.999999	2375	1	-0.19786	0.6972	0.7242	0.999999	5663	1	-0.146081	0.515867	0.97778
V06424	YP_009194637.1.21	Coronaviridae	Human coronavirus 229E	Camel alphacoronavirus	polyprotein ORF1ab [alphaCoV_Nsp14 (partial); NTD_alpha_betaCoV_Nsp15-like (full); M_alpha_beta_cv_Nsp15-like (partial)]	0.042076	0.0794	0.785964	1029	2	-1.0527	0.057714	0.10977	0.719547	1562	1	NA	NA	NA	NA	NA	NA	NA	NA	NA	NA	NA	NA	NA	NA	NA	NA	NA	NA	NA	NA	NA	NA	NA	NA	NA
V01375	cmv.rORF116.1	Herpesviridae	Human cytomegalovirus (HHV-5) (Human herpesvirus 5)	Human cytomegalovirus Merlin strain (VR-1590)	rORF116	0.042155	0.079503	0.785964	1030	2	-1.0576	0.94528	0.94518	0.999999	8267	0	0.50715	0.50959	0.999999	4827	1	0.4542	0.017438	0.03248	0.522184	691	1	0.46334	0.46309	0.999999	4481	0	-0.15678	0.53666	0.53572	0.999999	4860	0	-0.352928	0.842362	1
V06693	P0C6V7.11.1	Coronaviridae	Equine torovirus	Berne virus (BEV)	Exoribonuclease	0.04227	0.076094	0.765511	1031	2	-0.52916	0.95773	0.95779	0.999999	8437	0	NA	NA	NA	NA	NA	NA	NA	NA	NA	NA	NA	0.24291	0.24232	0.999999	3133	1	-0.88322	0.75709	0.75742	0.999999	6095	0	NA	NA	NA
E00146	A5HZZ9.2	NA	IEDB ORF	Clostridium botulinum (strain Hall / ATCC 3502 / NCTC 13319 / Type A)	botA CBO0806 CLC_0862	0.042278	0.10101	0.889863	1032	3	-0.32058	0.81826	0.81848	0.999999	6805	0	0.92998	0.93028	0.999999	7678	0	-0.00061302	0.41534	0.55797	0.999999	4027	1	0.50981	0.65602	0.999999	4766	2	-0.27335	0.31586	0.46099	0.999999	3559	2	-0.279472	0.46137	0.952877
V09566	YP_008400137.1.2	Bunyaviridae	Brazoran virus	Brazoran virus	polyprotein [Bunya_G2 (partial); bunya_NSm (full); Bunya_G1 (partial)]	0.042474	0.10141	0.89204	1033	2	-0.30864	0.39957	0.54177	0.999999	4264	1	0.38481	0.40157	0.999999	4032	1	-0.44319	0.64373	0.64412	0.999999	5139	0	0.042867	0.077106	0.682644	1170	2	-1.118	0.95713	0.95722	0.999999	8075	0	-0.8793	0.0887874	0.522012
E00517	Q8DQ08.2	NA	IEDB ORF	Streptococcus pneumoniae (strain ATCC BAA-255 / R6)	phtD spr0907	0.042589	0.10166	0.89204	1034	3	-0.53718	0.96384	0.9638	0.999999	8532	0	NA	NA	NA	NA	NA	NA	NA	NA	NA	NA	NA	NA	NA	NA	NA	NA	NA	NA	NA	NA	NA	NA	NA	NA	NA
V09436	Q6TQR6.0.12	Bunyaviridae	Crimean-Congo hemorrhagic fever virus	Crimean-Congo hemorrhagic fever virus (strain Nigeria/IbAr10200/1970) (CCHFV)	L	0.042662	0.042761	0.537029	1035	1	-2.4578	0.95734	0.9577	0.999999	8431	0	NA	NA	NA	NA	NA	NA	NA	NA	NA	NA	NA	NA	NA	NA	NA	NA	NA	NA	NA	NA	NA	NA	NA	NA	NA
V03220	Q4JQT5.2	Herpesviridae	Human herpesvirus 3 (HHV-3) (Varicella-zoster virus)	Varicella-zoster virus (strain Oka vaccine) (HHV-3) (Human herpesvirus 3)	ORF40	0.042667	0.1018	0.89204	1036	3	-0.52492	0.92176	0.9221	0.999999	7946	0	0.42592	0.42566	0.999999	4312	0	-0.26562	0.57408	0.57325	0.999999	4745	0	0.21795	0.35699	0.999999	2937	2	-0.32048	0.92902	0.92912	0.999999	7708	0	-0.541352	0.291954	0.863446
V10241	Q6I7C0.0.1	Orthomyxoviridae	Influenza C virus	Influenza C virus (strain C/Ann Arbor/1/1950)	NP	0.042683	0.10184	0.89204	1037	3	-0.50425	0.99311	0.99316	0.999999	9089	0	NA	NA	NA	NA	NA	NA	NA	NA	NA	NA	NA	0.14783	0.14748	0.846925	2293	1	-1.6763	0.85217	0.85241	0.999999	6886	0	NA	NA	NA
V02491	Q9QJ55.0.1	Herpesviridae	Human herpesvirus 6B (Human B lymphotropic virus)	Human herpesvirus 6B (strain Z29) (HHV-6 variant B) (Human B lymphotropic virus)	U4	0.042698	0.10188	0.89204	1038	3	-0.36038	0.89952	0.89983	0.999999	7664	0	0.021013	0.065468	0.681971	726	4	-0.47916	0.95523	0.95536	0.999999	7962	0	0.0019447	0.0082535	0.191281	378	5	-0.8802	0.99519	0.99517	0.999999	8710	0	-0.819171	0.00278972	0.046506
V09074	NP_899217.1.6	Arenaviridae	Junin mammarenavirus	Junin mammarenavirus	L protein [Junin mammarenavirus].	0.042807	0.10211	0.892279	1039	3	-0.27175	0.90299	0.90324	0.999999	7707	0	0.19821	0.37163	0.999999	2779	3	-0.32403	0.19162	0.32844	0.999999	2526	1	0.13006	0.27129	0.999999	2132	2	-0.30197	0.89472	0.89516	0.999999	7327	0	-0.438676	0.202777	0.757429
V08923	NP_620053.1.11	Flaviviridae	Pestivirus Giraffe-1	Pestivirus giraffe-1 H138	polyprotein [no annotated peptides]	0.042948	0.10239	0.89388	1040	3	-0.33475	0.41791	0.56079	0.999999	4400	2	0.6052	0.71718	0.999999	5413	1	0.031066	0.37424	0.51483	0.999999	3743	1	0.14177	0.28917	0.999999	2230	3	-0.35442	0.80701	0.80811	0.999999	6486	1	-0.30547	0.292338	0.863446
V03299	Q9J3N1.0.1	Herpesviridae	Human herpesvirus 3 (HHV-3) (Varicella-zoster virus)	Varicella-zoster virus (strain Oka vaccine) (HHV-3) (Human herpesvirus 3)	gL ORF60	0.043136	0.10279	0.896556	1041	3	-0.43618	0.26098	0.4004	0.999999	3315	1	0.2731	0.45039	0.999999	3335	2	-0.041766	0.82966	0.83001	0.999999	6597	0	0.83067	0.839	0.999999	6727	1	0.51883	0.0022574	0.009583	0.283324	280	3	-0.00951521	0.582648	0.999172
V03645	P36746.0.1	Papillomaviridae	Betapapillomavirus 2	Human papillomavirus type 9	L2	0.043466	0.10347	0.898272	1042	3	-0.45088	0.44128	0.57933	0.999999	4543	1	0.1126	0.23732	0.965592	1985	3	-0.69451	0.18009	0.28871	0.999999	2447	1	7.1846e-09	5.4353e-07	7.3e-05	53	5	-2.0296	1	1	0.999999	9060	0	-1.48397	7.61844e-05	0.00210873
V07385	C5MSH2.4	Picornaviridae	Salivirus A	Salivirus A (isolate Human/Nigeria/NG-J1/2007) (SV-A)	Genome polyprotein [Mature chain (partial); Mature chain (partial); rhv_like (partial); Mature chain (full); Mature chain (full); Mature chain (partial); Domain (partial); RNA_helicase (partial)]	0.043725	0.081925	0.797725	1043	2	-0.91029	0.78999	0.78966	0.999999	6536	0	NA	NA	NA	NA	NA	NA	NA	NA	NA	NA	NA	NA	NA	NA	NA	NA	NA	NA	NA	NA	NA	NA	NA	NA	NA
V06132	B3SRX0.0.1	Reoviridae	Rotavirus A	Rotavirus A (strain Human/United Kingdom/ST3/1975 G4-P2A[6]-I1-R1-C1-M1-A1-N1-T1-E1-H1) (RV-A) (Rotavirus A (strain St. Thomas 3))	Non-structural protein 2	0.043766	0.10409	0.901339	1044	3	-0.41169	0.49024	0.60115	0.999999	4741	1	0.30304	0.47546	0.999999	3529	2	-0.10114	0.9163	0.9167	0.999999	7482	0	0.069272	0.17541	0.907584	1480	3	-0.38965	0.88444	0.88493	0.999999	7217	0	-0.428897	0.19331	0.743994
V04041	Q98257.2	Poxviridae	Molluscum contagiosum virus	Molluscum contagiosum virus subtype 1 (MOCV) (MCVI)	MC090R	0.044008	0.07901	0.785886	1045	2	-1.7591	0.95599	0.95613	0.999999	8414	0	NA	NA	NA	NA	NA	NA	NA	NA	NA	NA	NA	NA	NA	NA	NA	NA	NA	NA	NA	NA	NA	NA	NA	NA	NA
V07475	Q8QZ73.1.1	Togaviridae	Mayaro virus	Mayaro virus (strain Brazil) (MAYV)	P123'	0.044019	0.10458	0.901836	1046	3	-0.18187	0.98066	0.98084	0.999999	8816	0	0.44784	0.60005	0.999999	4452	2	0.0024487	0.7295	0.73873	0.999999	5711	1	0.00062145	0.0027465	0.085769	281	5	-0.43811	0.99938	0.99936	0.999999	8879	0	-0.28174	0.0199039	0.213912
V06001	YP_003896059.1.1	Reoviridae	Great Island virus	Great Island virus	VP2 [Great Island virus].	0.044067	0.10466	0.901836	1047	3	-0.3572	0.99163	0.99174	0.999999	9049	0	0.18501	0.35233	0.999999	2664	3	-0.29738	0.75017	0.7551	0.999999	5891	1	0.45576	0.60899	0.999999	4434	2	0.028528	0.21741	0.36545	0.999999	2888	2	-0.321343	0.456213	0.952877
V09401	NP_941976.1.7	Bunyaviridae	Sin Nombre virus	Sin Nombre virus	viral RNA polymerase (L protein) [Sin Nombre hantavirus].	0.044093	0.10471	0.901836	1048	2	-0.061642	0.91778	0.91811	0.999999	7893	0	0.52502	0.6686	0.999999	4941	2	-0.032002	0.9133	0.91379	0.999999	7451	0	0.96983	0.96998	0.999999	8337	0	0.33988	0.029426	0.087071	0.719114	981	3	0.102284	0.952188	1
V00571	Q67716.1	Adenoviridae	Human mastadenovirus F	Human adenovirus F serotype 41 (HAdV-41) (Human adenovirus 41)	Pre-hexon-linking protein IIIa (Capsid vertex-specific component IIIa) (CVSC) (Protein IIIa) (pIIIa) [Cleaved into: Hexon-linking protein IIIa]	0.044282	0.044367	0.550087	1049	1	-0.77777	0.95572	0.95603	0.999999	8410	0	0.40034	0.39999	0.999999	4145	0	-0.21802	0.59966	0.59886	0.999999	4884	0	0.93267	0.93294	0.999999	7788	0	0.77283	0.06733	0.067232	0.672068	1535	1	-0.159855	0.791114	1
V06593	M1S8Z6.11	Coronaviridae	Middle East respiratory syndrome coronavirus	Human betacoronavirus 2c England-Qatar/2012	M1S8Z6_9BETC	0.044302	0.079495	0.785964	1050	2	-0.57669	0.9557	0.95585	0.999999	8409	0	NA	NA	NA	NA	NA	NA	NA	NA	NA	NA	NA	NA	NA	NA	NA	NA	NA	NA	NA	NA	NA	NA	NA	NA	NA
V09229	YP_089660.1.7	Arenaviridae	Sabia mammarenavirus (isolate Human/Brasil/SPH114202/1990)	Sabia mammarenavirus (isolate Human/Brasil/SPH114202/1990)	L protein [Sabia mammarenavirus].	0.044449	0.10539	0.903048	1051	3	-0.35154	0.9799	0.98012	0.999999	8804	0	0.27114	0.27069	0.99496	3320	1	-0.7897	0.72886	0.72902	0.999999	5702	0	NA	NA	NA	NA	NA	NA	NA	NA	NA	NA	NA	NA	NA	NA
V06077	B1NKU4.0.1	Reoviridae	Rotavirus A	Rotavirus A (isolate Human/United States/WI61/1983 G9-P1A[8]-I1-R1-C1-M1-A1-N1-T1-E1-H1) (RV-A)	Intermediate capsid protein VP6	0.044564	0.10564	0.90355	1052	2	-0.079133	0.9725	0.97259	0.999999	8680	0	0.79595	0.81243	0.999999	6473	1	0.15213	0.13293	0.26828	0.999999	2114	3	0.99924	0.99922	0.999999	9002	0	0.24406	0.0007602	0.00339	0.179513	155	5	0.148646	0.230819	0.787165
E00539	P02710.1	NA	IEDB ORF	Tetronarce californica (Pacific electric ray) (Torpedo californica)	CHRNA1	0.044737	0.10599	0.905797	1053	3	-0.26972	0.99729	0.9973	0.999999	9203	0	0.77204	0.79693	0.999999	6301	1	-0.050859	0.24979	0.38742	0.999999	2903	2	0.86413	0.86581	0.999999	7003	1	0.06122	0.31252	0.45773	0.999999	3529	1	-0.133451	0.509687	0.974882
V04631	YP_232905.1.1	Poxviridae	Vaccinia virus	Vaccinia virus	hypothetical protein VACWR023 [Vaccinia virus].	0.044961	0.10645	0.906527	1054	3	-0.48927	0.84078	0.84098	0.999999	7040	0	0.071403	0.17615	0.900435	1477	3	-0.93099	0.99292	0.99295	0.999999	8579	0	0.89585	0.89628	0.999999	7364	0	0.25599	0.30929	0.45449	0.999999	3499	2	-0.621124	0.233978	0.792741
V09410	YP_001911124.1.7	Bunyaviridae	Thottapalayam virus	Thottapalayam virus	RNA-dependent RNA polymerase [Thottapalayam hantavirus].	0.045056	0.045173	0.556522	1055	1	-2.1426	0.95494	0.95523	0.999999	8398	0	0.68291	0.68432	0.999999	5784	1	-0.2839	0.70743	0.70749	0.999999	5559	0	0.15649	0.22915	0.998141	2368	1	-1.5906	0.45598	0.45742	0.999999	4488	1	-1.9115	0.159731	0.686154
V03589	P36745.0.1	Papillomaviridae	Alphapapillomavirus 8	Human papillomavirus type 7	L2	0.045186	0.10686	0.909229	1056	3	-0.47728	0.99667	0.99664	0.999999	9182	0	0.14816	0.29746	0.999999	2314	3	-0.29339	0.77549	0.77693	0.999999	6095	1	0.1061	0.23433	0.999999	1890	2	-0.060949	0.19363	0.34267	0.999999	2721	2	-0.41811	0.14895	0.662151
V10851	YP_009094457.1.1	Paramyxoviridae	Achimota virus 1	Achimota virus 1	attachment protein [Achimota virus 1].	0.045415	0.10733	0.911465	1057	2	-0.20226	0.45198	0.58401	0.999999	4584	1	0.13409	0.22638	0.963307	2178	2	-0.83989	0.90774	0.90728	0.999999	7379	0	0.23707	0.37675	0.999999	3099	2	-0.4806	0.35	0.48243	0.999999	3793	1	-0.755341	0.183124	0.72769
V10762	NP_037645.1.1	Paramyxoviridae	Bovine parainfluenza 3 virus	Bovine parainfluenza 3 virus	hemagglutinin-neuraminidase HN [Bovine parainfluenza virus 3].	0.045513	0.1075	0.911465	1058	2	-0.10617	0.49305	0.60236	0.999999	4756	1	0.090401	0.16767	0.882716	1694	2	-0.90876	0.93099	0.93064	0.999999	7644	0	0.0098152	0.018585	0.314049	613	2	-1.9991	0.99018	0.99028	0.999999	8591	0	-1.41298	0.0133147	0.158932
V04358	Q0NPV7.1	Poxviridae	Cowpox virus (CPV)	Cowpox virus (CPV)	CPXV132 CPXV_FRA2001_NANCY_124 CPXV_GER1990_2_124 CPXV_GER91_3_123	0.045569	0.10762	0.911465	1059	2	-0.034274	0.11314	0.23515	0.955962	2198	2	0.23473	0.37149	0.999999	3091	2	-0.31996	0.84089	0.84043	0.999999	6715	0	0.25195	0.43883	0.999999	3190	2	-0.39651	0.95287	0.95299	0.999999	8013	0	-0.360574	0.320371	0.886201
E00734	K4E9M8.2	NA	IEDB ORF	Trypanosoma cruzi	TCSYLVIO_001677	0.04559	0.10767	0.911465	1060	3	-0.20968	0.99827	0.99828	0.999999	9233	0	0.85826	0.85974	0.999999	6973	1	0.027354	0.25046	0.38809	0.999999	2909	2	0.37828	0.54299	0.999999	3933	2	0.058839	0.35298	0.49716	0.999999	3806	2	-0.0634695	0.584314	0.999248
V04524	Q8V4Z0.1	Poxviridae	Monkeypox virus	Monkeypox virus Zaire-96-I-16	H5R	0.045606	0.10769	0.911465	1061	3	-0.31946	0.98591	0.98598	0.999999	8937	0	0.96578	0.96583	0.999999	8143	0	-0.041583	0.41784	0.56065	0.999999	4051	1	0.88598	0.8865	0.999999	7239	0	-0.11418	0.89195	0.89241	0.999999	7295	0	-0.230442	0.474434	0.957571
V01378	cmv.rORF122.1	Herpesviridae	Human cytomegalovirus (HHV-5) (Human herpesvirus 5)	Human cytomegalovirus Merlin strain (VR-1590)	rORF122	0.045671	0.10782	0.911732	1062	3	-0.20657	0.9963	0.99628	0.999999	9170	0	0.56796	0.70318	0.999999	5250	1	0.044385	0.60092	0.6541	0.999999	4887	1	0.3589	0.52675	0.999999	3821	1	0.29212	0.059963	0.1434	0.841099	1431	3	0.0498166	0.920421	1
V04232	A0A0K2YVL4.1	Poxviridae	Cowpox virus (CPV)	Cowpox virus (CPV)	gCPXV0247	0.045785	0.10804	0.912869	1063	3	-0.26609	0.99745	0.99746	0.999999	9209	0	0.95036	0.95051	0.999999	7928	0	0.66648	0.0037173	0.013724	0.356846	316	3	0.88892	0.88945	0.999999	7274	0	0.51182	0.01334	0.04284	0.561874	635	3	0.445606	0.120861	0.607547
V08651	YP_007905989.1.1	Flaviviridae	Rodent hepacivirus	Rodent hepacivirus	NS3 protein [Rodent hepacivirus].	0.045833	0.10816	0.912994	1064	3	-0.34007	0.53116	0.62045	0.999999	4931	1	0.81636	0.82643	0.999999	6636	1	0.083516	0.40279	0.5448	0.999999	3933	2	0.91041	0.91093	0.999999	7508	0	0.13149	0.83042	0.83072	0.999999	6676	0	-0.0663802	0.475338	0.958298
V05698	YP_003587875.1.1	Anelloviridae	Torque teno virus 8	Torque teno virus 8	hypothetical protein TTV8_gp1 [Torque teno virus 8].	0.045964	0.10844	0.913869	1065	3	-0.20811	0.97136	0.97146	0.999999	8664	0	0.3635	0.52665	0.999999	3894	1	0.090733	0.32599	0.46543	0.999999	3423	2	0.33296	0.5054	0.999999	3652	2	0.024634	0.73511	0.7499	0.999999	5922	1	-0.0442916	0.507421	0.972419
V07813	NP_775663.1.1	Flaviviridae	Japanese encephalitis virus	Japanese encephalitis virus	anchored core protein C [Japanese encephalitis virus].	0.046159	0.10886	0.916554	1066	3	-0.5466	0.42275	0.56577	0.999999	4446	1	0.83125	0.83082	0.999999	6741	0	0.33338	0.16076	0.26553	0.999999	2312	2	0.17059	0.27463	0.999999	2507	2	-0.73605	0.71147	0.71164	0.999999	5756	0	-0.418837	0.486578	0.965566
V03575	P50773.0.1	Papillomaviridae	Alphapapillomavirus 7	Human papillomavirus type 70	E2	0.046164	0.082612	0.801708	1067	2	-0.66804	0.95384	0.954	0.999999	8382	0	NA	NA	NA	NA	NA	NA	NA	NA	NA	NA	NA	NA	NA	NA	NA	NA	NA	NA	NA	NA	NA	NA	NA	NA	NA
V04450	Q8V4R1.2	Poxviridae	Monkeypox virus	Monkeypox virus Zaire-96-I-16	B17R protein	0.046374	0.10441	0.901836	1068	2	-0.79605	0.5667	0.59513	0.999999	5098	1	NA	NA	NA	NA	NA	NA	NA	NA	NA	NA	NA	NA	NA	NA	NA	NA	NA	NA	NA	NA	NA	NA	NA	NA	NA
V09121	P09992.0.1	Arenaviridae	Lymphocytic choriomeningitis mammarenavirus	Lymphocytic choriomeningitis virus (strain Armstrong) (LCMV)	N	0.046453	0.10947	0.920119	1069	3	-0.48433	0.93889	0.93897	0.999999	8172	0	0.0022126	0.0059809	0.195472	297	3	-1.8599	0.99779	0.9978	0.999999	8728	0	0.0039572	0.010739	0.228521	465	3	-1.7689	0.99604	0.99605	0.999999	8736	0	-2.00108	0.000485911	0.0109948
[truncated: 8,718 more rows]
