# Supplementary material for: A viral ORFeome library for systems-level genetic dissection of host-pathogen interactions
Source: Cell. Author manuscript; Available in PMC 2026 Aug 2. (PMC13429030; doi:10.1016/j.cell.2026.05.024)
Supplement: MMC5 [file NIHMS2180536-supplement-MMC5.xlsx]

## Sheet: Sheet1
Table S4. Results of the ubiquitin sublibrary CRISPR screen in A375EF1-MC162R cells.
Gene name	MAGeCK Score | Negative	p-value | Negative	FDR | Negative	Rank | Negative	Log2FC	MAGeCK Score | Positive	p-value | Positive	FDR | Positive	Rank | Positive
ITCH	0.81876	0.90297	0.999997	1193	1.2852	1.554e-07	3.2356e-06	0.000206	22
RNF214	0.9226	0.93738	0.999997	1263	0.8389	1.2423e-07	3.2356e-06	0.000206	21
CHD4	0.99303	0.99305	0.999997	1431	1.0872	1.9019e-09	3.2356e-06	0.000206	12
RYBP	0.9946	0.99459	0.999997	1443	0.43632	7.0062e-07	3.2356e-06	0.000206	24
TAF5	0.99541	0.99532	0.999997	1448	0.90229	1.396e-09	3.2356e-06	0.000206	11
USP32	0.99923	0.99928	0.999997	1484	0.8248	5.7064e-08	3.2356e-06	0.000206	20
RBBP5	0.99953	0.99957	0.999997	1490	1.5522	2.5445e-09	3.2356e-06	0.000206	13
USP8	0.99997	0.99998	0.999997	1506	1.3324	2.3556e-07	3.2356e-06	0.000206	23
VHL	0.99999	1	0.999997	1513	2.358	9.6348e-13	3.2356e-06	0.000206	1
ASB14	1	1	0.999997	1516	0.61888	5.9641e-09	3.2356e-06	0.000206	14
WDR61	1	1	0.999997	1517	0.80487	4.8236e-10	3.2356e-06	0.000206	9
AMFR	1	1	0.999997	1518	0.29432	3.035e-08	3.2356e-06	0.000206	19
UBR4	1	1	0.999997	1519	0.63614	1.8459e-08	3.2356e-06	0.000206	18
PHF7	1	1	0.999997	1520	0.83308	1.3425e-10	3.2356e-06	0.000206	8
PDZRN3	1	1	0.999997	1521	0.45643	9.0693e-09	3.2356e-06	0.000206	17
UBA3	1	1	0.999997	1522	0.56631	6.5749e-09	3.2356e-06	0.000206	16
HGS	1	1	0.999997	1523	1.5788	6.4768e-09	3.2356e-06	0.000206	15
VPS13D	1	1	0.999997	1524	1.8852	3.238e-12	3.2356e-06	0.000206	2
CXXC1	1	1	0.999997	1525	1.3691	5.1306e-11	3.2356e-06	0.000206	5
COPA	1	1	0.999997	1526	1.8764	5.7939e-10	3.2356e-06	0.000206	10
CUL2	1	1	0.999997	1527	1.0665	9.5983e-11	3.2356e-06	0.000206	7
ZBTB11	1	1	0.999997	1528	0.99249	5.7816e-11	3.2356e-06	0.000206	6
TSG101	1	1	0.999997	1529	1.6905	1.2371e-11	3.2356e-06	0.000206	4
UBAP1	1	1	0.999997	1530	1.5433	4.4782e-12	3.2356e-06	0.000206	3
KBTBD8	0.94421	0.94914	0.999997	1293	0.5168	1.0328e-06	9.7069e-06	0.000571	25
MAP1LC3A	0.99818	0.99822	0.999997	1473	0.53687	1.4588e-06	9.7069e-06	0.000571	26
TCEB1	0.2936	0.53167	0.999997	681	1.2241	2.2171e-06	1.6178e-05	0.000884	27
TRIM71	1	1	0.999997	1515	0.35539	2.3665e-06	1.6178e-05	0.000884	28
COPB2	0.80503	0.89388	0.999997	1175	1.4298	2.5783e-06	2.2649e-05	0.001195	29
RNF7	0.98082	0.9806	0.999997	1389	0.47675	6.2421e-06	3.5592e-05	0.001702	32
PRICKLE2	0.99861	0.99868	0.999997	1477	0.54636	4.2264e-06	3.5592e-05	0.001702	30
KMT2D	0.99999	1	0.999997	1514	0.36695	5.2675e-06	3.5592e-05	0.001702	31
ATG3	0.99018	0.99009	0.999997	1420	0.42203	8.4218e-06	4.2063e-05	0.001739	35
USP28	0.99994	0.99993	0.999997	1501	0.21796	9.2314e-06	4.2063e-05	0.001739	37
WDR5B	0.99999	0.99998	0.999997	1510	0.38942	8.9718e-06	4.2063e-05	0.001739	36
ANAPC13	0.99999	0.99999	0.999997	1511	0.44153	7.7525e-06	4.2063e-05	0.001739	34
TFG	0.99999	0.99999	0.999997	1512	0.54425	7.3667e-06	4.2063e-05	0.001739	33
NPLOC4	0.96608	0.96578	0.999997	1342	0.54579	1.2536e-05	4.8534e-05	0.001904	39
UBE2E1	0.99999	0.99998	0.999997	1509	0.37934	1.1098e-05	4.8534e-05	0.001904	38
POC1A	0.99999	0.99998	0.999997	1508	0.38153	1.451e-05	5.5006e-05	0.002104	40
USP24	0.99998	0.99998	0.999997	1507	0.26675	2.0064e-05	0.00011972	0.004468	41
WDR82	0.98803	0.98792	0.999997	1410	0.5039	2.4111e-05	0.00012619	0.004597	42
MED8	0.80932	0.89673	0.999997	1180	0.38665	2.9105e-05	0.0001456	0.005181	43
MAP3K11	0.99964	0.99965	0.999997	1495	0.3328	2.9926e-05	0.00015207	0.005288	44
KLHL40	0.99997	0.99997	0.999997	1505	0.38984	3.3053e-05	0.00016502	0.005611	45
ZRANB1	0.99996	0.99996	0.999997	1504	0.28325	3.7082e-05	0.00017796	0.005919	46
FBXO40	0.99996	0.99996	0.999997	1503	0.27862	4.3133e-05	0.00022326	0.007268	47
NXF1	0.99977	0.99976	0.999997	1496	0.50094	4.761e-05	0.00024267	0.007735	48
KBTBD12	0.99994	0.99994	0.999997	1502	0.28392	5.6024e-05	0.00030091	0.009396	49
ZBTB20	0.9903	0.99021	0.999997	1421	0.49515	7.1353e-05	0.00037857	0.011584	50
SRC	0.99992	0.99991	0.999997	1500	0.37187	8.3977e-05	0.00043034	0.01291	51
TMF1	0.9978	0.99785	0.999997	1469	0.45948	9.2058e-05	0.00049505	0.014566	52
PSMG3	0.66226	0.81135	0.999997	1056	0.39653	0.00010038	0.00052093	0.015038	53
RAD23A	0.99989	0.99987	0.999997	1499	0.2221	0.00010841	0.00055976	0.01586	54
EED	0.99988	0.99986	0.999997	1498	0.32335	0.00011881	0.00061153	0.017012	55
FZR1	0.99628	0.9962	0.999997	1453	0.29309	0.00012176	0.00065036	0.017769	56
JADE2	0.85663	0.91359	0.999997	1209	0.32362	0.00012906	0.00068272	0.018326	57
KBTBD3	0.99979	0.99976	0.999997	1497	0.32573	0.00021464	0.0011681	0.030813	58
ZNF341	0.98718	0.98691	0.999997	1404	0.31073	0.00022214	0.0011939	0.030941	59
KCNS1	0.98762	0.98745	0.999997	1407	0.23339	0.00022728	0.0012134	0.030941	60
PCGF2	0.97398	0.97368	0.999997	1366	0.25652	0.00024013	0.0012716	0.031894	61
BAP1	0.98753	0.98735	0.999997	1406	0.41521	0.00029554	0.0015563	0.038406	62
BCAR1	0.99862	0.99869	0.999997	1478	0.49212	0.00032738	0.0016728	0.040625	63
FBXW10	0.29068	0.52913	0.999997	677	0.19814	0.00034151	0.0017505	0.041508	64
LPXN	0.79396	0.88711	0.999997	1162	0.25006	0.00034824	0.0017634	0.041508	65
SIK3	0.99963	0.99964	0.999997	1494	0.23317	0.00037129	0.0018605	0.043129	66
PLCG1	0.99932	0.99934	0.999997	1485	0.41043	0.00037947	0.0019058	0.04352	67
CDRT1	0.9996	0.99963	0.999997	1493	0.23206	0.00039627	0.0019899	0.044773	68
TRIM42	0.99958	0.99962	0.999997	1492	0.19648	0.00041567	0.002074	0.045989	69
USP16	0.9985	0.99857	0.999997	1475	0.26608	0.00042448	0.0021193	0.046322	70
FANCD2	0.99957	0.99961	0.999997	1491	0.23111	0.00043482	0.0021582	0.046507	71
UBE2C	0.997	0.99706	0.999997	1463	0.30465	0.00045386	0.0022552	0.047924	72
CISH	0.62773	0.79329	0.999997	1029	0.31911	0.00046389	0.0022941	0.048081	73
FBXO31	0.99952	0.99956	0.999997	1489	0.19678	0.00048312	0.002417	0.049973	74
PSMG4	0.47941	0.70007	0.999997	890	0.23486	0.00050763	0.0025529	0.052079	75
ZXDC	0.99648	0.99649	0.999997	1457	0.30344	0.00052937	0.00265	0.053348	76
HCK	0.9878	0.98768	0.999997	1408	0.24177	0.00057021	0.0028247	0.053844	80
PSMG1	0.98846	0.98847	0.999997	1413	0.47317	0.00055289	0.0027406	0.053844	77
STAC	0.99942	0.99942	0.999997	1486	0.1785	0.00057614	0.0028506	0.053844	81
CAND2	0.99943	0.99943	0.999997	1487	0.17441	0.00056839	0.0028182	0.053844	79
STUB1	0.99943	0.99943	0.999997	1488	0.18915	0.00056711	0.0028118	0.053844	78
MID2	0.996	0.99595	0.999997	1450	0.18429	0.00059088	0.0029476	0.054999	82
FBXL2	0.84116	0.90924	0.999997	1202	0.31236	0.00060047	0.0029865	0.055052	83
MNAT1	0.99871	0.99881	0.999997	1479	0.36807	0.00062002	0.0030835	0.056165	84
KCTD14	0.93985	0.94671	0.999997	1283	0.26492	0.00065702	0.0032777	0.058998	85
UBQLN4	0.26942	0.50926	0.999997	653	0.19798	0.00068381	0.003433	0.061075	86
MARK2	0.99806	0.99809	0.999997	1471	0.353	0.00077597	0.0038019	0.06686	87
SPSB4	0.78364	0.88078	0.999997	1152	0.18699	0.00080958	0.0039377	0.066942	90
HECTD1	0.96977	0.96947	0.999997	1351	0.30836	0.00079264	0.003886	0.066942	88
DTX3L	0.97023	0.96992	0.999997	1352	0.34991	0.00079987	0.0039054	0.066942	89
NBR1	0.99655	0.99656	0.999997	1459	0.19111	0.00084432	0.0040866	0.067962	92
ZFPL1	0.99916	0.99921	0.999997	1483	0.21546	0.00083701	0.0040542	0.067962	91
KMT2B	0.99913	0.99917	0.999997	1482	0.13822	0.00086759	0.0042031	0.069147	93
RFWD3	0.98862	0.98859	0.999997	1414	0.33237	0.00091556	0.0044101	0.071782	94
LASP1	0.99904	0.9991	0.999997	1481	0.2764	0.000963	0.0046884	0.075508	95
RNF126	0.81208	0.8984	0.999997	1183	0.20963	0.0010147	0.004999	0.079672	96
KLHL18	0.99056	0.99054	0.999997	1424	0.28509	0.0010297	0.0050702	0.079973	97
UBXN1	0.99087	0.99082	0.999997	1425	0.22434	0.0010928	0.0053161	0.082997	98
SENP1	0.57492	0.76761	0.999997	996	0.31757	0.0011506	0.0056138	0.086759	99
IRF2BP2	0.99875	0.99884	0.999997	1480	0.24566	0.0012528	0.0060668	0.092822	100
KLHL36	0.77939	0.8782	0.999997	1148	0.22131	0.0014613	0.0071928	0.107421	102
RNF123	0.99162	0.99153	0.999997	1428	0.25751	0.0014498	0.0071216	0.107421	101
FBXW9	0.99853	0.99862	0.999997	1476	0.18348	0.0014704	0.0072316	0.107421	103
UBA7	0.97033	0.97002	0.999997	1353	0.23442	0.0015609	0.0076846	0.111106	105
NWD1	0.97095	0.97058	0.999997	1356	0.26696	0.0015567	0.0076716	0.111106	104
BECN1	0.98908	0.98904	0.999997	1416	0.24464	0.0015628	0.0076975	0.111106	106
TCEB2	0.11385	0.28415	0.985294	439	-0.040928	0.001624	0.0079823	0.113632	107
PSMG2	0.99425	0.99426	0.999997	1440	0.32848	0.0016272	0.0080211	0.113632	108
RNF169	0.99829	0.99833	0.999997	1474	0.14854	0.0017059	0.00839	0.117767	109
INTS12	0.75007	0.86024	0.999997	1129	0.21568	0.0017891	0.0087588	0.121827	110
RNF121	0.99813	0.99817	0.999997	1472	0.1427	0.0018657	0.00916	0.12626	111
CRK	0.99242	0.99242	0.999997	1429	0.29479	0.002006	0.0097877	0.133708	112
CTTN	0.31853	0.55482	0.999997	709	0.41748	0.0020933	0.010215	0.137094	114
KCNG4	0.81288	0.89893	0.999997	1185	0.13187	0.0020879	0.010182	0.137094	113
2-Mar	0.99782	0.99787	0.999997	1470	0.13736	0.0021835	0.010642	0.141584	115
SH3KBP1	0.96239	0.96267	0.999997	1331	0.25345	0.0022628	0.010953	0.142012	118
FBXW12	0.98479	0.98456	0.999997	1399	0.24937	0.0022411	0.010855	0.142012	116
MIDN	0.99345	0.9934	0.999997	1434	0.26217	0.0022507	0.010907	0.142012	117
MKRN2	0.99385	0.99384	0.999997	1436	0.2212	0.0023478	0.011347	0.145894	119
VEZF1	0.9212	0.93675	0.999997	1259	0.25381	0.0024024	0.011626	0.148226	120
KDM2A	0.842	0.90945	0.999997	1204	0.32562	0.0025162	0.012137	0.151372	122
PARD6A	0.95535	0.95681	0.999997	1317	0.18976	0.0024951	0.012027	0.151372	121
WSB1	0.99747	0.99758	0.999997	1468	0.14894	0.0025272	0.012169	0.151372	123
FBXO28	0.99734	0.99742	0.999997	1467	0.33048	0.0026637	0.012765	0.157498	124
PSMA7	0.72624	0.84621	0.999997	1107	0.21698	0.0029267	0.013878	0.162081	131
PAAF1	0.92481	0.93845	0.999997	1268	0.20167	0.0028884	0.013774	0.162081	129
SIAH2	0.9673	0.96701	0.999997	1345	0.1657	0.0028747	0.013722	0.162081	128
TCEB3	0.99465	0.99463	0.999997	1444	0.28502	0.0027849	0.013269	0.162081	125
TRPC4AP	0.9971	0.99713	0.999997	1464	0.14534	0.0029049	0.013819	0.162081	130
USP14	0.99714	0.99717	0.999997	1465	0.088109	0.0028602	0.01367	0.162081	127
KCTD21	0.99717	0.99721	0.999997	1466	0.11726	0.0028258	0.013483	0.162081	126
UBA5	0.84832	0.91123	0.999997	1206	0.27685	0.0030637	0.014602	0.169254	132
TRIM64	0.1425	0.31865	0.999997	488	0.24598	0.0035321	0.014764	0.16938	144
PELI3	0.23991	0.48168	0.999997	627	0.22667	0.0031137	0.0149	0.16938	133
BRWD1	0.98278	0.98254	0.999997	1395	0.18107	0.0031238	0.014945	0.16938	134
USP4	0.94583	0.95034	0.999997	1297	0.22941	0.0032569	0.015489	0.17425	135
PLCG2	0.97552	0.97511	0.999997	1369	0.26108	0.0033091	0.015735	0.175725	136
HDAC4	0.16401	0.36804	0.999997	523	0.20782	0.0033343	0.015858	0.175814	137
RNF165	0.14569	0.33845	0.999997	492	-0.12509	0.00357	0.016938	0.176512	146
PSMD11	0.39966	0.62945	0.999997	808	0.2849	0.0035462	0.016854	0.176512	145
MTMR8	0.81481	0.90017	0.999997	1188	0.10792	0.0034691	0.016505	0.176512	142
TRIM49	0.94532	0.94997	0.999997	1295	0.23202	0.0035863	0.017003	0.176512	147
AMBRA1	0.98824	0.98815	0.999997	1412	0.23526	0.0034559	0.01646	0.176512	141
UBXN7	0.99639	0.99638	0.999997	1456	0.10956	0.0036064	0.017074	0.176512	148
CRKL	0.99649	0.9965	0.999997	1458	0.24982	0.0035059	0.016641	0.176512	143
MYCBP2	0.99656	0.99657	0.999997	1460	0.090493	0.003442	0.016382	0.176512	140
PHF8	0.99657	0.99658	0.999997	1461	0.11388	0.0034305	0.016311	0.176512	139
EPS15L1	0.9966	0.99661	0.999997	1462	0.095311	0.0033962	0.016149	0.176512	138
RNF20	0.99635	0.99627	0.999997	1454	0.1034	0.0036546	0.017333	0.176799	150
E4F1	0.99636	0.9963	0.999997	1455	0.12586	0.0036425	0.017262	0.176799	149
USP22	0.87976	0.92072	0.999997	1225	0.22063	0.0036871	0.017489	0.177201	151
TBCB	0.6965	0.8297	0.999997	1086	0.18463	0.0037675	0.01789	0.178897	153
ZBTB16	0.9483	0.95182	0.999997	1299	0.19594	0.0037594	0.017851	0.178897	152
PHF20	0.99614	0.9961	0.999997	1452	0.26361	0.003859	0.018291	0.181722	154
CORO6	0.99601	0.99595	0.999997	1451	0.16523	0.0039939	0.018835	0.185915	155
RLIM	0.99585	0.99571	0.999997	1449	0.13921	0.0041529	0.019592	0.192149	156
NEURL2	0.8156	0.90067	0.999997	1189	0.19171	0.0042076	0.019825	0.193195	157
KCTD6	0.99528	0.99519	0.999997	1446	0.31795	0.0042851	0.020161	0.195231	158
GAN	0.40051	0.63021	0.999997	810	0.17551	0.0043177	0.020323	0.19556	159
DPF1	0.58844	0.7742	0.999997	1009	0.18939	0.00437	0.020517	0.196194	160
RNF13	0.9109	0.93215	0.999997	1248	0.19243	0.0047426	0.021818	0.206057	162
WWP2	0.98782	0.98772	0.999997	1409	0.28387	0.0047248	0.021766	0.206057	161
CREBBP	0.97173	0.97133	0.999997	1359	0.14697	0.0048159	0.02209	0.207344	163
UBE2L6	0.94146	0.94767	0.999997	1286	0.16339	0.0051444	0.023377	0.216772	165
TOM1L1	0.96094	0.96132	0.999997	1326	0.16523	0.005134	0.023306	0.216772	164
MYO1F	0.60581	0.78259	0.999997	1021	0.21026	0.0057364	0.025506	0.233859	166
RNF187	0.95774	0.95883	0.999997	1320	0.10781	0.0057476	0.025526	0.233859	167
PSMB10	0.96615	0.96584	0.999997	1343	0.23182	0.0062468	0.027169	0.247436	168
MAP1LC3B	0.97567	0.9758	0.999997	1370	0.40429	0.0071759	0.029214	0.264485	170
CCDC36	0.84993	0.91164	0.999997	1207	0.205	0.0068557	0.029447	0.265026	169
BAG1	0.98733	0.98712	0.999997	1405	0.22144	0.0071835	0.030619	0.273956	171
KCTD11	0.98504	0.98482	0.999997	1400	0.18631	0.0074198	0.03146	0.279847	172
ING1	0.8996	0.92778	0.999997	1238	0.1602	0.007818	0.032799	0.290076	173
SYVN1	0.80908	0.89659	0.999997	1178	0.21988	0.0080149	0.033447	0.294099	174
5-Mar	0.89241	0.92499	0.999997	1234	0.25515	0.0081635	0.034003	0.296334	175
UBE2V1	0.96269	0.96285	0.999997	1333	0.1729	0.008314	0.034476	0.296334	178
DZIP3	0.97401	0.97371	0.999997	1367	0.2239	0.0082842	0.034378	0.296334	177
PHF6	0.97631	0.97604	0.999997	1375	0.18026	0.0082268	0.034184	0.296334	176
SATB1	0.87536	0.91912	0.999997	1224	0.17896	0.0084185	0.034825	0.297666	179
VAV1	0.23681	0.47874	0.999997	623	0.16875	0.0084982	0.035116	0.298487	180
INPPL1	0.7302	0.84858	0.999997	1111	0.20025	0.0086456	0.035589	0.299179	182
TRIM51	0.94858	0.95203	0.999997	1300	0.17127	0.0086221	0.035524	0.299179	181
ZBTB45	0.97303	0.9727	0.999997	1363	0.16645	0.0087771	0.036022	0.301169	183
ZNRF1	0.297	0.53473	0.999997	683	0.1456	0.0090437	0.036967	0.307388	184
KCMF1	0.77157	0.87326	0.999997	1143	0.28799	0.0093707	0.038177	0.315735	185
AFF4	0.99533	0.99523	0.999997	1447	0.14684	0.0096099	0.038973	0.320584	186
NACC1	0.95362	0.95548	0.999997	1312	0.1856	0.0097318	0.039342	0.321888	187
ANAPC16	0.95057	0.95331	0.999997	1304	0.21583	0.0098288	0.03962	0.32244	188
LRRC29	0.8284	0.90614	0.999997	1197	0.20532	0.010187	0.04074	0.329797	189
GTF2H2	0.65909	0.80969	0.999997	1053	0.18327	0.010313	0.041147	0.331344	190
ASB8	0.68798	0.82496	0.999997	1081	0.17496	0.010706	0.042364	0.339355	191
BIRC3	0.026676	0.093364	0.632604	223	0.097447	0.011818	0.045671	0.363939	192
FEM1C	0.94537	0.95	0.999997	1296	0.11425	0.012035	0.046402	0.36785	193
FUS	0.97212	0.97176	0.999997	1362	0.18132	0.012154	0.046745	0.368659	194
UBE2N	0.92291	0.93756	0.999997	1264	0.32551	0.012309	0.047224	0.370526	195
EPN2	0.9524	0.95466	0.999997	1308	0.18635	0.012444	0.047683	0.372222	196
STAC2	0.95437	0.956	0.999997	1315	0.13214	0.012703	0.048576	0.377268	197
NSMCE2	0.83182	0.90688	0.999997	1199	0.19258	0.012934	0.049204	0.380213	198
UBTD1	0.99251	0.99248	0.999997	1430	0.13161	0.013377	0.050815	0.390691	199
RNF2	0.99417	0.99419	0.999997	1437	0.11176	0.013681	0.051767	0.396015	200
ANKRD13D	0.99135	0.99129	0.999997	1427	0.1821	0.013809	0.052181	0.397197	201
PAFAH1B1	0.66956	0.81524	0.999997	1065	0.18977	0.013901	0.052478	0.397486	202
HECW1	0.45204	0.6761	0.999997	863	0.14192	0.014304	0.053941	0.40655	203
VPS41	0.19325	0.414	0.999997	564	0.19074	0.014664	0.055164	0.411712	205
EFCAB8	0.9947	0.99466	0.999997	1445	0.15327	0.014646	0.055125	0.411712	204
UBE2S	0.98914	0.98907	0.999997	1417	0.25333	0.015035	0.056419	0.419038	206
BAHD1	0.52026	0.73537	0.999997	946	0.19331	0.015566	0.05816	0.42988	207
UBE3B	0.46952	0.69136	0.999997	879	0.20939	0.016228	0.060205	0.442855	208
SENP7	0.92496	0.93855	0.999997	1269	0.20135	0.016327	0.060509	0.442963	209
NCK1	0.57619	0.76827	0.999997	1000	0.28344	0.016515	0.061098	0.444066	210
TOM1L2	0.92321	0.93771	0.999997	1266	0.12013	0.016554	0.061241	0.444066	211
TRIM59	0.76775	0.87082	0.999997	1138	0.25636	0.016782	0.062198	0.448884	212
USP19	0.49505	0.71344	0.999997	913	0.14897	0.017014	0.06302	0.450219	213
CUL4B	0.98181	0.98162	0.999997	1392	0.23943	0.01711	0.063266	0.450219	215
DCAF15	0.9881	0.98799	0.999997	1411	0.10366	0.017065	0.063169	0.450219	214
UBE2G1	0.81798	0.90249	0.999997	1192	0.23584	0.017447	0.064366	0.455927	216
DTX4	0.76755	0.87072	0.999997	1137	0.15885	0.018451	0.067751	0.477689	217
TRIM11	0.86541	0.91627	0.999997	1215	0.17788	0.018783	0.068708	0.481147	218
ABTB1	0.94356	0.94873	0.999997	1292	0.18665	0.018842	0.06887	0.481147	219
CBL	0.98695	0.98665	0.999997	1403	0.18094	0.018981	0.069207	0.481301	220
TECR	0.77232	0.87378	0.999997	1144	0.26502	0.019166	0.06975	0.482886	221
PSMC3IP	0.97628	0.976	0.999997	1374	0.20549	0.019863	0.071782	0.494715	222
RFPL4A	0.81433	0.89987	0.999997	1187	0.1105	0.020067	0.072378	0.494851	223
FBXL20	0.97599	0.97566	0.999997	1372	0.23594	0.020086	0.072449	0.494851	224
FBXO10	0.93633	0.94462	0.999997	1280	0.15276	0.020219	0.072837	0.495292	225
ZMIZ1	0.53143	0.74522	0.999997	958	0.10092	0.02048	0.073685	0.497339	226
ASB1	0.98426	0.98401	0.999997	1398	0.11341	0.02051	0.073788	0.497339	227
ZNRF2	0.73367	0.85055	0.999997	1117	0.18325	0.020959	0.075102	0.503973	228
EPN1	0.51392	0.72985	0.999997	940	0.15897	0.021659	0.077095	0.515089	229
ABI1	0.86233	0.91531	0.999997	1214	0.15099	0.022132	0.07846	0.51961	230
ALG13	0.8919	0.92483	0.999997	1233	0.1414	0.022135	0.07848	0.51961	231
PDZRN4	0.95825	0.95922	0.999997	1322	0.13341	0.022227	0.078791	0.51961	232
KCNB1	0.56332	0.76211	0.999997	983	0.113	0.02319	0.08169	0.536417	233
DCAF8	0.80923	0.8967	0.999997	1179	0.089361	0.02367	0.083029	0.542883	234
TRIM64B	0.17279	0.33889	0.999997	533	0.14858	0.027155	0.084155	0.54491	242
TULP4	0.51317	0.72916	0.999997	939	0.099122	0.024084	0.084408	0.54491	236
NCF2	0.90818	0.93103	0.999997	1244	0.10456	0.02395	0.084032	0.54491	235
AMPH	0.60281	0.78131	0.999997	1019	0.10084	0.025581	0.088827	0.571033	237
KCNG3	0.077158	0.21905	0.88673	377	-0.023546	0.026602	0.091875	0.588156	238
RHOBTB1	0.97047	0.97009	0.999997	1354	0.11694	0.026739	0.09229	0.588346	239
DCAF12	0.96171	0.96197	0.999997	1329	0.19174	0.026926	0.092917	0.589889	240
TBL1XR1	0.97971	0.97944	0.999997	1387	0.1603	0.027064	0.093357	0.590234	241
MLLT6	0.99053	0.99053	0.999997	1423	0.10023	0.027325	0.094257	0.593469	243
PSMD12	0.96482	0.96456	0.999997	1337	0.17283	0.027547	0.094813	0.594526	244
SENP3-EIF4A1	0.97176	0.97135	0.999997	1360	0.098147	0.027845	0.095622	0.597151	245
TRIM64C	0.96308	0.96299	0.999997	1334	0.11311	0.031976	0.097777	0.608126	257
UBE2B	0.74345	0.85628	0.999997	1123	0.2167	0.028908	0.098981	0.61312	246
BTBD2	0.14821	0.34258	0.999997	494	0.12131	0.029713	0.10125	0.614706	251
FCHSD2	0.48914	0.7086	0.999997	904	0.16667	0.029686	0.10119	0.614706	250
ZNF131	0.85918	0.91432	0.999997	1211	0.13627	0.029529	0.10083	0.614706	249
STAM	0.93614	0.94449	0.999997	1278	0.19399	0.029157	0.099777	0.614706	247
ZBTB10	0.97363	0.97334	0.999997	1364	0.13453	0.029257	0.10012	0.614706	248
SOCS7	0.966	0.96571	0.999997	1340	0.086324	0.030041	0.10211	0.61752	252
UBE2D3	0.17459	0.38476	0.999997	536	0.13958	0.03065	0.10388	0.625731	253
GNB1	0.37415	0.60609	0.999997	773	0.071827	0.030882	0.10454	0.626141	254
ZNF547	0.9931	0.9931	0.999997	1432	0.13261	0.030923	0.10477	0.626141	255
EEA1	0.92533	0.93873	0.999997	1270	0.18255	0.031207	0.10563	0.628867	256
CFAP52	0.67444	0.81761	0.999997	1071	0.12594	0.032427	0.10919	0.642517	260
UFD1L	0.88219	0.92157	0.999997	1227	0.13312	0.032347	0.10897	0.642517	259
GABARAP	0.90836	0.93112	0.999997	1245	0.12779	0.032324	0.10888	0.642517	258
KCNA2	0.97388	0.97357	0.999997	1365	0.12235	0.032955	0.11074	0.646682	262
ABI3	0.98884	0.9888	0.999997	1415	0.13225	0.03287	0.11056	0.646682	261
HERC3	0.9133	0.9333	0.999997	1250	0.1126	0.033382	0.1121	0.652167	263
IRF2BP1	0.62595	0.7923	0.999997	1027	0.12408	0.033685	0.11302	0.655022	264
KLHL3	0.95157	0.95414	0.999997	1307	0.091336	0.033986	0.11403	0.658341	265
UHRF1	0.0614	0.18886	0.809399	357	0.076834	0.034785	0.1163	0.666871	266
RNF225	0.99422	0.99423	0.999997	1438	0.1136	0.03482	0.11638	0.666871	267
DCAF6	0.71319	0.83908	0.999997	1099	0.18069	0.035443	0.1182	0.672292	269
DDX58	0.95255	0.95475	0.999997	1309	0.1836	0.03539	0.11805	0.672292	268
ZBTB47	0.96514	0.96491	0.999997	1338	0.095751	0.03574	0.11895	0.674056	270
TRIM49D1	0.58856	0.77425	0.999997	1010	0.03712	0.036153	0.12004	0.677706	271
KCTD19	0.98353	0.98328	0.999997	1396	0.11261	0.036349	0.12065	0.678673	272
BIRC6	0.67008	0.81551	0.999997	1066	0.11192	0.037131	0.12305	0.689642	273
RAD18	0.99423	0.99424	0.999997	1439	0.10536	0.037457	0.12396	0.692184	274
ARHGEF7	0.85073	0.91182	0.999997	1208	0.21451	0.037824	0.12509	0.69341	276
TNFAIP1	0.85931	0.91438	0.999997	1212	0.095066	0.037739	0.12482	0.69341	275
ITSN1	0.97763	0.97735	0.999997	1382	0.11691	0.038353	0.12664	0.697717	277
UBXN2A	0.98973	0.98964	0.999997	1418	0.12129	0.038401	0.12677	0.697717	278
BTBD18	0.98174	0.98157	0.999997	1391	0.19447	0.038672	0.12748	0.699084	279
TBL1X	0.93618	0.93644	0.999997	1279	0.10789	0.045366	0.13044	0.712748	291
MAEA	0.98395	0.98368	0.999997	1397	0.11336	0.039958	0.13146	0.715778	280
PHF12	0.48834	0.70796	0.999997	903	0.085999	0.040622	0.13331	0.718188	282
USP17L17	0.86831	0.8686	0.999997	1217	0.11998	0.13169	0.13251	0.718188	420
DTX1	0.8836	0.92208	0.999997	1229	0.061421	0.040587	0.13319	0.718188	281
HDAC6	0.99351	0.99345	0.999997	1435	0.11437	0.041185	0.13506	0.725048	283
CCL18	0.99428	0.99428	0.999997	1441	0.15077	0.041739	0.13638	0.729575	284
ASB5	0.4465	0.67125	0.999997	859	0.075334	0.042709	0.13919	0.730079	288
USP7	0.53281	0.74649	0.999997	963	0.083549	0.042452	0.13858	0.730079	286
KDM2B	0.56071	0.76099	0.999997	980	0.16428	0.042658	0.13909	0.730079	287
KCNC4	0.94887	0.94869	0.999997	1302	0.15268	0.048911	0.13887	0.730079	298
WDSUB1	0.95094	0.95364	0.999997	1306	0.056778	0.042095	0.13754	0.730079	285
PHF23	0.95407	0.95582	0.999997	1313	0.087151	0.042761	0.13934	0.730079	289
VPS11	0.56531	0.76312	0.999997	985	0.13228	0.0446	0.14302	0.746815	290
ZBTB3	0.41563	0.64373	0.999997	829	0.20046	0.045473	0.14482	0.753671	292
MLLT10	0.56958	0.76526	0.999997	988	0.055784	0.045879	0.1457	0.75568	293
PSMD6	0.363	0.59572	0.999997	762	-0.12064	0.046184	0.14629	0.756171	294
ZBTB7B	0.68327	0.82242	0.999997	1076	0.13885	0.047699	0.14935	0.76936	295
RNF114	0.68456	0.82324	0.999997	1079	0.013801	0.048185	0.15038	0.772061	296
PHF20L1	0.93175	0.94201	0.999997	1274	0.071921	0.048879	0.15174	0.776466	297
FBXO17	0.57195	0.7663	0.999997	991	0.099013	0.050487	0.15511	0.788412	300
PDC	0.67356	0.81717	0.999997	1069	0.12347	0.05028	0.15464	0.788412	299
RNF40	0.10998	0.27755	0.984033	429	0.062688	0.051649	0.15759	0.795755	302
UBXN11	0.21155	0.4418	0.999997	586	0.065825	0.051477	0.15723	0.795755	301
APAF1	0.82041	0.90391	0.999997	1195	0.11991	0.052384	0.15913	0.800889	303
BRWD3	0.96421	0.96414	0.999997	1336	0.090027	0.053091	0.1606	0.805632	304
DPF2	0.93077	0.94157	0.999997	1272	0.11285	0.05415	0.16274	0.813709	305
TRIM8	0.97966	0.97937	0.999997	1386	0.11491	0.054837	0.1642	0.818347	306
SCEL	0.67807	0.81954	0.999997	1073	0.1515	0.055572	0.16571	0.820484	308
G2E3	0.91465	0.93389	0.999997	1252	0.25893	0.055498	0.16556	0.820484	307
TNK2	0.36575	0.59826	0.999997	765	-0.022465	0.056359	0.1673	0.822909	310
ERCC6	0.81625	0.90115	0.999997	1190	0.11259	0.056091	0.16676	0.822909	309
HLTF	0.99035	0.99026	0.999997	1422	0.12706	0.0566	0.16781	0.822909	311
TRIM37	0.93237	0.94231	0.999997	1275	0.16781	0.056987	0.1686	0.82417	312
USP35	0.81401	0.89971	0.999997	1186	0.13015	0.05873	0.17236	0.839866	313
WDR49	0.97671	0.9764	0.999997	1376	0.054116	0.059701	0.17426	0.846409	314
PHIP	0.39924	0.62912	0.999997	806	0.10668	0.061291	0.17733	0.85756	315
MID1	0.96815	0.96787	0.999997	1348	0.11855	0.06147	0.17768	0.85756	316
KCNG1	0.34272	0.57667	0.999997	741	0.15693	0.062798	0.18041	0.858665	320
RNF112	0.49688	0.71487	0.999997	916	0.10249	0.062479	0.17983	0.858665	318
BRPF1	0.79543	0.88797	0.999997	1163	0.10576	0.062199	0.17924	0.858665	317
WDR88	0.90141	0.92846	0.999997	1240	0.11177	0.062718	0.18027	0.858665	319
DDI1	0.91296	0.93312	0.999997	1249	0.14492	0.062945	0.18071	0.858665	321
ATG16L2	0.62915	0.794	0.999997	1030	0.12895	0.063359	0.18167	0.860543	322
UBR1	0.74491	0.85716	0.999997	1125	0.046276	0.0642	0.18326	0.863839	323
CUL4A	0.78635	0.88251	0.999997	1155	0.12319	0.064306	0.1835	0.863839	324
ATG16L1	0.53315	0.74676	0.999997	964	0.059007	0.065267	0.18564	0.871272	325
ASB11	0.94993	0.95291	0.999997	1303	0.11316	0.066294	0.18771	0.878297	326
TMUB2	0.30409	0.54113	0.999997	694	0.11763	0.06749	0.1901	0.881353	329
SOCS3	0.50534	0.72239	0.999997	922	0.049036	0.067102	0.18933	0.881353	327
GRAP	0.96793	0.96767	0.999997	1346	0.14995	0.067375	0.18986	0.881353	328
RBCK1	0.22479	0.46168	0.999997	606	0.06229	0.068806	0.19261	0.890001	330
DCAF10	0.66279	0.81164	0.999997	1058	0.12837	0.06906	0.19312	0.890001	331
RNF34	0.94332	0.9486	0.999997	1291	0.11161	0.070858	0.19676	0.904038	332
GABARAPL1	0.99105	0.991	0.999997	1426	0.13445	0.071203	0.19748	0.904621	333
TRIM63	0.28332	0.52194	0.999997	668	0.13371	0.071811	0.19868	0.907418	334
SPSB2	0.50713	0.72391	0.999997	928	0.052404	0.073799	0.20261	0.922604	335
HCLS1	0.96561	0.96534	0.999997	1339	0.2236	0.074833	0.20464	0.929062	336
BIRC2	0.38041	0.61165	0.999997	783	0.025823	0.076807	0.20847	0.939182	338
UBE4A	0.571	0.76588	0.999997	990	0.075363	0.076932	0.20871	0.939182	339
NSFL1C	0.99319	0.99318	0.999997	1433	0.060346	0.076609	0.20805	0.939182	337
RBP1	0.91922	0.93585	0.999997	1257	0.11256	0.077392	0.20966	0.940725	340
TMEM189	0.69043	0.8262	0.999997	1084	0.081569	0.078251	0.21131	0.945356	341
TP53BP2	0.77403	0.87482	0.999997	1145	0.088179	0.079364	0.21337	0.95178	342
KLHL35	0.5736	0.76704	0.999997	994	0.066707	0.080009	0.21475	0.951797	343
KDM1B	0.58391	0.77192	0.999997	1005	0.098677	0.080289	0.21524	0.951797	345
RSPRY1	0.91415	0.93367	0.999997	1251	0.026249	0.080117	0.21493	0.951797	344
OIT3	0.72512	0.84563	0.999997	1104	0.11001	0.081697	0.21821	0.962122	346
PCMTD2	0.97146	0.97106	0.999997	1358	0.13766	0.08217	0.21925	0.963938	347
RNF138	0.18143	0.39529	0.999997	545	-0.076293	0.083743	0.22232	0.96907	350
LITAF	0.28375	0.52232	0.999997	669	-0.040429	0.083732	0.22229	0.96907	349
RHOBTB3	0.98238	0.98214	0.999997	1393	0.13609	0.083407	0.22165	0.96907	348
USP34	0.62639	0.79255	0.999997	1028	0.12861	0.084501	0.2239	0.97318	351
FBXW11	0.00097469	0.0047596	0.098408	73	0.13431	0.085271	0.22556	0.977632	352
WDTC1	0.3559	0.58888	0.999997	754	-0.063422	0.086722	0.22841	0.987204	353
7-Mar	0.46875	0.6907	0.999997	878	0.067275	0.087204	0.22926	0.988077	354
TAX1BP1	0.59979	0.77968	0.999997	1017	0.1343	0.087582	0.22998	0.988416	355
SH3D19	0.54466	0.75327	0.999997	972	0.10754	0.088273	0.23121	0.990917	356
AHR	2.0343e-11	3.2356e-06	0.00045	1	-1.305	1	1	0.999997	1530
EIF3I	1.7823e-10	3.2356e-06	0.00045	2	-1.3999	1	1	0.999997	1529
FAU	2.8239e-10	3.2356e-06	0.00045	3	-1.9384	0.999	0.99908	0.999997	1492
LRR1	5.1019e-10	3.2356e-06	0.00045	4	-1.9799	1	1	0.999997	1523
EIF3F	6.6932e-09	3.2356e-06	0.00045	5	-0.88332	0.99998	0.99998	0.999997	1515
WDR12	2.2668e-08	3.2356e-06	0.00045	6	-0.66612	0.83904	0.89069	0.999997	1157
PHF5A	1.753e-07	3.2356e-06	0.00045	7	-1.3466	1	1	0.999997	1528
SKP1	2.2409e-07	3.2356e-06	0.00045	8	-0.54758	0.99852	0.99859	0.999997	1486
PPIL2	2.3005e-07	3.2356e-06	0.00045	9	-0.68736	1	1	0.999997	1527
SMU1	4.7863e-07	3.2356e-06	0.00045	10	-1.0278	0.99999	0.99998	0.999997	1518
SUMO2	4.9347e-07	3.2356e-06	0.00045	11	-0.72931	1	1	0.999997	1526
RBBP4	2.3576e-06	1.6178e-05	0.002063	12	-0.54763	0.99993	0.99993	0.999997	1511
DTL	2.5284e-06	2.2649e-05	0.002475	13	-1.5807	0.97465	0.9743	0.999997	1371
NEDD8	2.531e-06	2.2649e-05	0.002475	14	-0.76778	1	1	0.999997	1525
UBAP2L	3.7659e-06	3.5592e-05	0.002574	15	-0.4561	0.99741	0.9975	0.999997	1475
USP9X	3.8296e-06	3.5592e-05	0.002574	16	-0.43079	1	1	0.999997	1524
PRPF19	4.7857e-06	3.5592e-05	0.002574	17	-0.70588	0.82248	0.88559	0.999997	1144
CDC27	4.8656e-06	3.5592e-05	0.002574	18	-1.0421	1	1	0.999997	1522
WDR5	5.2236e-06	3.5592e-05	0.002574	19	-0.36299	0.99532	0.99523	0.999997	1460
PRPF8	5.2416e-06	3.5592e-05	0.002574	20	-0.7956	0.99999	1	0.999997	1521
UBE2Q1	5.7983e-06	3.5592e-05	0.002574	21	-0.61709	0.99938	0.99938	0.999997	1497
MYLIP	6.4122e-06	4.2063e-05	0.002574	22	-0.8288	0.9952	0.99512	0.999997	1459
RPS27A	6.7795e-06	4.2063e-05	0.002574	23	-1.4001	0.99967	0.99967	0.999997	1504
METAP2	8.1177e-06	4.2063e-05	0.002574	24	-0.35667	0.99999	0.99999	0.999997	1520
ARIH1	9.0926e-06	4.2063e-05	0.002574	25	-0.79882	0.99999	0.99998	0.999997	1519
USP17L21	1.2331e-05	6.7948e-05	0.003585	26	-0.31635	0.99999	0.99998	0.999997	1517
SKP2	1.3685e-05	5.5006e-05	0.003237	27	-0.55101	0.99999	0.99998	0.999997	1516
AAMP	1.6038e-05	6.7948e-05	0.003585	28	-0.71995	0.99314	0.99316	0.999997	1441
HUWE1	1.6626e-05	6.7948e-05	0.003585	29	-0.41249	0.99979	0.99976	0.999997	1508
ARNT	2.032e-05	0.00011972	0.005909	30	-0.63707	0.99355	0.9935	0.999997	1450
ZNF598	2.0676e-05	0.00011972	0.005909	31	-0.35801	0.99858	0.99866	0.999997	1487
PRC1	2.9657e-05	0.00015207	0.007051	32	-1.1263	0.97261	0.97231	0.999997	1361
SNRNP40	3.164e-05	0.00015207	0.007051	33	-0.27237	0.99997	0.99997	0.999997	1514
UBL5	4.2983e-05	0.00022326	0.010047	34	-0.60756	0.99996	0.99996	0.999997	1513
WDR3	5.6397e-05	0.00030091	0.012789	35	-0.51465	0.99994	0.99994	0.999997	1512
PRAMEF25	6.6068e-05	0.0002815	0.012306	36	-0.41156	0.93181	0.93145	0.999997	1267
COPS4	6.6728e-05	0.00035268	0.014584	37	-0.47564	0.99534	0.99523	0.999997	1461
CSK	6.9647e-05	0.0003721	0.014851	38	-0.41098	0.99977	0.99976	0.999997	1507
ARMC5	7.2514e-05	0.00037857	0.014851	39	-0.37656	0.99949	0.99951	0.999997	1501
SF3B3	8.9881e-05	0.00048858	0.018688	40	-0.91954	0.99991	0.9999	0.999997	1510
RBX1	0.00010714	0.00055329	0.020156	41	-0.43941	0.99942	0.99942	0.999997	1500
RIMBP3B	0.00011018	0.00050799	0.018957	42	-0.31412	0.99989	0.99991	0.999997	1509
RFWD2	0.00013392	0.00068919	0.024522	43	-0.35271	0.9729	0.97263	0.999997	1363
USP17L23	0.00016798	0.0007992	0.02779	44	-0.231	0.91863	0.91859	0.999997	1248
FBXO5	0.00017958	0.00092862	0.031533	45	-1.0478	0.99803	0.99805	0.999997	1481
DET1	0.00018211	0.00094804	0.031533	46	-0.40784	0.99924	0.99928	0.999997	1494
PWP2	0.00019515	0.0010192	0.033179	47	-0.70464	0.98535	0.98514	0.999997	1402
SENP6	0.00024581	0.001304	0.041564	48	-1.0618	0.9997	0.99972	0.999997	1506
GEMIN5	0.00029373	0.0015434	0.047822	49	-0.45243	0.99437	0.99438	0.999997	1454
NLE1	0.0002981	0.0015628	0.047822	50	-0.36018	0.9983	0.99833	0.999997	1483
TBL3	0.00031648	0.0016469	0.049408	51	-0.48743	0.99968	0.9997	0.999997	1505
TRIM39	0.0003383	0.001744	0.051314	52	-0.22572	0.93251	0.93596	0.999997	1268
USP1	0.00035451	0.0017893	0.051653	53	-0.37234	0.99965	0.99965	0.999997	1503
ZBTB48	0.00040105	0.0020158	0.056312	54	-0.20289	0.9996	0.99963	0.999997	1502
TOM1	0.0004107	0.0020481	0.056312	55	-0.33065	0.69811	0.8205	0.999997	1004
KDM5C	0.00041285	0.0020611	0.056312	56	-0.31793	0.99334	0.99331	0.999997	1446
UBE2J1	0.00043787	0.0021776	0.058451	57	-0.40604	0.63536	0.78102	0.999997	937
PRAMEF12	0.00045005	0.0022358	0.058979	58	-0.23983	0.9626	0.96232	0.999997	1335
UBA52	0.00050763	0.0025529	0.064356	59	-0.53424	0.99535	0.99525	0.999997	1462
ZNRF3	0.00051328	0.0025658	0.064356	60	-0.38945	0.94858	0.94869	0.999997	1298
PRAMEF8	0.00058135	0.0028959	0.071463	61	-0.22992	0.99942	0.99942	0.999997	1499
USP37	0.0005919	0.0029541	0.071743	62	-0.588	0.99941	0.99941	0.999997	1498
TCEB3B	0.00061255	0.0030512	0.072942	63	-0.32197	0.74595	0.85261	0.999997	1073
PPP2CA	0.00062817	0.0031288	0.073648	64	-0.42851	0.79133	0.87664	0.999997	1131
FBXO11	0.00064413	0.003213	0.074482	65	-0.37549	0.54102	0.72653	0.999997	865
BARD1	0.00066147	0.00331	0.075204	66	-0.46725	0.99934	0.99936	0.999997	1496
AURKA	0.00067015	0.0033424	0.075204	67	-0.39764	0.98151	0.98132	0.999997	1393
PRAMEF15	0.00067638	0.0025011	0.064356	68	-0.30502	0.99932	0.99935	0.999997	1495
WDR24	0.00073161	0.0036336	0.080571	69	-0.40592	0.97268	0.97242	0.999997	1362
USPL1	0.00077114	0.0037824	0.082673	70	-0.4784	0.99625	0.99619	0.999997	1464
PHF2	0.00079366	0.0038924	0.08388	71	-0.29541	0.99921	0.99925	0.999997	1493
EML6	0.00093083	0.0044943	0.094195	72	-0.20175	0.96298	0.96264	0.999997	1336
COPS5	0.0010077	0.0048955	0.099868	74	-0.26342	0.99899	0.99908	0.999997	1491
CSTF1	0.0011555	0.0056397	0.113536	75	-0.34326	0.99842	0.9985	0.999997	1484
PLRG1	0.0012091	0.0059503	0.118233	76	-0.77526	0.9978	0.99785	0.999997	1478
PRAMEF10	0.0013006	0.0039507	0.083952	77	-0.29275	0.9987	0.99863	0.999997	1490
NSD1	0.0013553	0.0066751	0.130934	78	-0.19948	0.99864	0.99873	0.999997	1489
TRAF3	0.0013928	0.0068627	0.132911	79	-0.22791	0.99861	0.99868	0.999997	1488
RNF186	0.0014848	0.0072963	0.139542	80	-0.16325	0.51138	0.70969	0.999997	851
PSMB4	0.0015251	0.0075293	0.14222	81	-0.51638	0.99847	0.99854	0.999997	1485
FBXL19	0.0019253	0.0093865	0.175139	82	-0.32508	0.99807	0.9981	0.999997	1482
ANAPC2	0.0019585	0.0095354	0.175772	83	-0.5899	0.99393	0.99393	0.999997	1452
SYNGAP1	0.0019987	0.009736	0.177334	84	-0.28424	0.95911	0.95892	0.999997	1327
RNF31	0.0021874	0.010655	0.188403	85	-0.18681	0.99781	0.99786	0.999997	1480
ZBTB12	0.0021914	0.010668	0.188403	86	-0.11727	0.99781	0.99785	0.999997	1479
DCAF13	0.0021954	0.010713	0.188403	87	-0.30273	0.99352	0.99348	0.999997	1449
PSMD14	0.0022438	0.010868	0.188963	88	-0.78872	0.97785	0.97756	0.999997	1380
NCF4	0.002288	0.011082	0.190511	89	-0.1376	0.99771	0.99777	0.999997	1477
RNFT2	0.0024655	0.01191	0.199473	90	-0.15668	0.99753	0.99763	0.999997	1476
PRAMEF26	0.0024689	0.011917	0.199473	91	-0.15164	0.94902	0.94904	0.999997	1299
RNF220	0.0024893	0.011994	0.199473	92	-0.19809	0.99677	0.99679	0.999997	1473
TRIM10	0.0026333	0.012642	0.207974	93	-0.19306	0.99339	0.99334	0.999997	1447
TCEB3C	0.0027584	0.013166	0.214293	94	-0.28792	0.98226	0.98201	0.999997	1394
KCTD10	0.0028694	0.013703	0.21565	95	-0.18397	0.95417	0.95381	0.999997	1311
CIAO1	0.0028747	0.013722	0.21565	96	-0.17055	0.99228	0.99226	0.999997	1437
NLRC5	0.002898	0.013813	0.21565	97	-0.45484	0.86541	0.90066	0.999997	1182
RNF146	0.002898	0.013813	0.21565	98	-0.22842	0.97189	0.97157	0.999997	1355
KBTBD4	0.0030063	0.014363	0.221972	99	-0.19359	0.99699	0.99705	0.999997	1474
SPTAN1	0.003084	0.014725	0.223851	100	-0.25776	0.85153	0.89516	0.999997	1168
KLHL22	0.0030979	0.014777	0.223851	101	-0.22731	0.99627	0.99619	0.999997	1466
ASB13	0.0031469	0.015023	0.225175	102	-0.18075	0.73732	0.84636	0.999997	1059
PATZ1	0.0031752	0.015159	0.225175	103	-0.28507	0.97904	0.97873	0.999997	1384
GGA1	0.0032258	0.015359	0.225962	104	-0.25577	0.99638	0.99635	0.999997	1467
TRAF6	0.0033453	0.01591	0.229731	105	-0.18115	0.99665	0.99668	0.999997	1472
FBXO7	0.0033509	0.015916	0.229731	106	-0.15878	0.99665	0.99668	0.999997	1471
GNB2	0.0035176	0.016731	0.238389	107	-0.078589	0.99648	0.99649	0.999997	1470
PSMD7	0.003547	0.016854	0.238389	108	-0.92055	0.99645	0.99645	0.999997	1469
WDR17	0.0036124	0.0171	0.238389	109	-0.29518	0.99639	0.99637	0.999997	1468
PRPF4	0.0036237	0.017139	0.238389	110	-0.28825	0.88808	0.91045	0.999997	1209
FBXO24	0.0037402	0.01778	0.245072	111	-0.10994	0.99626	0.99619	0.999997	1465
PWP1	0.0043661	0.020511	0.280189	112	-0.24174	0.99563	0.99553	0.999997	1463
ZNF511	0.0048046	0.022439	0.303761	113	-0.14713	0.9952	0.99512	0.999997	1458
UIMC1	0.0048504	0.022633	0.303761	114	-0.21799	0.99515	0.99508	0.999997	1457
RNF44	0.0050929	0.023785	0.316444	115	-0.098211	0.99491	0.9949	0.999997	1456
BTBD19	0.005387	0.025125	0.331384	116	-0.11223	0.99461	0.99459	0.999997	1455
UFM1	0.0054827	0.025519	0.333714	117	-0.33836	0.98917	0.98912	0.999997	1420
ZNF280A	0.0060548	0.027998	0.363022	118	-0.1598	0.99395	0.99394	0.999997	1453
ZBTB14	0.0062794	0.028858	0.371038	119	-0.19354	0.99372	0.99367	0.999997	1451
KCTD5	0.0065996	0.030386	0.37425	120	-0.22066	0.9934	0.99335	0.999997	1448
NCF1	0.0066793	0.030793	0.37425	121	-0.3031	0.99332	0.99331	0.999997	1445
UFSP1	0.0066815	0.0308	0.37425	122	-0.23312	0.7405	0.84862	0.999997	1066
RNF151	0.0067152	0.030936	0.37425	123	-0.16431	0.99227	0.99225	0.999997	1436
ZC3H12A	0.0067163	0.030936	0.37425	124	-0.12722	0.83211	0.88834	0.999997	1153
SUMO4	0.0067337	0.030981	0.37425	125	-0.21545	0.5781	0.74743	0.999997	894
UFC1	0.0067496	0.031046	0.37425	126	-0.18178	0.99325	0.99323	0.999997	1444
UBE2V2	0.0067597	0.031065	0.37425	127	-0.2669	0.99324	0.99323	0.999997	1443
ZFYVE19	0.006841	0.031466	0.376122	128	-0.20341	0.99316	0.99316	0.999997	1442
ZFAND3	0.0068815	0.031719	0.376199	129	-0.23381	0.99231	0.99226	0.999997	1438
EP300	0.007198	0.032968	0.388005	130	-0.24994	0.87397	0.90409	0.999997	1190
FEM1B	0.0073091	0.033311	0.388382	131	-0.28551	0.83357	0.88883	0.999997	1155
VPRBP	0.0074276	0.03379	0.388382	132	-0.40912	0.8565	0.89712	0.999997	1176
SATB2	0.0075232	0.034081	0.388382	133	-0.14418	0.94497	0.94562	0.999997	1291
RNF19B	0.0077329	0.034773	0.388382	134	-0.23165	0.93305	0.93641	0.999997	1272
KCNC3	0.0077421	0.034812	0.388382	135	-0.295	0.66279	0.79805	0.999997	961
PEX7	0.0077753	0.03489	0.388382	136	-0.17286	0.8284	0.88724	0.999997	1150
CORO7	0.0077895	0.034941	0.388382	137	-0.12242	0.95467	0.95434	0.999997	1315
RANBP2	0.0078209	0.035084	0.388382	138	-0.25151	0.92314	0.92969	0.999997	1256
RNF181	0.0078893	0.035284	0.388382	139	-0.1194	0.37415	0.59604	0.999997	694
RNF113A	0.0081952	0.036346	0.397207	140	-0.39808	0.68177	0.80992	0.999997	987
POLH	0.008329	0.036799	0.399305	141	-0.32407	0.69336	0.81735	0.999997	997
DDB1	0.0086129	0.037698	0.406185	142	-0.39217	0.87931	0.90666	0.999997	1197
DCAF5	0.0088026	0.038313	0.409922	143	-0.17512	0.96801	0.96775	0.999997	1347
TRIM61	0.0090875	0.039316	0.417732	144	-0.19832	0.62601	0.77535	0.999997	922
KCTD7	0.0095599	0.040927	0.431854	145	-0.12304	0.79115	0.87656	0.999997	1130
CDC40	0.01021	0.042901	0.448946	146	-0.27572	0.97752	0.97718	0.999997	1379
DHX36	0.010273	0.043134	0.448946	147	-0.3188	0.92244	0.92922	0.999997	1255
RNF149	0.010889	0.045004	0.463347	148	-0.13484	0.8552	0.89663	0.999997	1173
WDR53	0.010953	0.04514	0.463347	149	-0.3348	0.72232	0.83659	0.999997	1035
RNF6	0.011055	0.045451	0.463347	150	-0.12693	0.8707	0.90267	0.999997	1189
RMND5B	0.011159	0.045729	0.463347	151	-0.18208	0.92548	0.93113	0.999997	1259
PHF3	0.011396	0.046421	0.466673	152	-0.10889	0.30532	0.52621	0.999997	623
TRIM21	0.011489	0.046667	0.466673	153	-0.23098	0.90521	0.91911	0.999997	1232
MEX3A	0.011889	0.047968	0.473324	154	-0.38346	0.95157	0.95146	0.999997	1306
SF3A1	0.011915	0.048046	0.473324	155	-0.55733	0.98141	0.98126	0.999997	1392
USP3	0.012046	0.048447	0.473324	156	-0.1372	0.90008	0.91662	0.999997	1225
UFL1	0.012074	0.04857	0.473324	157	-0.33942	0.98101	0.98083	0.999997	1391
PSMD4	0.01239	0.049508	0.479415	158	-0.43295	0.97502	0.97463	0.999997	1372
USP18	0.012682	0.050466	0.484189	159	-0.21777	0.76465	0.86566	0.999997	1104
RNF17	0.012879	0.050997	0.484626	160	-0.23346	0.91381	0.92409	0.999997	1239
KLHL14	0.013011	0.051437	0.484941	161	-0.20965	0.73818	0.84703	0.999997	1060
ZNF106	0.013079	0.051689	0.484941	162	-0.28454	0.74864	0.85441	0.999997	1076
RAB40C	0.01318	0.052006	0.484941	163	-0.17892	0.31853	0.54003	0.999997	638
ZBTB7A	0.013386	0.052783	0.484941	164	-0.23515	0.97909	0.97876	0.999997	1385
UHRF1BP1	0.01342	0.05288	0.484941	165	-0.23262	0.96205	0.96171	0.999997	1333
USP17L4	0.013437	0.052931	0.484941	166	-0.25164	0.70717	0.82631	0.999997	1016
KCNS3	0.013565	0.053346	0.485826	167	-0.16062	0.77083	0.87007	0.999997	1116
ZBTB22	0.013782	0.053967	0.488576	168	-0.24488	0.92159	0.92863	0.999997	1251
PRAMEF13	0.014273	0.054549	0.490944	169	-0.12386	0.89031	0.89503	0.999997	1213
RNF207	0.014304	0.055805	0.499305	170	-0.12387	0.55676	0.73555	0.999997	878
SACS	0.014664	0.057021	0.507224	171	-0.18193	0.83078	0.88795	0.999997	1152
BTBD6	0.015058	0.058303	0.514709	172	-0.20811	0.98887	0.98881	0.999997	1418
OTUD3	0.01513	0.058536	0.514709	173	0.02999	0.40312	0.62508	0.999997	726
UBR2	0.015638	0.06016	0.520264	174	-0.31772	0.97705	0.97675	0.999997	1377
RFPL1	0.0157	0.060302	0.520264	175	-0.16534	0.82508	0.88627	0.999997	1148
RFPL2	0.015892	0.060833	0.520264	176	-0.11894	0.96953	0.96928	0.999997	1349
USP39	0.016054	0.061376	0.520264	177	-0.50948	0.85494	0.8966	0.999997	1172
FBXO2	0.016079	0.06148	0.520264	178	-0.15243	0.50779	0.70772	0.999997	845
PSMB9	0.016128	0.061622	0.520264	179	-0.22821	0.50091	0.70392	0.999997	836
BRPF3	0.016203	0.061888	0.520264	180	-0.12055	0.98539	0.98516	0.999997	1403
OTUD5	0.016377	0.062451	0.522128	181	-0.11718	0.88175	0.90774	0.999997	1202
LATS2	0.017136	0.065084	0.541191	182	-0.13994	0.57172	0.74397	0.999997	887
ZBTB4	0.017569	0.066476	0.54511	183	0.11043	0.14702	0.33642	0.999997	448
USP9Y	0.017583	0.066528	0.54511	184	-0.27474	0.59249	0.75587	0.999997	905
ZNF521	0.017615	0.066625	0.54511	185	-0.16982	0.76387	0.86514	0.999997	1103
SNRNP25	0.017882	0.06755	0.548479	186	-0.21499	0.97088	0.97053	0.999997	1351
MARK4	0.01824	0.068754	0.548479	187	-0.20058	0.94606	0.94655	0.999997	1296
PSMD2	0.01825	0.06876	0.548479	188	-0.2817	0.96401	0.96366	0.999997	1339
WDR90	0.018315	0.068948	0.548479	189	-0.1525	0.66147	0.79717	0.999997	958
USP17L7	0.018353	0.06909	0.548479	190	-0.11478	0.92198	0.92888	0.999997	1252
TRIM62	0.018397	0.069187	0.548479	191	-0.13182	0.6936	0.81744	0.999997	998
AUP1	0.018806	0.070365	0.54998	192	-0.15587	0.94121	0.94269	0.999997	1284
GGA2	0.018867	0.070501	0.54998	193	-0.081884	0.97956	0.97926	0.999997	1387
BACH2	0.018877	0.07054	0.54998	194	-0.16358	0.99164	0.99154	0.999997	1431
CDCA3	0.019093	0.071096	0.54998	195	-0.29197	0.84573	0.89303	0.999997	1163
PHF1	0.019111	0.071174	0.54998	196	-0.08227	0.10584	0.2632	0.999997	378
NEURL1B	0.019317	0.071756	0.551694	197	-0.14968	0.77271	0.87149	0.999997	1118
CD2AP	0.019632	0.072591	0.555322	198	-0.13471	0.99007	0.99001	0.999997	1423
RNF168	0.020063	0.073911	0.558162	199	-0.05464	0.71019	0.8285	0.999997	1019
CDC16	0.020126	0.074125	0.558162	200	-0.17717	0.74008	0.84841	0.999997	1065
6-Mar	0.020302	0.074694	0.558162	201	-0.24106	0.97749	0.97716	0.999997	1378
ANAPC1	0.020311	0.07472	0.558162	202	-0.28496	0.94589	0.94645	0.999997	1295
CNOT4	0.020386	0.074901	0.558162	203	-0.2071	0.97523	0.97479	0.999997	1373
KLHDC3	0.0205	0.075283	0.558162	204	-0.2599	0.89005	0.91142	0.999997	1212
NEDD8-MDP1	0.020576	0.075516	0.558162	205	-0.24331	0.7494	0.85492	0.999997	1077
TRIM26	0.02203	0.079599	0.582714	206	-0.041074	0.53796	0.72489	0.999997	864
ZBTB2	0.022253	0.080324	0.584274	207	-0.33112	0.76206	0.86389	0.999997	1095
ANKRD9	0.022425	0.080861	0.584274	208	-0.078439	0.62744	0.77625	0.999997	926
CORO7-PAM16	0.0225	0.077373	0.56914	209	-0.10517	0.97397	0.9742	0.999997	1366
CDC20	0.022601	0.081366	0.584274	210	-0.42863	0.97462	0.97428	0.999997	1370
GRWD1	0.022705	0.081651	0.584274	211	-0.20047	0.97196	0.97161	0.999997	1356
NSMAF	0.022769	0.081806	0.584274	212	-0.1792	0.9567	0.95651	0.999997	1322
UBE2I	0.022856	0.082104	0.584274	213	-0.35084	0.37459	0.59652	0.999997	695
MALT1	0.02306	0.082719	0.585923	214	-0.1887	0.74491	0.85173	0.999997	1070
TRIM48	0.024077	0.08576	0.604668	215	-0.34878	0.20352	0.41988	0.999997	518
PACSIN1	0.024646	0.08732	0.612839	216	-0.22073	0.71171	0.8294	0.999997	1021
PELI2	0.025229	0.089132	0.620455	217	-0.208	0.97407	0.97377	0.999997	1367
SDCBP	0.025246	0.089216	0.620455	218	-0.1328	0.96421	0.96389	0.999997	1340
GPS1	0.025485	0.08985	0.622038	219	-0.15662	0.14593	0.33463	0.999997	445
TRAIP	0.025713	0.090497	0.623695	220	-0.17896	0.80015	0.879	0.999997	1135
RBBP7	0.02645	0.092717	0.632604	221	-0.17462	0.98692	0.98661	0.999997	1409
PSME1	0.026518	0.092911	0.632604	222	-0.3971	0.89057	0.91166	0.999997	1214
RNF125	0.026775	0.093668	0.632604	224	-0.18943	0.98693	0.98663	0.999997	1410
BAZ1B	0.026848	0.093888	0.632604	225	-0.2269	0.99064	0.99059	0.999997	1427
URM1	0.027031	0.094444	0.632604	226	-0.19382	0.97854	0.97825	0.999997	1382
CDC23	0.027104	0.094684	0.632604	227	-0.27386	0.86772	0.90158	0.999997	1188
USP36	0.027712	0.096451	0.641606	228	-0.23027	0.30892	0.52989	0.999997	627
USP17L1	0.027784	0.050634	0.484189	229	-0.47268	0.97222	0.97225	0.999997	1358
CYHR1	0.027946	0.097111	0.6432	230	-0.20388	0.69117	0.81586	0.999997	996
UTP15	0.028411	0.09858	0.650115	231	-0.28186	0.98302	0.98277	0.999997	1396
ASB17	0.02864	0.099421	0.65099	232	-0.15821	0.99173	0.99167	0.999997	1434
ANAPC7	0.028678	0.099563	0.65099	233	-0.16803	0.34592	0.56727	0.999997	667
FBXW4	0.028984	0.10033	0.653191	234	-0.18217	0.42676	0.64755	0.999997	767
SPSB3	0.029179	0.10099	0.654745	235	-0.11691	0.9927	0.99274	0.999997	1440
UBA1	0.029569	0.10204	0.658209	236	-0.21187	0.91639	0.92569	0.999997	1244
RNF39	0.029883	0.10277	0.658209	237	-0.12152	0.99123	0.99119	0.999997	1429
KLHL32	0.029908	0.10282	0.658209	238	-0.17676	0.89322	0.913	0.999997	1217
OTUD7A	0.03016	0.1036	0.660458	239	-0.11324	0.85546	0.89674	0.999997	1174
UNKL	0.03055	0.10467	0.664496	240	-0.17832	0.86529	0.90059	0.999997	1181
KCTD9	0.030923	0.10583	0.669074	241	-0.24945	0.98543	0.9852	0.999997	1404
LMO7	0.031344	0.10708	0.671879	242	-0.1668	0.76291	0.8645	0.999997	1100
SH3D21	0.031412	0.1073	0.671879	243	-0.20055	0.98424	0.98397	0.999997	1399
RNF113B	0.031657	0.10794	0.671879	244	-0.18921	0.2869	0.50748	0.999997	598
PSMA2	0.031699	0.10803	0.671879	245	-0.40087	0.79759	0.87834	0.999997	1133
PRAMEF22	0.032115	0.10924	0.676655	246	-0.10266	0.54441	0.72849	0.999997	869
HIC2	0.032324	0.10987	0.677839	247	-0.16282	0.98304	0.98279	0.999997	1397
RIMBP3C	0.032558	0.059176	0.517369	248	-0.20316	0.54872	0.55374	0.999997	873
UBE2NL	0.032687	0.11089	0.681359	249	-0.17652	0.83918	0.89076	0.999997	1158
ZYG11B	0.03287	0.11152	0.682515	250	-0.10213	0.85624	0.89703	0.999997	1175
RNF212B	0.033221	0.11244	0.685397	251	-0.034089	0.21846	0.43626	0.999997	540
ASAP2	0.033339	0.11289	0.685427	252	-0.15406	0.40263	0.6246	0.999997	725
C6orf106	0.033726	0.11409	0.686359	253	-0.11556	0.94572	0.94634	0.999997	1293
PSMC6	0.033898	0.11469	0.686359	254	-0.44196	0.93508	0.9379	0.999997	1275
TRIM31	0.0339	0.11469	0.686359	255	-0.12284	0.97622	0.97594	0.999997	1375
KLHL31	0.033952	0.11484	0.686359	256	-0.19109	0.76967	0.86922	0.999997	1115
KCTD17	0.034204	0.11553	0.687811	257	-0.15982	0.92964	0.93402	0.999997	1265
NABP1	0.034997	0.1178	0.695792	258	-0.12556	0.72669	0.83939	0.999997	1041
DDB2	0.035041	0.11797	0.695792	259	-0.10141	0.30903	0.52997	0.999997	628
ASB4	0.035139	0.11824	0.695792	260	-0.1614	0.98747	0.98729	0.999997	1413
FBXO30	0.035523	0.1192	0.698741	261	-0.19879	0.97648	0.97618	0.999997	1376
RNF11	0.03574	0.11977	0.698804	262	0.0030925	0.45152	0.67183	0.999997	799
FXN	0.03608	0.12062	0.698804	263	-0.1025	0.24068	0.45992	0.999997	558
FBXL7	0.036121	0.12075	0.698804	264	-0.13214	0.98653	0.9862	0.999997	1408
LATS1	0.036212	0.12103	0.698804	265	-0.21501	0.98721	0.98696	0.999997	1411
USP27X	0.036568	0.12219	0.702803	266	-0.13255	0.88251	0.90815	0.999997	1203
PSMC5	0.037313	0.12434	0.708372	267	-0.45369	0.74678	0.85319	0.999997	1074
FBXO16	0.037404	0.12461	0.708372	268	-0.052035	0.64407	0.78628	0.999997	944
UBE2J2	0.037411	0.12463	0.708372	269	-0.17233	0.71775	0.83347	0.999997	1031
IRF9	0.037684	0.12538	0.708372	270	-0.026033	0.6488	0.78906	0.999997	953
MDM2	0.037999	0.1263	0.708372	271	-0.52885	0.973	0.97268	0.999997	1364
ZMIZ2	0.038068	0.12641	0.708372	272	-0.088395	0.95632	0.95615	0.999997	1320
TRIM60	0.038172	0.12679	0.708372	273	-0.19616	0.45085	0.67118	0.999997	797
RAPSN	0.038193	0.12686	0.708372	274	-0.095097	0.45125	0.67156	0.999997	798
RNF185	0.038388	0.12742	0.708893	275	-0.14477	0.36575	0.5876	0.999997	688
SUMO1	0.039098	0.12946	0.714446	276	-0.24697	0.66715	0.80085	0.999997	968
KLHL5	0.039235	0.12989	0.714446	277	-0.20602	0.99172	0.99166	0.999997	1433
CGRRF1	0.039507	0.13066	0.714446	278	-0.11292	0.94398	0.94471	0.999997	1288
PSMC1	0.039702	0.1313	0.714446	279	-0.42184	0.98899	0.98892	0.999997	1419
RNF5	0.039848	0.13175	0.714446	280	-0.12209	0.98636	0.98606	0.999997	1407
KLHL15	0.039947	0.13199	0.714446	281	-0.064773	0.78939	0.87607	0.999997	1128
USP5	0.040108	0.13239	0.714446	282	-0.17925	0.88131	0.90757	0.999997	1201
FBXO34	0.040142	0.13246	0.714446	283	-0.19051	0.97883	0.97856	0.999997	1383
TRIM45	0.040228	0.13274	0.714446	284	-0.14217	0.93105	0.93501	0.999997	1266
PAM16	0.04039	0.13322	0.714446	285	-0.14258	0.58595	0.75212	0.999997	902
PARK2	0.040527	0.13355	0.714446	286	-0.11468	0.90337	0.9182	0.999997	1231
FEM1A	0.040888	0.13467	0.716945	287	-0.17325	0.23015	0.44907	0.999997	551
HERC6	0.040985	0.13495	0.716945	288	-0.086988	0.67825	0.80751	0.999997	983
UBE3D	0.041336	0.13587	0.71719	289	-0.21611	0.97142	0.97104	0.999997	1353
CUL1	0.041368	0.13594	0.71719	290	-0.2597	0.97456	0.97423	0.999997	1369
UBE2W	0.041588	0.13647	0.717516	291	-0.17179	0.98827	0.98818	0.999997	1417
DCUN1D4	0.042606	0.13937	0.729556	292	-0.15466	0.90046	0.91678	0.999997	1226
PSMB2	0.043039	0.14045	0.729556	293	-0.30388	0.80083	0.87916	0.999997	1136
IBTK	0.043175	0.14078	0.729556	294	-0.10285	0.8413	0.89146	0.999997	1159
TRIM72	0.043279	0.14102	0.729556	295	-0.17609	0.95397	0.95357	0.999997	1310
CDC26	0.043478	0.14162	0.729556	296	-0.28453	0.66528	0.79972	0.999997	965
RNF216	0.043748	0.14223	0.729842	297	-0.17434	0.15218	0.34519	0.999997	457
SART1	0.043906	0.14263	0.729842	298	-0.13084	0.80801	0.88135	0.999997	1138
PACSIN2	0.044428	0.14394	0.734076	299	-0.17179	0.9495	0.94955	0.999997	1301
RRP9	0.04497	0.14533	0.738742	300	-0.045256	0.33732	0.55852	0.999997	658
IKBKG	0.045288	0.14628	0.740962	301	-0.10442	0.98965	0.98957	0.999997	1421
MAP3K5	0.045612	0.1471	0.740962	302	-0.13519	0.98508	0.98484	0.999997	1401
KLHL20	0.045652	0.14722	0.740962	303	-0.22889	0.76289	0.86448	0.999997	1099
MEFV	0.045937	0.14801	0.742461	304	-0.12089	0.98319	0.98292	0.999997	1398
OTUD6B	0.046373	0.14914	0.743712	305	-0.19691	0.99075	0.99071	0.999997	1428
TNIP2	0.046633	0.14979	0.743712	306	-0.17405	0.5049	0.70623	0.999997	842
RIMBP2	0.046702	0.14998	0.743712	307	-0.07839	0.95452	0.9542	0.999997	1314
TRIM58	0.046757	0.1502	0.743712	308	-0.081881	0.86602	0.90092	0.999997	1184
BRCA1	0.046978	0.15085	0.744507	309	-0.18042	0.85829	0.89774	0.999997	1177
MAP3K1	0.047462	0.15203	0.747398	310	-0.089147	0.21338	0.4306	0.999997	532
LRSAM1	0.047756	0.15289	0.747398	311	-0.15223	0.95105	0.95092	0.999997	1305
RCBTB1	0.047761	0.1529	0.747398	312	-0.14328	0.98813	0.98803	0.999997	1415
MKRN1	0.048086	0.15369	0.748865	313	-0.08097	0.76495	0.86585	0.999997	1105
KCND1	0.04877	0.15547	0.755163	314	-0.072196	0.75755	0.86069	0.999997	1087
TRIM73	0.048998	0.14146	0.729556	315	-0.15766	0.54861	0.69967	0.999997	872
USP41	0.049044	0.15621	0.756313	316	-0.11716	0.93271	0.93613	0.999997	1271
UBE2L3	0.049455	0.15734	0.758064	317	-0.14109	0.9917	0.99161	0.999997	1432
KCNC1	0.049522	0.15756	0.758064	318	-0.19174	0.52866	0.71902	0.999997	858
KLHL42	0.049916	0.15858	0.758618	319	-0.063571	0.99235	0.99233	0.999997	1439
HERC2	0.050076	0.15905	0.758618	320	-0.08197	0.73689	0.84612	0.999997	1056
SPAG16	0.050321	0.15963	0.758618	321	-0.113	0.93731	0.93959	0.999997	1278
PRAMEF1	0.050613	0.16043	0.758618	322	-0.15616	0.97212	0.97176	0.999997	1357
USP31	0.050696	0.16066	0.758618	323	-0.083943	0.91745	0.92622	0.999997	1246
FBXL5	0.050905	0.16124	0.758618	324	-0.24632	0.73411	0.8442	0.999997	1054
FBXL4	0.050914	0.16128	0.758618	325	-0.1024	0.41313	0.63471	0.999997	747
GNB4	0.05114	0.16187	0.758618	326	-0.34764	0.79326	0.87719	0.999997	1132
TRIM40	0.051325	0.16235	0.758618	327	-0.18858	0.40432	0.62613	0.999997	729
USP46	0.051435	0.16263	0.758618	328	-0.23351	0.99224	0.99224	0.999997	1435
ZNF280B	0.051649	0.1632	0.758961	329	-0.084114	0.84953	0.89446	0.999997	1166
OTUB1	0.052128	0.16463	0.763291	330	-0.060615	0.75954	0.86209	0.999997	1089
BCL6	0.052566	0.16583	0.766519	331	-0.10355	0.96635	0.96601	0.999997	1344
WHSC1	0.052926	0.16678	0.76804	332	-0.11193	0.95956	0.95931	0.999997	1329
WRNIP1	0.053091	0.16716	0.76804	333	-0.073356	0.64623	0.78749	0.999997	950
KCTD13	0.05335	0.16782	0.768598	334	-0.14871	0.78563	0.8751	0.999997	1126
NUP153	0.053529	0.16829	0.768598	335	-0.22876	0.94427	0.94491	0.999997	1289
PSMA6	0.053818	0.16903	0.769669	336	-0.56856	0.96888	0.96873	0.999997	1348
FBXO9	0.054326	0.17044	0.77382	337	-0.20059	0.95276	0.95258	0.999997	1308
UBE2R2	0.054697	0.17146	0.776129	338	-0.12519	0.99033	0.99024	0.999997	1425
PRAMEF19	0.055255	0.1729	0.777763	339	-0.14382	0.96311	0.96278	0.999997	1337
NHLRC1	0.055371	0.17317	0.777763	340	-0.077044	0.58438	0.75121	0.999997	900
STC1	0.055498	0.17349	0.777763	341	-0.13562	0.83343	0.88878	0.999997	1154
KBTBD7	0.055629	0.17385	0.777763	342	-0.12172	0.53315	0.72174	0.999997	862
UBR5	0.056383	0.17588	0.78456	343	-0.11029	0.9906	0.99057	0.999997	1426
RNF144B	0.057287	0.17826	0.792842	344	-0.10505	0.92214	0.92899	0.999997	1253
USP33	0.057914	0.17996	0.798092	345	-0.088534	0.97981	0.97955	0.999997	1388
PYCARD	0.058366	0.18121	0.801308	346	-0.076391	0.84269	0.89191	0.999997	1160
OR2B11	0.058654	0.18196	0.801712	347	-0.13756	0.68798	0.81389	0.999997	993
UBE2QL1	0.058906	0.18265	0.801712	348	-0.091715	0.97608	0.97577	0.999997	1374
AP1G2	0.059191	0.1834	0.801712	349	-0.12986	0.95565	0.95544	0.999997	1318
UBE2H	0.059213	0.18345	0.801712	350	-0.11218	0.92842	0.93309	0.999997	1261
TRIM14	0.059414	0.18392	0.801712	351	-0.13936	0.77609	0.87255	0.999997	1121
ASCC2	0.05972	0.18474	0.803007	352	-0.10908	0.91794	0.9265	0.999997	1247
PSMA8	0.060068	0.18558	0.803532	353	-0.11346	0.63085	0.77834	0.999997	930
RING1	0.060209	0.18592	0.803532	354	-0.0613	0.69377	0.81755	0.999997	999
TRIM33	0.060496	0.18659	0.804197	355	0.028722	0.3119	0.53285	0.999997	630
UBR7	0.06082	0.18736	0.80522	356	-0.16943	0.97071	0.9704	0.999997	1350
COPS6	0.061671	0.18968	0.810623	358	-0.15668	0.72955	0.84128	0.999997	1046
TRIM25	0.062346	0.19101	0.812389	359	-0.026009	0.66361	0.79853	0.999997	962
PRAME	0.062558	0.19146	0.812389	360	-0.1487	0.88964	0.91125	0.999997	1211
NSMCE1	0.062718	0.19168	0.812389	361	-0.16322	0.9899	0.98982	0.999997	1422
ANKRD13A	0.065028	0.19622	0.829317	362	-0.080838	0.70009	0.82189	0.999997	1007
CAND1	0.066668	0.19952	0.84097	363	-0.16354	0.99029	0.99019	0.999997	1424
ZNF592	0.06889	0.2036	0.855796	364	-0.14776	0.62926	0.77735	0.999997	928
LZTR1	0.069807	0.20529	0.857714	365	-0.13981	0.67698	0.80665	0.999997	981
PSMB11	0.069998	0.20569	0.857714	366	-0.1971	0.50923	0.70852	0.999997	847
FBXW2	0.070084	0.20583	0.857714	367	-0.21761	0.54199	0.72707	0.999997	866
POLI	0.070327	0.2063	0.857714	368	-0.11552	0.73389	0.84411	0.999997	1053
IVNS1ABP	0.070944	0.20743	0.860085	369	-0.17791	0.88618	0.9097	0.999997	1208
USP38	0.071642	0.20884	0.863594	370	-0.20785	0.75069	0.85575	0.999997	1078
RUFY1	0.072422	0.21028	0.867191	371	-0.2029	0.7627	0.86436	0.999997	1098
RUBCNL	0.074143	0.21344	0.877848	372	-0.081256	0.77534	0.87242	0.999997	1120
DTX3	0.075265	0.2157	0.884758	373	-0.10663	0.50167	0.70435	0.999997	838
NOD1	0.075976	0.21685	0.884924	374	-0.11723	0.8266	0.88664	0.999997	1149
YAF2	0.075991	0.21689	0.884924	375	-0.11809	0.97844	0.97814	0.999997	1381
SLX4	0.076609	0.21798	0.88673	376	-0.081569	0.67926	0.80817	0.999997	984
NEDD4	0.077627	0.21997	0.88673	378	-0.19454	0.76562	0.86625	0.999997	1106
SH3GL3	0.078712	0.22184	0.88673	379	-0.16207	0.89251	0.91265	0.999997	1216
RNF26	0.0788	0.22199	0.88673	380	0.046697	0.22938	0.4483	0.999997	550
ABTB2	0.078807	0.222	0.88673	381	-0.16095	0.46606	0.68477	0.999997	814
NFX1	0.078926	0.22224	0.88673	382	-0.089195	0.44321	0.66387	0.999997	784
PRKCI	0.079174	0.22268	0.88673	383	-0.15248	0.92957	0.93394	0.999997	1264
PSMB8	0.079282	0.2229	0.88673	384	-0.10744	0.82432	0.88612	0.999997	1146
TRAF7	0.079401	0.22313	0.88673	385	-0.10971	0.92344	0.92987	0.999997	1257
RC3H2	0.079877	0.22408	0.888178	386	-0.099296	0.9741	0.97379	0.999997	1368
TRIM46	0.081063	0.22643	0.893571	387	0.064408	0.11944	0.28788	0.999997	398
PSMB5	0.081253	0.22684	0.893571	388	-0.15082	0.76848	0.86834	0.999997	1113
JADE1	0.081414	0.22719	0.893571	389	-0.12011	0.72846	0.84049	0.999997	1043
CUEDC1	0.082495	0.22923	0.895814	390	-0.035798	0.82371	0.88593	0.999997	1145
STAMBP	0.083011	0.23013	0.895814	391	-0.049947	0.70457	0.82462	0.999997	1011
TRIM13	0.083121	0.23033	0.895814	392	-0.09197	0.44967	0.67006	0.999997	792
GPR75-ASB3	0.083407	0.23088	0.895814	393	-0.13033	0.99153	0.99143	0.999997	1430
KLHL21	0.083499	0.23109	0.895814	394	-0.07395	0.26692	0.48733	0.999997	581
PI4K2B	0.083599	0.23127	0.895814	395	-0.11774	0.48541	0.69539	0.999997	824
VCPIP1	0.084111	0.23224	0.897277	396	-0.16255	0.73251	0.84328	0.999997	1049
UBE2M	0.085516	0.23512	0.906115	397	-0.055433	0.57778	0.74726	0.999997	892
ELP2	0.087015	0.2378	0.914162	398	-0.073302	0.6897	0.81495	0.999997	995
UBXN8	0.087927	0.23944	0.915051	399	-0.14394	0.97325	0.97293	0.999997	1365
RNF103	0.088174	0.23983	0.915051	400	-0.13013	0.86711	0.90138	0.999997	1187
TNFAIP3	0.088583	0.24056	0.915583	401	-0.071856	0.91729	0.92616	0.999997	1245
UBQLN1	0.089068	0.24135	0.916284	402	-0.085569	0.64862	0.78894	0.999997	952
KBTBD6	0.091329	0.24534	0.929116	403	0.07398	0.10655	0.26453	0.999997	379
FGR	0.091681	0.24594	0.929116	404	-0.13227	0.95477	0.95445	0.999997	1316
BRAP	0.094134	0.25027	0.943142	405	-0.1178	0.68133	0.80964	0.999997	986
TRIM15	0.096313	0.25409	0.955178	406	-0.1525	0.63844	0.78289	0.999997	941
UBFD1	0.097126	0.2555	0.956858	407	-0.1882	0.92914	0.93362	0.999997	1263
GCH1	0.097517	0.25608	0.956858	408	-0.012843	0.9824	0.98216	0.999997	1395
ASB15	0.097677	0.25641	0.956858	409	-0.10937	0.95622	0.95602	0.999997	1319
MAPKBP1	0.098205	0.25731	0.957843	410	-0.1564	0.66277	0.79803	0.999997	960
KMT2C	0.098947	0.25843	0.957843	411	-0.077949	0.90648	0.91985	0.999997	1234
TRIM52	0.099747	0.25968	0.959691	412	-0.14218	0.77832	0.87326	0.999997	1122
ARHGAP4	0.10055	0.26105	0.962436	413	-0.10952	0.25936	0.47957	0.999997	571
PSMB6	0.1013	0.26239	0.963756	414	-0.15096	0.17557	0.38414	0.999997	494
ZNF330	0.10249	0.26462	0.96858	415	-0.17557	0.67648	0.80633	0.999997	980
WDR44	0.10347	0.26642	0.972837	416	-0.087649	0.72889	0.84084	0.999997	1044
TRIM74	0.10395	0.25855	0.957843	417	-0.11787	0.87865	0.8861	0.999997	1196
KCNA1	0.10467	0.26855	0.974525	418	-0.15029	0.1939	0.40922	0.999997	514
FBXO44	0.10491	0.26895	0.974525	419	-0.10621	0.62887	0.7771	0.999997	927
CHFR	0.10545	0.26983	0.974525	420	-0.095786	0.38201	0.60366	0.999997	703
PIAS2	0.10584	0.27042	0.974525	421	-0.081129	0.79063	0.87644	0.999997	1129
C1orf86	0.10586	0.27045	0.974525	422	-0.073334	0.28872	0.50951	0.999997	601
PRAMEF18	0.10598	0.26267	0.963756	423	0.042832	0.50899	0.67041	0.999997	846
CADPS2	0.10599	0.2707	0.974525	424	-0.10539	0.18451	0.39856	0.999997	506
WDR36	0.10761	0.27358	0.979076	425	-0.074335	0.64062	0.78422	0.999997	942
TRIP12	0.10779	0.27389	0.979076	426	-0.17585	0.9874	0.98722	0.999997	1412
RNF25	0.10863	0.2753	0.981848	427	-0.14975	0.95857	0.9584	0.999997	1326
ATXN3	0.10992	0.27744	0.984033	428	-0.084219	0.63255	0.77937	0.999997	931
UBE2G2	0.11031	0.27812	0.984033	430	-0.083139	0.77999	0.87372	0.999997	1124
RIMBP3	0.11042	0.2398	0.915051	431	-0.19021	0.8766	0.87733	0.999997	1195
RABGEF1	0.11073	0.27893	0.984033	432	-0.093438	0.85006	0.89466	0.999997	1167
RNF141	0.11128	0.27977	0.984033	433	-0.18598	0.89611	0.91443	0.999997	1220
MIB2	0.11175	0.28059	0.984638	434	-0.058809	0.62141	0.77273	0.999997	920
LONRF1	0.11309	0.28292	0.985294	435	-0.17073	0.49689	0.70162	0.999997	835
RFPL4B	0.11311	0.28295	0.985294	436	-0.14055	0.72757	0.83994	0.999997	1042
RHBDD3	0.11369	0.28392	0.985294	437	-0.091318	0.68355	0.811	0.999997	990
ASB7	0.11381	0.28407	0.985294	438	-0.088095	0.76755	0.8676	0.999997	1111
MAGEA6	0.1141	0.28464	0.985294	440	0.019626	0.26641	0.48673	0.999997	578
RASD2	0.11602	0.28782	0.993522	441	-0.19502	0.90178	0.91742	0.999997	1229
COPS2	0.1163	0.28832	0.993522	442	-0.14478	0.86553	0.9007	0.999997	1183
USP17L3	0.11695	0.28952	0.994584	443	-0.17182	0.48752	0.6966	0.999997	825
PEX2	0.11731	0.29014	0.994584	444	-0.1966	0.97095	0.97058	0.999997	1352
SH3PXD2A	0.11754	0.29057	0.994584	445	-0.117	0.96239	0.96215	0.999997	1334
TRIM50	0.11872	0.29274	0.996959	446	-0.083028	0.71286	0.83021	0.999997	1022
ZSWIM2	0.11888	0.29307	0.996959	447	-0.077376	0.64121	0.78467	0.999997	943
ZBTB18	0.11932	0.29372	0.996959	448	-0.16693	0.63424	0.78025	0.999997	935
JOSD2	0.11937	0.29387	0.996959	449	-0.078327	0.23322	0.45243	0.999997	555
ZBTB7C	0.12018	0.29509	0.997279	450	-0.11565	0.91125	0.92252	0.999997	1236
SORBS3	0.12027	0.29527	0.997279	451	-0.12149	0.34717	0.56851	0.999997	668
FBXO47	0.12171	0.29756	0.999997	452	-0.098562	0.82493	0.88625	0.999997	1147
UBE2O	0.12219	0.29844	0.999997	453	-0.15229	0.75966	0.86219	0.999997	1090
MYO1E	0.12243	0.29888	0.999997	454	-0.14403	0.94231	0.94346	0.999997	1285
RCHY1	0.12287	0.29963	0.999997	455	-0.10237	0.41812	0.63956	0.999997	756
KLHL2	0.12346	0.30061	0.999997	456	-0.14459	0.91482	0.92472	0.999997	1241
PRICKLE4	0.12388	0.30141	0.999997	457	-0.067942	0.98768	0.98758	0.999997	1414
CACUL1	0.12425	0.3021	0.999997	458	-0.059162	0.97235	0.97198	0.999997	1359
RNF111	0.12596	0.30485	0.999997	459	-0.12566	0.675	0.80552	0.999997	977
KCNA10	0.12621	0.30524	0.999997	460	-0.19274	0.3288	0.55034	0.999997	649
KLHL33	0.1263	0.30545	0.999997	461	-0.1097	0.53143	0.72079	0.999997	860
DNAJC2	0.12825	0.30862	0.999997	462	-0.17889	0.95427	0.95393	0.999997	1312
USP17L10	0.12902	0.30146	0.999997	463	0.045395	0.29917	0.50747	0.999997	613
TRIM49B	0.13003	0.27212	0.977328	464	-0.17747	0.95694	0.95688	0.999997	1323
GRB2	0.13038	0.31243	0.999997	465	-0.031987	0.31275	0.53378	0.999997	631
GZF1	0.13043	0.31247	0.999997	466	0.079928	0.16247	0.36259	0.999997	471
RNF19A	0.13116	0.31363	0.999997	467	-0.17011	0.57237	0.74427	0.999997	889
RNF215	0.13139	0.3141	0.999997	468	-0.095566	0.46567	0.68454	0.999997	813
TRIM24	0.13156	0.31443	0.999997	469	-0.12761	0.94332	0.94415	0.999997	1286
ZBTB24	0.13168	0.31467	0.999997	470	-0.083679	0.71365	0.83084	0.999997	1025
CBX4	0.13237	0.31582	0.999997	471	0.018054	0.24384	0.46331	0.999997	559
RNF175	0.13269	0.31628	0.999997	472	-0.10433	0.81062	0.88214	0.999997	1140
NUB1	0.13274	0.31634	0.999997	473	0.039879	0.30405	0.52493	0.999997	621
WDR38	0.13313	0.31701	0.999997	474	-0.1424	0.87943	0.9067	0.999997	1198
RAD23B	0.13409	0.31862	0.999997	475	-0.061143	0.59503	0.75736	0.999997	906
TRIM6-TRIM34	0.13494	0.27977	0.984033	476	-0.0053248	0.40879	0.56483	0.999997	738
FBXL14	0.13519	0.32043	0.999997	477	-0.099259	0.97943	0.97915	0.999997	1386
SAE1	0.13654	0.32269	0.999997	478	-0.13103	0.96631	0.96596	0.999997	1343
USP54	0.13781	0.32472	0.999997	479	-0.094527	0.66465	0.79923	0.999997	964
DNAJB2	0.13849	0.32598	0.999997	480	-0.18792	0.49284	0.69949	0.999997	830
PEX10	0.13857	0.32611	0.999997	481	-0.024349	0.21768	0.43531	0.999997	539
SUMO3	0.13884	0.32657	0.999997	482	-0.15234	0.64858	0.78891	0.999997	951
ATXN3L	0.13897	0.3268	0.999997	483	-0.17891	0.84463	0.89256	0.999997	1162
TRIM65	0.13949	0.32766	0.999997	484	-0.10208	0.7074	0.82648	0.999997	1018
RNF4	0.14016	0.32886	0.999997	485	-0.11629	0.68277	0.81054	0.999997	988
FBXL8	0.14146	0.33135	0.999997	486	-0.074241	0.37941	0.60095	0.999997	700
WDR76	0.14172	0.33178	0.999997	487	-0.13054	0.63283	0.77954	0.999997	932
ASB3	0.14251	0.33317	0.999997	489	-0.06758	0.71704	0.83297	0.999997	1030
TRIM54	0.14463	0.33679	0.999997	490	-0.13172	0.40318	0.62517	0.999997	727
JOSD1	0.14564	0.33836	0.999997	491	-0.087671	0.72251	0.83673	0.999997	1036
PRAMEF20	0.14764	0.34156	0.999997	493	-0.0045971	0.378	0.59955	0.999997	697
BTBD7	0.1484	0.34289	0.999997	495	0.0075411	0.72549	0.83861	0.999997	1039
PHF21A	0.1486	0.34324	0.999997	496	0.013404	0.13935	0.32285	0.999997	433
RNF157	0.14979	0.34502	0.999997	497	-0.066261	0.97169	0.9713	0.999997	1354
ANAPC11	0.15	0.34535	0.999997	498	-0.10459	0.61098	0.76679	0.999997	914
ANAPC4	0.15041	0.34596	0.999997	499	-0.24761	0.76613	0.86656	0.999997	1108
TMEM129	0.15054	0.34614	0.999997	500	-0.10058	0.26591	0.4863	0.999997	577
CHD5	0.15095	0.34678	0.999997	501	-0.097767	0.40093	0.6229	0.999997	723
TRIM41	0.1512	0.34722	0.999997	502	-0.11757	0.45361	0.67381	0.999997	801
MGRN1	0.15136	0.34749	0.999997	503	-0.10508	0.73852	0.84731	0.999997	1063
LTN1	0.15211	0.34885	0.999997	504	-0.0085509	0.96782	0.96753	0.999997	1346
OSTF1	0.15218	0.34896	0.999997	505	-0.13841	0.92533	0.93105	0.999997	1258
IRAK1	0.15331	0.35094	0.999997	506	-0.042638	0.41049	0.63215	0.999997	741
ASB10	0.15604	0.35536	0.999997	507	-0.088366	0.93258	0.93603	0.999997	1269
PSMD1	0.15743	0.35748	0.999997	508	-0.21995	0.79947	0.87878	0.999997	1134
RNF8	0.15745	0.35753	0.999997	509	-0.16835	0.76376	0.86508	0.999997	1102
FBXO48	0.15842	0.35909	0.999997	510	0.057069	0.31808	0.53952	0.999997	637
TRIM3	0.15953	0.36081	0.999997	511	-0.079723	0.93264	0.93605	0.999997	1270
TRAF3IP2	0.16052	0.36254	0.999997	512	-0.077938	0.86614	0.90098	0.999997	1185
KCTD12	0.16054	0.36255	0.999997	513	-0.036163	0.19464	0.41006	0.999997	515
KEAP1	0.16064	0.36268	0.999997	514	-0.043031	0.67068	0.80292	0.999997	971
UBAC1	0.16108	0.36338	0.999997	515	-0.062996	0.19886	0.41456	0.999997	517
RAB40AL	0.16186	0.34379	0.999997	516	-0.11533	0.8953	0.89884	0.999997	1219
SOCS4	0.16221	0.36518	0.999997	517	-0.10505	0.6592	0.79586	0.999997	957
PSMA3	0.16233	0.36538	0.999997	518	-0.032223	0.92136	0.9285	0.999997	1250
RNF170	0.16264	0.36596	0.999997	519	-0.097219	0.51885	0.71397	0.999997	853
PACSIN3	0.16292	0.36646	0.999997	520	-0.10871	0.72046	0.83545	0.999997	1033
RICTOR	0.16321	0.36693	0.999997	521	-0.075244	0.96344	0.96312	0.999997	1338
KCNC2	0.16363	0.36748	0.999997	522	-0.060024	0.56007	0.73744	0.999997	881
TLE4	0.16421	0.3684	0.999997	524	-0.08996	0.36367	0.58559	0.999997	683
EML5	0.16466	0.36905	0.999997	525	-0.0050691	0.32792	0.5495	0.999997	648
IntronControl	0.16662	0.37224	0.999997	526	0.00044071	0.38861	0.61054	0.999997	711
TAB2	0.16736	0.3734	0.999997	527	-0.15638	0.76579	0.86632	0.999997	1107
ZBTB25	0.16789	0.37416	0.999997	528	-0.08172	0.96734	0.96702	0.999997	1345
DCST1	0.16813	0.37454	0.999997	529	-0.023851	0.57783	0.74728	0.999997	893
IRF2BPL	0.16841	0.37496	0.999997	530	-0.050719	0.45377	0.67398	0.999997	802
POC1B	0.16959	0.37688	0.999997	531	-0.017481	0.63396	0.7801	0.999997	933
TRIM43	0.17216	0.38084	0.999997	532	-0.181	0.72006	0.83516	0.999997	1032
UBLCP1	0.17305	0.38223	0.999997	534	-0.07724	0.44538	0.66597	0.999997	786
PCMTD1	0.17357	0.38307	0.999997	535	-0.11833	0.88043	0.9072	0.999997	1200
KBTBD11	0.17485	0.3852	0.999997	537	-0.061593	0.68858	0.81423	0.999997	994
TRIM27	0.17496	0.3854	0.999997	538	-0.095654	0.45986	0.67979	0.999997	811
CUL3	0.17629	0.38745	0.999997	539	-0.11379	0.75835	0.86127	0.999997	1088
KCNV2	0.17659	0.38785	0.999997	540	-0.035839	0.56769	0.74176	0.999997	885
USP43	0.17824	0.39034	0.999997	541	-0.00014063	0.50309	0.70518	0.999997	840
ZBTB1	0.17848	0.3907	0.999997	542	0.0074719	0.43378	0.65425	0.999997	776
RNF145	0.17853	0.39079	0.999997	543	-0.15847	0.7513	0.85612	0.999997	1079
TRAF2	0.17883	0.39121	0.999997	544	-0.08998	0.85956	0.89831	0.999997	1178
WDR33	0.18198	0.39624	0.999997	546	-0.15712	0.95825	0.95804	0.999997	1325
FBXO41	0.18232	0.39677	0.999997	547	0.065069	0.33789	0.55902	0.999997	659
TRIM9	0.18259	0.39715	0.999997	548	-0.04063	0.70008	0.82188	0.999997	1006
HECTD3	0.18261	0.39717	0.999997	549	-0.037139	0.94841	0.9485	0.999997	1297
PIAS3	0.18365	0.39883	0.999997	550	-0.10013	0.8471	0.8936	0.999997	1164
UBE2D4	0.18427	0.39978	0.999997	551	-0.052739	0.58875	0.75377	0.999997	903
PPP1R13B	0.18444	0.40011	0.999997	552	-0.084798	0.32279	0.54443	0.999997	644
RNF43	0.18456	0.40033	0.999997	553	-0.074198	0.96581	0.96545	0.999997	1341
PELI1	0.18605	0.40274	0.999997	554	-0.13844	0.64429	0.78642	0.999997	945
RNF152	0.18654	0.40351	0.999997	555	-0.060634	0.63732	0.78227	0.999997	939
UBE2T	0.18676	0.40389	0.999997	556	-0.073646	0.58228	0.75002	0.999997	899
KCNA5	0.18823	0.40622	0.999997	557	-0.087069	0.98065	0.98045	0.999997	1390
FBXO32	0.18944	0.40808	0.999997	558	0.039353	0.16179	0.36138	0.999997	469
WHSC1L1	0.18962	0.40834	0.999997	559	-0.087849	0.54204	0.7271	0.999997	867
DCAF4	0.18993	0.40882	0.999997	560	-0.083508	0.57218	0.74418	0.999997	888
GNB2L1	0.19053	0.40968	0.999997	561	-0.043168	0.47296	0.68865	0.999997	816
KLHL4	0.19215	0.41212	0.999997	562	-0.030919	0.20459	0.42103	0.999997	520
DEF8	0.19251	0.41273	0.999997	563	-0.00042218	0.15366	0.3479	0.999997	458
BTBD1	0.1935	0.4144	0.999997	565	-0.048618	0.81305	0.88277	0.999997	1141
USP20	0.19486	0.41647	0.999997	566	-0.071888	0.85166	0.89518	0.999997	1169
LAPTM5	0.19595	0.41827	0.999997	567	-0.075177	0.63409	0.78019	0.999997	934
DCUN1D3	0.19614	0.41856	0.999997	568	-0.096517	0.92871	0.93328	0.999997	1262
KCNG2	0.19737	0.42043	0.999997	569	0.0013447	0.77132	0.87041	0.999997	1117
RNF130	0.19773	0.42097	0.999997	570	-0.085259	0.95009	0.95003	0.999997	1303
9-Mar	0.19814	0.42164	0.999997	571	-0.046875	0.37327	0.59511	0.999997	693
ZRANB3	0.19884	0.42265	0.999997	572	-0.1112	0.66879	0.80189	0.999997	969
MEX3B	0.20011	0.42457	0.999997	573	-0.061762	0.73725	0.84633	0.999997	1058
PML	0.20059	0.42527	0.999997	574	-0.07326	0.89796	0.91552	0.999997	1223
FYN	0.20083	0.42567	0.999997	575	-0.020039	0.91431	0.92442	0.999997	1240
MKRN3	0.2009	0.4258	0.999997	576	-0.11036	0.93581	0.93851	0.999997	1276
KBTBD13	0.20108	0.42607	0.999997	577	-0.084299	0.55709	0.73577	0.999997	879
ZBTB6	0.20346	0.43	0.999997	578	-0.064085	0.98502	0.98478	0.999997	1400
SHARPIN	0.20352	0.43009	0.999997	579	0.025831	0.43491	0.65541	0.999997	777
RFPL4AL1	0.20674	0.43465	0.999997	580	-0.0065814	0.72647	0.83924	0.999997	1040
ADRM1	0.20709	0.43514	0.999997	581	-0.064876	0.53212	0.72116	0.999997	861
RNFT1	0.20748	0.43558	0.999997	582	-0.058498	0.71381	0.83094	0.999997	1026
RNF148	0.20998	0.43949	0.999997	583	-0.11684	0.98026	0.98007	0.999997	1389
KCTD2	0.21011	0.43963	0.999997	584	-0.021667	0.26833	0.48876	0.999997	582
UBTD2	0.21049	0.44022	0.999997	585	0.026758	0.14442	0.33226	0.999997	440
VCP	0.21185	0.44234	0.999997	587	-0.0904	0.19662	0.41221	0.999997	516
FBXO27	0.2122	0.44293	0.999997	588	-0.14631	0.23056	0.44949	0.999997	553
PRAMEF11	0.21371	0.31815	0.999997	589	0.017462	0.19166	0.2826	0.999997	511
USP40	0.21475	0.44669	0.999997	590	0.08315	0.15646	0.35253	0.999997	462
PIAS1	0.21549	0.4477	0.999997	591	-0.062206	0.93935	0.94111	0.999997	1282
KLHL11	0.2174	0.45064	0.999997	592	0.080436	0.095776	0.24506	0.999997	362
PCGF3	0.21742	0.45069	0.999997	593	0.011836	0.60691	0.76437	0.999997	912
PJA2	0.21747	0.45079	0.999997	594	-0.065154	0.49432	0.70029	0.999997	833
STRN	0.21797	0.45155	0.999997	595	-0.099443	0.86195	0.89929	0.999997	1180
DCAF17	0.21808	0.4517	0.999997	596	-0.063456	0.82109	0.88519	0.999997	1142
FAF2	0.21894	0.45312	0.999997	597	-0.043149	0.98566	0.98544	0.999997	1405
RNF208	0.21922	0.45351	0.999997	598	-0.06036	0.74114	0.84915	0.999997	1068
HERC1	0.2196	0.45422	0.999997	599	-0.048854	0.54778	0.73045	0.999997	871
FBXO43	0.2211	0.45645	0.999997	600	0.039753	0.76664	0.8669	0.999997	1110
PHF21B	0.22113	0.45649	0.999997	601	-0.038256	0.33399	0.55526	0.999997	654
SOCS1	0.22326	0.45936	0.999997	602	-0.014679	0.4358	0.65636	0.999997	779
TRIM68	0.22348	0.45971	0.999997	603	-0.094711	0.54509	0.72885	0.999997	870
ANKIB1	0.22374	0.4601	0.999997	604	0.055927	0.10756	0.26644	0.999997	380
TRIM2	0.22457	0.46136	0.999997	605	-0.095308	0.56031	0.73758	0.999997	882
ZSWIM5	0.22504	0.46208	0.999997	607	-0.034876	0.4148	0.63634	0.999997	750
HERC4	0.22533	0.46252	0.999997	608	-0.06574	0.48168	0.69325	0.999997	822
SYTL4	0.22618	0.46366	0.999997	609	-0.083602	0.8389	0.89061	0.999997	1156
PRAMEF14	0.22689	0.46473	0.999997	610	-0.056186	0.88479	0.90912	0.999997	1204
NEURL1	0.22708	0.46501	0.999997	611	-0.023029	0.33412	0.55542	0.999997	655
USP6	0.22759	0.46581	0.999997	612	-0.0087963	0.22899	0.44774	0.999997	549
FBXW7	0.22951	0.46865	0.999997	613	0.112	0.094512	0.24271	0.999997	360
CUL9	0.23111	0.47095	0.999997	614	-0.077507	0.95938	0.95914	0.999997	1328
ZFAND4	0.23145	0.47145	0.999997	615	-0.13413	0.29721	0.51809	0.999997	611
OASL	0.2319	0.47207	0.999997	616	-0.024012	0.30384	0.52475	0.999997	620
CUEDC2	0.23282	0.47345	0.999997	617	-0.050366	0.90594	0.91958	0.999997	1233
1-Mar	0.23368	0.47458	0.999997	618	-0.034823	0.74373	0.85091	0.999997	1069
PSMD13	0.23471	0.47609	0.999997	619	-0.076213	0.49358	0.69995	0.999997	831
USP50	0.23476	0.47616	0.999997	620	-0.0019175	0.22227	0.4403	0.999997	542
OTUB2	0.23522	0.47677	0.999997	621	-0.0672	0.91228	0.92314	0.999997	1237
BIN1	0.23591	0.47765	0.999997	622	-0.04698	0.34226	0.56356	0.999997	664
PSME2	0.23794	0.47986	0.999997	624	-0.063657	0.73042	0.84185	0.999997	1047
FBXL16	0.23836	0.4803	0.999997	625	-0.046111	0.67342	0.8046	0.999997	974
ZFAND6	0.23888	0.48066	0.999997	626	0.079594	0.1332	0.31207	0.999997	421
LGR6	0.24223	0.48388	0.999997	628	-0.062212	0.87432	0.90422	0.999997	1192
ITSN2	0.24275	0.48432	0.999997	629	-0.039396	0.27058	0.49094	0.999997	583
FAN1	0.243	0.48453	0.999997	630	-0.061111	0.96608	0.96571	0.999997	1342
KCTD20	0.24507	0.48666	0.999997	631	-0.010174	0.93763	0.9399	0.999997	1279
HIC1	0.24559	0.48712	0.999997	632	-0.026824	0.90093	0.91698	0.999997	1227
HACE1	0.24844	0.48971	0.999997	633	-0.034702	0.49486	0.70055	0.999997	834
SENP8	0.2492	0.49033	0.999997	634	-0.069913	0.30409	0.52495	0.999997	622
RNF183	0.25071	0.49166	0.999997	635	0.051607	0.29438	0.51522	0.999997	609
PARD6B	0.25173	0.49267	0.999997	636	-0.049445	0.63561	0.7812	0.999997	938
KLHL30	0.25219	0.49305	0.999997	637	0.00016758	0.14538	0.33372	0.999997	442
CCIN	0.25233	0.49318	0.999997	638	-0.060317	0.66436	0.79906	0.999997	963
MIB1	0.25279	0.49369	0.999997	639	-0.028447	0.32301	0.54456	0.999997	645
PPARA	0.25479	0.49565	0.999997	640	0.030467	0.32086	0.54243	0.999997	641
COPS7A	0.25632	0.49715	0.999997	641	0.036357	0.28954	0.51042	0.999997	602
RBBP6	0.25881	0.49954	0.999997	642	-0.061625	0.55095	0.73228	0.999997	876
NOSIP	0.25986	0.5005	0.999997	643	-0.015729	0.36129	0.58296	0.999997	681
LCK	0.26014	0.50079	0.999997	644	-0.0834	0.86687	0.90128	0.999997	1186
RNF223	0.26196	0.50243	0.999997	645	0.0066946	0.28321	0.50365	0.999997	595
USP17L8	0.26318	0.45119	0.999997	646	-0.031018	0.37203	0.5302	0.999997	691
TOLLIP	0.26426	0.50455	0.999997	647	-0.089387	0.94338	0.94418	0.999997	1287
ANAPC5	0.26491	0.50513	0.999997	648	-0.080407	0.40635	0.62812	0.999997	733
ZBTB9	0.26614	0.50627	0.999997	649	0.017384	0.69733	0.82	0.999997	1002
RWDD3	0.26693	0.50702	0.999997	650	-0.033582	0.73834	0.84717	0.999997	1061
FBXL3	0.26742	0.50744	0.999997	651	-0.060765	0.65133	0.79081	0.999997	954
USP53	0.26894	0.50882	0.999997	652	-0.014679	0.76947	0.86904	0.999997	1114
SHKBP1	0.27098	0.51062	0.999997	654	-0.069925	0.46103	0.68111	0.999997	812
ZNRF4	0.27217	0.51177	0.999997	655	0.077575	0.11335	0.2766	0.999997	389
PRAMEF2	0.27233	0.40946	0.999997	656	-0.14392	0.8063	0.80628	0.999997	1137
RNF14	0.27242	0.512	0.999997	657	-0.027178	0.48422	0.6946	0.999997	823
ARHGEF37	0.27365	0.51318	0.999997	658	-0.0012684	0.18427	0.39809	0.999997	504
RNF182	0.27611	0.51542	0.999997	659	-0.053197	0.91262	0.92333	0.999997	1238
DCAF7	0.27755	0.51685	0.999997	660	-0.073105	0.91021	0.92184	0.999997	1235
VAV3	0.27796	0.5172	0.999997	661	-0.046132	0.3171	0.53842	0.999997	636
UBL4B	0.27874	0.51779	0.999997	662	-0.040252	0.69929	0.82133	0.999997	1005
KCTD8	0.279	0.51805	0.999997	663	0.055542	0.38354	0.60515	0.999997	706
PLAA	0.27961	0.51854	0.999997	664	-0.14198	0.89912	0.91617	0.999997	1224
RNF144A	0.28086	0.51967	0.999997	665	0.030451	0.30087	0.52179	0.999997	617
ZBTB8A	0.28251	0.52113	0.999997	666	-0.063511	0.49082	0.69839	0.999997	828
SOCS6	0.28271	0.52136	0.999997	667	-0.045918	0.45018	0.67057	0.999997	794
RNF150	0.28382	0.52237	0.999997	670	0.046182	0.16602	0.36835	0.999997	478
SQSTM1	0.28769	0.52609	0.999997	671	-0.039701	0.90281	0.91799	0.999997	1230
FBXO21	0.28796	0.52632	0.999997	672	-0.032175	0.52237	0.71577	0.999997	855
ATG10	0.28849	0.52685	0.999997	673	-0.12754	0.50116	0.70407	0.999997	837
PSTPIP1	0.28894	0.52732	0.999997	674	-0.053064	0.73346	0.8439	0.999997	1051
OTUD4	0.28978	0.52828	0.999997	675	-0.082692	0.58111	0.74932	0.999997	896
ZBTB49	0.28999	0.52851	0.999997	676	-0.022419	0.45602	0.676	0.999997	805
EPS15	0.29192	0.53016	0.999997	678	-0.070228	0.8749	0.90446	0.999997	1193
ECT2L	0.29207	0.5303	0.999997	679	-0.059105	0.4123	0.63386	0.999997	744
KLHDC2	0.29291	0.53104	0.999997	680	-0.068222	0.50635	0.70698	0.999997	843
SOCS5	0.29668	0.53442	0.999997	682	-0.036703	0.13792	0.32024	0.999997	429
KRTAP5-9	0.29749	0.53517	0.999997	684	0.038967	0.27192	0.49236	0.999997	585
FBXL6	0.29794	0.53564	0.999997	685	-0.069785	0.6448	0.78679	0.999997	947
KCTD4	0.29836	0.53599	0.999997	686	-0.086248	0.49411	0.70015	0.999997	832
CAPN15	0.29941	0.53698	0.999997	687	-0.051685	0.88596	0.90961	0.999997	1207
SYTL3	0.29986	0.53734	0.999997	688	-0.011355	0.38015	0.6017	0.999997	701
AKTIP	0.30279	0.54	0.999997	689	-0.018043	0.62716	0.77609	0.999997	925
PARD6G	0.3028	0.54001	0.999997	690	-0.032919	0.91606	0.92544	0.999997	1243
FBXO3	0.303	0.54018	0.999997	691	-0.085612	0.95052	0.95036	0.999997	1304
AREL1	0.30303	0.54023	0.999997	692	-0.029347	0.89149	0.91215	0.999997	1215
TAF1D	0.30321	0.54038	0.999997	693	-0.035191	0.39605	0.6181	0.999997	716
SHPRH	0.30436	0.54138	0.999997	695	-0.029801	0.94583	0.94641	0.999997	1294
KLHL1	0.30616	0.5431	0.999997	696	0.017669	0.44905	0.66955	0.999997	790
PHF10	0.30622	0.54315	0.999997	697	0.042719	0.18998	0.40497	0.999997	508
TLE1	0.30935	0.54603	0.999997	698	-0.067112	0.43523	0.65581	0.999997	778
NFXL1	0.31205	0.54847	0.999997	699	-0.056238	0.8966	0.91475	0.999997	1221
PLAG1	0.31285	0.54927	0.999997	700	-0.042172	0.6224	0.77328	0.999997	921
KLHL25	0.31285	0.54927	0.999997	701	-0.071662	0.66226	0.79771	0.999997	959
FBXO15	0.31296	0.54939	0.999997	702	-0.079566	0.50707	0.70735	0.999997	844
HECTD2	0.3138	0.5502	0.999997	703	0.01564	0.55046	0.73202	0.999997	875
BTBD9	0.31617	0.55247	0.999997	704	-0.053042	0.83034	0.88782	0.999997	1151
ARHGEF6	0.31701	0.5533	0.999997	705	-0.05386	0.30184	0.52284	0.999997	618
TRAF4	0.31723	0.55353	0.999997	706	-0.058733	0.64472	0.78676	0.999997	946
TMEM189-UBE2V1	0.3179	0.55418	0.999997	707	-0.055467	0.54878	0.73102	0.999997	874
ZBTB38	0.31816	0.55443	0.999997	708	0.05774	0.37643	0.59817	0.999997	696
UBE2F	0.31894	0.55526	0.999997	710	-0.10149	0.80981	0.88191	0.999997	1139
BIRC8	0.31948	0.55567	0.999997	711	0.020474	0.32258	0.5442	0.999997	643
SPOPL	0.32056	0.55667	0.999997	712	-0.087826	0.63036	0.77805	0.999997	929
KLHL28	0.32065	0.55676	0.999997	713	-0.0056682	0.21687	0.43444	0.999997	537
OTUD6A	0.32089	0.557	0.999997	714	0.10492	0.14909	0.34012	0.999997	452
PCGF6	0.32371	0.55951	0.999997	715	0.015617	0.16399	0.36501	0.999997	474
APPBP2	0.32375	0.55955	0.999997	716	0.032452	0.45534	0.67536	0.999997	804
FBXL22	0.32512	0.56075	0.999997	717	-0.030084	0.45031	0.67065	0.999997	795
RAB40B	0.32558	0.5612	0.999997	718	0.048544	0.365	0.58691	0.999997	686
USP17L13	0.32627	0.32562	0.999997	719	-0.12684	0.67373	0.67461	0.999997	975
RNF32	0.32645	0.5621	0.999997	720	-0.036956	0.52804	0.71873	0.999997	857
UBE2U	0.32666	0.56226	0.999997	721	-0.014846	0.41653	0.63795	0.999997	754
PSMC3	0.32694	0.56248	0.999997	722	-0.058228	0.94485	0.94548	0.999997	1290
USP12	0.32699	0.56252	0.999997	723	-0.039735	0.92696	0.93201	0.999997	1260
PSEN1	0.32881	0.56409	0.999997	724	-0.10712	0.71112	0.82905	0.999997	1020
SENP5	0.32903	0.56437	0.999997	725	-0.063469	0.68724	0.81334	0.999997	992
CBLB	0.32989	0.56498	0.999997	726	-0.014173	0.1148	0.27935	0.999997	391
RNF122	0.33066	0.56558	0.999997	727	-0.055478	0.66923	0.80222	0.999997	970
KCTD18	0.3327	0.56754	0.999997	728	-0.058232	0.67162	0.8035	0.999997	973
COPS7B	0.33291	0.56775	0.999997	729	-0.040826	0.67393	0.80495	0.999997	976
TLE3	0.33443	0.56899	0.999997	730	0.062134	0.35971	0.58119	0.999997	679
ZBTB42	0.33466	0.56921	0.999997	731	-0.0022711	0.77943	0.87357	0.999997	1123
IRAK4	0.33616	0.57038	0.999997	732	-0.076273	0.70573	0.82533	0.999997	1015
PSMF1	0.33652	0.57075	0.999997	733	0.028782	0.37203	0.59385	0.999997	692
ZMYND11	0.33746	0.5717	0.999997	734	-0.032727	0.9615	0.96111	0.999997	1332
TRIM4	0.33758	0.57178	0.999997	735	-0.035908	0.95271	0.95255	0.999997	1307
ASB2	0.34028	0.57442	0.999997	736	-0.038134	0.91548	0.92509	0.999997	1242
WDR48	0.34043	0.57456	0.999997	737	0.031802	0.41294	0.63449	0.999997	745
TRIM77	0.34071	0.5748	0.999997	738	-0.014494	0.098813	0.25038	0.999997	370
BRSK2	0.34115	0.57525	0.999997	739	-0.028358	0.56484	0.74013	0.999997	883
WDR86	0.34238	0.5763	0.999997	740	-0.037446	0.21515	0.43251	0.999997	534
CALCOCO2	0.34364	0.57741	0.999997	742	-0.075022	0.70086	0.82239	0.999997	1008
PRICKLE1	0.3441	0.57781	0.999997	743	0.083396	0.14796	0.33807	0.999997	450
BAZ1A	0.34504	0.57877	0.999997	744	-0.00057753	0.45808	0.6781	0.999997	808
LRRC28	0.34658	0.58021	0.999997	745	-0.098897	0.89332	0.91308	0.999997	1218
LGALS3BP	0.34789	0.58144	0.999997	746	-0.033591	0.43314	0.65359	0.999997	775
UBE4B	0.34855	0.58202	0.999997	747	-0.02785	0.11034	0.27132	0.999997	382
ZBTB40	0.35051	0.58384	0.999997	748	-0.047233	0.75221	0.85678	0.999997	1081
RHOBTB2	0.35095	0.58421	0.999997	749	-0.033075	0.50468	0.70607	0.999997	841
IPP	0.35291	0.58605	0.999997	750	-0.051549	0.33226	0.5536	0.999997	652
WDR26	0.35335	0.58634	0.999997	751	-0.012894	0.44954	0.66996	0.999997	791
ERCC8	0.355	0.58806	0.999997	752	0.055616	0.10358	0.25923	0.999997	375
SPSB1	0.35569	0.5887	0.999997	753	-0.0017465	0.41406	0.63559	0.999997	749
MYO1C	0.3562	0.58916	0.999997	755	0.042245	0.12124	0.29085	0.999997	405
USP11	0.3568	0.5897	0.999997	756	-0.068396	0.73996	0.8483	0.999997	1064
USP30	0.35725	0.59018	0.999997	757	0.047151	0.38753	0.60944	0.999997	709
ARIH2	0.35755	0.59047	0.999997	758	0.069921	0.21638	0.43385	0.999997	536
KIF21B	0.36128	0.59397	0.999997	759	-0.0018003	0.84449	0.89252	0.999997	1161
ASAP1	0.36234	0.59496	0.999997	760	-0.019621	0.29942	0.5203	0.999997	614
KDM5D	0.36278	0.5955	0.999997	761	-0.069891	0.67597	0.80605	0.999997	978
UBL7	0.3653	0.59791	0.999997	763	0.043578	0.17775	0.38751	0.999997	496
KLHL6	0.36564	0.59818	0.999997	764	-0.02418	0.42862	0.64915	0.999997	769
SIK1	0.36708	0.59948	0.999997	766	0.042895	0.21487	0.43218	0.999997	533
SH3RF3	0.36797	0.60031	0.999997	767	-0.0071819	0.92229	0.92912	0.999997	1254
USP45	0.36872	0.60097	0.999997	768	-0.064195	0.95788	0.95776	0.999997	1324
BAZ2A	0.36939	0.60156	0.999997	769	-0.065039	0.47606	0.69045	0.999997	818
BTBD10	0.37018	0.60227	0.999997	770	-0.035502	0.49006	0.69802	0.999997	827
HECTD4	0.3727	0.60472	0.999997	771	-0.025832	0.59939	0.75995	0.999997	909
CYLD	0.37404	0.60598	0.999997	772	-0.064079	0.95437	0.95399	0.999997	1313
BTBD8	0.37459	0.60654	0.999997	774	0.086855	0.12719	0.30139	0.999997	411
TRIM23	0.37484	0.60679	0.999997	775	0.074885	0.24999	0.46974	0.999997	566
BTRC	0.37503	0.60693	0.999997	776	0.013336	0.3085	0.52941	0.999997	626
FSD1L	0.37535	0.60717	0.999997	777	-0.02711	0.53662	0.72411	0.999997	863
USP47	0.37712	0.60867	0.999997	778	-0.040206	0.34344	0.56478	0.999997	666
USP48	0.37829	0.60958	0.999997	779	-0.041451	0.74072	0.84885	0.999997	1067
UBXN4	0.37882	0.61002	0.999997	780	-0.017195	0.62683	0.7759	0.999997	924
MDM4	0.37889	0.61009	0.999997	781	-0.052513	0.38265	0.60438	0.999997	704
VPS8	0.37935	0.61059	0.999997	782	0.046095	0.14583	0.33451	0.999997	444
RNF115	0.38068	0.61194	0.999997	784	-0.035822	0.94537	0.94599	0.999997	1292
PSMD5	0.3829	0.61405	0.999997	785	-0.028728	0.60645	0.76416	0.999997	911
KCNB2	0.38354	0.61453	0.999997	786	-0.055149	0.94983	0.94981	0.999997	1302
NABP2	0.38519	0.61599	0.999997	787	-0.016116	0.42018	0.64141	0.999997	759
TOPORS	0.3855	0.61629	0.999997	788	0.058337	0.15141	0.34376	0.999997	454
PARP11	0.38576	0.61659	0.999997	789	-0.045865	0.48803	0.69688	0.999997	826
MPND	0.38687	0.61776	0.999997	790	-0.039247	0.44694	0.66746	0.999997	788
ZBTB8B	0.38704	0.61795	0.999997	791	0.038982	0.31573	0.53706	0.999997	634
MAP3K10	0.38757	0.61849	0.999997	792	0.048311	0.39732	0.61936	0.999997	718
PLAGL1	0.38943	0.62021	0.999997	793	-0.024429	0.42265	0.64355	0.999997	762
SNX9	0.3902	0.62101	0.999997	794	-0.083291	0.90103	0.91705	0.999997	1228
MAP1LC3B2	0.39043	0.5594	0.999997	795	-0.18191	0.41607	0.5714	0.999997	752
USP49	0.39128	0.62196	0.999997	796	-0.060752	0.58439	0.75122	0.999997	901
ASB16	0.39234	0.62298	0.999997	797	-0.017359	0.42553	0.6464	0.999997	766
FNBP1L	0.39287	0.62344	0.999997	798	-0.013696	0.31522	0.53655	0.999997	633
NACA	0.39443	0.62477	0.999997	799	-0.053963	0.71362	0.83082	0.999997	1024
KLHL29	0.39446	0.62478	0.999997	800	0.02855	0.27817	0.49872	0.999997	591
TMUB1	0.39473	0.62496	0.999997	801	-0.0023321	0.257	0.47699	0.999997	569
8-Mar	0.39552	0.62583	0.999997	802	0.076214	0.13472	0.31484	0.999997	425
KCNS2	0.39583	0.62614	0.999997	803	0.053183	0.26188	0.48214	0.999997	572
JADE3	0.39777	0.62782	0.999997	804	-0.021082	0.61906	0.77135	0.999997	918
MAP1LC3C	0.39888	0.62888	0.999997	805	-0.03476	0.45756	0.67748	0.999997	807
PSMB3	0.39933	0.62919	0.999997	807	0.020886	0.28999	0.511	0.999997	603
ZBTB26	0.39975	0.62953	0.999997	809	0.11704	0.18018	0.39135	0.999997	499
UEVLD	0.40222	0.63191	0.999997	811	-0.0074787	0.28811	0.50881	0.999997	599
GRAP2	0.40266	0.63231	0.999997	812	-0.084125	0.41188	0.63349	0.999997	743
NCK2	0.40289	0.63252	0.999997	813	0.021601	0.28506	0.50559	0.999997	597
WDR83	0.4053	0.63454	0.999997	814	0.035338	0.23016	0.44907	0.999997	552
TDRD3	0.40557	0.63481	0.999997	815	-0.050115	0.95337	0.95306	0.999997	1309
DCUN1D1	0.40602	0.63524	0.999997	816	-0.016926	0.85285	0.89566	0.999997	1170
USP25	0.40685	0.63593	0.999997	817	0.033118	0.37802	0.59957	0.999997	698
11-Mar	0.40688	0.63594	0.999997	818	0.078483	0.1019	0.25602	0.999997	373
UBR3	0.40741	0.63637	0.999997	819	0.0047869	0.39753	0.61954	0.999997	719
LONRF3	0.40769	0.63659	0.999997	820	0.10109	0.13588	0.31674	0.999997	427
KLHL12	0.40979	0.63858	0.999997	821	0.058149	0.40556	0.62735	0.999997	730
PDLIM2	0.41062	0.63928	0.999997	822	-0.038388	0.76765	0.86764	0.999997	1112
NOSTRIN	0.41116	0.63977	0.999997	823	-0.0061039	0.34158	0.56294	0.999997	663
NEBL	0.41215	0.64062	0.999997	824	0.025737	0.24681	0.46651	0.999997	563
LRRC58	0.4123	0.64076	0.999997	825	0.044657	0.21717	0.43474	0.999997	538
TNIP3	0.41272	0.64114	0.999997	826	-0.05464	0.70476	0.8247	0.999997	1012
RFPL3	0.41317	0.64158	0.999997	827	-0.026906	0.58094	0.74917	0.999997	895
ANKRD39	0.41541	0.64354	0.999997	828	-0.05249	0.6157	0.76937	0.999997	917
SMARCAD1	0.41608	0.6441	0.999997	830	-0.056347	0.34028	0.56162	0.999997	661
SOCS2	0.41765	0.64558	0.999997	831	0.0073425	0.24662	0.46632	0.999997	562
MYNN	0.41921	0.64687	0.999997	832	-0.034106	0.59675	0.75842	0.999997	908
KCTD16	0.4203	0.64778	0.999997	833	-0.0065772	0.45006	0.6704	0.999997	793
KCTD15	0.42319	0.65018	0.999997	834	0.02649	0.2759	0.49645	0.999997	589
RNF128	0.42347	0.65039	0.999997	835	-0.025557	0.47941	0.69219	0.999997	820
ATG12	0.42502	0.65177	0.999997	836	0.092656	0.12967	0.30593	0.999997	417
ARHGAP10	0.42512	0.65184	0.999997	837	-0.0097168	0.42921	0.6498	0.999997	770
MEX3C	0.42638	0.65304	0.999997	838	-0.054313	0.73525	0.845	0.999997	1055
TBL1Y	0.42706	0.6535	0.999997	839	0.017585	0.20458	0.42103	0.999997	519
NAE1	0.42948	0.6556	0.999997	840	0.014766	0.72213	0.83648	0.999997	1034
USP26	0.43	0.65607	0.999997	841	0.029589	0.45736	0.67728	0.999997	806
PSMA5	0.43205	0.65799	0.999997	842	-0.0020348	0.27426	0.49478	0.999997	587
UBXN10	0.43209	0.65802	0.999997	843	-0.027644	0.57108	0.74366	0.999997	886
MAP3K3	0.43496	0.66068	0.999997	844	0.0035567	0.40582	0.62767	0.999997	731
TRIM55	0.4367	0.66236	0.999997	845	-0.040946	0.66611	0.80024	0.999997	967
MUL1	0.43693	0.66261	0.999997	846	-0.019574	0.61413	0.76856	0.999997	916
PSMC2	0.43738	0.66299	0.999997	847	-0.058108	0.71533	0.83198	0.999997	1028
SH3PXD2B	0.43805	0.66362	0.999997	848	-0.035626	0.30913	0.53011	0.999997	629
STAMBPL1	0.43891	0.6645	0.999997	849	0.059002	0.095791	0.24508	0.999997	363
NUP43	0.43895	0.66452	0.999997	850	-0.02872	0.73839	0.8472	0.999997	1062
FBXO46	0.44018	0.66558	0.999997	851	0.004851	0.56603	0.74073	0.999997	884
FBXO4	0.44092	0.66619	0.999997	852	0.067027	0.41876	0.64012	0.999997	757
SIAH3	0.44148	0.66672	0.999997	853	0.028755	0.40669	0.62849	0.999997	736
SH3RF1	0.44209	0.66726	0.999997	854	-0.023953	0.76223	0.86403	0.999997	1096
RNF219	0.44451	0.66956	0.999997	855	0.027183	0.25079	0.47048	0.999997	567
UBL3	0.44512	0.67003	0.999997	856	0.014367	0.75552	0.85932	0.999997	1085
TEP1	0.44564	0.67047	0.999997	857	0.024994	0.39866	0.62068	0.999997	721
MTF2	0.44616	0.67095	0.999997	858	-0.0081165	0.76328	0.86472	0.999997	1101
EPN3	0.44668	0.67142	0.999997	860	0.026636	0.41636	0.63776	0.999997	753
ATG7	0.44726	0.67189	0.999997	861	-0.029124	0.44729	0.66772	0.999997	789
UBQLN3	0.4504	0.67463	0.999997	862	-0.016338	0.50943	0.70861	0.999997	848
POLK	0.45265	0.67664	0.999997	864	0.061279	0.15607	0.35197	0.999997	460
TRIO	0.45287	0.67677	0.999997	865	-0.085403	0.98594	0.98567	0.999997	1406
SARS2	0.45557	0.67902	0.999997	866	-0.045392	0.75396	0.85806	0.999997	1083
RAB40A	0.45909	0.68228	0.999997	867	0.092527	0.10823	0.26761	0.999997	381
UBA6	0.46142	0.68445	0.999997	868	0.11029	0.10325	0.2585	0.999997	374
ZNF185	0.46186	0.68477	0.999997	869	-0.048529	0.58906	0.75393	0.999997	904
KCTD1	0.46276	0.68553	0.999997	870	-0.054701	0.93821	0.94029	0.999997	1281
UBE3A	0.46336	0.68593	0.999997	871	0.0056495	0.75691	0.86021	0.999997	1086
RNF135	0.46375	0.68626	0.999997	872	0.049464	0.15185	0.34457	0.999997	456
PRKAA2	0.46388	0.68632	0.999997	873	-0.066176	0.82202	0.88548	0.999997	1143
TAB3	0.465	0.6872	0.999997	874	-0.076861	0.73379	0.84405	0.999997	1052
BAG6	0.46721	0.68934	0.999997	875	0.018126	0.26642	0.48674	0.999997	579
UBXN6	0.46815	0.69013	0.999997	876	-0.053782	0.40688	0.62863	0.999997	737
TRIM67	0.46838	0.6904	0.999997	877	0.029496	0.17932	0.38998	0.999997	497
USP17L2	0.47095	0.6284	0.999997	880	-0.027235	0.32522	0.48737	0.999997	647
ZFAND2B	0.47196	0.69376	0.999997	881	-0.040258	0.60939	0.76588	0.999997	913
DDA1	0.47488	0.69632	0.999997	882	-0.055421	0.24404	0.46356	0.999997	561
PHF13	0.47555	0.69695	0.999997	883	-0.015183	0.87501	0.9045	0.999997	1194
CRBN	0.47562	0.69699	0.999997	884	0.13895	0.13084	0.30786	0.999997	419
FBXW5	0.47606	0.69734	0.999997	885	0.0076335	0.33659	0.55767	0.999997	657
PRKAA1	0.47735	0.69846	0.999997	886	-0.02202	0.71305	0.83039	0.999997	1023
CCNB1IP1	0.47758	0.69862	0.999997	887	-0.022759	0.54306	0.72771	0.999997	868
UBQLNL	0.4787	0.6996	0.999997	888	-0.039444	0.86007	0.89848	0.999997	1179
UBE2Q2	0.47938	0.70005	0.999997	889	0.0080294	0.65878	0.79556	0.999997	956
UBA2	0.4796	0.70025	0.999997	891	-0.040561	0.69529	0.81868	0.999997	1000
OTUD7B	0.47978	0.70039	0.999997	892	0.0083627	0.40178	0.62368	0.999997	724
PRAMEF5	0.48012	0.47998	0.999997	893	-0.043691	0.51988	0.51962	0.999997	854
TRIM47	0.48054	0.70095	0.999997	894	-0.0019171	0.95496	0.95463	0.999997	1317
USP15	0.48318	0.7033	0.999997	895	-0.036454	0.52385	0.71652	0.999997	856
TLE2	0.48341	0.70356	0.999997	896	-0.0013269	0.18712	0.40185	0.999997	507
UCHL5	0.48408	0.70409	0.999997	897	-0.0016036	0.4504	0.6707	0.999997	796
UBAC2	0.48524	0.70506	0.999997	898	0.06009	0.2716	0.49191	0.999997	584
UBE2E2	0.48543	0.70524	0.999997	899	-0.0017199	0.43064	0.65111	0.999997	772
UBASH3B	0.48702	0.70682	0.999997	900	0.016881	0.40347	0.62545	0.999997	728
BACH1	0.48744	0.70718	0.999997	901	-0.039776	0.39326	0.61526	0.999997	714
IFIH1	0.48812	0.70777	0.999997	902	-0.026929	0.36553	0.58742	0.999997	687
SIAH1	0.49036	0.70955	0.999997	905	-0.012481	0.30542	0.52633	0.999997	624
KLHL34	0.49082	0.70994	0.999997	906	0.021151	0.62658	0.77574	0.999997	923
HERPUD1	0.49148	0.71051	0.999997	907	0.0056711	0.17348	0.38058	0.999997	490
UBE3C	0.4917	0.71063	0.999997	908	-0.04604	0.78072	0.87386	0.999997	1125
KCNRG	0.49284	0.71158	0.999997	909	0.030427	0.73086	0.8422	0.999997	1048
COPS3	0.4931	0.71185	0.999997	910	0.0016344	0.45161	0.67195	0.999997	800
STRN4	0.49394	0.71252	0.999997	911	0.0042531	0.76069	0.86296	0.999997	1091
LRRC14	0.49468	0.71314	0.999997	912	-0.030986	0.73269	0.84339	0.999997	1050
MAP3K9	0.49579	0.71395	0.999997	914	-0.037673	0.55775	0.73613	0.999997	880
PSMC4	0.49618	0.7143	0.999997	915	-0.037365	0.75186	0.85651	0.999997	1080
KLHDC10	0.4973	0.7152	0.999997	917	-0.0018087	0.70728	0.82638	0.999997	1017
TRIM43B	0.49737	0.68003	0.999997	918	0.095586	0.1017	0.24753	0.999997	372
BRIP1	0.49976	0.71738	0.999997	919	-0.030155	0.7663	0.86667	0.999997	1109
PHF14	0.50016	0.71772	0.999997	920	0.075831	0.11185	0.27397	0.999997	385
KCNA4	0.50266	0.71993	0.999997	921	-0.016205	0.39287	0.61489	0.999997	713
PSMB7	0.50579	0.72279	0.999997	923	-0.021453	0.29563	0.51636	0.999997	610
KLHL26	0.50599	0.72294	0.999997	924	-0.0057038	0.32109	0.54266	0.999997	642
PAN2	0.50668	0.72347	0.999997	925	-0.0056808	0.55432	0.73416	0.999997	877
ASPSCR1	0.50691	0.7237	0.999997	926	-0.034478	0.97242	0.97206	0.999997	1360
RNF180	0.50707	0.72388	0.999997	927	0.0489	0.1285	0.30365	0.999997	414
ASH1L	0.50743	0.72412	0.999997	929	0.14945	0.11427	0.27831	0.999997	390
TRIM69	0.50758	0.72427	0.999997	930	-0.050147	0.88009	0.90704	0.999997	1199
DPF3	0.50981	0.72623	0.999997	931	-0.024276	0.21262	0.42974	0.999997	530
LNX2	0.50995	0.72636	0.999997	932	0.034943	0.92128	0.92844	0.999997	1249
ISL1	0.51025	0.7267	0.999997	933	-0.019803	0.38572	0.60738	0.999997	707
TRIM5	0.51048	0.72689	0.999997	934	-0.014548	0.89679	0.91485	0.999997	1222
KCNF1	0.51068	0.72707	0.999997	935	0.030734	0.21941	0.43729	0.999997	541
BAZ2B	0.51159	0.72782	0.999997	936	0.0063851	0.28832	0.50901	0.999997	600
ZYG11A	0.51248	0.72861	0.999997	937	-0.03086	0.45894	0.6789	0.999997	809
USP42	0.51293	0.72896	0.999997	938	0.012248	0.18432	0.39818	0.999997	505
PRAMEF17	0.51424	0.73013	0.999997	941	0.016238	0.42997	0.65047	0.999997	771
GNB5	0.51616	0.73189	0.999997	942	0.078694	0.11992	0.28867	0.999997	400
YES1	0.51649	0.73228	0.999997	943	0.0007425	0.31995	0.54147	0.999997	639
USP21	0.51828	0.73385	0.999997	944	-0.0018693	0.28085	0.50131	0.999997	593
MYSM1	0.51939	0.73475	0.999997	945	0.020017	0.2757	0.49619	0.999997	588
TRIM32	0.52088	0.73602	0.999997	947	-0.027184	0.88511	0.90923	0.999997	1205
LNX1	0.52183	0.73687	0.999997	948	0.014037	0.41295	0.63449	0.999997	746
NEB	0.52339	0.73814	0.999997	949	-0.023529	0.71457	0.83148	0.999997	1027
STAC3	0.52361	0.73835	0.999997	950	-0.0076697	0.39687	0.61893	0.999997	717
RLF	0.52472	0.73922	0.999997	951	0.03716	0.094731	0.2431	0.999997	361
RNF217	0.52517	0.73963	0.999997	952	-0.020879	0.68557	0.81231	0.999997	991
TBK1	0.52533	0.73975	0.999997	953	0.024991	0.44658	0.66709	0.999997	787
TRIM38	0.52657	0.74082	0.999997	954	0.088696	0.16521	0.36699	0.999997	477
TNFRSF25	0.52866	0.7426	0.999997	955	0.1585	0.11323	0.27644	0.999997	388
RNF224	0.529	0.74293	0.999997	956	-0.0079121	0.74569	0.85238	0.999997	1072
WSB2	0.53005	0.74389	0.999997	957	-0.0044928	0.53074	0.72039	0.999997	859
PSMD8	0.53182	0.7456	0.999997	959	-0.065251	0.78921	0.87605	0.999997	1127
AHI1	0.53222	0.74596	0.999997	960	0.0027184	0.35598	0.57751	0.999997	678
ZBTB21	0.53226	0.74599	0.999997	961	0.022205	0.21317	0.43032	0.999997	531
FBXL15	0.53249	0.74616	0.999997	962	0.018786	0.35488	0.57639	0.999997	676
SCAF11	0.53315	0.74677	0.999997	965	0.045473	0.33508	0.55626	0.999997	656
KAT6B	0.53404	0.74772	0.999997	966	-0.0038983	0.58158	0.74962	0.999997	897
UNK	0.53453	0.74825	0.999997	967	0.038038	0.35204	0.57344	0.999997	672
CUL5	0.53687	0.74973	0.999997	968	0.0086112	0.87409	0.90413	0.999997	1191
ZBTB17	0.54101	0.75162	0.999997	969	0.055942	0.31659	0.53792	0.999997	635
SH3YL1	0.5434	0.75277	0.999997	970	0.033677	0.30553	0.52647	0.999997	625
ZSWIM8	0.54417	0.75309	0.999997	971	0.029155	0.40643	0.6282	0.999997	734
TRIML2	0.5471	0.75445	0.999997	973	0.0031954	0.93666	0.93912	0.999997	1277
KDM4B	0.54829	0.755	0.999997	974	-0.0053747	0.1831	0.39607	0.999997	503
RNF10	0.54974	0.75574	0.999997	975	0.038574	0.23117	0.45021	0.999997	554
SPG20	0.55095	0.75635	0.999997	976	-0.0026309	0.73707	0.84623	0.999997	1057
NACC2	0.55384	0.75774	0.999997	977	0.040522	0.1159	0.2812	0.999997	393
ZBTB39	0.55983	0.76061	0.999997	978	0.02166	0.48091	0.69288	0.999997	821
DTX2	0.56005	0.76068	0.999997	979	0.078013	0.13329	0.3122	0.999997	422
NOD2	0.56198	0.76164	0.999997	981	0.047152	0.41518	0.63666	0.999997	751
AIRE	0.56299	0.76201	0.999997	982	0.012621	0.41116	0.63281	0.999997	742
STRN3	0.56341	0.76218	0.999997	984	0.045732	0.20484	0.42128	0.999997	521
KDM7A	0.56626	0.76355	0.999997	986	0.0028709	0.88532	0.90931	0.999997	1206
ABL2	0.56911	0.76503	0.999997	987	0.012149	0.47067	0.68731	0.999997	815
3-Mar	0.56982	0.76537	0.999997	989	-0.011121	0.72344	0.83729	0.999997	1037
ABL1	0.57269	0.76666	0.999997	992	0.032073	0.76155	0.86353	0.999997	1093
FBXO8	0.57336	0.76697	0.999997	993	0.020507	0.63736	0.7823	0.999997	940
VAV2	0.57396	0.76718	0.999997	995	0.035943	0.11861	0.28633	0.999997	397
ZBTB34	0.57525	0.76776	0.999997	997	-0.011056	0.67746	0.80695	0.999997	982
FBXO6	0.57588	0.76808	0.999997	998	0.02554	0.32022	0.54173	0.999997	640
ESR1	0.57595	0.76813	0.999997	999	0.0094059	0.42471	0.64556	0.999997	764
TRIL	0.57683	0.76852	0.999997	1001	-0.016043	0.69792	0.82041	0.999997	1003
FBXW8	0.57936	0.76973	0.999997	1002	0.0071924	0.39369	0.61564	0.999997	715
TRIM22	0.58018	0.77016	0.999997	1003	0.041333	0.44292	0.66354	0.999997	783
MLK4	0.58368	0.77183	0.999997	1004	0.066666	0.17275	0.3793	0.999997	487
FBXO45	0.58415	0.77205	0.999997	1006	0.025715	0.23836	0.45768	0.999997	556
ARHGAP26	0.58439	0.77222	0.999997	1007	0.063023	0.17705	0.38649	0.999997	495
FAF1	0.58787	0.7739	0.999997	1008	0.023932	0.70534	0.8251	0.999997	1014
DDI2	0.58879	0.77434	0.999997	1011	-0.006928	0.70496	0.82486	0.999997	1013
KLHL38	0.58968	0.77477	0.999997	1012	0.13775	0.11637	0.28206	0.999997	394
RNF139	0.59522	0.77744	0.999997	1013	0.043839	0.29117	0.5121	0.999997	605
RNF166	0.59827	0.77893	0.999997	1014	0.037417	0.39181	0.61389	0.999997	712
BTBD17	0.59893	0.7792	0.999997	1015	0.011491	0.27795	0.49856	0.999997	590
SH3RF2	0.59948	0.77952	0.999997	1016	0.044003	0.13358	0.31275	0.999997	423
TRIM49C	0.60095	0.74834	0.999997	1018	0.053766	0.30082	0.50962	0.999997	616
XIAP	0.60555	0.78249	0.999997	1020	0.0024285	0.30039	0.52121	0.999997	615
COMMD3-BMI1	0.61053	0.7849	0.999997	1022	0.08332	0.15369	0.34795	0.999997	459
STAM2	0.61391	0.78653	0.999997	1023	-0.02638	0.31285	0.53389	0.999997	632
KIF21A	0.61996	0.78946	0.999997	1024	-0.017115	0.64537	0.78709	0.999997	949
TRIM6	0.62175	0.7629	0.999997	1025	0.052078	0.1582	0.32562	0.999997	464
OTUD1	0.62371	0.79123	0.999997	1026	0.021051	0.57431	0.74534	0.999997	890
FBXO39	0.62944	0.7942	0.999997	1031	0.023586	0.18042	0.39175	0.999997	500
OSTM1	0.63255	0.79586	0.999997	1032	-0.010764	0.21212	0.42923	0.999997	528
USP44	0.63561	0.79743	0.999997	1033	0.016158	0.44523	0.6658	0.999997	785
KLHL17	0.63621	0.79775	0.999997	1034	0.015721	0.51031	0.70915	0.999997	850
GRAPL	0.63627	0.79778	0.999997	1035	0.057569	0.23853	0.45783	0.999997	557
ASB6	0.6376	0.79846	0.999997	1036	0.066029	0.17055	0.37572	0.999997	484
NEURL3	0.6417	0.80059	0.999997	1037	0.070583	0.28458	0.5051	0.999997	596
WDR11	0.64562	0.80248	0.999997	1038	0.006168	0.70388	0.82417	0.999997	1010
MARK1	0.64601	0.80262	0.999997	1039	0.067855	0.21223	0.42935	0.999997	529
RNF222	0.64687	0.80301	0.999997	1040	0.008604	0.34789	0.56925	0.999997	670
WDR62	0.6478	0.80354	0.999997	1041	0.062191	0.16736	0.37069	0.999997	481
FBXO33	0.64835	0.80376	0.999997	1042	-0.022735	0.94923	0.94923	0.999997	1300
ZER1	0.64944	0.80431	0.999997	1043	0.10493	0.12795	0.30266	0.999997	412
EIF3H	0.65322	0.80659	0.999997	1044	0.046744	0.19034	0.40534	0.999997	509
PSMB1	0.65391	0.80695	0.999997	1045	0.068021	0.16148	0.36085	0.999997	468
PSMD3	0.65429	0.8071	0.999997	1046	0.066461	0.29007	0.51109	0.999997	604
KDM5B	0.65434	0.80714	0.999997	1047	0.031393	0.41809	0.63954	0.999997	755
PRAMEF7	0.6551	0.80755	0.999997	1048	-0.026497	0.62025	0.77213	0.999997	919
PHF19	0.65617	0.80814	0.999997	1049	0.015225	0.72902	0.84093	0.999997	1045
KLHL8	0.65709	0.80875	0.999997	1050	0.055424	0.44209	0.66262	0.999997	782
ZC3HC1	0.65836	0.80932	0.999997	1051	-0.02312	0.42183	0.64291	0.999997	761
PSMD10	0.65857	0.8094	0.999997	1052	-0.012358	0.36352	0.58542	0.999997	682
PSME3	0.65962	0.81001	0.999997	1054	0.05953	0.16463	0.36608	0.999997	476
10-Mar	0.65983	0.81012	0.999997	1055	0.048859	0.38576	0.60742	0.999997	708
KLHL24	0.66277	0.81163	0.999997	1057	-0.027802	0.69673	0.81963	0.999997	1001
FBXO36	0.66462	0.81264	0.999997	1059	-0.038506	0.7729	0.87169	0.999997	1119
BRCC3	0.66549	0.81312	0.999997	1060	0.0062113	0.22377	0.442	0.999997	544
NCCRP1	0.6659	0.81333	0.999997	1061	0.028649	0.40609	0.62791	0.999997	732
BRD1	0.66798	0.81445	0.999997	1062	-0.032	0.74764	0.85377	0.999997	1075
TNRC6C	0.66881	0.81487	0.999997	1063	0.0024205	0.71647	0.83267	0.999997	1029
DCAF11	0.66923	0.81514	0.999997	1064	0.091939	0.14109	0.32615	0.999997	435
ENC1	0.67111	0.81592	0.999997	1067	0.080471	0.12931	0.30521	0.999997	416
ZBTB46	0.67171	0.81625	0.999997	1068	0.061703	0.18017	0.39135	0.999997	498
ZNF645	0.67418	0.81753	0.999997	1070	0.042095	0.38116	0.60282	0.999997	702
BLK	0.67746	0.81915	0.999997	1072	0.017684	0.36015	0.5817	0.999997	680
DNAJC6	0.68001	0.82064	0.999997	1074	-0.0018563	0.45909	0.67908	0.999997	810
PRICKLE3	0.68274	0.82217	0.999997	1075	-0.0341	0.98824	0.98815	0.999997	1416
RCBTB2	0.68355	0.82259	0.999997	1077	-0.010213	0.4394	0.66006	0.999997	780
USP2	0.68402	0.82288	0.999997	1078	0.076782	0.12645	0.30021	0.999997	410
SH3GL2	0.68678	0.82419	0.999997	1080	0.062095	0.12231	0.29289	0.999997	406
UBE2D2	0.68818	0.82507	0.999997	1082	0.11685	0.10424	0.26042	0.999997	376
BMI1	0.68921	0.82565	0.999997	1083	0.037779	0.29291	0.51379	0.999997	607
HERC5	0.69058	0.82632	0.999997	1085	-0.047737	0.88943	0.91114	0.999997	1210
MAP2K5	0.69831	0.83064	0.999997	1087	-0.00077394	0.6715	0.80338	0.999997	972
GNB3	0.70086	0.83211	0.999997	1088	0.044565	0.42706	0.64774	0.999997	768
ASB18	0.70359	0.83354	0.999997	1089	0.02915	0.33119	0.5525	0.999997	651
SENP3	0.70534	0.8344	0.999997	1090	0.028033	0.28086	0.50134	0.999997	594
KLHL10	0.70554	0.83447	0.999997	1091	0.082859	0.14554	0.33402	0.999997	443
BTBD11	0.70623	0.83494	0.999997	1092	0.10544	0.13884	0.32195	0.999997	432
SPOP	0.70631	0.83499	0.999997	1093	-0.037376	0.93434	0.93737	0.999997	1273
TRIM44	0.70709	0.83541	0.999997	1094	0.016366	0.30258	0.52357	0.999997	619
PSME4	0.70979	0.83705	0.999997	1095	-0.029989	0.74515	0.85195	0.999997	1071
KLHL23	0.71056	0.8375	0.999997	1096	0.040705	0.20998	0.42685	0.999997	526
TRAF5	0.71209	0.83842	0.999997	1097	-0.036246	0.93782	0.94004	0.999997	1280
PPP1R13L	0.71273	0.83877	0.999997	1098	0.027164	0.76189	0.86378	0.999997	1094
WDR1	0.71457	0.83985	0.999997	1100	0.066874	0.35401	0.57537	0.999997	675
TRIM36	0.71548	0.84038	0.999997	1101	0.019584	0.33941	0.56073	0.999997	660
HRC	0.71684	0.84106	0.999997	1102	0.075926	0.16236	0.36239	0.999997	470
SPRTN	0.72213	0.8441	0.999997	1103	0.0017343	0.26379	0.48405	0.999997	573
BIRC7	0.72549	0.84585	0.999997	1105	0.036859	0.34942	0.57081	0.999997	671
TRIM35	0.72605	0.84612	0.999997	1106	0.01042	0.41026	0.63192	0.999997	740
CUL7	0.72757	0.84702	0.999997	1108	-0.0050002	0.7624	0.86414	0.999997	1097
ZBTB41	0.72809	0.84733	0.999997	1109	0.033005	0.38842	0.61035	0.999997	710
RNF38	0.72975	0.8483	0.999997	1110	0.074437	0.14132	0.32661	0.999997	436
PSMA4	0.73159	0.84945	0.999997	1112	0.10245	0.42011	0.64132	0.999997	758
KCNA7	0.73233	0.8498	0.999997	1113	0.037759	0.19119	0.40624	0.999997	510
KLHL41	0.73259	0.84995	0.999997	1114	0.027075	0.70262	0.82355	0.999997	1009
UBASH3A	0.73288	0.8501	0.999997	1115	0.049126	0.22822	0.44689	0.999997	548
UCHL3	0.73324	0.85034	0.999997	1116	0.055415	0.13383	0.31321	0.999997	424
YOD1	0.73583	0.85175	0.999997	1118	0.04365	0.12066	0.2899	0.999997	403
ANKRD13B	0.73775	0.85289	0.999997	1119	0.10886	0.13963	0.32334	0.999997	434
FBXL17	0.7386	0.85349	0.999997	1120	0.027247	0.33356	0.55498	0.999997	653
RNF24	0.7414	0.85514	0.999997	1121	0.0032753	0.47714	0.69103	0.999997	819
DAW1	0.74265	0.85585	0.999997	1122	0.15726	0.258	0.47814	0.999997	570
ANKFY1	0.74449	0.85692	0.999997	1124	0.083641	0.11648	0.2823	0.999997	395
MARK3	0.74693	0.85853	0.999997	1126	-0.026582	0.84845	0.89409	0.999997	1165
SKAP1	0.74781	0.85899	0.999997	1127	-0.031511	0.32512	0.54673	0.999997	646
DCUN1D2	0.74822	0.85921	0.999997	1128	-0.01129	0.6573	0.79476	0.999997	955
TRIM56	0.75046	0.86043	0.999997	1130	0.032495	0.50968	0.70879	0.999997	849
LRRC42	0.75134	0.86091	0.999997	1131	-0.023978	0.2644	0.48474	0.999997	575
RSF1	0.75569	0.86371	0.999997	1132	-0.030994	0.59644	0.75817	0.999997	907
LONRF2	0.75811	0.86514	0.999997	1133	-0.014745	0.64507	0.78691	0.999997	948
TRIM34	0.75915	0.86571	0.999997	1134	0.037348	0.26467	0.48497	0.999997	576
KCNA6	0.75983	0.86616	0.999997	1135	0.046071	0.17513	0.3834	0.999997	493
CASS4	0.76308	0.86812	0.999997	1136	0.025374	0.24921	0.46893	0.999997	565
FBXO22	0.76832	0.8713	0.999997	1139	0.0049325	0.43984	0.66055	0.999997	781
KCNA3	0.76899	0.87165	0.999997	1140	-0.0039256	0.93441	0.9374	0.999997	1274
WDR47	0.77081	0.8728	0.999997	1141	0.1246	0.15729	0.35392	0.999997	463
UBE2E3	0.77116	0.87299	0.999997	1142	0.065433	0.17305	0.37983	0.999997	489
KLHL7	0.77441	0.87504	0.999997	1146	0.039396	0.40892	0.63066	0.999997	739
UHRF2	0.77447	0.87508	0.999997	1147	0.028545	0.76137	0.8634	0.999997	1092
ATRX	0.77987	0.87852	0.999997	1149	0.12166	0.14159	0.32709	0.999997	437
UBXN2B	0.78101	0.87922	0.999997	1150	0.034536	0.40647	0.62826	0.999997	735
KAT6A	0.78328	0.88054	0.999997	1151	-0.0018169	0.68026	0.80898	0.999997	985
RMND5A	0.78419	0.88118	0.999997	1153	0.047875	0.15855	0.35602	0.999997	465
USP13	0.78439	0.88133	0.999997	1154	-0.00026968	0.355	0.57655	0.999997	677
RAG1	0.78778	0.88335	0.999997	1156	0.043888	0.32979	0.55126	0.999997	650
USP51	0.78869	0.88384	0.999997	1157	0.017374	0.35313	0.57449	0.999997	674
WWP1	0.79075	0.88515	0.999997	1158	0.068233	0.12831	0.30331	0.999997	413
FBXO42	0.79203	0.88582	0.999997	1159	0.10813	0.10478	0.26141	0.999997	377
UBOX5	0.7931	0.88656	0.999997	1160	0.090232	0.14426	0.332	0.999997	439
RNF212	0.79326	0.88669	0.999997	1161	0.0061297	0.22532	0.44377	0.999997	545
TRIM7	0.79759	0.8894	0.999997	1164	0.03686	0.36983	0.59161	0.999997	689
IKZF1	0.7993	0.89049	0.999997	1165	0.032025	0.42078	0.64202	0.999997	760
ANAPC10	0.79959	0.89063	0.999997	1166	0.0041767	0.22708	0.44563	0.999997	547
HOXB4	0.80081	0.89142	0.999997	1167	0.05128	0.16636	0.36892	0.999997	479
GLMN	0.80187	0.89204	0.999997	1168	-0.0032202	0.3641	0.58602	0.999997	684
ZSWIM6	0.80202	0.89219	0.999997	1169	0.00087966	0.6035	0.76258	0.999997	910
FBXL18	0.80203	0.8922	0.999997	1170	0.019157	0.49158	0.69886	0.999997	829
ZBTB43	0.80218	0.89228	0.999997	1171	0.059856	0.45467	0.67478	0.999997	803
PDE4D	0.8037	0.8931	0.999997	1172	0.070028	0.12075	0.29006	0.999997	404
KCNV1	0.80384	0.89317	0.999997	1173	0.019121	0.19192	0.40696	0.999997	512
UFSP2	0.80475	0.89372	0.999997	1174	0.074299	0.42324	0.64418	0.999997	763
FBXO38	0.80744	0.89554	0.999997	1176	0.044383	0.29354	0.51443	0.999997	608
TAF5L	0.80893	0.89644	0.999997	1177	-0.0084746	0.57454	0.74546	0.999997	891
TRIML1	0.81127	0.89797	0.999997	1181	-0.0048434	0.85403	0.89619	0.999997	1171
SMURF2	0.81144	0.89804	0.999997	1182	-0.0014832	0.37107	0.59289	0.999997	690
CDC34	0.81224	0.8985	0.999997	1184	0.012673	0.171	0.37645	0.999997	485
KBTBD2	0.81769	0.90225	0.999997	1191	0.064169	0.12474	0.29725	0.999997	408
FBXO25	0.81956	0.90345	0.999997	1194	0.010476	0.96063	0.9603	0.999997	1330
PHF11	0.82078	0.90414	0.999997	1196	0.040096	0.58205	0.7499	0.999997	898
BTBD3	0.829	0.90627	0.999997	1198	0.031622	0.26426	0.4846	0.999997	574
TRIM28	0.83532	0.90771	0.999997	1200	0.13181	0.13524	0.31563	0.999997	426
ZFP91	0.84017	0.90901	0.999997	1201	-0.030686	0.3829	0.60461	0.999997	705
ASB12	0.84158	0.90935	0.999997	1203	0.029299	0.24404	0.46356	0.999997	560
ISG15	0.84532	0.91028	0.999997	1205	-0.0079714	0.67603	0.80607	0.999997	979
PHRF1	0.85791	0.91396	0.999997	1210	0.097024	0.098017	0.24907	0.999997	368
CBLC	0.85994	0.91457	0.999997	1213	0.059925	0.19233	0.40743	0.999997	513
RFFL	0.8682	0.917	0.999997	1216	0.1079	0.13043	0.30724	0.999997	418
TNIP1	0.86904	0.9172	0.999997	1218	0.04974	0.27243	0.49292	0.999997	586
BCL6B	0.86939	0.91731	0.999997	1219	0.034936	0.43266	0.65317	0.999997	774
KAT2B	0.86975	0.91741	0.999997	1220	0.036978	0.20835	0.42494	0.999997	525
ZBTB37	0.87141	0.91789	0.999997	1221	0.0092986	0.75293	0.85731	0.999997	1082
WDR59	0.87409	0.91878	0.999997	1222	0.069292	0.16742	0.37075	0.999997	482
LRRC41	0.87467	0.91891	0.999997	1223	0.033808	0.42504	0.64586	0.999997	765
OPTN	0.88009	0.92085	0.999997	1226	0.06998	0.24701	0.46672	0.999997	564
GGA3	0.88328	0.92197	0.999997	1228	0.10084	0.092902	0.23957	0.999997	359
LYN	0.88522	0.92259	0.999997	1230	0.054199	0.5179	0.71348	0.999997	852
N4BP2	0.88628	0.9229	0.999997	1231	7.7789e-05	0.29192	0.51285	0.999997	606
RNF213	0.88985	0.92407	0.999997	1232	0.096266	0.16278	0.36326	0.999997	472
WDR37	0.89452	0.92586	0.999997	1235	0.051624	0.16096	0.36004	0.999997	467
SORBS2	0.89472	0.92593	0.999997	1236	0.031252	0.41347	0.63501	0.999997	748
FBXL21	0.89912	0.92763	0.999997	1237	0.055153	0.26667	0.48706	0.999997	580
KCTD3	0.90008	0.92795	0.999997	1239	0.12368	0.15163	0.34416	0.999997	455
UBL4A	0.90466	0.92963	0.999997	1241	0.02096	0.61294	0.76779	0.999997	915
RNF133	0.90484	0.92969	0.999997	1242	0.033625	0.20634	0.42287	0.999997	524
REV1	0.90548	0.92995	0.999997	1243	0.09228	0.20514	0.42162	0.999997	523
VPS18	0.90863	0.93129	0.999997	1246	0.043317	0.39777	0.61974	0.999997	720
ZBTB33	0.90968	0.93167	0.999997	1247	0.059622	0.092717	0.23926	0.999997	358
PJA1	0.91482	0.93398	0.999997	1253	0.057714	0.34136	0.56272	0.999997	662
ABI2	0.91745	0.93515	0.999997	1254	0.088385	0.15981	0.35817	0.999997	466
USP29	0.91778	0.93532	0.999997	1255	0.1726	0.22591	0.44434	0.999997	546
BTK	0.91882	0.93572	0.999997	1256	0.047178	0.47448	0.68957	0.999997	817
FBXL13	0.91994	0.93617	0.999997	1258	0.02701	0.43109	0.65153	0.999997	773
TRIM29	0.9219	0.93704	0.999997	1260	0.078572	0.14609	0.3349	0.999997	446
ASB9	0.92198	0.9371	0.999997	1261	0.055046	0.16636	0.36893	0.999997	480
SENP2	0.92229	0.93725	0.999997	1262	0.060215	0.14956	0.34071	0.999997	453
PCGF1	0.92298	0.9376	0.999997	1265	0.032325	0.36454	0.58643	0.999997	685
HECW2	0.92337	0.93777	0.999997	1267	0.0035074	0.9608	0.9605	0.999997	1331
KCND3	0.92806	0.94001	0.999997	1271	-0.029765	0.66541	0.79978	0.999997	966
VPS36	0.93161	0.94196	0.999997	1273	0.081048	0.17348	0.38058	0.999997	491
CBLL1	0.93468	0.94355	0.999997	1276	0.17404	0.14892	0.33978	0.999997	451
FBXL12	0.93534	0.94398	0.999997	1277	0.064553	0.1729	0.37955	0.999997	488
NEDD4L	0.93718	0.94502	0.999997	1281	0.025874	0.93966	0.94137	0.999997	1283
MSL2	0.93853	0.94586	0.999997	1282	0.13911	0.11778	0.28483	0.999997	396
RNF167	0.94022	0.94693	0.999997	1284	0.090965	0.096626	0.24669	0.999997	364
BFAR	0.94127	0.94755	0.999997	1285	0.089451	0.16435	0.36566	0.999997	475
NPHP1	0.94152	0.9477	0.999997	1287	0.073514	0.12316	0.29446	0.999997	407
ATXN1L	0.94194	0.94792	0.999997	1288	0.071282	0.25199	0.47173	0.999997	568
UBE2D1	0.94249	0.94822	0.999997	1289	0.076126	0.14304	0.3298	0.999997	438
RC3H1	0.94309	0.94849	0.999997	1290	0.071303	0.11311	0.27627	0.999997	387
BTBD16	0.94479	0.94953	0.999997	1294	0.0035078	0.63452	0.78041	0.999997	936
KATNB1	0.94825	0.9518	0.999997	1298	0.039538	0.22246	0.44043	0.999997	543
UBAP2	0.94869	0.95208	0.999997	1301	0.035204	0.37822	0.59971	0.999997	699
ZBTB44	0.95068	0.95341	0.999997	1305	-0.0022481	0.12563	0.29875	0.999997	409
ZFAND5	0.95291	0.95501	0.999997	1310	0.052798	0.34729	0.56866	0.999997	669
KLHL9	0.95347	0.95539	0.999997	1311	0.08131	0.14503	0.33315	0.999997	441
GABARAPL2	0.95412	0.95586	0.999997	1314	0.080208	0.13779	0.31997	0.999997	428
FBXO18	0.95506	0.95655	0.999997	1316	0.085509	0.12027	0.28928	0.999997	402
PSEN2	0.95569	0.95718	0.999997	1318	0.11738	0.097993	0.24904	0.999997	367
PEX12	0.95764	0.95876	0.999997	1319	0.10215	0.13857	0.32147	0.999997	431
TTC3	0.9582	0.95919	0.999997	1321	0.0018843	0.95637	0.9562	0.999997	1321
4-Mar	0.95961	0.96028	0.999997	1323	0.063711	0.11955	0.28808	0.999997	399
PCGF5	0.95988	0.96045	0.999997	1324	0.018076	0.34318	0.5646	0.999997	665
MEX3D	0.96076	0.96122	0.999997	1325	0.1086	0.099159	0.25093	0.999997	371
PIAS4	0.9612	0.96159	0.999997	1327	0.10142	0.11265	0.27545	0.999997	386
PSMD9	0.96128	0.96165	0.999997	1328	0.071012	0.1473	0.33691	0.999997	449
DCAF16	0.96188	0.96209	0.999997	1330	0.012946	0.68315	0.81072	0.999997	989
CCNF	0.96256	0.96277	0.999997	1332	0.090459	0.18232	0.39495	0.999997	502
UBQLN2	0.96368	0.96371	0.999997	1335	0.059895	0.097572	0.24831	0.999997	366
FANCL	0.96604	0.96576	0.999997	1341	0.062422	0.40044	0.62229	0.999997	722
SH3GL1	0.96631	0.96601	0.999997	1344	-0.033307	0.72419	0.83775	0.999997	1038
LMTK3	0.96801	0.96776	0.999997	1347	0.081677	0.11105	0.27254	0.999997	383
ZBTB5	0.96877	0.96857	0.999997	1349	0.006956	0.2988	0.51975	0.999997	612
FCHSD1	0.96906	0.9689	0.999997	1350	0.11248	0.16314	0.36382	0.999997	473
GMCL1	0.97081	0.97047	0.999997	1355	0.033427	0.21543	0.43274	0.999997	535
HR	0.97102	0.97062	0.999997	1357	0.077543	0.12007	0.2889	0.999997	401
SKAP2	0.97196	0.97161	0.999997	1361	0.066713	0.35291	0.57435	0.999997	673
UCHL1	0.97441	0.97408	0.999997	1368	0.037308	0.17158	0.37739	0.999997	486
KCND2	0.97593	0.97554	0.999997	1371	0.10687	0.13846	0.32123	0.999997	430
TOP2B	0.97605	0.97575	0.999997	1373	0.10642	0.28036	0.5008	0.999997	592
MECOM	0.97674	0.97641	0.999997	1377	0.16124	0.097361	0.24792	0.999997	365
MAP3K2	0.97727	0.97693	0.999997	1378	0.13885	0.14636	0.33538	0.999997	447
SMURF1	0.97733	0.977	0.999997	1379	0.085405	0.16809	0.37175	0.999997	483
DNMBP	0.97749	0.97716	0.999997	1380	-0.01551	0.50242	0.70479	0.999997	839
AVP	0.97752	0.97718	0.999997	1381	0.027492	0.75454	0.85853	0.999997	1084
UBE2K	0.97822	0.97795	0.999997	1383	0.067947	0.09868	0.25018	0.999997	369
ZBTB32	0.97868	0.97838	0.999997	1384	0.090993	0.15613	0.35204	0.999997	461
DCUN1D5	0.97909	0.97876	0.999997	1385	0.057208	0.20509	0.42156	0.999997	522
RNF41	0.97981	0.97955	0.999997	1388	0.070191	0.17422	0.3818	0.999997	492
UBE2A	0.98099	0.98082	0.999997	1390	0.077992	0.12927	0.30511	0.999997	415
USP10	0.98242	0.98216	0.999997	1394	0.13471	0.11116	0.27271	0.999997	384
KLHL13	0.98568	0.98547	0.999997	1401	0.051811	0.21167	0.42863	0.999997	527
TRIM17	0.98633	0.98603	0.999997	1402	0.09699	0.11485	0.27942	0.999997	392
UBE2Z	0.98983	0.98975	0.999997	1419	0.090334	0.091174	0.23651	0.999997	357
CCL20	0.99455	0.99454	0.999997	1442	0.056042	0.18063	0.39204	0.999997	501
