# Supplementary material for: A viral ORFeome library for systems-level genetic dissection of host-pathogen interactions
Source: Cell. Author manuscript; Available in PMC 2026 Aug 2. (PMC13429030; doi:10.1016/j.cell.2026.05.024)
Supplement: MMC8 [file NIHMS2180536-supplement-MMC8.xlsx]

## Sheet: Sheet1
Table S7. Results of the YLDV 151R immunoprecipitation-mass spectrometry proteomics.
Protein	Gene	Description	log2 Fold Change	Fold Change	p-value	FDR
HA_Q9DGUC_YLDV	YLDV 151R	YLDV 151R	7.19455	146.479	0.00217868	0.387806
sp|O75369|FLNB_HUMAN	FLNB	Filamin-B	5.87932	58.8643	0.0106063	0.459481
sp|Q00978|IRF9_HUMAN	IRF9	Interferon regulatory factor 9	5.85605	57.9224	0.00811909	0.459481
sp|Q05397|FAK1_HUMAN	PTK2	Focal adhesion kinase 1	4.51118	22.8035	0.0266922	0.791868
sp|P06280|AGAL_HUMAN	GLA	Alpha-galactosidase A	3.39068	10.4881	0.0129068	0.459481
sp|Q9UJV9|DDX41_HUMAN	DDX41	Probable ATP-dependent RNA helicase DDX41	3.2539	9.53939	0.086823	0.923748
sp|Q9Y2X7|GIT1_HUMAN	GIT1	ARF GTPase-activating protein GIT1	2.16096	4.47214	0.0473326	0.923748
sp|P21333|FLNA_HUMAN	FLNA	Filamin-A	1.95345	3.87298	0.118692	0.923748
sp|P68371|TBB4B_HUMAN	TUBB4B	Tubulin beta-4B chain	1.66096	3.16228	0.241107	0.923748
sp|P42677|RS27_HUMAN	RPS27	Small ribosomal subunit protein eS27	1.16096	2.23607	0.0877062	0.923748
sp|P07477|TRY1_HUMAN	PRSS1	Serine protease 1	0.292481	1.22474	0.5	0.923748
sp|P18583|SON_HUMAN	SON	Protein SON	1.08496	2.12132	0.274916	0.923748
sp|A0A075B6P5|KV228_HUMAN	IGKV2-28	Immunoglobulin kappa variable 2-28	0.292481	1.22474	0.5	0.923748
sp|P16112|PGCA_HUMAN	ACAN	Aggrecan core protein	-1.40368	0.377964	0.337571	0.923748
sp|P43358|MAGA4_HUMAN	MAGEA4	Melanoma-associated antigen 4	1	2	0.292893	0.923748
sp|Q14498|RBM39_HUMAN	RBM39	RNA-binding protein 39	1.16096	2.23607	0.304678	0.923748
sp|Q9Y3C1|NOP16_HUMAN	NOP16	Nucleolar protein 16	1	2	0.292893	0.923748
sp|O14744|ANM5_HUMAN	PRMT5	Protein arginine N-methyltransferase 5	-1.66096	0.316228	0.241107	0.923748
sp|P62244|RS15A_HUMAN	RPS15A	Small ribosomal subunit protein uS8	2.43723	5.41603	0.178216	0.923748
sp|P02662|CASA1_BOVIN	CSN1S1	Alpha-S1-casein	0.160964	1.11803	0.748497	0.923748
sp|P56537|IF6_HUMAN	EIF6	Eukaryotic translation initiation factor 6	1.20752	2.3094	0.369738	0.923748
sp|P16402|H13_HUMAN	H1-3	Histone H1.3	0	1
sp|P23527|H2B1O_HUMAN	H2BC17	Histone H2B type 1-O	0.292481	1.22474	0.5	0.923748
sp|P35268|RL22_HUMAN	RPL22	Large ribosomal subunit protein eL22	1	2	0.417748	0.923748
sp|P38646|GRP75_HUMAN	HSPA9	Stress-70 protein, mitochondrial	0.5	1.41421	0.641956	0.923748
sp|P49207|RL34_HUMAN	RPL34	Large ribosomal subunit protein eL34	0.792481	1.73205	0.5	0.923748
sp|P61513|RL37A_HUMAN	RPL37A	Large ribosomal subunit protein eL43	0.207519	1.1547	0.5	0.923748
sp|P62854|RS26_HUMAN	RPS26	Small ribosomal subunit protein eS26	0.792481	1.73205	0.5	0.923748
sp|Q07020|RL18_HUMAN	RPL18	Large ribosomal subunit protein eL18	0.5	1.41421	0.641956	0.923748
sp|Q8N5F7|NKAP_HUMAN	NKAP	NF-kappa-B-activating protein	0.792481	1.73205	0.5	0.923748
sp|Q9NVP1|DDX18_HUMAN	DDX18	ATP-dependent RNA helicase DDX18	0.792481	1.73205	0.5	0.923748
sp|Q9NWB6|ARGL1_HUMAN	ARGLU1	Arginine and glutamate-rich protein 1	1.29248	2.44949	0.32229	0.923748
sp|P26373|RL13_HUMAN	RPL13	Large ribosomal subunit protein eL13	0.5	1.41421	0.641956	0.923748
sp|P46779|RL28_HUMAN	RPL28	Large ribosomal subunit protein eL28	0.5	1.41421	0.641956	0.923748
sp|P46783|RS10_HUMAN	RPS10	Small ribosomal subunit protein eS10	0.5	1.41421	0.641956	0.923748
sp|Q02880|TOP2B_HUMAN	TOP2B	DNA topoisomerase 2-beta	0.5	1.41421	0.641956	0.923748
sp|Q66PJ3|AR6P4_HUMAN	ARL6IP4	ADP-ribosylation factor-like protein 6-interacting protein 4	0.207519	1.1547	0.886436	0.945077
sp|P60866|RS20_HUMAN	RPS20	Small ribosomal subunit protein uS10	1.45345	2.73861	0.380452	0.923748
sp|P46776|RL27A_HUMAN	RPL27A	Large ribosomal subunit protein uL15	0.368483	1.29099	0.302747	0.923748
sp|Q7Z6E9|RBBP6_HUMAN	RBBP6	E3 ubiquitin-protein ligase RBBP6	1.16096	2.23607	0.449335	0.923748
sp|Q9UKM9|RALY_HUMAN	RALY	RNA-binding protein Raly	0.5	1.41421	0.711723	0.923748
sp|Q9Y383|LC7L2_HUMAN	LUC7L2	Putative RNA-binding protein Luc7-like 2	1.29248	2.44949	0.408288	0.923748
sp|Q9Y5B9|SP16H_HUMAN	SUPT16H	FACT complex subunit SPT16	0.5	1.41421	0.711723	0.923748
sp|O75531|BAF_HUMAN	BANF1	Barrier-to-autointegration factor	0.584963	1.5	0.663044	0.923748
sp|P37108|SRP14_HUMAN	SRP14	Signal recognition particle 14 kDa protein	0.792481	1.73205	0.571385	0.923748
sp|P15927|RFA2_HUMAN	RPA2	Replication protein A 32 kDa subunit	-0.207519	0.866025	0.886436	0.945077
sp|Q96EY4|TMA16_HUMAN	TMA16	Translation machinery-associated protein 16	1.53519	2.89828	0.410667	0.923748
sp|P62263|RS14_HUMAN	RPS14	Small ribosomal subunit protein uS11	0.631517	1.54919	0.145724	0.923748
sp|P0DMV8|HS71A_HUMAN	HSPA1A	Heat shock 70 kDa protein 1A	1.58496	3	0.386406	0.923748
sp|P27635|RL10_HUMAN	RPL10	Large ribosomal subunit protein uL16	0.611196	1.52753	0.317638	0.923748
sp|P61254|RL26_HUMAN	RPL26	Large ribosomal subunit protein uL24	1.13152	2.19089	0.503323	0.923748
sp|O00567|NOP56_HUMAN	NOP56	Nucleolar protein 56	-0.368483	0.774597	0.820573	0.935365
sp|O60506|HNRPQ_HUMAN	SYNCRIP	Heterogeneous nuclear ribonucleoprotein Q	0.423998	1.34164	0.77708	0.923748
sp|P07093|GDN_HUMAN	SERPINE2	Glia-derived nexin	1.13152	2.19089	0.508195	0.923748
sp|P22087|FBRL_HUMAN	FBL	rRNA 2'-O-methyltransferase fibrillarin	0.423998	1.34164	0.77708	0.923748
sp|P62899|RL31_HUMAN	RPL31	Large ribosomal subunit protein eL31	0.423998	1.34164	0.663102	0.923748
sp|P62995|TRA2B_HUMAN	TRA2B	Transformer-2 protein homolog beta	0.131517	1.09545	0.928775	0.954904
sp|O14979|HNRDL_HUMAN	HNRNPDL	Heterogeneous nuclear ribonucleoprotein D-like	0.339036	1.26491	0.823529	0.935365
sp|P04792|HSPB1_HUMAN	HSPB1	Heat shock protein beta-1	-0.660964	0.632456	0.673498	0.923748
sp|P38919|IF4A3_HUMAN	EIF4A3	Eukaryotic initiation factor 4A-III	-0.660964	0.632456	0.673498	0.923748
sp|Q07955|SRSF1_HUMAN	SRSF1	Serine/arginine-rich splicing factor 1	-0.160964	0.894427	0.912294	0.954904
sp|Q13151|ROA0_HUMAN	HNRNPA0	Heterogeneous nuclear ribonucleoprotein A0	-0.660964	0.632456	0.673498	0.923748
sp|Q8IY81|SPB1_HUMAN	FTSJ3	pre-rRNA 2'-O-ribose RNA methyltransferase FTSJ3	-0.160964	0.894427	0.912294	0.954904
sp|P83731|RL24_HUMAN	RPL24	Large ribosomal subunit protein eL24	0.450232	1.36626	0.120757	0.923748
sp|O00148|DX39A_HUMAN	DDX39A	ATP-dependent RNA helicase DDX39A	-0.5	0.707107	0.77844	0.923748
sp|P08238|HS90B_HUMAN	HSP90AB1	Heat shock protein HSP 90-beta	0.292481	1.22474	0.858323	0.937309
sp|P62913|RL11_HUMAN	RPL11	Large ribosomal subunit protein uL5	0.292481	1.22474	0.858323	0.937309
sp|P84103|SRSF3_HUMAN	SRSF3	Serine/arginine-rich splicing factor 3	0.5	1.41421	0.765258	0.923748
sp|Q08945|SSRP1_HUMAN	SSRP1	FACT complex subunit SSRP1	0	1	1	1
sp|Q96PK6|RBM14_HUMAN	RBM14	RNA-binding protein 14	-0.292481	0.816497	0.858323	0.937309
sp|Q9Y2X3|NOP58_HUMAN	NOP58	Nucleolar protein 58	-0.792481	0.57735	0.650803	0.923748
sp|Q8TA86|RP9_HUMAN	RP9	Retinitis pigmentosa 9 protein	3.07051	8.40068	0.266221	0.923748
sp|P11387|TOP1_HUMAN	TOP1	DNA topoisomerase 1	1.84225	3.58569	0.414009	0.923748
sp|P05141|ADT2_HUMAN	SLC25A5	ADP/ATP translocase 2	1.72972	3.31662	0.426968	0.923748
sp|P62277|RS13_HUMAN	RPS13	Small ribosomal subunit protein uS15	0.5	1.41421	0.293435	0.923748
sp|P32969|RL9_HUMAN	RPL9	Large ribosomal subunit protein uL6	1.3888	2.61861	0.50132	0.923748
sp|P50402|EMD_HUMAN	EMD	Emerin	1.3888	2.61861	0.50132	0.923748
sp|Q14103|HNRPD_HUMAN	HNRNPD	Heterogeneous nuclear ribonucleoprotein D0	0.596323	1.51186	0.744254	0.923748
sp|O76021|RL1D1_HUMAN	RSL1D1	Ribosomal L1 domain-containing protein 1	0.181285	1.13389	0.918233	0.954904
sp|P42766|RL35_HUMAN	RPL35	Large ribosomal subunit protein uL29	-0.318715	0.801784	0.670971	0.923748
sp|P17844|DDX5_HUMAN	DDX5	Probable ATP-dependent RNA helicase DDX5	-0.403677	0.755929	0.821728	0.935365
sp|O75815|BCAR3_HUMAN	BCAR3	Breast cancer anti-estrogen resistance protein 3	-0.611196	0.654654	0.74933	0.923748
sp|P13010|XRCC5_HUMAN	XRCC5	X-ray repair cross-complementing protein 5	7.15819	142.834	0.131494	0.923748
sp|Q13428|TCOF_HUMAN	TCOF1	Treacle protein	2.12869	4.37321	0.279129	0.923748
sp|Q8N9Q2|SR1IP_HUMAN	SREK1IP1	Protein SREK1IP1	1.95943	3.88909	0.415945	0.923748
sp|P62847|RS24_HUMAN	RPS24	Small ribosomal subunit protein eS24	0.953445	1.93649	0.292589	0.923748
sp|P15880|RS2_HUMAN	RPS2	Small ribosomal subunit protein uS5	1.58496	3	0.482097	0.923748
sp|P62841|RS15_HUMAN	RPS15	Small ribosomal subunit protein uS19	2.03841	4.10792	0.394841	0.923748
sp|P10412|H14_HUMAN	H1-4	Histone H1.4	-0.0849625	0.942809	0.5	0.923748
sp|P61247|RS3A_HUMAN	RPS3A	Small ribosomal subunit protein eS1	1.45345	2.73861	0.361725	0.923748
sp|Q8IYB3|SRRM1_HUMAN	SRRM1	Serine/arginine repetitive matrix protein 1	0.181285	1.13389	0.295381	0.923748
sp|P62753|RS6_HUMAN	RPS6	Small ribosomal subunit protein eS6	0.196159	1.14564	0.551533	0.923748
sp|P62857|RS28_HUMAN	RPS28	Small ribosomal subunit protein eS28	0.403677	1.32288	0.669653	0.923748
sp|P27694|RFA1_HUMAN	RPA1	Replication protein A 70 kDa DNA-binding subunit	1.16096	2.23607	0.579449	0.923748
sp|Q15717|ELAV1_HUMAN	ELAVL1	ELAV-like protein 1	0.292481	1.22474	0.877634	0.945077
sp|P36578|RL4_HUMAN	RPL4	Large ribosomal subunit protein uL4	-0.5	0.707107	0.795167	0.931183
sp|P52926|HMGA2_HUMAN	HMGA2	High mobility group protein HMGI-C	-0.5	0.707107	0.810892	0.935365
sp|P56945|BCAR1_HUMAN	BCAR1	Breast cancer anti-estrogen resistance protein 1	-0.707519	0.612372	0.709595	0.923748
sp|P11021|BIP_HUMAN	HSPA5	Endoplasmic reticulum chaperone BiP	2.18848	4.55826	0.392646	0.923748
sp|P46781|RS9_HUMAN	RPS9	Small ribosomal subunit protein uS4	1.73697	3.33333	0.47089	0.923748
sp|P46782|RS5_HUMAN	RPS5	Small ribosomal subunit protein uS7	0.765257	1.69967	0.292431	0.923748
sp|P62241|RS8_HUMAN	RPS8	Small ribosomal subunit protein eS8	1.72972	3.31662	0.471199	0.923748
sp|P0DMU9|CT45A_HUMAN	CT45A10	Cancer/testis antigen family 45 member A10	0.792481	1.73205	0.596462	0.923748
sp|P31942|HNRH3_HUMAN	HNRNPH3	Heterogeneous nuclear ribonucleoprotein H3	0.707519	1.63299	0.73292	0.923748
sp|P51991|ROA3_HUMAN	HNRNPA3	Heterogeneous nuclear ribonucleoprotein A3	0.868483	1.82574	0.680806	0.923748
sp|P62861|RS30_HUMAN	FAU	Ubiquitin-like FUBI-ribosomal protein eS30 fusion protein	-0.263034	0.833333	0.730983	0.923748
sp|Q15233|NONO_HUMAN	NONO	Non-POU domain-containing octamer-binding protein	0.707519	1.63299	0.737682	0.923748
sp|P35637|FUS_HUMAN	FUS	RNA-binding protein FUS	-1.08496	0.471405	0.616599	0.923748
sp|P62280|RS11_HUMAN	RPS11	Small ribosomal subunit protein uS17	0.839036	1.78885	0.156361	0.923748
sp|P18621|RL17_HUMAN	RPL17	Large ribosomal subunit protein uL22	0.689256	1.61245	0.215628	0.923748
sp|Q9NP64|ZCC17_HUMAN	ZCCHC17	Zinc finger CCHC domain-containing protein 17	1.29847	2.45967	0.464444	0.923748
sp|P07305|H10_HUMAN	H1-0	Histone H1.0	0.21648	1.1619	0.661847	0.923748
sp|P35527|K1C9_HUMAN	KRT9	Keratin, type I cytoskeletal 9	0.0922123	1.066	0.945467	0.961675
sp|P08708|RS17_HUMAN	RPS17	Small ribosomal subunit protein eS17	0.686729	1.60963	0.118065	0.923748
sp|Q8N9E0|F133A_HUMAN	FAM133A	Protein FAM133A	0.916675	1.88776	0.353529	0.923748
sp|P62891|RL39_HUMAN	RPL39	Large ribosomal subunit protein eL39	-0.0597908	0.959403	0.837896	0.937309
sp|Q9BU76|MMTA2_HUMAN	MMTAG2	Multiple myeloma tumor-associated protein 2	0.279245	1.21356	0.709444	0.923748
sp|P62851|RS25_HUMAN	RPS25	Small ribosomal subunit protein eS25	-0.0221971	0.984732	0.967708	0.9775
sp|Q12905|ILF2_HUMAN	ILF2	Interleukin enhancer-binding factor 2	1.06277	2.08893	0.648961	0.923748
sp|Q5TEC6|H37_HUMAN	H3-7	Histone H3-7	0.270284	1.20605	0.774173	0.923748
sp|P16401|H15_HUMAN	H1-5	Histone H1.5	-0.644753	0.639602	0.124399	0.923748
sp|P42166|LAP2A_HUMAN	TMPO	Lamina-associated polypeptide 2, isoform alpha	1.46644	2.7634	0.549539	0.923748
sp|O43390|HNRPR_HUMAN	HNRNPR	Heterogeneous nuclear ribonucleoprotein R	0.673962	1.59545	0.764166	0.923748
sp|O75475|PSIP1_HUMAN	PSIP1	PC4 and SFRS1-interacting protein	-0.937235	0.522233	0.688336	0.923748
sp|P09874|PARP1_HUMAN	PARP1	Poly [ADP-ribose] polymerase 1	-0.437235	0.738549	0.842768	0.937309
sp|P12956|XRCC6_HUMAN	XRCC6	X-ray repair cross-complementing protein 6	6.50207	90.6399	0.17123	0.923748
sp|P62750|RL23A_HUMAN	RPL23A	Large ribosomal subunit protein uL23	0.994973	1.99304	0.50017	0.923748
sp|P26599|PTBP1_HUMAN	PTBP1	Polypyrimidine tract-binding protein 1	1.08496	2.12132	0.653066	0.923748
sp|P62979|RS27A_HUMAN	RPS27A	Ubiquitin-40S ribosomal protein S27a	0.642701	1.56125	0.56276	0.923748
sp|P04406|G3P_HUMAN	GAPDH	Glyceraldehyde-3-phosphate dehydrogenase	-0.792481	0.57735	0.73499	0.923748
sp|P14866|HNRPL_HUMAN	HNRNPL	Heterogeneous nuclear ribonucleoprotein L	0.471708	1.38675	0.841081	0.937309
sp|P62249|RS16_HUMAN	RPS16	Small ribosomal subunit protein uS9	1.19779	2.29388	0.4728	0.923748
sp|P83881|RL36A_HUMAN	RPL36A	Large ribosomal subunit protein eL42	0.239024	1.18019	0.659352	0.923748
sp|Q12906|ILF3_HUMAN	ILF3	Interleukin enhancer-binding factor 3	1.32604	2.50713	0.612154	0.923748
sp|P68104|EF1A1_HUMAN	EEF1A1	Elongation factor 1-alpha 1	1.34225	2.53546	0.608969	0.923748
sp|P23246|SFPQ_HUMAN	SFPQ	Splicing factor, proline- and glutamine-rich	0.345022	1.27017	0.738591	0.923748
sp|P08779|K1C16_HUMAN	KRT16	Keratin, type I cytoskeletal 16	-1.95345	0.258199	0.392675	0.923748
sp|P07437|TBB5_HUMAN	TUBB	Tubulin beta chain	2.32193	5	0.449335	0.923748
sp|P38159|RBMX_HUMAN	RBMX	RNA-binding motif protein, X chromosome	0.598199	1.51383	0.707168	0.923748
sp|P31943|HNRH1_HUMAN	HNRNPH1	Heterogeneous nuclear ribonucleoprotein H	0.564642	1.47902	0.825013	0.935365
sp|P62701|RS4X_HUMAN	RPS4X	Small ribosomal subunit protein eS4, X isoform	1.13	2.18859	0.295863	0.923748
sp|Q08211|DHX9_HUMAN	DHX9	ATP-dependent RNA helicase A	0.24875	1.18818	0.923071	0.954904
sp|P17096|HMGA1_HUMAN	HMGA1	High mobility group protein HMG-I/HMG-Y	-0.0902861	0.939336	0.972008	0.9775
sp|P62081|RS7_HUMAN	RPS7	Small ribosomal subunit protein eS7	0.889221	1.85218	0.560018	0.923748
sp|P78527|PRKDC_HUMAN	PRKDC	DNA-dependent protein kinase catalytic subunit	1.40368	2.64575	0.621777	0.923748
sp|P11142|HSP7C_HUMAN	HSPA8	Heat shock cognate 71 kDa protein	2.15716	4.46035	0.41077	0.923748
sp|P62269|RS18_HUMAN	RPS18	Small ribosomal subunit protein uS13	0.549768	1.46385	0.5829	0.923748
sp|P16403|H12_HUMAN	H1-2	Histone H1.2	-0.575533	0.671038	0.172731	0.923748
sp|O75367|H2AY_HUMAN	MACROH2A1	Core histone macro-H2A.1	-0.170518	0.888523	0.933446	0.954904
sp|P68363|TBA1B_HUMAN	TUBA1B	Tubulin alpha-1B chain	1.61248	3.05778	0.508246	0.923748
sp|Q00839|HNRPU_HUMAN	HNRNPU	Heterogeneous nuclear ribonucleoprotein U	1.424	2.68328	0.629073	0.923748
sp|P09651|ROA1_HUMAN	HNRNPA1	Heterogeneous nuclear ribonucleoprotein A1	0.792481	1.73205	0.721893	0.923748
sp|P06748|NPM_HUMAN	NPM1	Nucleophosmin	0.815025	1.75933	0.714823	0.923748
sp|Q9BVP2|GNL3_HUMAN	GNL3	Guanine nucleotide-binding protein-like 3	1.85022	3.60555	0.484124	0.923748
sp|P02538|K2C6A_HUMAN	KRT6A	Keratin, type II cytoskeletal 6A	-2.26178	0.208514	0.293344	0.923748
sp|P62829|RL23_HUMAN	RPL23	Large ribosomal subunit protein uL14	0.778474	1.71532	0.305186	0.923748
sp|P43243|MATR3_HUMAN	MATR3	Matrin-3	1.32193	2.5	0.666787	0.923748
sp|P23396|RS3_HUMAN	RPS3	Small ribosomal subunit protein uS3	1.2368	2.35675	0.398826	0.923748
sp|P20700|LMNB1_HUMAN	LMNB1	Lamin-B1	1.67525	3.19374	0.602044	0.923748
tr|A0A994J4E9|A0A994J4E9_HUMAN	HNRNPK	Heterogeneous nuclear ribonucleoprotein K	0.931969	1.90788	0.757377	0.923748
sp|P52272|HNRPM_HUMAN	HNRNPM	Heterogeneous nuclear ribonucleoprotein M	0.99275	1.98997	0.742798	0.923748
sp|P16104|H2AX_HUMAN	H2AX	Histone H2AX	-0.265257	0.83205	0.44575	0.923748
sp|P60709|ACTB_HUMAN	ACTB	Actin, cytoplasmic 1	1.05346	2.0755	0.670449	0.923748
sp|P62805|H4_HUMAN	H4C1	Histone H4	-0.827676	0.563436	0.0103612	0.459481
sp|P35908|K22E_HUMAN	KRT2	Keratin, type II cytoskeletal 2 epidermal	-1.52091	0.348466	0.116345	0.923748
sp|P02533|K1C14_HUMAN	KRT14	Keratin, type I cytoskeletal 14	-3.08496	0.117851	0.25912	0.923748
tr|G3V4C1|G3V4C1_HUMAN	HNRNPC	Heterogeneous nuclear ribonucleoprotein C	0.155972	1.11417	0.904227	0.954904
sp|P62266|RS23_HUMAN	RPS23	Small ribosomal subunit protein uS12	1.60965	3.05178	0.37371	0.923748
sp|P22626|ROA2_HUMAN	HNRNPA2B1	Heterogeneous nuclear ribonucleoproteins A2/B1	0.146866	1.10716	0.886673	0.945077
sp|P48681|NEST_HUMAN	NES	Nestin	1.61441	3.06186	0.566465	0.923748
sp|P13647|K2C5_HUMAN	KRT5	Keratin, type II cytoskeletal 5	-2.67525	0.156556	0.0490967	0.923748
sp|P04264|K2C1_HUMAN	KRT1	Keratin, type II cytoskeletal 1	-0.612533	0.654047	0.387232	0.923748
sp|P13645|K1C10_HUMAN	KRT10	Keratin, type I cytoskeletal 10	-0.952838	0.516615	0.127554	0.923748
sp|Q15149|PLEC_HUMAN	PLEC	Plectin	2.4901	5.61815	0.544891	0.923748
sp|P58876|H2B1D_HUMAN	H2BC5	Histone H2B type 1-D	-0.406166	0.754626	0.65836	0.923748
sp|P02545|LMNA_HUMAN	LMNA	Prelamin-A/C	0.453445	1.36931	0.719839	0.923748
sp|P00761|TRYP_PIG		Trypsin	-0.521209	0.696788	0.121912	0.923748
sp|P19474|RO52_HUMAN	TRIM21	E3 ubiquitin-protein ligase TRIM21	0.381939	1.30309	0.794071	0.931183
sp|P08670|VIME_HUMAN	VIM	Vimentin	0.259529	1.19709	0.58779	0.923748
